# Supplementary material for: Transcriptome-Wide Analysis and Experimental Validation from FFPE Tissue Identifies Stage-Specific Gene Expression Profiles Differentiating Adenoma, Carcinoma In-Situ and Adenocarcinoma in Colorectal Cancer Progression
Source: Int J Mol Sci. 2025 Apr 28;26(9):4194. doi: 10.3390/ijms26094194 (PMC12071244; doi:10.3390/ijms26094194)
Supplement: Supplementary file 1 [file ijms-26-04194-s001.zip]

Archive with 8 entries (8 files):
- Figure S1.jpg
- Table S1. DEGs.xlsx
- Table S2. Adenocarcinoma_vs_Adenoma_Significant_Pathways.xlsx
- Table S3. Adenoma_vs_CIS_Significant_Pathways.xlsx
- Table S4. Adenocarcinoma_vs_CIS_Significant_Pathways.xlsx
- Table S5. Gene_Frequency.xlsx
- Table S6. Selected_Biomarkers_Group_Comparisons.xlsx
- Table S7. Immune_Cell_Fractions_Percentages_CIBERSORTx.xlsx
