# Supplementary material for: Transcriptome-Wide Analysis and Experimental Validation from FFPE Tissue Identifies Stage-Specific Gene Expression Profiles Differentiating Adenoma, Carcinoma In-Situ and Adenocarcinoma in Colorectal Cancer Progression
Source: Int J Mol Sci. 2025 Apr 28;26(9):4194. doi: 10.3390/ijms26094194 (PMC12071244; doi:10.3390/ijms26094194)
Supplement: Supplementary file 1 [file ijms-26-04194-s001.zip › Table S1. DEGs.xlsx]

## Sheet: CIS_vs_Adenoma
genes	baseMean	log2FoldChange	lfcSE	stat	pvalue	padj
ATF2	200.358	-2.93954	0.207954	-14.1356	2.29313e-45	3.70478e-41
ITGB1	378.557	3.28381	0.257371	12.7591	2.77529e-37	2.24188e-33
C22orf28	196.869	1.89739	0.17164	11.0545	2.08601e-28	1.12339e-24
WDR1	231.558	2.68436	0.245583	10.9306	8.23129e-28	3.32462e-24
ARL5B	197.849	1.82149	0.173026	10.5273	6.46934e-26	2.09037e-22
STXBP6	132.714	2.44543	0.24104	10.1453	3.47741e-24	9.36352e-21
METAP1	133.049	1.66851	0.167811	9.94277	2.71178e-23	6.25879e-20
PAWR	542.622	1.88779	0.204993	9.20904	3.2905e-20	6.64516e-17
ACADVL	97.2499	1.83731	0.200298	9.17286	4.60637e-20	8.26895e-17
RPS2	4165.35	3.04678	0.333389	9.13883	6.31339e-20	1.01999e-16
ARFGEF1	113.013	2.78594	0.309058	9.0143	1.98129e-19	2.90997e-16
MLF2	240.833	1.55921	0.17677	8.8206	1.13848e-18	1.44967e-15
VASP	138.143	2.7836	0.315677	8.81788	1.16648e-18	1.44967e-15
STIM2	102.499	2.14924	0.245247	8.7636	1.89114e-18	2.10499e-15
COQ5	34.2856	2.35609	0.268964	8.75989	1.95437e-18	2.10499e-15
SDHA	643.91	1.54748	0.1793	8.63069	6.09843e-18	6.15789e-15
B4GALT3	100.539	-2.65907	0.308568	-8.61743	6.84738e-18	6.50743e-15
CEP120	60.3859	2.56538	0.305484	8.39775	4.55111e-17	4.08488e-14
HIPK1	137.996	2.68484	0.321319	8.35568	6.5055e-17	5.39084e-14
FSD1L	33.2571	2.57246	0.308181	8.34722	6.98859e-17	5.39084e-14
AMZ2	75.0104	3.24452	0.388709	8.34691	7.00715e-17	5.39084e-14
NEDD8	122.24	2.49212	0.298783	8.34091	7.37186e-17	5.41363e-14
KIAA1967	23.2242	2.60556	0.315569	8.25669	1.49772e-16	1.05205e-13
DYNLRB1	61.0074	2.0737	0.253605	8.17691	2.91214e-16	1.96036e-13
PIGP	75.4265	3.58708	0.440409	8.14487	3.7968e-16	2.45364e-13
MED10	33.7522	2.92068	0.360456	8.10273	5.37407e-16	3.33936e-13
NSL1	41.8667	2.86904	0.359639	7.97755	1.49262e-15	8.93142e-13
RPL13	2063.02	2.4894	0.316736	7.85954	3.85547e-15	2.22461e-12
MYH9	1386.14	2.35002	0.29986	7.83703	4.61324e-15	2.57005e-12
GLG1	66.597	3.05602	0.393042	7.77531	7.52632e-15	4.05317e-12
TMEM82	32.0494	-5.60645	0.723493	-7.74913	9.2521e-15	4.82184e-12
WDR45L	197.608	1.38311	0.178759	7.73729	1.01561e-14	5.12758e-12
ZNF511	92.5891	1.86997	0.244464	7.64927	2.02126e-14	9.89558e-12
SSX6	19.8128	5.03186	0.66156	7.60606	2.82578e-14	1.34274e-11
DIS3L	85.6003	2.56469	0.338274	7.58171	3.41042e-14	1.57425e-11
SEL1L3	365.395	1.61159	0.21393	7.53329	4.94793e-14	2.22052e-11
SSX3	21.7504	5.92363	0.790821	7.49049	6.8618e-14	2.9962e-11
MKL1	93.9765	2.4862	0.335249	7.416	1.20711e-13	5.13213e-11
EFNA4	18.2748	2.58033	0.350046	7.37142	1.68826e-13	6.99371e-11
KIAA0141	70.5604	1.41065	0.191729	7.35753	1.87341e-13	7.56671e-11
HPCA	46.2491	-4.60406	0.634013	-7.26177	3.82056e-13	1.49638e-10
ERLIN1	24.8807	3.92374	0.54051	7.25933	3.89006e-13	1.49638e-10
SBSPON	16.7358	4.79485	0.665937	7.20015	6.01456e-13	2.2598e-10
TSPAN31	155.111	1.72552	0.242328	7.12062	1.07446e-12	3.94523e-10
COX7A2L	85.8841	1.95206	0.277137	7.04367	1.87243e-12	6.59745e-10
PFDN4	210.459	2.26122	0.321049	7.04322	1.87845e-12	6.59745e-10
CDK11A	36.332	2.22944	0.320544	6.95517	3.52136e-12	1.21045e-09
ZNHIT6	19.9508	2.41358	0.348558	6.92448	4.37567e-12	1.47278e-09
SLC26A6	305.04	-1.0616	0.154019	-6.89262	5.47753e-12	1.79541e-09
GTF2H3	73.9805	1.5242	0.2212	6.89058	5.55648e-12	1.79541e-09
DHX16	26.4193	1.79927	0.262671	6.8499	7.39027e-12	2.34112e-09
CHGA	32.9577	-4.07909	0.595833	-6.84602	7.59315e-12	2.35913e-09
UCHL3	189.245	1.42774	0.20892	6.83392	8.26271e-12	2.51872e-09
RCAN3	220.623	1.85329	0.271603	6.82354	8.88222e-12	2.65743e-09
CCT3	300.232	1.95172	0.287257	6.79431	1.08829e-11	3.15507e-09
OXA1L	48.224	-1.69207	0.249068	-6.79361	1.09361e-11	3.15507e-09
CEBPZ	205.889	1.85585	0.273803	6.77808	1.21787e-11	3.45193e-09
LLPH	363.143	1.46102	0.217081	6.7303	1.69318e-11	4.71639e-09
STK3	60.5107	1.90591	0.285447	6.67694	2.43981e-11	6.68094e-09
HYAL2	35.8991	-2.58678	0.388006	-6.66685	2.61348e-11	7.03723e-09
RAB28	88.295	1.20561	0.181227	6.65247	2.88217e-11	7.62737e-09
METAP2	785.739	1.91749	0.288336	6.65019	2.92707e-11	7.62737e-09
PURA	22.6358	2.19736	0.331469	6.62914	3.37645e-11	8.65872e-09
SLC51B	43.456	-4.7705	0.720298	-6.62296	3.52083e-11	8.8879e-09
CERS5	92.577	1.75366	0.26557	6.60341	4.01812e-11	9.98719e-09
NUP43	73.1329	1.51018	0.228851	6.59899	4.13973e-11	1.00069e-08
C6orf62	310.542	1.04176	0.157876	6.59862	4.14993e-11	1.00069e-08
TGFBI	1337.37	2.38396	0.361777	6.58957	4.41093e-11	1.04798e-08
DNAJA2	279.853	1.35581	0.206631	6.56147	5.32794e-11	1.24751e-08
ZNF549	53.2987	4.15596	0.636681	6.52754	6.68564e-11	1.54305e-08
HEBP2	65.7263	2.75158	0.422805	6.50792	7.61995e-11	1.73391e-08
STX18	165.811	1.55896	0.240939	6.47037	9.77663e-11	2.19377e-08
UBXN2B	207.019	1.29222	0.199872	6.46523	1.01148e-10	2.23856e-08
MTRNR2L8	147.455	2.55375	0.39648	6.44106	1.18642e-10	2.59025e-08
DFFA	126.021	1.31092	0.20435	6.41505	1.40775e-10	3.03248e-08
C15orf48	1394.78	-1.91511	0.298801	-6.40932	1.46173e-10	3.10732e-08
LPP	209.288	-1.09453	0.171649	-6.37656	1.81112e-10	3.80005e-08
SLC39A11	79.9431	-1.44976	0.228234	-6.3521	2.12398e-10	4.39935e-08
TAF1B	21.5922	2.11272	0.334369	6.31852	2.64077e-10	5.40055e-08
SERPINE2	100.163	2.96795	0.471517	6.29447	3.08457e-10	6.2293e-08
RNMT	44.5523	2.13586	0.339665	6.28815	3.21272e-10	6.40799e-08
AMOTL2	40.7116	1.92308	0.30617	6.28109	3.36199e-10	6.62393e-08
STXBP1	130.857	1.8332	0.293835	6.2389	4.40672e-10	8.5777e-08
COBLL1	77.4684	1.60997	0.258295	6.23305	4.57442e-10	8.79813e-08
ETV4	218.618	2.86357	0.460543	6.21782	5.04106e-10	9.58156e-08
RPS3A	21446.6	1.77763	0.286824	6.19761	5.73263e-10	1.07693e-07
POGK	139.692	1.13955	0.183966	6.19434	5.85308e-10	1.08692e-07
RAF1	98.9186	-1.46752	0.237066	-6.19035	6.00304e-10	1.1021e-07
CLCN3	117.04	1.74477	0.282012	6.18688	6.13675e-10	1.11399e-07
ARRB1	98.0163	-2.00542	0.324496	-6.18012	6.40537e-10	1.14983e-07
MUC4	739.603	-2.07261	0.336658	-6.15643	7.44023e-10	1.32093e-07
DCAF13	105.293	1.72089	0.279638	6.15397	7.5568e-10	1.32704e-07
GMPPB	79.8361	-1.64444	0.267678	-6.14335	8.07992e-10	1.40365e-07
C1orf27	17.3133	1.93857	0.316892	6.11744	9.50898e-10	1.63433e-07
BNIP2	197.386	1.63095	0.267233	6.10311	1.04023e-09	1.76905e-07
KIAA0020	628.972	1.23925	0.204522	6.05926	1.36749e-09	2.30137e-07
SSX7	17.4507	5.28908	0.874606	6.04738	1.47216e-09	2.45198e-07
ZNF22	151.504	2.29463	0.381381	6.01664	1.78069e-09	2.9356e-07
OGFOD3	12.785	2.88693	0.481433	5.99654	2.01564e-09	3.28937e-07
HNRPLL	80.6947	1.55362	0.259238	5.99301	2.05992e-09	3.32801e-07
ENGASE	349.775	-1.3144	0.220024	-5.9739	2.31654e-09	3.70555e-07
LRRC34	51.119	3.20688	0.53782	5.96273	2.48051e-09	3.92894e-07
TNFAIP2	163.232	-1.86381	0.313055	-5.95363	2.62253e-09	4.11355e-07
XPO1	221.388	1.23993	0.20847	5.94775	2.7185e-09	4.22309e-07
LSM12	780.504	0.942242	0.159047	5.9243	3.13628e-09	4.82569e-07
DHRS11	223.439	-1.80594	0.306225	-5.89744	3.69195e-09	5.62709e-07
BMS1	123.031	2.18431	0.370641	5.89332	3.78522e-09	5.71533e-07
PMS1	68.384	1.39737	0.237212	5.89078	3.84381e-09	5.75005e-07
UQCRC1	269.217	-1.2212	0.207712	-5.87929	4.12026e-09	6.10706e-07
GAA	74.4995	-2.22682	0.379369	-5.86981	4.36304e-09	6.40812e-07
SEMA3C	494.029	1.74234	0.298255	5.84179	5.16423e-09	7.51651e-07
TTC8	26.928	2.21555	0.379546	5.83738	5.30292e-09	7.64946e-07
CUL4B	526.135	1.11547	0.191287	5.8314	5.49639e-09	7.85838e-07
TIAM1	28.1692	-2.09362	0.361367	-5.79361	6.88878e-09	9.76274e-07
RPL22L1	168.761	2.7813	0.481072	5.78146	7.40547e-09	1.04037e-06
SMAD3	236.548	1.34681	0.233186	5.77568	7.66442e-09	1.06747e-06
ZC3H8	61.419	2.17193	0.376396	5.77032	7.91195e-09	1.09253e-06
ZNF500	89.5752	-1.28142	0.222751	-5.75268	8.78415e-09	1.20268e-06
SCN9A	17.9564	-3.7786	0.658618	-5.73716	9.6275e-09	1.30707e-06
KIAA1033	44.0003	1.90316	0.333117	5.71317	1.10891e-08	1.49296e-06
USP22	660.614	0.975624	0.17236	5.66037	1.51046e-08	2.01677e-06
WDR46	15.1744	3.04263	0.538639	5.64873	1.61641e-08	2.1266e-06
H2AFY	371.804	-0.944598	0.167251	-5.6478	1.62517e-08	2.1266e-06
ZMYM4	559.978	0.73682	0.130479	5.64705	1.6322e-08	2.1266e-06
EIF2S2	109.428	1.85715	0.329622	5.63418	1.75895e-08	2.27341e-06
CAPN2	345.808	-1.09398	0.194352	-5.62889	1.81372e-08	2.3256e-06
HNF4A	476.501	-1.21801	0.216822	-5.61755	1.93681e-08	2.46386e-06
RHOBTB3	390.974	1.64037	0.292413	5.60976	2.02613e-08	2.55736e-06
ANP32B	996.328	1.67903	0.299413	5.60773	2.05003e-08	2.56747e-06
APPBP2	119.382	1.96267	0.35052	5.5993	2.15222e-08	2.67303e-06
PEX26	185.463	-1.27265	0.227336	-5.59808	2.16741e-08	2.67303e-06
SNORA46	1238.54	-1.79162	0.320371	-5.59231	2.24063e-08	2.74239e-06
ZNF608	41.4856	-1.74587	0.31373	-5.56488	2.6233e-08	3.18662e-06
PTPN2	257.523	1.22187	0.219678	5.56211	2.66534e-08	3.21353e-06
USB1	53.2389	-1.40961	0.253918	-5.55143	2.83335e-08	3.39078e-06
ADAMTS10	50.2824	-2.09934	0.379227	-5.53585	3.09715e-08	3.67811e-06
FAM150B	29.3303	-2.28277	0.412453	-5.53462	3.11897e-08	3.67811e-06
TMEM123	1739.85	1.58928	0.28788	5.52063	3.37782e-08	3.9545e-06
HIF3A	19.851	-3.32796	0.602999	-5.51902	3.40904e-08	3.96234e-06
FLYWCH1	122.019	-1.40245	0.254231	-5.51645	3.45924e-08	3.96585e-06
KIAA0284	206	-1.56388	0.2835	-5.51635	3.46116e-08	3.96585e-06
NR2C1	58.2258	1.59662	0.289633	5.51256	3.53652e-08	4.01447e-06
ZSCAN18	35.3369	-2.68733	0.487566	-5.51173	3.55329e-08	4.01447e-06
GUCY2C	301.889	0.976272	0.177201	5.50941	3.6004e-08	4.03945e-06
ASPA	25.0054	-3.25323	0.591963	-5.49567	3.89237e-08	4.33691e-06
RASSF7	250.828	-1.17835	0.214503	-5.4934	3.94278e-08	4.3516e-06
SDAD1	169.696	1.61209	0.293529	5.49208	3.97219e-08	4.3516e-06
TP53I13	94.7936	-1.59234	0.289967	-5.49145	3.98637e-08	4.3516e-06
AKAP1	1020.63	-0.839721	0.153352	-5.47577	4.35618e-08	4.72339e-06
ZNF623	115.916	1.813	0.33139	5.4709	4.47764e-08	4.82271e-06
NAP1L4	229.606	1.20254	0.220266	5.45947	4.77552e-08	5.10949e-06
ELMO1	74.2737	-2.7048	0.495723	-5.45628	4.86205e-08	5.16785e-06
PERP	44.6043	1.63754	0.300749	5.44487	5.18441e-08	5.47446e-06
AKAP13	92.775	1.73235	0.319082	5.42916	5.66197e-08	5.93973e-06
MRPL33	207.006	1.39697	0.257364	5.42801	5.69855e-08	5.93973e-06
SRSF2	362.208	-1.84168	0.339465	-5.42525	5.78727e-08	5.97176e-06
TPT1	5818.13	1.32458	0.244173	5.42476	5.80321e-08	5.97176e-06
C19orf44	26.6693	1.96498	0.362334	5.42312	5.85675e-08	5.98871e-06
PRADC1	55.5729	-1.57586	0.291068	-5.41407	6.16087e-08	6.26006e-06
NDUFAF2	365.258	1.53164	0.284111	5.39099	7.00703e-08	7.07535e-06
ECH1	507.559	-1.19708	0.22254	-5.37918	7.48262e-08	7.50865e-06
FAM210A	43.7858	-1.22975	0.229263	-5.36391	8.14374e-08	8.12162e-06
LCN2	10357.2	2.70452	0.504515	5.36063	8.29327e-08	8.22001e-06
DHRS1	92.4374	-1.60039	0.298635	-5.35904	8.3667e-08	8.24222e-06
GATA6	416.266	1.04422	0.195098	5.35226	8.68617e-08	8.50508e-06
THRAP3	176.594	1.69931	0.31775	5.34794	8.89586e-08	8.65792e-06
CPT1A	336.231	-1.34612	0.251874	-5.34441	9.07097e-08	8.77549e-06
SOX10	11.0752	-4.36295	0.819923	-5.32117	1.03101e-07	9.9149e-06
ZNF410	119.944	-1.05508	0.199047	-5.30067	1.15375e-07	1.10296e-05
NR3C1	94.4393	-2.11201	0.398878	-5.29489	1.19089e-07	1.12604e-05
CNTN3	57.2446	-2.16193	0.408316	-5.29474	1.19183e-07	1.12604e-05
PQBP1	98.9964	-1.18801	0.224837	-5.28385	1.26499e-07	1.1882e-05
AGXT2L2	391.003	-1.24173	0.235749	-5.26718	1.38539e-07	1.29378e-05
DHX38	109.095	-0.975111	0.185843	-5.24696	1.54626e-07	1.43324e-05
ETFA	369.629	-1.1098	0.211543	-5.24623	1.55247e-07	1.43324e-05
GPD1L	151.103	-1.58251	0.302358	-5.2339	1.65967e-07	1.52351e-05
PAQR5	153.973	-1.87044	0.357496	-5.23205	1.67643e-07	1.53019e-05
SFTPA1	25.2706	3.51606	0.673137	5.22339	1.75679e-07	1.59453e-05
CCDC88B	375.472	-2.10161	0.403922	-5.20301	1.96085e-07	1.76981e-05
NDUFB7	366.299	-1.19625	0.229988	-5.20135	1.97846e-07	1.77578e-05
NBPF1	143.392	-1.31577	0.253157	-5.19745	2.02041e-07	1.80341e-05
C7orf10	17.1875	-3.26497	0.630412	-5.17911	2.22943e-07	1.97905e-05
TMIGD1	24.7956	-6.02533	1.16578	-5.16852	2.3596e-07	2.06548e-05
ECT2	42.6747	1.9081	0.369185	5.1684	2.3611e-07	2.06548e-05
GALNT4	667.272	1.48165	0.286692	5.16808	2.36515e-07	2.06548e-05
MAPK13	389.21	1.92208	0.373672	5.14377	2.69282e-07	2.33899e-05
DEPDC5	88.0564	-1.57021	0.305957	-5.13214	2.86473e-07	2.475e-05
PSME4	195.246	1.05441	0.206008	5.11831	3.08286e-07	2.64929e-05
POLD1	54.0665	-1.62185	0.316966	-5.1168	3.10769e-07	2.6565e-05
BDP1	182.224	0.991403	0.193811	5.1153	3.13239e-07	2.66352e-05
ENDOD1	153.955	-1.1993	0.235083	-5.10158	3.36821e-07	2.84905e-05
RASA1	485.223	0.990517	0.194333	5.097	3.45072e-07	2.89064e-05
CCNL1	117.246	1.54361	0.302907	5.09599	3.46919e-07	2.89064e-05
CCL1	18.4899	7.07422	1.38822	5.09589	3.47105e-07	2.89064e-05
DLL1	133.914	-1.41586	0.278454	-5.08473	3.68151e-07	3.05018e-05
CBWD1	516.288	1.04027	0.204697	5.08197	3.73539e-07	3.07903e-05
LOC653653	52.3639	3.37954	0.665709	5.07661	3.84226e-07	3.15104e-05
GLYR1	220.58	0.910026	0.179715	5.06371	4.11166e-07	3.35495e-05
C8orf4	400.656	1.35402	0.267501	5.06171	4.15504e-07	3.37055e-05
ARHGAP33	71.2887	-1.86862	0.369225	-5.06091	4.1725e-07	3.37055e-05
SIPA1L2	126.939	-1.61364	0.319099	-5.05686	4.26206e-07	3.42576e-05
MFN2	370.759	-0.837992	0.165782	-5.05478	4.30876e-07	3.44616e-05
SI	96.0955	-3.06975	0.607794	-5.05064	4.40329e-07	3.50441e-05
ASUN	261.862	1.24124	0.246606	5.03332	4.82067e-07	3.81778e-05
CDH3	180.508	2.25031	0.447695	5.02643	4.99682e-07	3.93798e-05
FAM60A	227.745	1.36312	0.271622	5.01844	5.20922e-07	4.08545e-05
ARAF	249.347	-1.11413	0.222114	-5.01604	5.27468e-07	4.11179e-05
CD302	27.3025	1.81893	0.362716	5.01475	5.31014e-07	4.11179e-05
SDHAP2	746.073	1.59434	0.317984	5.01391	5.33348e-07	4.11179e-05
MAOA	486.105	-1.17362	0.234099	-5.01336	5.34885e-07	4.11179e-05
C6orf147	21.5564	3.9715	0.792303	5.0126	5.37007e-07	4.11179e-05
CHAD	135.634	-2.85544	0.570309	-5.00682	5.53367e-07	4.21707e-05
SNRPE	552.468	1.22451	0.244699	5.00416	5.61066e-07	4.25567e-05
RND1	11.1088	3.31598	0.663165	5.00023	5.72625e-07	4.32305e-05
CTSA	405.348	-1.01807	0.203645	-4.99923	5.75611e-07	4.32538e-05
ZNF264	102.174	-1.85573	0.371386	-4.99677	5.82992e-07	4.35724e-05
REV3L	36.1437	1.37684	0.275587	4.99602	5.85244e-07	4.35724e-05
PLEKHJ1	280.659	-1.23719	0.247871	-4.99127	5.99832e-07	4.44484e-05
NUDT22	110.041	-1.30364	0.261235	-4.99029	6.02879e-07	4.44484e-05
SMIM5	95.3932	-2.40132	0.481272	-4.98953	6.05265e-07	4.44484e-05
ADNP	200.956	1.22296	0.245278	4.98603	6.16324e-07	4.50558e-05
CFDP1	76.9567	2.05885	0.41414	4.97138	6.6479e-07	4.838e-05
OR13H1	29.2821	5.60982	1.12864	4.97044	6.68015e-07	4.83966e-05
RARRES2	304.268	-1.73541	0.349429	-4.9664	6.82072e-07	4.91945e-05
SGSM3	508.037	-1.2823	0.258493	-4.96068	7.02468e-07	5.04403e-05
PSORS1C1	146.041	2.35119	0.474102	4.95926	7.07636e-07	5.05866e-05
ZFP106	234.274	0.993639	0.200684	4.95127	7.37313e-07	5.24759e-05
CACYBP	303.423	1.29816	0.262247	4.95014	7.41609e-07	5.25501e-05
ANO5	31.7654	-2.59776	0.525403	-4.94433	7.6407e-07	5.35246e-05
DDX54	405.147	1.06484	0.215405	4.94344	7.67578e-07	5.35246e-05
LINC00675	132.905	-1.67055	0.337946	-4.94325	7.68311e-07	5.35246e-05
PLEKHA6	233.756	-1.174	0.237504	-4.94307	7.69038e-07	5.35246e-05
WDR85	10.5048	2.97081	0.601095	4.94233	7.71926e-07	5.35246e-05
PAIP1	360.306	1.53925	0.311599	4.93984	7.81887e-07	5.39836e-05
KLHL23	132.251	1.61367	0.327685	4.92446	8.4593e-07	5.81568e-05
PFDN1	23.639	1.94063	0.394216	4.92277	8.53274e-07	5.84091e-05
FAM26D	238.036	2.7974	0.568351	4.92196	8.56831e-07	5.84091e-05
SUPT16H	138.966	1.69955	0.345865	4.91391	8.92757e-07	6.06024e-05
COL18A1	229.431	-1.29696	0.264112	-4.91064	9.07811e-07	6.13665e-05
AZGP1	106.677	2.43512	0.496404	4.90551	9.31836e-07	6.27281e-05
WDR37	12.9958	2.00799	0.410014	4.89738	9.7123e-07	6.51087e-05
ACP1	309.708	1.02001	0.208684	4.88782	1.01959e-06	6.80681e-05
GCNT2	26.8845	-3.03946	0.622249	-4.88463	1.03621e-06	6.88933e-05
ZHX1	81.5967	-1.37564	0.281856	-4.88065	1.05735e-06	7.00103e-05
C1orf198	192.814	1.63421	0.335045	4.87759	1.07391e-06	7.06475e-05
FAM48A	33.5374	1.87102	0.383621	4.87726	1.07572e-06	7.06475e-05
MAP3K11	260.447	-1.06536	0.218912	-4.86662	1.13524e-06	7.42548e-05
SEMA4G	248.194	-1.31779	0.271106	-4.86079	1.16918e-06	7.59789e-05
TOB2	20.883	1.4264	0.293468	4.86048	1.171e-06	7.59789e-05
GNG10	232.013	1.44578	0.297944	4.85252	1.21902e-06	7.8778e-05
MS4A8B	33.6078	-3.2854	0.677811	-4.84708	1.25291e-06	8.06454e-05
MEA1	184.974	1.60517	0.331563	4.84123	1.29036e-06	8.27263e-05
CDC42EP5	519.508	-1.17553	0.242885	-4.83989	1.29914e-06	8.29599e-05
GPR115	17.238	3.62934	0.751365	4.83032	1.36313e-06	8.67037e-05
CBWD5	360.101	0.96057	0.1989	4.82941	1.36941e-06	8.67618e-05
ETHE1	373.892	-1.59995	0.331378	-4.82818	1.37786e-06	8.69558e-05
PRPF40A	381.851	1.35285	0.280401	4.82469	1.40221e-06	8.81483e-05
WDR75	296.523	1.12455	0.233203	4.8222	1.41983e-06	8.89097e-05
ZUFSP	87.456	1.47133	0.30534	4.81868	1.4451e-06	9.01433e-05
ST14	1305.86	-1.03832	0.215636	-4.81513	1.47102e-06	9.14069e-05
SKA3	48.3867	2.18338	0.453856	4.81075	1.50368e-06	9.30785e-05
ESRRA	255.966	-1.02756	0.213765	-4.80694	1.53255e-06	9.45034e-05
INTS1	167.662	-1.42323	0.296469	-4.8006	1.58191e-06	9.71763e-05
SCARNA14	40.2991	2.58034	0.538449	4.79217	1.64986e-06	0.000100966
UNKL	81.7955	-1.4337	0.299618	-4.7851	1.70901e-06	0.000104192
SAFB2	77.4375	1.39739	0.292201	4.78229	1.73307e-06	0.000105261
ZFYVE27	166.612	-0.931855	0.195039	-4.77777	1.77246e-06	0.000107251
C6orf136	208.61	-1.14048	0.23879	-4.7761	1.78725e-06	0.000107742
TNFRSF14	332.867	-0.911336	0.19086	-4.7749	1.79801e-06	0.00010779
AP1AR	30.845	1.43359	0.300263	4.77443	1.80217e-06	0.00010779
CYGB	29.6398	-1.787	0.374337	-4.77377	1.80807e-06	0.00010779
ATP2A3	205.253	-1.20972	0.254012	-4.76246	1.91246e-06	0.000113411
APTX	80.8058	1.22295	0.256812	4.76205	1.91639e-06	0.000113411
UBE2Q1	194.754	0.883203	0.185597	4.75872	1.94828e-06	0.000114878
WASF2	233.426	1.25361	0.264052	4.74757	2.05871e-06	0.000120947
AIM1	442.071	0.905261	0.191343	4.73109	2.23313e-06	0.000130223
U2SURP	284.17	1.24754	0.2637	4.73089	2.2354e-06	0.000130223
PER2	116.198	-1.54979	0.327642	-4.73012	2.24384e-06	0.000130223
PSAT1	87.3604	2.40057	0.507556	4.72967	2.24884e-06	0.000130223
STRAP	286.167	1.54679	0.327632	4.7211	2.3457e-06	0.000134606
DDX47	66.3506	1.48024	0.313551	4.72089	2.34818e-06	0.000134606
LPAR1	93.8707	-1.76299	0.373454	-4.72077	2.34952e-06	0.000134606
HES1	21.9914	2.06098	0.436697	4.71947	2.36457e-06	0.000134974
MRPL24	452.559	0.925874	0.19623	4.71832	2.378e-06	0.000134974
D2HGDH	82.2716	-1.59885	0.338879	-4.71806	2.38101e-06	0.000134974
DLG4	53.6343	-1.69487	0.359333	-4.71672	2.3968e-06	0.000135394
RAB2A	171.992	1.8775	0.398303	4.71376	2.43186e-06	0.000136896
FKTN	147.418	0.791642	0.168146	4.70806	2.50086e-06	0.000140291
ACBD6	159.505	1.27733	0.271494	4.70481	2.54107e-06	0.000142054
RNF20	231.073	0.907024	0.192926	4.7014	2.58386e-06	0.000143948
LOC100216546	1647.86	1.32096	0.281192	4.69773	2.63063e-06	0.000145646
GCHFR	22.6751	-1.51295	0.32207	-4.6976	2.63237e-06	0.000145646
PAK1IP1	179.18	0.878052	0.186973	4.69615	2.65109e-06	0.000146181
IL8	85.9318	2.66169	0.567046	4.69396	2.67973e-06	0.000147257
OCEL1	37.9868	-1.24771	0.265952	-4.69148	2.71231e-06	0.000148543
IL33	59.1836	2.89803	0.61893	4.68232	2.83642e-06	0.000154815
TRIM25	307.887	-0.895935	0.191458	-4.67954	2.87526e-06	0.000155987
ATPAF2	57.5266	-1.00993	0.215825	-4.6794	2.8772e-06	0.000155987
BEST2	190.329	-3.36563	0.720871	-4.66884	3.02911e-06	0.000163143
HSD11B2	577.956	-1.41012	0.302029	-4.66882	3.0294e-06	0.000163143
DNAJC15	330.023	1.09934	0.23551	4.66791	3.04275e-06	0.000163318
IL11RA	96.6366	-1.49006	0.31929	-4.66679	3.05938e-06	0.00016338
ZFAND1	556.572	1.03182	0.221113	4.66647	3.06413e-06	0.00016338
RGPD3	20.4918	3.57605	0.766541	4.66519	3.08339e-06	0.000163866
UPRT	97.2122	-1.17455	0.25197	-4.66147	3.1396e-06	0.000166279
TNFRSF11B	66.1895	2.55765	0.548865	4.65989	3.16373e-06	0.000166279
MADCAM1	28.3508	-2.45331	0.526507	-4.65959	3.16841e-06	0.000166279
MTAP	79.2516	1.2125	0.260221	4.65949	3.16997e-06	0.000166279
HPS1	145.702	-0.972412	0.208732	-4.65867	3.18258e-06	0.0001664
CTDSP2	367.258	0.866975	0.18641	4.65091	3.30475e-06	0.000171745
TAZ	128.744	-1.1601	0.249438	-4.65083	3.30605e-06	0.000171745
PRKCSH	490.501	-0.809315	0.174118	-4.64809	3.35027e-06	0.000173484
KDM5A	391.289	0.894125	0.192772	4.63826	3.51356e-06	0.000181058
SMURF2	124.381	1.02098	0.220146	4.63776	3.52211e-06	0.000181058
DOC2A	14.9899	-2.51829	0.543054	-4.63728	3.53017e-06	0.000181058
PDCL	238.764	1.09525	0.236338	4.63427	3.58197e-06	0.000183078
MAK16	202.095	0.986932	0.213014	4.63318	3.60092e-06	0.000183078
SMC2	48.6614	1.35617	0.292717	4.63303	3.60354e-06	0.000183078
IRAK1	54.6188	-1.82977	0.395197	-4.63001	3.65649e-06	0.000185186
LOC441461	34.8267	1.81901	0.392943	4.62919	3.67092e-06	0.000185335
ARMCX3	67.1834	-1.28684	0.278124	-4.62685	3.71263e-06	0.000186857
CHML	78.3982	1.44819	0.313567	4.61844	3.86636e-06	0.00019399
C9orf85	41.8335	1.4315	0.310286	4.61349	3.9597e-06	0.000198059
MRAP2	61.3705	1.34775	0.292177	4.61278	3.9731e-06	0.000198116
RASL12	18.6701	-2.00312	0.434399	-4.61124	4.00275e-06	0.00019898
DYNC2LI1	146.177	0.733365	0.159189	4.6069	4.08722e-06	0.000202346
FZD4	29.9709	-1.31168	0.284784	-4.60587	4.10735e-06	0.000202346
C10orf54	76.9085	-1.33482	0.28981	-4.60584	4.10803e-06	0.000202346
PXDN	25.935	-1.91761	0.416429	-4.60489	4.12687e-06	0.000202655
SYCE3	7.20764	3.81576	0.82882	4.60385	4.14756e-06	0.000203054
RNF148	57.6057	2.61915	0.569179	4.60163	4.1919e-06	0.000204103
TMEM237	80.4466	1.50641	0.327398	4.60116	4.20141e-06	0.000204103
UGT2B17	219.705	-2.82142	0.613233	-4.60089	4.20688e-06	0.000204103
DPP9	271.084	-1.00824	0.219292	-4.59772	4.27131e-06	0.000206609
FAM177A1	302.862	1.33244	0.289979	4.59495	4.32859e-06	0.000208281
ZNF33A	345.347	0.621517	0.135265	4.5948	4.33166e-06	0.000208281
KIRREL	58.9242	-1.61696	0.352109	-4.59221	4.38573e-06	0.000210255
MMS22L	45.3891	1.22401	0.266696	4.58955	4.44211e-06	0.000212327
PPA1	1322.92	1.59571	0.347779	4.58829	4.46893e-06	0.000212732
ZNF622	25.9818	1.47388	0.321252	4.58792	4.4769e-06	0.000212732
INPP5J	63.4965	-1.73088	0.377825	-4.58118	4.62349e-06	0.000219053
FYTTD1	101.402	-1.17549	0.256627	-4.58054	4.63782e-06	0.00021909
ASPH	135.9	1.33255	0.291003	4.57914	4.66896e-06	0.000219918
CCBP2	43.5112	-3.28411	0.717365	-4.57802	4.69409e-06	0.000220458
TM4SF1	267.642	1.562	0.341277	4.57694	4.71826e-06	0.000220899
PTPN13	109.088	1.74797	0.381954	4.57638	4.73082e-06	0.000220899
TPSB2	61.6593	-1.72791	0.378107	-4.56991	4.87936e-06	0.000227014
PF4	12.7548	2.68296	0.587151	4.56946	4.88988e-06	0.000227014
DCP1B	175.805	1.17542	0.25753	4.56422	5.01367e-06	0.000232094
POU5F1B	17.8548	3.80382	0.833567	4.5633	5.03551e-06	0.000232439
NAPA	272.068	-0.881404	0.193309	-4.55957	5.12595e-06	0.00023594
IER3	893.898	1.80475	0.396933	4.54673	5.44865e-06	0.000249958
DEK	894.642	1.27465	0.280375	4.54623	5.46145e-06	0.000249958
PPP2R5C	204.182	1.45685	0.320516	4.54532	5.48528e-06	0.000250213
EGFR	183.624	1.05096	0.231243	4.54483	5.498e-06	0.000250213
HSPA6	105.541	3.04172	0.669362	4.54421	5.51406e-06	0.000250239
LOC440434	741.618	-0.824433	0.181456	-4.54344	5.53444e-06	0.000250461
IL26	10.1939	3.85484	0.849741	4.53649	5.71983e-06	0.000258128
SMPD3	42.6714	-1.25421	0.276586	-4.53461	5.77103e-06	0.00025867
MED24	139.734	1.28492	0.283377	4.53433	5.77867e-06	0.00025867
HBEGF	254.84	2.35573	0.519536	4.53429	5.77988e-06	0.00025867
JAK3	78.7732	-2.05612	0.454145	-4.52745	5.9699e-06	0.000266435
SNRPA1	488.549	0.951664	0.210383	4.52348	6.08309e-06	0.00027074
RBPMS	262.27	1.50544	0.333528	4.51367	6.37155e-06	0.000282799
NUAK2	75.3927	-1.23975	0.275135	-4.50598	6.60678e-06	0.000292436
EPHA7	43.057	-2.30771	0.512741	-4.50072	6.77223e-06	0.00029894
ZNF33B	307.816	1.38321	0.307642	4.49616	6.91902e-06	0.000304588
RNF144A	28.7208	-1.72647	0.38405	-4.49543	6.94294e-06	0.00030481
CCNC	354.392	1.17608	0.261892	4.49069	7.09913e-06	0.000310418
EEA1	81.5372	1.4703	0.327431	4.4904	7.10911e-06	0.000310418
IDH3A	230.159	-1.02828	0.229034	-4.48963	7.13475e-06	0.000310698
SNTB1	265.458	1.87395	0.417642	4.48697	7.22436e-06	0.000313755
LINC00622	53.3744	2.7207	0.606712	4.48433	7.31428e-06	0.000316808
NAP1L1	1501.53	1.54636	0.344981	4.48245	7.37908e-06	0.000318485
ADH1C	1141.37	-2.15352	0.480475	-4.48207	7.39241e-06	0.000318485
MTRNR2L1	21.543	3.16906	0.708577	4.47243	7.73353e-06	0.000332295
ITPR2	362.085	1.48301	0.331826	4.46925	7.84954e-06	0.000336385
PTPRF	1417.6	-0.687952	0.154031	-4.46633	7.95745e-06	0.000340107
TMEM63A	36.4027	1.39401	0.31228	4.46396	8.04573e-06	0.000342335
TCF21	35.5047	-1.91607	0.429246	-4.4638	8.05195e-06	0.000342335
LOC728730	16.5742	2.45845	0.550874	4.46281	8.08901e-06	0.000343008
MAX	91.2947	1.56403	0.350612	4.46086	8.16328e-06	0.000345251
ZNF257	14.321	-3.15058	0.707528	-4.45293	8.4705e-06	0.000356105
WDFY1	132.201	-0.753069	0.169131	-4.45257	8.4848e-06	0.000356105
FAM92A1	32.5534	1.81462	0.407547	4.45254	8.48603e-06	0.000356105
FARSB	170.3	0.928915	0.208674	4.45152	8.52646e-06	0.000356874
SENP6	156.109	0.974159	0.219129	4.4456	8.76476e-06	0.000365151
SET	2274.65	1.18036	0.26552	4.44548	8.76942e-06	0.000365151
BCAP29	120.212	1.1504	0.258937	4.44277	8.88062e-06	0.000368429
CHD8	37.958	1.23659	0.27837	4.44226	8.90197e-06	0.000368429
DHX58	67.842	-1.5634	0.351966	-4.44191	8.91656e-06	0.000368429
PURB	140.281	1.24504	0.2805	4.43863	9.0532e-06	0.000373121
SNAI2	23.4886	-2.1416	0.48296	-4.43433	9.23588e-06	0.000379681
EDN3	9.42124	-3.20331	0.723832	-4.42548	9.62262e-06	0.000394576
SLC9A3R1	99.3288	-1.40154	0.317445	-4.41506	1.00981e-05	0.000412131
RRP15	32.8103	1.97431	0.447184	4.41498	1.01018e-05	0.000412131
MDFI	47.4336	2.47646	0.561366	4.41149	1.02663e-05	0.00041779
EIF3D	625.798	0.967644	0.21952	4.408	1.04327e-05	0.000423495
FTSJD2	170.304	1.27113	0.288511	4.40582	1.05384e-05	0.000426712
HEMK1	74.9329	-0.956734	0.217298	-4.40286	1.06833e-05	0.000431066
COL4A3	12.7871	-3.79099	0.861092	-4.40254	1.06993e-05	0.000431066
LOC100133315	120.826	-1.49346	0.339664	-4.39688	1.09817e-05	0.000441344
LILRB5	37.9345	-1.84811	0.420524	-4.39477	1.10888e-05	0.000444541
SCARA5	32.4166	-2.33964	0.532812	-4.39111	1.12775e-05	0.000450988
SF3A3	361.273	0.582134	0.1327	4.38685	1.15005e-05	0.000458769
IL1R2	56.0562	-2.14963	0.49073	-4.38048	1.18417e-05	0.000471217
GCG	27.3791	-4.76456	1.0884	-4.37757	1.20008e-05	0.000476374
COQ7	16.2742	1.90554	0.43574	4.37312	1.22481e-05	0.000484949
ANXA2	5435.52	1.4481	0.331175	4.37261	1.22768e-05	0.000484949
NUDT19	127.156	1.40804	0.322107	4.37132	1.23495e-05	0.00048663
LOC554206	24.7037	-1.78828	0.409269	-4.36945	1.24558e-05	0.000489626
ADAM9	396.505	0.896631	0.205319	4.36701	1.25961e-05	0.000493938
ZBTB48	58.5373	-1.45975	0.334699	-4.36137	1.2925e-05	0.000505609
TRIM36	56.0627	-1.63635	0.375407	-4.35887	1.30738e-05	0.000510194
KIAA0528	288.652	0.984669	0.226096	4.35509	1.33013e-05	0.00051782
CAMSAP1	92.125	0.932934	0.21442	4.35098	1.35533e-05	0.000526365
SPTLC1	421.357	0.999736	0.229815	4.35019	1.36022e-05	0.000526995
EBAG9	119.916	1.37456	0.316104	4.34845	1.37105e-05	0.00052992
UBN2	179.363	1.06992	0.246261	4.34464	1.39502e-05	0.000537899
AMMECR1L	256.054	0.765255	0.176399	4.3382	1.43656e-05	0.000552597
NPHP4	43.3801	-1.7386	0.401088	-4.33472	1.45944e-05	0.000559464
ZCRB1	111.106	1.85444	0.427838	4.33444	1.46134e-05	0.000559464
SAMD11	14.15	-2.40814	0.555934	-4.33169	1.47966e-05	0.000565141
SLC4A8	41.6099	1.92393	0.444385	4.32941	1.49511e-05	0.000569695
DMD	37.9301	-1.62368	0.375188	-4.32764	1.50715e-05	0.000572928
PKNOX2	13.5174	-2.2018	0.508922	-4.3264	1.51567e-05	0.00057452
RAB34	15.3475	2.05054	0.474004	4.326	1.51845e-05	0.00057452
MORC2	394.924	0.851579	0.196939	4.32407	1.53179e-05	0.000577139
TPCN2	61.4418	-1.12178	0.259434	-4.32396	1.53251e-05	0.000577139
RBM45	133.648	-1.40635	0.32532	-4.32299	1.53928e-05	0.00057721
OR2A2	24.9319	3.33236	0.770859	4.32291	1.53985e-05	0.00057721
CIDEB	35.6837	-1.92318	0.444991	-4.32184	1.54732e-05	0.00057867
GLIPR2	30.7963	-1.646	0.380948	-4.32081	1.55458e-05	0.000580041
RGPD2	9.13601	-4.24048	0.981938	-4.31848	1.57111e-05	0.000584858
ADORA2A	24.8251	-2.31688	0.536691	-4.31697	1.58183e-05	0.000587496
CBX3	418.082	1.15922	0.268709	4.31402	1.60313e-05	0.00059404
PHLDA1	1278.25	1.87272	0.434302	4.31201	1.61774e-05	0.000598084
DNAJC5	330.586	0.792534	0.183942	4.30861	1.6428e-05	0.000604287
PPM1B	634.58	-0.7225	0.167697	-4.30837	1.64465e-05	0.000604287
SIPA1L3	304.993	0.724463	0.168158	4.30822	1.64574e-05	0.000604287
ASAP3	57.2442	-1.40551	0.32628	-4.30768	1.64973e-05	0.000604379
PRKCZ	117.317	-1.09967	0.255336	-4.30677	1.65658e-05	0.000605512
FAM73B	48.1895	-1.47164	0.341828	-4.3052	1.66839e-05	0.000608452
PUS1	82.9475	0.934691	0.217253	4.30232	1.69021e-05	0.000614491
SCUBE1	70.1097	-1.38352	0.321599	-4.30201	1.69255e-05	0.000614491
FAM133B	587.617	0.939789	0.218519	4.30072	1.70248e-05	0.000616709
SETMAR	54.4332	-1.08674	0.25325	-4.29118	1.77724e-05	0.000642351
TMEM164	150.765	-0.846645	0.197456	-4.28776	1.80488e-05	0.000650884
ZMYM5	96.858	-1.42376	0.332219	-4.28561	1.82242e-05	0.000655746
GTF3A	768.194	1.16761	0.272615	4.28301	1.84381e-05	0.000661968
CDK6	365.383	0.993143	0.231967	4.2814	1.85725e-05	0.000665317
RAB14	417.853	1.41358	0.330207	4.28089	1.86147e-05	0.000665352
BTNL8	47.0145	-2.21375	0.517202	-4.28023	1.86697e-05	0.000665845
ACTL7B	76.4296	-4.97655	1.16292	-4.27935	1.87442e-05	0.00066703
IFI6	527.434	2.81698	0.658591	4.27729	1.89186e-05	0.000671757
DDX41	108.029	-0.928013	0.217085	-4.27487	1.91246e-05	0.000676172
ATP9B	366.566	-1.02665	0.240161	-4.27485	1.91267e-05	0.000676172
PPOX	25.4767	-1.76366	0.413349	-4.26676	1.98336e-05	0.000699631
ANKS4B	195.963	-1.05435	0.247267	-4.26399	2.00805e-05	0.000706602
PIK3C2A	51.0832	1.04991	0.246252	4.26357	2.01187e-05	0.000706602
PLEK2	129.344	1.10266	0.258721	4.26196	2.02645e-05	0.000710016
ZNF148	42.173	1.61729	0.37951	4.26152	2.03037e-05	0.000710016
C6orf141	153.878	1.7841	0.418931	4.2587	2.05615e-05	0.000716434
TBC1D3G	43.7208	-1.28303	0.301285	-4.25855	2.0576e-05	0.000716434
MAPK7	163.486	-1.09429	0.257041	-4.25726	2.06952e-05	0.000719036
CNOT2	366.345	0.970477	0.228031	4.2559	2.08209e-05	0.000721264
NOL10	218.151	0.769795	0.18089	4.2556	2.08486e-05	0.000721264
ZNF606	26.9516	-2.3928	0.563066	-4.24958	2.14172e-05	0.000737819
ZNF121	372.406	1.38845	0.326768	4.24903	2.14702e-05	0.000737819
KDELC2	61.7422	1.75929	0.414084	4.24863	2.15081e-05	0.000737819
GSTA7P	6.14031	6.62277	1.55881	4.24861	2.15098e-05	0.000737819
GPRIN3	177.435	-1.20951	0.284804	-4.24684	2.16808e-05	0.000742107
PRKCE	36.2222	-1.24437	0.29305	-4.24627	2.1736e-05	0.000742424
AP3S1	197.351	1.47418	0.347339	4.24422	2.19355e-05	0.000746213
RPL5	5444.46	1.24299	0.292869	4.24418	2.19393e-05	0.000746213
CPQ	40.8156	-1.84837	0.43557	-4.24357	2.19987e-05	0.000746662
CLDN1	217.864	1.60548	0.378711	4.23933	2.24183e-05	0.000759309
EI24	629.382	1.04665	0.247068	4.2363	2.27232e-05	0.000768027
RPS19BP1	130.383	-0.762461	0.180022	-4.23538	2.28165e-05	0.000769569
SPRY2	316.214	1.24097	0.293235	4.23198	2.31638e-05	0.000779656
BABAM1	305.416	-0.495814	0.117173	-4.23147	2.32171e-05	0.000779826
SPATA31C1	252.437	2.40044	0.56845	4.22277	2.41318e-05	0.000808137
SLC25A26	58.8574	-1.32025	0.312671	-4.22251	2.41601e-05	0.000808137
GTF3C1	343.126	-0.780328	0.184891	-4.22049	2.43777e-05	0.000813732
APOBR	147.477	-1.26628	0.300601	-4.21249	2.52569e-05	0.000840226
RP1	6.15907	4.69613	1.11489	4.21218	2.52917e-05	0.000840226
SSB	224.814	1.20386	0.285826	4.21186	2.53274e-05	0.000840226
EIF2S3	1480.25	1.01492	0.241462	4.20324	2.63116e-05	0.000871088
ZNF792	66.2337	-1.08749	0.25882	-4.20171	2.64906e-05	0.000875219
DCAF15	36.7105	1.60991	0.383198	4.20125	2.6545e-05	0.000875228
HNRNPL	1190.15	0.478906	0.114032	4.19975	2.67205e-05	0.00087766
IFI27L2	2.77322	3.67096	0.874101	4.1997	2.67275e-05	0.00087766
ZNF277	171.902	1.06653	0.254008	4.19882	2.68308e-05	0.000879266
EIF2C1	159.861	-1.09131	0.259949	-4.19816	2.69094e-05	0.000880058
CD48	77.9112	-2.28338	0.544137	-4.19634	2.71263e-05	0.00088536
SEL1L	159.986	1.66369	0.396724	4.19357	2.74596e-05	0.000892025
LMBR1	216.527	1.09096	0.260168	4.19329	2.74943e-05	0.000892025
P2RY8	43.9245	-2.53648	0.604904	-4.19319	2.75054e-05	0.000892025
ITPR3	238.35	-0.844234	0.201353	-4.19282	2.75514e-05	0.000892025
ZFYVE16	96.065	1.12708	0.26895	4.19066	2.78145e-05	0.000898742
SBDS	663.852	1.40865	0.336289	4.1888	2.80429e-05	0.000904313
SMAD5	330.566	0.720882	0.172167	4.18712	2.82518e-05	0.000907667
GUSBP1	20.2324	2.94753	0.703962	4.18706	2.82592e-05	0.000907667
CYBASC3	96.0332	-1.23889	0.295929	-4.18646	2.83344e-05	0.000907999
TAS2R20	60.6294	2.10413	0.502649	4.18607	2.8382e-05	0.000907999
BHLHE40	485.987	1.34921	0.322555	4.18288	2.87844e-05	0.000919054
HOXD4	76.9794	-1.90072	0.454468	-4.1823	2.88574e-05	0.000919566
LARP1B	63.9231	1.17921	0.282208	4.17851	2.9342e-05	0.000933169
BRAP	257.142	0.790678	0.189246	4.17804	2.94029e-05	0.000933267
LRRC14	255.184	-1.01834	0.244004	-4.17346	3.00014e-05	0.000947607
GIPR	55.1331	-1.64397	0.393956	-4.17297	3.00651e-05	0.000947607
BMS1P4	209.374	0.962085	0.230561	4.17281	3.0087e-05	0.000947607
TUBGCP2	143.09	-0.97698	0.234131	-4.17279	3.00893e-05	0.000947607
ABCC4	26.3355	1.46127	0.350231	4.17229	3.01555e-05	0.000947845
ETFB	152.677	-1.3091	0.314028	-4.16875	3.06276e-05	0.000960816
ARNTL2	94.6323	1.54685	0.371205	4.16711	3.08492e-05	0.000965891
PLS3	136.286	1.27687	0.306466	4.16645	3.09375e-05	0.000966783
GPT	81.3293	-2.06594	0.496254	-4.16307	3.14e-05	0.000979341
RABEP1	64.1139	1.19469	0.287113	4.16106	3.16774e-05	0.00098609
MTRNR2L6	23.9669	3.86212	0.928281	4.16051	3.17535e-05	0.000986557
TTC17	138.54	1.1868	0.285613	4.15528	3.24896e-05	0.00100749
AKR7A3	637.015	-1.20095	0.289346	-4.15055	3.3167e-05	0.00102653
NR1I2	11.4433	2.22399	0.535994	4.14927	3.33532e-05	0.00103031
C3orf17	109.82	-0.777254	0.187397	-4.14763	3.35935e-05	0.00103576
PUSL1	50.1959	-1.40605	0.339387	-4.14291	3.42921e-05	0.00105528
ZBTB46	10.2658	-2.76062	0.666446	-4.14231	3.43827e-05	0.00105606
KRAS	107.131	1.41207	0.341262	4.13778	3.50683e-05	0.00107507
FAM206A	32.7658	1.36174	0.329149	4.13714	3.51657e-05	0.00107602
TERF1	41.3118	1.36377	0.329924	4.13359	3.57143e-05	0.00109074
MSLN	145.835	2.7819	0.673354	4.13141	3.60548e-05	0.00109906
TNFSF11	24.0155	2.76483	0.66934	4.13067	3.617e-05	0.00110049
COPS2	540.358	0.966017	0.23391	4.12986	3.62986e-05	0.00110233
ATP13A1	194.37	-0.711207	0.172498	-4.12299	3.73982e-05	0.00113359
GNAI3	264.436	1.03553	0.251401	4.11905	3.80441e-05	0.00114985
CHKA	109.487	-1.32687	0.322147	-4.11885	3.8077e-05	0.00114985
MEF2A	35.0513	1.27963	0.310734	4.1181	3.82012e-05	0.00115145
ABCC6	38.6221	-1.5062	0.365818	-4.11734	3.83263e-05	0.00115307
MTRNR2L4	69.1406	2.4141	0.586781	4.11414	3.88627e-05	0.00116704
INHBA	27.7337	1.75872	0.427755	4.11151	3.93083e-05	0.00117823
FAT1	764.586	1.15123	0.280078	4.11038	3.95011e-05	0.00118181
LYPLA1	1801.44	1.35444	0.329562	4.10983	3.95958e-05	0.00118246
EPB41L3	91.9177	-1.77976	0.433368	-4.10682	4.01144e-05	0.00119573
FRA10AC1	53.3808	1.46396	0.356579	4.10556	4.03332e-05	0.00120004
GGT5	19.0028	-2.5956	0.632417	-4.10426	4.05612e-05	0.00120461
AZIN1	315.208	1.11808	0.272483	4.10329	4.07316e-05	0.00120745
CENPQ	37.4402	1.15637	0.282075	4.09951	4.14027e-05	0.00122436
TRAF3	335.486	-1.02312	0.249589	-4.09922	4.14537e-05	0.00122436
MON1B	180.939	-0.908015	0.221677	-4.09613	4.20122e-05	0.00123654
HMGN1	428.098	1.14387	0.27926	4.09609	4.20189e-05	0.00123654
SNORD94	8878.73	-1.64444	0.401636	-4.09436	4.23329e-05	0.00124351
YARS	155.512	1.3616	0.332617	4.0936	4.24735e-05	0.00124375
HRAS	38.8524	-1.12626	0.275136	-4.09348	4.2495e-05	0.00124375
HTATIP2	86.3734	-1.1625	0.284041	-4.09271	4.26368e-05	0.00124564
LOXL1	9.85008	2.11283	0.516332	4.09201	4.27651e-05	0.00124713
DOPEY2	324.27	-0.952561	0.232952	-4.08909	4.33068e-05	0.00126066
ZFPL1	111.172	-0.879239	0.215202	-4.08565	4.3954e-05	0.0012772
SAYSD1	36.1982	-1.25005	0.306031	-4.0847	4.41332e-05	0.0012784
NME7	62.7334	1.14445	0.280201	4.08441	4.41895e-05	0.0012784
SCARNA1	257.244	0.940187	0.230202	4.08418	4.42327e-05	0.0012784
FAAH	57.7618	-1.16471	0.285586	-4.07833	4.53601e-05	0.00130864
APOL3	39.4804	1.89196	0.463978	4.0777	4.54826e-05	0.00130983
LYZ	6038.14	1.79658	0.440796	4.07576	4.58637e-05	0.00131846
MACC1	180.346	1.18916	0.292091	4.07121	4.677e-05	0.00134212
EP300	186.327	1.4585	0.358306	4.07055	4.69021e-05	0.00134276
CNOT7	600.839	1.25363	0.308017	4.06999	4.70151e-05	0.00134276
GNA11	176.676	-1.34045	0.32941	-4.06926	4.71636e-05	0.00134276
FNBP4	172.848	0.845458	0.207777	4.06907	4.72017e-05	0.00134276
MOV10	174.479	-0.880962	0.216504	-4.06904	4.72077e-05	0.00134276
BRF1	101.847	-1.01342	0.249168	-4.06724	4.75734e-05	0.00134958
EFTUD1	292.293	1.12027	0.27545	4.06704	4.76146e-05	0.00134958
CTBP1	1429.74	-0.604159	0.148749	-4.06159	4.87389e-05	0.00137903
EYA2	33.0767	-2.48334	0.611789	-4.05915	4.92524e-05	0.00139112
ZNF425	8.50344	2.53054	0.623647	4.05765	4.95692e-05	0.00139628
COG8	218.429	-0.863456	0.212807	-4.05747	4.9608e-05	0.00139628
GTF2H2C	7.56995	2.01272	0.496226	4.05605	4.9909e-05	0.00140231
ZBTB16	15.8594	-2.91477	0.719217	-4.0527	5.06298e-05	0.0014201
NIPSNAP1	90.5958	-1.05796	0.261092	-4.05207	5.07673e-05	0.00142148
PTK2B	570.453	-1.19803	0.295718	-4.05126	5.09431e-05	0.00142394
SHPK	193.74	-0.906783	0.224406	-4.04082	5.32649e-05	0.00148627
FAM69A	10.3068	1.85908	0.460435	4.03766	5.39863e-05	0.00150158
SNRPB2	80.898	1.2053	0.298518	4.03761	5.39997e-05	0.00150158
ZNF260	77.7625	-1.07635	0.266653	-4.03651	5.42525e-05	0.00150602
JHDM1D	1046.7	0.656932	0.162862	4.03368	5.49104e-05	0.00152167
ABHD13	42.6476	-1.22633	0.304322	-4.0297	5.58477e-05	0.0015383
ATIC	817.589	0.927142	0.230085	4.02956	5.58815e-05	0.0015383
COL1A1	836.159	-0.986329	0.244776	-4.02952	5.5891e-05	0.0015383
PLK1S1	126.752	1.31543	0.326449	4.02952	5.58915e-05	0.0015383
NUDT16L1	62.7883	-1.29449	0.32141	-4.02753	5.6365e-05	0.00154688
LIMD1	56.2486	1.26773	0.314776	4.02741	5.63947e-05	0.00154688
PDDC1	62.1115	-1.58322	0.393239	-4.0261	5.671e-05	0.00155087
TFCP2	180.664	0.651261	0.161764	4.02601	5.67322e-05	0.00155087
EXOC3	127.924	-0.857031	0.212924	-4.02505	5.69639e-05	0.00155458
KIAA0355	52.9993	-1.08836	0.270518	-4.02323	5.7406e-05	0.00156356
ME1	172.797	1.76905	0.439745	4.0229	5.74868e-05	0.00156356
RMND5B	95.8571	-0.890331	0.22135	-4.02228	5.76364e-05	0.00156422
FOXF1	62.1694	-1.48491	0.369196	-4.02201	5.77046e-05	0.00156422
MRPL11	261.287	1.54501	0.384242	4.02092	5.79724e-05	0.00156885
LIN54	101.522	-1.38798	0.345257	-4.02015	5.81604e-05	0.00157079
EPS8L2	651.099	-0.947833	0.235789	-4.01984	5.82385e-05	0.00157079
TRMT44	5.1624	3.67757	0.915273	4.018	5.86938e-05	0.00158043
RPL32P3	166.148	-1.39926	0.34841	-4.01613	5.91611e-05	0.00159036
BARD1	28.6508	1.24333	0.309648	4.01532	5.93656e-05	0.00159321
SMCR7L	76.1579	-1.12508	0.280312	-4.01367	5.97824e-05	0.00160173
CLDND1	48.9238	1.89978	0.473591	4.01144	6.03506e-05	0.00161428
FBXL18	56.3647	-1.25176	0.312275	-4.00851	6.11032e-05	0.00163171
DENND1C	215.449	-1.83498	0.457851	-4.0078	6.12865e-05	0.0016339
ABCF2	171.734	0.839367	0.209465	4.0072	6.14426e-05	0.00163537
LONRF3	47.5008	1.19239	0.297859	4.00318	6.24956e-05	0.00166066
PLEKHS1	21.2453	1.73958	0.435368	3.99565	6.4516e-05	0.00171046
KIN	68.6275	-1.28807	0.322416	-3.99507	6.46759e-05	0.00171046
SIDT2	261.895	-0.801494	0.200623	-3.99503	6.46874e-05	0.00171046
SIX4	9.5614	4.5299	1.1343	3.99358	6.50843e-05	0.00171814
ARHGAP29	28.7022	1.7442	0.436948	3.99179	6.55774e-05	0.00172833
LOC643401	11.5032	3.69922	0.926943	3.99078	6.58574e-05	0.00173289
SPIRE1	53.7185	1.36011	0.341006	3.98851	6.64891e-05	0.00174603
DISP2	49.6993	-2.3237	0.582642	-3.98821	6.65731e-05	0.00174603
ADAMTSL1	65.5782	-1.61675	0.405573	-3.98634	6.71006e-05	0.00175701
DVL2	63.7582	-1.14516	0.287595	-3.98187	6.83758e-05	0.00178751
FUT6	456.848	-1.47542	0.370838	-3.9786	6.93212e-05	0.00180921
HEXIM1	206.593	-0.867863	0.218153	-3.97823	6.94298e-05	0.00180921
PPARGC1B	158.621	-1.19411	0.300205	-3.97764	6.96041e-05	0.00181083
MANF	162.255	1.34336	0.337771	3.97712	6.97546e-05	0.00181183
SUZ12P1	117.245	0.91115	0.229277	3.97402	7.06711e-05	0.00183268
FKBP3	92.4501	1.45665	0.366677	3.97257	7.11004e-05	0.00184086
CSRP1	117.309	-1.09028	0.274488	-3.97203	7.12617e-05	0.00184209
PROM2	117.742	-1.2841	0.323372	-3.97099	7.15758e-05	0.00184725
SLC45A3	52.3976	-1.88033	0.473666	-3.96973	7.19541e-05	0.00185405
ERI1	45.0452	1.33749	0.337078	3.9679	7.25081e-05	0.00186535
TCTA	107.268	-1.01162	0.255131	-3.96511	7.33629e-05	0.00188434
SMYD5	46.1897	1.17576	0.296627	3.96378	7.37736e-05	0.00188909
TAS2R3	78.3575	1.33442	0.336682	3.96344	7.38785e-05	0.00188909
CASZ1	109.951	-1.02098	0.257603	-3.96337	7.38987e-05	0.00188909
TRIM21	110.473	0.954316	0.240899	3.96147	7.44902e-05	0.00190121
PTPN18	617.057	-0.882335	0.222782	-3.96053	7.47826e-05	0.00190566
DHX15	617.789	0.600889	0.151815	3.95804	7.55661e-05	0.00192259
ANP32E	164.73	1.01883	0.257466	3.95715	7.58494e-05	0.00192677
TM7SF2	62.6033	-1.08129	0.273435	-3.95448	7.67028e-05	0.00194272
PINK1	134.299	-1.0135	0.256294	-3.95443	7.67178e-05	0.00194272
ZNF610	93.189	1.97366	0.499741	3.94936	7.83597e-05	0.00198119
ISX	125.687	-1.36959	0.347109	-3.94571	7.95638e-05	0.0020046
RPAIN	29.4121	-1.8888	0.478727	-3.94547	7.96422e-05	0.0020046
WHSC1	213.93	-0.718043	0.181994	-3.94543	7.96578e-05	0.0020046
ZFAND5	895.993	0.61536	0.155994	3.94477	7.9877e-05	0.00200699
AATF	600.028	0.703638	0.17852	3.94152	8.09673e-05	0.00203122
TTC39A	123.877	-1.35157	0.342965	-3.94084	8.11955e-05	0.00203379
ARNTL	33.9944	-1.52568	0.387187	-3.94043	8.13371e-05	0.00203418
PTGDS	81.7224	-2.29219	0.581884	-3.93925	8.17359e-05	0.002041
TMEM129	73.3756	-1.23632	0.314056	-3.93664	8.26314e-05	0.00206018
CACFD1	174.805	-0.739569	0.187936	-3.93522	8.31203e-05	0.00206795
TBC1D3H	34.4829	-1.40487	0.357031	-3.93487	8.32416e-05	0.00206795
DCAKD	10.2267	-1.95332	0.496444	-3.93462	8.33273e-05	0.00206795
YEATS4	190.365	0.738086	0.18762	3.93395	8.35629e-05	0.00207062
TBC1D1	96.082	1.06679	0.271761	3.92545	8.65682e-05	0.0021418
PTPRG	63.4139	1.55438	0.396504	3.92022	8.84665e-05	0.00218542
MXI1	398.869	0.749469	0.191202	3.91978	8.86283e-05	0.00218607
KCNK6	24.6122	-1.37963	0.352014	-3.91925	8.8825e-05	0.00218759
DNPEP	114.528	-0.756327	0.193011	-3.91856	8.90798e-05	0.00218782
RFXAP	25.9189	1.73824	0.443599	3.91849	8.91052e-05	0.00218782
AMPD1	54.431	-1.63177	0.416535	-3.9175	8.9473e-05	0.00219352
SLC7A11	118.88	1.72601	0.440766	3.91594	9.00539e-05	0.00220279
GIMAP5	15.9825	1.74648	0.446015	3.91575	9.01239e-05	0.00220279
CNTFR	21.3208	-3.54769	0.906348	-3.91427	9.06787e-05	0.002213
OGFR	95.9207	-1.26923	0.324686	-3.90911	9.26349e-05	0.00225733
TMEM175	92.8454	-1.08581	0.277827	-3.90823	9.29758e-05	0.00226223
HNRNPK	1421.15	0.861869	0.220632	3.90636	9.36962e-05	0.00227632
ZFP28	10.7331	-2.93958	0.75307	-3.90347	9.4824e-05	0.00229722
TIPARP	112.706	1.12156	0.287349	3.90313	9.49565e-05	0.00229722
PRELID2	77.2797	1.28005	0.32796	3.90306	9.49828e-05	0.00229722
PPARGC1A	326.213	-1.22808	0.314845	-3.90059	9.59584e-05	0.00231438
OSGEPL1	45.2124	1.2291	0.315111	3.90054	9.59789e-05	0.00231438
MOB3A	40.7205	-1.45702	0.373616	-3.89978	9.62786e-05	0.00231815
TG	56.2173	3.01749	0.774073	3.8982	9.69115e-05	0.00232677
SEMA6D	11.5572	-2.5679	0.658747	-3.89816	9.69246e-05	0.00232677
FAM207A	391.625	0.933689	0.239573	3.8973	9.72726e-05	0.00233165
MVP	252.679	-1.2063	0.309554	-3.89689	9.74371e-05	0.00233214
TMEM204	59.6904	-1.22137	0.313646	-3.8941	9.85638e-05	0.00235562
CHP2	155.769	-2.5448	0.653822	-3.89219	9.93446e-05	0.00237077
SCYL2	233.613	1.13127	0.29082	3.88994	0.000100267	0.0023858
KCTD19	20.7354	2.08188	0.535197	3.88994	0.00010027	0.0023858
CCT6P3	93.0608	1.52205	0.391444	3.88829	0.000100952	0.00239851
FGD3	69.362	-1.98791	0.511437	-3.8869	0.000101532	0.00240573
SLC16A9	52.5944	-1.96769	0.506243	-3.88685	0.000101554	0.00240573
GPRIN2	56.6878	-1.15821	0.298171	-3.88439	0.000102586	0.00242386
FLT3LG	54.936	-1.90384	0.490136	-3.88431	0.000102619	0.00242386
ZNF720	47.1163	1.5532	0.400201	3.88104	0.00010401	0.00245311
SNORA16A	7717.25	-0.960839	0.247652	-3.8798	0.000104544	0.00245975
GCSH	74.4399	1.40442	0.361995	3.87968	0.000104596	0.00245975
KPNA3	165.125	0.964855	0.24886	3.8771	0.000105707	0.00248227
CIZ1	607.44	0.567112	0.146311	3.87608	0.000106152	0.00248701
EMILIN2	26.2624	-1.44046	0.371642	-3.87593	0.000106217	0.00248701
LYRM4	69.3133	1.40581	0.362813	3.87476	0.000106731	0.00249468
PLEKHA1	112.643	0.789456	0.203758	3.87448	0.000106853	0.00249468
ATP6V0B	45.9688	-1.06041	0.273751	-3.87364	0.000107221	0.00249967
HNRNPUL1	516.76	-0.772649	0.199519	-3.87257	0.000107694	0.00250579
C1orf122	115.043	-1.03137	0.266342	-3.87234	0.000107794	0.00250579
KLF3	588.517	0.959107	0.247711	3.87189	0.000107997	0.00250689
MSH3	51.3553	1.29956	0.335707	3.87111	0.00010834	0.00251125
CA2	472.906	-1.78415	0.460976	-3.87036	0.000108673	0.00251536
DNAJB2	85.931	-0.779471	0.20151	-3.86815	0.000109665	0.00253468
SLC20A2	32.0935	-1.2502	0.32341	-3.86568	0.00011078	0.00255679
TPSG1	42.6964	-2.22326	0.575338	-3.86426	0.000111426	0.00256805
PPID	313.406	0.862283	0.223212	3.86306	0.000111974	0.002577
CCDC43	203.425	1.03634	0.268341	3.86202	0.000112454	0.00258435
NCK1	139.008	0.884078	0.229036	3.85999	0.00011339	0.00260217
CTSG	12.2187	-2.55739	0.662657	-3.8593	0.000113713	0.00260588
SGK494	25.4446	-1.98728	0.515079	-3.8582	0.000114226	0.00261393
SULT1C2	76.7186	2.02068	0.523915	3.85688	0.000114841	0.0026243
KRTAP4-1	69.7083	2.93011	0.759867	3.85609	0.000115217	0.00262863
C1QTNF6	54.4472	-1.45687	0.37784	-3.85579	0.000115357	0.00262863
NADSYN1	278.331	-1.2352	0.32059	-3.8529	0.000116725	0.00265607
TOMM40L	52.3687	-1.39807	0.362994	-3.8515	0.000117396	0.00266758
PTPN11	343.859	1.00086	0.260164	3.84705	0.000119549	0.00271269
NLRP1	92.5352	-1.84399	0.479448	-3.84608	0.000120024	0.00271965
SUPT5H	851.416	-0.606725	0.157892	-3.84265	0.000121714	0.00275277
BCL2L11	43.0981	-1.03581	0.269611	-3.84184	0.000122113	0.00275277
CES2	379.174	-1.20974	0.314889	-3.8418	0.000122136	0.00275277
TMEM98	304.56	-0.827612	0.21544	-3.84149	0.00012229	0.00275277
MAPKAPK5-AS1	95.2556	1.1278	0.293591	3.84139	0.000122338	0.00275277
CP	8.47308	-3.91742	1.02006	-3.84039	0.000122837	0.00276015
FRMD8	99.0885	-0.850843	0.221598	-3.83958	0.000123244	0.00276546
LOC100506422	14.8808	3.14528	0.819423	3.83841	0.000123834	0.00277484
PPP3CA	239.897	0.667753	0.174021	3.83721	0.000124442	0.00278461
INTS7	119.276	1.10316	0.287574	3.83609	0.00012501	0.00279345
WNT2	7.98711	3.39036	0.883906	3.83566	0.000125229	0.00279447
CUL1	223.699	0.699025	0.182362	3.83317	0.000126502	0.00281899
ATP1B1	1492.81	1.16418	0.303772	3.83241	0.000126894	0.00282325
WISP3	8.52586	4.59381	1.19876	3.83212	0.000127043	0.00282325
NFYB	162.66	0.973258	0.25402	3.83142	0.000127406	0.00282743
TNIP2	143.508	-0.894694	0.233662	-3.82901	0.00012866	0.00285134
PIK3R2	490.621	0.72093	0.188312	3.82838	0.00012899	0.0028519
PEX1	58.269	1.74077	0.454712	3.82829	0.000129038	0.0028519
BCL11B	96.2538	-1.8875	0.493124	-3.82763	0.000129384	0.00285564
HAT1	161.105	1.18567	0.309899	3.826	0.000130241	0.00287063
TBXAS1	48.077	1.8132	0.474404	3.82206	0.000132343	0.002913
C20orf118	195.171	-1.3896	0.363678	-3.82095	0.00013294	0.00292215
FAM3B	91.815	-3.15752	0.826955	-3.81825	0.0001344	0.00295022
C12orf75	780.911	1.13223	0.296595	3.81743	0.00013485	0.00295609
TCEAL4	238.501	1.10398	0.289482	3.81365	0.000136931	0.00299372
IPO9	36.27	-1.27671	0.334775	-3.81364	0.000136937	0.00299372
RNF213	876.437	-0.843542	0.221331	-3.81123	0.000138279	0.00301896
PTPN12	618.302	0.739956	0.194259	3.80913	0.000139458	0.00304059
ERO1L	194.144	0.907961	0.238414	3.80834	0.000139904	0.0030462
ITGA5	66.6086	-1.0376	0.272665	-3.80541	0.000141567	0.00307731
SLC25A1	281.055	-0.881293	0.231605	-3.80516	0.000141713	0.00307731
AKNAD1	3.96005	2.70934	0.712294	3.80368	0.00014256	0.00309155
SERPINB5	224.072	2.31183	0.608566	3.79881	0.000145391	0.00314871
WBP1L	424.939	-0.713838	0.187967	-3.79768	0.000146056	0.00315606
HHLA2	118.095	-1.41597	0.372861	-3.79757	0.000146121	0.00315606
RRAGB	178.369	0.836244	0.220299	3.79596	0.000147076	0.00317244
PDCD11	178.939	0.82605	0.217655	3.79523	0.000147508	0.00317753
GMIP	105.743	-1.29691	0.341907	-3.79317	0.000148737	0.00319972
SKIV2L	114.873	-0.810201	0.213619	-3.79274	0.000148996	0.00320104
CBX7	89.1603	-1.11385	0.29374	-3.79194	0.000149474	0.00320703
SMG7	517.757	0.76304	0.201331	3.78997	0.000150666	0.00322833
ZSCAN2	29.3709	-1.4543	0.383824	-3.78898	0.000151267	0.00323639
LILRB2	17.1879	-1.62917	0.430009	-3.78869	0.000151443	0.00323639
HSPA1B	657.223	1.80733	0.477085	3.78828	0.000151694	0.00323747
TWF1	609.731	1.41748	0.374274	3.78729	0.000152296	0.00324604
TACSTD2	91.9361	1.91165	0.505279	3.78335	0.000154729	0.00329322
KCNK10	20.2179	-2.22059	0.586985	-3.78305	0.000154917	0.00329322
GALT	76.1544	-1.3577	0.358925	-3.78269	0.000155144	0.00329371
MRPS33	62.2143	1.47083	0.388964	3.7814	0.000155951	0.0033065
RPF2	142.818	1.24061	0.328137	3.78077	0.000156342	0.00331043
OR8K5	4.29083	5.28865	1.39969	3.77844	0.000157812	0.00333719
AMT	81.0743	-1.17722	0.311593	-3.77808	0.000158042	0.00333768
LOC100335030	86.9416	1.5087	0.399368	3.77772	0.000158273	0.0033382
SF3B14	249.074	0.980456	0.259564	3.77732	0.000158527	0.00333919
LYPD5	4.97484	5.6274	1.49014	3.77641	0.000159104	0.00334698
CLASRP	245.351	-1.06185	0.281238	-3.77565	0.000159592	0.00334891
IPO5	117.336	1.12952	0.299161	3.77562	0.00015961	0.00334891
SHISA9	34.4847	-4.28591	1.13567	-3.77392	0.000160703	0.00336745
IFNGR1	253.911	0.930144	0.246487	3.7736	0.00016091	0.00336745
MMP7	285.569	3.05633	0.810003	3.77323	0.00016115	0.0033681
MRPS23	93.8169	0.9054	0.240044	3.77181	0.000162065	0.00338164
SKIL	1277.06	1.03085	0.273319	3.77158	0.000162216	0.00338164
BCAS3	268.543	-0.742708	0.196946	-3.77114	0.000162506	0.0033833
DGAT1	269.55	-0.959612	0.254635	-3.76858	0.000164181	0.00341379
HOXB7	88.5318	-0.845767	0.224485	-3.76759	0.00016483	0.00342287
HNRNPUL2	755.128	-0.429084	0.11392	-3.76655	0.000165518	0.00342425
CA1	187.033	-4.22968	1.12303	-3.76631	0.000165678	0.00342425
COMMD3	293.554	0.922642	0.244978	3.76622	0.000165741	0.00342425
C10orf128	58.7025	-1.49388	0.396667	-3.76608	0.000165831	0.00342425
EIF1AX	594.482	1.10465	0.29333	3.76589	0.000165956	0.00342425
VPS13A	436.29	0.94363	0.250603	3.76544	0.000166257	0.00342607
CPPED1	38.0559	-1.23196	0.327269	-3.76437	0.000166971	0.00343642
RB1CC1	281.083	0.613366	0.163001	3.76296	0.000167916	0.00345146
ACADL	5.20517	5.04853	1.34184	3.7624	0.000168291	0.00345479
RUSC1	302.538	-1.09676	0.291609	-3.76105	0.000169203	0.00346908
NRBP1	164.184	-0.70484	0.187452	-3.7601	0.000169846	0.00347645
ZNF154	280.1	1.47213	0.391537	3.75988	0.000169992	0.00347645
PHF16	100.933	0.952421	0.253367	3.75906	0.000170554	0.00347818
PIH1D1	89.9792	-1.09658	0.291727	-3.75892	0.000170651	0.00347818
SQSTM1	2353.45	0.844082	0.224568	3.7587	0.000170798	0.00347818
DICER1	139.226	0.878844	0.233829	3.7585	0.000170938	0.00347818
LINC00273	14.7906	2.60221	0.692423	3.75811	0.000171199	0.00347912
EMC2	153.42	0.924248	0.246	3.7571	0.000171894	0.00348885
FLII	303.263	-0.569967	0.151743	-3.75614	0.000172553	0.00349783
PHF6	302.923	0.686005	0.182752	3.75375	0.000174208	0.00352694
PRKD2	218.538	-1.03238	0.275116	-3.75254	0.000175054	0.00353963
ASB13	28.2539	-1.4838	0.395513	-3.75159	0.000175716	0.00354859
PAK1	736.98	0.733622	0.195586	3.75089	0.000176207	0.00355406
TMBIM4	211.458	0.892553	0.238052	3.7494	0.000177257	0.00357078
SIPA1	97.2861	-1.58436	0.42282	-3.74712	0.000178879	0.00359636
TP53INP2	66.4781	-1.54083	0.411219	-3.74699	0.000178972	0.00359636
TNXA	11.4449	-2.33618	0.623727	-3.74552	0.000180022	0.00361296
ANKFY1	151.921	-0.718946	0.192017	-3.74419	0.000180978	0.00362764
CT62	9.01665	5.56416	1.48625	3.74377	0.000181281	0.00362921
CNST	45.6283	-1.32441	0.354029	-3.74097	0.000183313	0.00366255
WEE1	361.309	1.00766	0.269373	3.74076	0.000183466	0.00366255
TMEM54	610.761	-1.17077	0.312995	-3.74054	0.000183626	0.00366255
ZNF574	74.5475	-1.00762	0.26951	-3.73872	0.000184958	0.00368249
PPP2R5B	114.776	-1.23349	0.329937	-3.73855	0.000185082	0.00368249
TESK2	26.0619	1.9299	0.516964	3.73314	0.000189108	0.00375363
CHMP4C	220.372	1.62842	0.43621	3.73312	0.000189122	0.00375363
CCDC48	11.9475	-1.93567	0.51864	-3.73219	0.000189819	0.00376017
CTNNAL1	49.4638	1.23055	0.329748	3.73177	0.000190138	0.00376017
ZCCHC7	403.984	0.80692	0.216247	3.73148	0.000190359	0.00376017
VAV1	37.7713	-1.3965	0.374251	-3.73145	0.000190383	0.00376017
TBC1D3C	81.3575	-1.09859	0.29469	-3.72795	0.00019304	0.003808
VPS13C	896.02	0.928116	0.249046	3.72669	0.000194012	0.0038172
VGLL1	3.90495	3.4141	0.916183	3.72644	0.000194205	0.0038172
HEXA	9.68137	1.91402	0.513635	3.72642	0.000194215	0.0038172
CN5H6.4	9.16346	-2.5088	0.673301	-3.72612	0.000194453	0.00381723
PSMC6	651.142	0.781931	0.209884	3.72554	0.000194897	0.00381979
BMPR1A	260.549	0.785206	0.210774	3.72533	0.000195056	0.00381979
SLC35A4	293.866	-0.800112	0.214857	-3.72393	0.000196144	0.00383307
ROGDI	105.49	-1.06475	0.285947	-3.72359	0.000196413	0.00383307
MAP3K8	4.93836	2.64261	0.709704	3.72354	0.000196446	0.00383307
UTP14C	54.2615	-0.817643	0.219684	-3.7219	0.000197728	0.00385342
LSMD1	285.837	0.871245	0.23414	3.72104	0.0001984	0.00385731
SYNPO2	53.12	-1.93366	0.519655	-3.72104	0.000198405	0.00385731
CETN3	42.7831	1.27832	0.343741	3.71884	0.000200141	0.00388638
HMGN4	127.703	-0.635943	0.171077	-3.71729	0.000201373	0.00390529
RER1	199.048	-0.625642	0.168319	-3.71701	0.000201598	0.00390529
TM9SF4	139.914	-0.834918	0.224678	-3.71607	0.000202349	0.00391515
CD58	186.443	0.692722	0.186526	3.71382	0.000204153	0.00394533
ARRDC4	201.678	-1.04186	0.280612	-3.71279	0.000204985	0.00395668
GPSM1	27.2079	-1.60648	0.432793	-3.71189	0.000205715	0.00396602
REXO2	159.128	1.02468	0.276137	3.71077	0.000206633	0.00397896
EID1	245.648	-0.710558	0.191528	-3.70994	0.000207312	0.00397896
NDUFV2	241.953	0.905969	0.244204	3.70988	0.000207357	0.00397896
SLC2A1	94.1224	1.45676	0.392673	3.70986	0.000207371	0.00397896
GUCA2B	93.9688	-4.27662	1.15303	-3.70904	0.000208049	0.00398723
GALE	10.9163	1.8132	0.489123	3.70705	0.000209688	0.00401308
FKBP8	283.1	-1.17425	0.316782	-3.7068	0.000209895	0.00401308
ACBD4	153.603	-1.00728	0.271881	-3.70486	0.000211505	0.00403909
CA4	92.8308	-2.50917	0.677987	-3.70091	0.000214826	0.00409485
PTPN21	65.6907	-1.23874	0.334722	-3.70079	0.000214932	0.00409485
RCAN1	75.5229	-1.20363	0.325291	-3.70016	0.000215467	0.00410021
SART1	190.547	-0.683068	0.184675	-3.69875	0.000216664	0.00411804
TRIP11	215.892	0.858567	0.232142	3.69846	0.000216913	0.00411804
IPMK	6.54275	1.93551	0.523773	3.69532	0.000219614	0.00416441
KHDRBS1	1180.66	0.711387	0.192528	3.69497	0.00021991	0.00416494
IDH3B	163.684	-0.676732	0.183163	-3.69469	0.000220157	0.00416494
HYDIN	13.2218	-2.83023	0.766124	-3.69423	0.000220558	0.00416765
PLEKHG2	74.698	-1.18375	0.320539	-3.69298	0.00022164	0.0041832
TMEM125	81.6882	-1.13841	0.308623	-3.68869	0.00022541	0.00424939
BOLA1	5.31077	-2.21903	0.601898	-3.68672	0.000227159	0.00427423
ZNF280C	59.5639	1.00901	0.273697	3.68662	0.000227257	0.00427423
ZNF471	18.3362	-2.01321	0.546135	-3.68629	0.000227546	0.00427468
PARK2	40.9498	-1.24619	0.33815	-3.68533	0.00022841	0.00428397
SPC25	20.1996	2.08704	0.566338	3.68515	0.00022857	0.00428397
MRPL27	32.5019	-1.13627	0.308513	-3.68307	0.000230446	0.00431412
GPRC5A	483.447	1.94721	0.528763	3.68258	0.000230888	0.00431738
POF1B	1353.65	1.23013	0.3341	3.68194	0.000231466	0.00431925
RGS2	63.7684	1.48624	0.403667	3.68183	0.000231562	0.00431925
ASB8	79.0863	1.08881	0.295745	3.68158	0.000231789	0.00431925
KLHL26	46.2384	1.79053	0.486653	3.67927	0.000233906	0.00435367
NXF1	279.973	-0.865547	0.235468	-3.67586	0.000237052	0.00440354
SLCO2B1	738.669	-1.13923	0.309929	-3.67577	0.000237131	0.00440354
SUCLG1	143.143	-1.05918	0.288206	-3.67509	0.00023777	0.00441034
SREBF1	235.207	-0.683505	0.186029	-3.67418	0.000238619	0.00442101
RERGL	14.7393	1.70799	0.465024	3.67291	0.000239806	0.00443793
PDLIM4	9.90717	-1.72163	0.46904	-3.67054	0.000242042	0.00446843
TGM5	7.60652	6.0621	1.65158	3.6705	0.000242079	0.00446843
SCARNA2	894.291	-1.05591	0.287693	-3.67028	0.000242285	0.00446843
SLC17A9	21.0865	-1.83525	0.500417	-3.66744	0.00024499	0.00451319
MESDC1	93.9426	1.3614	0.371515	3.66446	0.000247864	0.00456093
APC2	19.3958	2.77013	0.756731	3.66065	0.000251572	0.00462388
PLXNA2	312.585	-0.831309	0.227125	-3.66014	0.000252079	0.00462794
TMEM115	137.913	-0.819658	0.223978	-3.65954	0.000252666	0.00462978
RGPD8	134.734	0.917347	0.250694	3.65924	0.000252966	0.00462978
SLC27A2	27.9684	1.38866	0.379508	3.6591	0.0002531	0.00462978
EXOC5	159.683	1.25967	0.344278	3.65887	0.000253325	0.00462978
CCL24	327.492	2.16437	0.591959	3.65628	0.000255901	0.00467156
PLAC8	653.333	-1.34455	0.367824	-3.65542	0.000256759	0.00468188
NR5A2	219.306	-1.47892	0.404615	-3.65514	0.000257046	0.00468188
FUBP1	880.898	0.78832	0.21572	3.65436	0.000257824	0.00469077
YIPF4	3.95002	2.90341	0.795101	3.65163	0.000260584	0.00473566
TMEM170A	93.3804	-0.948232	0.259746	-3.65061	0.000261618	0.0047491
FOCAD	534.071	0.671135	0.183886	3.64973	0.000262516	0.00476005
MRGPRF	20.8379	-2.26915	0.622068	-3.64776	0.000264539	0.00479137
AQP1	110.741	-1.5518	0.425485	-3.64713	0.00026519	0.00479777
IL10RA	98.646	-1.6104	0.441649	-3.64635	0.000265995	0.00480696
BACE2	1408.63	1.05445	0.289546	3.64173	0.000270814	0.00488623
SPARCL1	82.2553	-1.19479	0.328122	-3.64131	0.000271253	0.00488623
ADAMTS17	12.6902	-2.14152	0.588123	-3.64128	0.000271289	0.00488623
SLC35A1	143.085	1.33149	0.365769	3.64025	0.000272371	0.00490025
TAF8	69.5853	-1.09443	0.300918	-3.63697	0.000275863	0.00495756
SLC40A1	1238.92	1.15723	0.31824	3.63633	0.000276555	0.0049614
PODXL	132.811	1.49293	0.410573	3.6362	0.000276691	0.0049614
BCL2	86.3567	-1.4469	0.398055	-3.63492	0.000278066	0.00498052
PRR5L	217.487	-1.37635	0.378759	-3.63384	0.000279229	0.00499582
SUGT1	86.0222	1.01482	0.279466	3.63128	0.000282022	0.00502722
RAB19	54.7889	-1.3702	0.377341	-3.63119	0.000282117	0.00502722
ENAH	525.673	0.823894	0.226899	3.63111	0.000282206	0.00502722
PIGZ	26.0076	-2.21786	0.610799	-3.63109	0.000282229	0.00502722
STAP2	85.3886	-0.897051	0.247215	-3.62864	0.000284924	0.00506469
FEZF1	3.12495	5.69322	1.56898	3.6286	0.000284959	0.00506469
MATR3	819.217	0.804648	0.221781	3.62813	0.000285484	0.00506844
E2F3	98.5321	1.14027	0.314372	3.62712	0.000286596	0.00508259
C14orf101	80.8966	0.779106	0.214899	3.62545	0.000288462	0.00510641
TRAPPC10	150.704	-1.36215	0.375731	-3.62534	0.000288579	0.00510641
ZSCAN21	77.6703	0.825245	0.22765	3.62507	0.000288887	0.00510641
PHYH	165.593	-0.971149	0.268068	-3.62277	0.000291462	0.0051462
C4orf52	232.1	0.989419	0.273132	3.62249	0.000291775	0.0051462
GLMN	32.9388	1.41194	0.389835	3.62189	0.000292461	0.00515268
COL3A1	1322.14	-0.914078	0.252406	-3.62146	0.000292945	0.00515558
SNRNP27	10.9107	1.96027	0.54134	3.62114	0.000293312	0.0051558
ITGAL	91.9302	-2.09112	0.577515	-3.62089	0.000293596	0.0051558
GCA	37.3338	-1.3216	0.365222	-3.61862	0.000296177	0.00519185
PA2G4	395.88	0.808315	0.223383	3.61852	0.000296292	0.00519185
ZDHHC8	140.481	-1.11301	0.307697	-3.61721	0.000297791	0.00521248
JMJD6	9.50305	1.73429	0.479798	3.61464	0.000300771	0.00525894
RNF13	233.455	-0.62811	0.173873	-3.61247	0.000303293	0.0052973
LRR1	34.7123	-1.05923	0.293285	-3.61162	0.000304289	0.00530895
PRKAB2	29.2784	-1.10728	0.306838	-3.60869	0.000307745	0.00535996
MID2	40.3478	1.2808	0.354931	3.60858	0.000307876	0.00535996
TMED9	254.654	-1.0143	0.28128	-3.60601	0.00031094	0.00540747
MET	231.736	1.08713	0.301691	3.60346	0.000314005	0.00545492
MEAF6	402.776	-0.530831	0.147466	-3.59968	0.00031861	0.00552897
CDRT15L2	36.9049	3.19557	0.888697	3.5958	0.000323401	0.00560608
RALGAPA1	372.922	0.606553	0.168715	3.59514	0.000324218	0.00561422
RPL38	5094.11	1.00189	0.278727	3.59452	0.000324989	0.00562154
ACTBL2	4.38232	-4.44326	1.23672	-3.59278	0.000327174	0.00565155
PDZD2	3.67148	-4.21351	1.17284	-3.59258	0.000327423	0.00565155
TDG	148.592	1.00969	0.281185	3.59085	0.000329597	0.00568112
RPS13	4708.29	1.27988	0.356447	3.59066	0.00032984	0.00568112
C2CD4B	202.485	1.86623	0.519971	3.58909	0.00033183	0.00570906
SLC2A9	24.759	-1.02731	0.286253	-3.58883	0.000332169	0.00570906
TLR4	329.556	1.62495	0.452884	3.588	0.000333229	0.0057212
LAMC2	303.462	1.54724	0.431393	3.5866	0.000335016	0.00574577
LRRC37A3	33.1898	1.45579	0.405983	3.58585	0.000335983	0.00575625
ZNF629	92.0926	0.77142	0.215196	3.58474	0.000337414	0.00576941
MBIP	137.052	1.02997	0.287373	3.58409	0.000338259	0.00576941
TMEM5	76.3513	1.06495	0.297143	3.58398	0.000338401	0.00576941
CCDC51	37.6105	0.867353	0.24201	3.58395	0.00033843	0.00576941
CHMP7	209.757	-0.935549	0.261044	-3.58387	0.000338537	0.00576941
EDN1	205.147	1.72396	0.481271	3.58209	0.000340858	0.00580284
LOC170425	6.36695	3.88509	1.08481	3.58135	0.000341823	0.00581314
GLT8D2	25.7183	1.3992	0.390753	3.58078	0.000342575	0.00581981
NKX2-3	44.219	-1.3547	0.37857	-3.57846	0.000345622	0.00586541
MBNL3	43.2845	-1.31803	0.368594	-3.57583	0.000349119	0.00591854
SLC25A20	112.896	-1.25245	0.35037	-3.57466	0.000350688	0.0059389
DVL3	429.243	-0.647512	0.181157	-3.57432	0.000351146	0.00594043
OVCA2	65.6628	-0.883485	0.247206	-3.57388	0.000351733	0.00594165
C10orf108	26.2252	-1.47868	0.413783	-3.57357	0.000352143	0.00594165
CFLAR	645.287	-0.887092	0.248248	-3.57341	0.000352367	0.00594165
VCL	29.3124	-2.00926	0.562321	-3.57316	0.000352705	0.00594165
DDX42	150.752	-0.677981	0.189768	-3.57268	0.000353342	0.00594165
DNAJB14	296.688	0.716686	0.200605	3.57262	0.000353425	0.00594165
NOSTRIN	106.225	0.933469	0.261306	3.57232	0.000353827	0.00594224
LGALS1	244.045	-0.80837	0.22633	-3.57165	0.000354741	0.00595139
VENTX	7.13183	2.72766	0.763808	3.57113	0.000355441	0.00595696
TRO	35.6002	-1.71331	0.479956	-3.56972	0.000357359	0.00598271
DESI2	72.9856	1.1266	0.315626	3.56942	0.000357774	0.00598271
ZC3H6	108.666	1.12315	0.314679	3.56919	0.000358089	0.00598271
TCF19	33.3423	-1.33759	0.374849	-3.56833	0.000359262	0.00599612
PPP4C	313.18	0.479715	0.134456	3.56783	0.00035995	0.00600139
TRIM62	39.9611	-1.34952	0.378587	-3.56463	0.000364367	0.00606878
MMP3	4.41474	3.27427	0.918853	3.56343	0.000366038	0.00609033
BRMS1	167.265	-0.704572	0.197781	-3.56239	0.000367493	0.00610824
KLK4	26.221	-2.88667	0.810745	-3.56052	0.000370123	0.00614564
ANXA1	218.711	1.38639	0.389434	3.56001	0.000370844	0.00615128
EPSTI1	146.827	1.31806	0.370287	3.55956	0.000371473	0.0061554
GCC2	732.343	0.756452	0.212551	3.55892	0.000372387	0.00616422
HMGA1P7	6.95487	6.20939	1.74488	3.55865	0.000372772	0.00616428
TAS2R31	35.3158	1.4955	0.420318	3.55802	0.00037366	0.00617266
ACAA1	310.793	-0.949072	0.266846	-3.55662	0.000375651	0.00619919
FASTKD1	158.343	0.791153	0.222483	3.55602	0.00037651	0.00620704
TTC19	147.141	0.834094	0.234597	3.55543	0.000377363	0.00621475
KCTD7	30.2103	-1.62962	0.458866	-3.5514	0.000383184	0.00628995
GNA13	691.136	-0.681404	0.191901	-3.55081	0.000384055	0.00628995
HAUS2	75.4834	1.09371	0.308023	3.55073	0.000384168	0.00628995
ARL5A	238.622	1.02625	0.289027	3.55071	0.000384194	0.00628995
GH2	7.08155	5.95964	1.67848	3.55062	0.000384323	0.00628995
USP32P1	29.4459	-3.11467	0.877262	-3.55045	0.000384579	0.00628995
PUS7	42.9449	1.26464	0.356219	3.55017	0.000384977	0.00628995
HCK	24.9292	-1.89635	0.534163	-3.55013	0.000385044	0.00628995
KDM5B	249.462	0.709504	0.199889	3.5495	0.000385971	0.00629665
MPEG1	97.628	-1.68132	0.473709	-3.54926	0.000386314	0.00629665
ARPC3	873.426	1.1858	0.334119	3.54905	0.000386623	0.00629665
MTHFR	171.297	-0.852505	0.240363	-3.54674	0.000390025	0.00634002
DDC	114.266	-1.35436	0.381862	-3.54671	0.000390071	0.00634002
NUMBL	67.3579	-1.15861	0.327107	-3.54198	0.000397134	0.00644833
ANKRD54	104.145	-0.852242	0.240633	-3.54166	0.00039761	0.00644959
RAD54L2	76.6644	-1.12064	0.316548	-3.54019	0.000399837	0.0064792
LOC643339	7.42224	2.81633	0.795689	3.53949	0.000400901	0.00648452
DTWD1	57.2748	1.21876	0.34435	3.5393	0.000401188	0.00648452
FAM135A	927.118	0.652067	0.184242	3.53918	0.000401369	0.00648452
SCAMP5	45.9472	-1.72423	0.487377	-3.53777	0.000403523	0.0065128
PRSS12	156.385	-1.05387	0.298087	-3.53544	0.000407092	0.00656385
MPP5	115.362	-0.722933	0.204602	-3.53336	0.00041031	0.00660915
SLC38A10	195.071	-0.856953	0.242561	-3.53294	0.000410963	0.00661299
HSP90B1	1534.8	1.08757	0.307858	3.53268	0.000411367	0.00661299
CPSF7	119.498	-0.855787	0.242282	-3.5322	0.000412121	0.00661508
PTPRS	78.5379	-1.58364	0.448359	-3.53207	0.000412316	0.00661508
EIF3E	2836.45	1.14116	0.323164	3.53122	0.000413643	0.00662978
LOC100506835	3.58471	4.50449	1.27692	3.52763	0.000419298	0.00670866
KIAA1429	60.8671	1.18937	0.337163	3.52757	0.000419395	0.00670866
SPEG	21.5571	-2.11744	0.600464	-3.52634	0.00042135	0.00673326
COMMD5	29.4453	-1.4167	0.401876	-3.5252	0.000423158	0.00675548
SLC9A6	104.497	-0.963234	0.273313	-3.52429	0.000424614	0.00677202
FAM127A	306.672	-1.00467	0.285241	-3.52218	0.000428006	0.00681344
WDR6	238.24	-0.971136	0.275724	-3.52213	0.000428096	0.00681344
DDX19A	149.353	-0.867051	0.246189	-3.52189	0.000428476	0.00681344
FEZF1-AS1	13.002	4.00667	1.13788	3.52118	0.000429628	0.00682505
ARHGEF16	287.985	-0.699885	0.198787	-3.52078	0.000430277	0.00682863
SAP130	220.525	-0.814736	0.231469	-3.51984	0.000431804	0.00684615
SCFD1	505.051	0.919406	0.26125	3.51925	0.000432761	0.00685089
IL5	5.39735	3.5	0.994561	3.51914	0.000432951	0.00685089
FAM160A2	583.756	-0.957167	0.272026	-3.51867	0.000433724	0.00685371
IGLL3P	7.11793	-2.22706	0.632955	-3.51851	0.000433978	0.00685371
C11orf49	189.233	0.679396	0.193187	3.51677	0.000436829	0.006892
TRIM29	47.9401	1.94768	0.55393	3.51611	0.000437917	0.00690243
SNX4	287.108	0.802375	0.228262	3.51515	0.000439504	0.00692069
RGS1	80.9717	2.30984	0.657385	3.51368	0.00044195	0.00695243
WDR43	261.959	0.710378	0.202232	3.51269	0.00044359	0.00697143
ITPRIPL1	9.01555	4.72412	1.34597	3.50982	0.000448417	0.00704046
OSBPL10	166.138	-0.905918	0.25834	-3.50669	0.000453711	0.00711665
CSDA	282.383	1.16356	0.331919	3.50557	0.000455629	0.0071398
MAP7	690.001	0.840564	0.239826	3.50489	0.000456793	0.00715111
SREBF2	424.607	-0.748535	0.213718	-3.50245	0.000461001	0.00721
ZNF322	15.0872	2.46693	0.704477	3.50179	0.000462137	0.00722078
PHACTR1	5.76587	-2.27234	0.649966	-3.49609	0.00047213	0.00736978
ALS2CL	31.2258	1.26752	0.362652	3.49514	0.000473806	0.00738493
LOC389023	20.9218	-2.67275	0.76475	-3.49493	0.000474177	0.00738493
LPHN1	41.7812	-1.14422	0.327409	-3.49477	0.000474471	0.00738493
ZNF826P	18.331	2.51531	0.719794	3.49448	0.000474977	0.00738569
LOC389332	63.1636	-2.30727	0.660346	-3.49403	0.00047578	0.00739106
TINF2	79.9531	1.0078	0.288524	3.49296	0.000477701	0.00741377
UBR3	79.363	1.08878	0.311754	3.49244	0.000478635	0.00742113
ACRBP	73.2902	1.8473	0.529038	3.49181	0.000479766	0.00742931
ZNF331	29.4551	1.62904	0.466556	3.49163	0.000480082	0.00742931
SPIB	16.4006	-1.87956	0.538419	-3.4909	0.000481398	0.00744255
HMHA1	79.8637	-1.91003	0.547389	-3.48935	0.000484194	0.00747862
SALL4	45.7826	1.50231	0.430735	3.48778	0.000487053	0.00751559
FZD1	142.645	0.982684	0.281857	3.48646	0.000489453	0.00754543
RANBP10	61.1745	-0.810049	0.232433	-3.48509	0.000491976	0.00757708
TMEM25	9.62135	-2.99601	0.86002	-3.48366	0.000494614	0.00761046
RAET1L	3.89378	3.37309	0.96879	3.48176	0.000498133	0.00765731
MAP3K10	75.0654	-1.06697	0.306526	-3.48083	0.000499855	0.00767648
PRDM15	68.2896	-1.21168	0.348249	-3.47935	0.000502639	0.0077119
C11orf73	73.5863	0.915141	0.263114	3.47811	0.000504954	0.00774008
OXNAD1	82.6153	-0.944062	0.271533	-3.47678	0.000507468	0.00777124
NXN	15.5975	-1.37291	0.39495	-3.47615	0.000508663	0.00778215
ZMPSTE24	104.904	1.11778	0.321664	3.475	0.00051085	0.00780823
VPS33A	62.6482	1.19447	0.343964	3.47267	0.000515315	0.00786903
BCL10	230.274	0.904877	0.260622	3.47199	0.000516609	0.00788134
LRRC58	89.4158	0.866174	0.249506	3.47156	0.000517442	0.0078866
NOS3	11.7818	-1.87553	0.540345	-3.47098	0.000518563	0.00789623
LOC100506888	61.5105	-1.64458	0.473889	-3.47038	0.000519718	0.00790054
QPCT	129.536	1.67377	0.482308	3.47033	0.000519825	0.00790054
CARS2	326.589	-0.514508	0.14827	-3.47008	0.000520313	0.00790054
NEK2	57.8271	1.6845	0.485504	3.46959	0.000521249	0.00790732
MFAP4	70.7373	-1.39828	0.403094	-3.46888	0.000522632	0.00792087
SLC25A51	51.9977	0.882321	0.254408	3.46814	0.000524079	0.00793535
UBR4	594.158	0.699119	0.201636	3.46724	0.000525836	0.00795451
R3HCC1L	59.8073	1.07365	0.30981	3.46552	0.000529215	0.00799813
NIPAL2	166.33	0.685189	0.197755	3.46484	0.000530552	0.00801084
BASP1P1	7.03489	3.79441	1.09537	3.46404	0.000532126	0.00802711
NEU4	14.3661	-2.1822	0.630054	-3.46351	0.000533173	0.0080354
KRT86	3.05498	4.04475	1.16832	3.46201	0.000536151	0.00807275
MYOF	564.187	0.853621	0.24667	3.46058	0.000539004	0.00810109
CORO1A	113.63	-1.64465	0.475254	-3.46057	0.000539036	0.00810109
SUMO1P3	1013.64	0.66791	0.19305	3.45978	0.000540623	0.00811738
PLB1	22.0147	2.52497	0.729987	3.45893	0.000542333	0.0081355
ARHGAP23	45.1025	-0.929598	0.268843	-3.45778	0.00054465	0.00814391
LSP1	286.529	-1.18748	0.343426	-3.45776	0.000544695	0.00814391
FAM3A	96.5594	-0.965158	0.27913	-3.45774	0.000544735	0.00814391
UCHL1	9.72164	-2.43484	0.704188	-3.45765	0.00054491	0.00814391
NONO	18.501	1.42265	0.411883	3.45401	0.000552323	0.00824708
PHF12	112.725	-0.940064	0.272197	-3.45362	0.000553112	0.00825122
TAS2R10	34.5132	2.58	0.747099	3.45336	0.000553659	0.00825176
MTFR1	162.172	0.668255	0.193606	3.45163	0.000557207	0.00829699
BBS2	200.624	0.867407	0.251472	3.44932	0.000561992	0.00834894
DOCK10	57.7788	-1.80646	0.523722	-3.44927	0.000562106	0.00834894
SIKE1	180.5	-0.78556	0.227751	-3.4492	0.000562246	0.00834894
ZNF485	248.431	1.30989	0.379897	3.44802	0.000564706	0.00837777
SDF2L1	23.6578	-1.36192	0.395167	-3.44644	0.000568015	0.00841913
BRPF3	402.417	-0.595277	0.172755	-3.44578	0.000569406	0.00843201
PIN4P1	12.6684	2.12426	0.616865	3.44363	0.000573958	0.00849164
ANAPC7	884.221	0.857868	0.249368	3.44017	0.000581351	0.00858349
RPL11	25523	0.686645	0.199596	3.44016	0.000581362	0.00858349
LOC100506939	5.66098	3.59734	1.04575	3.43998	0.00058176	0.00858349
SMARCD3	25.8398	-1.50951	0.438905	-3.43927	0.000583278	0.00859123
PIWIL4	31.6272	-1.00924	0.293448	-3.43924	0.000583348	0.00859123
ITPRIPL2	502.589	0.690413	0.200838	3.43765	0.000586784	0.00862472
ACO2	346.661	-0.573249	0.166758	-3.43761	0.000586879	0.00862472
ZAP70	38.4039	-2.18898	0.636803	-3.43745	0.000587224	0.00862472
LOC144742	6.59986	5.87993	1.71161	3.43532	0.00059186	0.00868491
NIT1	137.138	-0.951068	0.277013	-3.43329	0.000596294	0.00874204
MORC4	82.1562	1.19168	0.347168	3.43257	0.000597899	0.00875763
SNORA28	1228.95	-0.759797	0.221441	-3.43115	0.000601034	0.00879557
ANAPC1	371.016	0.533672	0.155607	3.42962	0.00060443	0.00882946
TMCO7	76.0173	-1.36707	0.398609	-3.42961	0.000604443	0.00882946
SNX14	170.627	0.92708	0.270366	3.42898	0.000605845	0.0088376
IGSF8	349.651	-0.634028	0.184909	-3.42887	0.000606094	0.0088376
VPS28	203.7	-0.746327	0.217711	-3.42806	0.000607911	0.00885343
CYBB	143.456	-1.37544	0.401248	-3.4279	0.000608276	0.00885343
RPS6KA5	65.6484	-0.972132	0.283628	-3.42749	0.000609195	0.00885883
MEP1B	22.2113	-2.64352	0.771549	-3.42625	0.000611977	0.00889127
FASTKD5	109.773	-1.19543	0.348938	-3.4259	0.000612775	0.00889488
SNX29	293.966	-1.03384	0.301803	-3.42555	0.000613545	0.00889805
FLOT2	438.925	-0.74063	0.216235	-3.42511	0.000614553	0.00890468
CLNS1A	825.507	0.915294	0.267304	3.42417	0.00061668	0.00892304
NR2F6	222.804	-0.926651	0.270644	-3.42388	0.000617345	0.00892304
BCL2L15	266.37	-0.901501	0.263323	-3.42355	0.000618079	0.00892304
PSMD1	311.132	-0.62762	0.183329	-3.42346	0.0006183	0.00892304
RAPGEFL1	451.962	-0.86539	0.252792	-3.42333	0.000618582	0.00892304
CLDN16	26.0458	2.78233	0.812826	3.42303	0.000619265	0.00892493
ZNF318	65.1909	1.05364	0.30786	3.42247	0.000620558	0.00893559
TMEM138	99.5642	0.895891	0.261913	3.42057	0.0006249	0.0089901
TMEM236	53.3761	-1.52147	0.444861	-3.42011	0.000625964	0.00899739
FAM65C	17.7327	-2.23096	0.652386	-3.41969	0.000626937	0.00900337
CAT	269.248	-0.752574	0.220103	-3.41919	0.000628082	0.0090118
MMS19	301.675	-0.699819	0.204728	-3.41828	0.000630189	0.00903402
ACTN4	1754.43	-0.739197	0.216329	-3.41701	0.000633137	0.00906823
TATDN1	214.585	0.974838	0.285369	3.41606	0.000635342	0.00909175
NFE2L3	171.817	1.28889	0.377415	3.41506	0.00063769	0.00911727
CLSTN1	617.371	-0.545005	0.159786	-3.41085	0.000647609	0.0092509
LAIR1	154.895	-1.49783	0.439268	-3.40984	0.000650008	0.00927697
MT1F	383.815	-1.47469	0.433056	-3.4053	0.000660918	0.00942023
FKBP9	507.362	0.52251	0.153446	3.40518	0.000661212	0.00942023
SNORA9	8687.57	-1.13511	0.333399	-3.40466	0.000662471	0.00942985
ABCA7	61.097	-1.40653	0.413327	-3.40295	0.000666622	0.00948059
BBS5	37.5486	1.41193	0.415334	3.3995	0.000675089	0.00959255
EPB41L5	25.1204	-1.35593	0.398892	-3.39924	0.000675723	0.00959312
C16orf88	56.062	-1.04779	0.308299	-3.39862	0.000677275	0.00960672
ZDHHC12	184.641	-1.11328	0.327771	-3.39653	0.000682453	0.00967064
OR11H4	18.9549	3.29225	0.969416	3.39612	0.000683496	0.00967064
FIBIN	44.0727	2.02208	0.595416	3.39608	0.000683577	0.00967064
ZNF347	18.6422	-1.48071	0.436045	-3.39578	0.000684338	0.00967294
PTGFR	20.3966	-2.27716	0.670904	-3.39416	0.000688396	0.00972179
MYCBP2	258.754	-0.912784	0.268998	-3.39328	0.000690611	0.00974455
CCDC117	170.16	0.773218	0.227906	3.39271	0.000692039	0.00975617
TTF2	87.5913	-1.0517	0.310051	-3.39202	0.000693788	0.00977231
UBE2H	398.433	0.675629	0.199224	3.39131	0.000695594	0.00978088
NT5DC1	89.7424	1.12868	0.332814	3.3913	0.000695607	0.00978088
FOXO1	210.314	-1.22628	0.361794	-3.38945	0.000700333	0.00983876
EMILIN1	15.3726	-1.50635	0.444579	-3.38826	0.000703365	0.00987278
TARBP1	284.613	0.923308	0.272656	3.38634	0.00070831	0.00993356
GHR	4.20006	-3.95878	1.16929	-3.38562	0.000710173	0.00994305
MND1	51.3419	1.24779	0.368557	3.3856	0.000710218	0.00994305
VPS54	259.398	0.861485	0.2545	3.385	0.000711777	0.00995625
SEMA5A	384.967	-0.930961	0.275121	-3.38383	0.000714825	0.00999024
DHX29	341.107	0.646221	0.191188	3.38002	0.000724799	0.0101187
NAPRT1	163.317	-1.03869	0.307335	-3.37966	0.000725751	0.0101187
DYX1C1	22.3327	2.02031	0.597793	3.37961	0.000725893	0.0101187
HSD3BP4	21.193	2.85984	0.846662	3.37778	0.000730726	0.010175
PSMC4	220.457	-0.853682	0.252748	-3.37761	0.000731196	0.010175
USP12	350.87	0.512368	0.151857	3.37402	0.00074078	0.0102936
FCGBP	5756.26	-0.776826	0.230253	-3.37379	0.000741412	0.0102936
SNX3	518.444	0.999559	0.296279	3.37371	0.000741627	0.0102936
FAM106CP	23.4026	-2.04104	0.605328	-3.37179	0.000746822	0.0103568
NFYA	426.674	-0.626795	0.185948	-3.37081	0.000749471	0.0103846
UHRF1	28.172	-1.22589	0.363758	-3.37008	0.000751452	0.0104031
DNAJB1	110.379	0.931233	0.276379	3.36941	0.000753297	0.0104197
LOC152217	504.544	0.709345	0.210576	3.36859	0.000755536	0.0104418
MSANTD4	53.8777	-1.08553	0.322353	-3.3675	0.000758518	0.010474
ZNF833P	57.8347	2.31755	0.6894	3.36169	0.000774663	0.0106878
CCDC106	50.4143	-1.0838	0.322609	-3.35949	0.000780879	0.0107644
ZNF200	51.7666	-1.05517	0.314125	-3.35909	0.000781997	0.0107706
RANBP17	67.3324	1.149	0.342293	3.35678	0.000788557	0.0108517
WDR35	120.528	0.838599	0.249918	3.3555	0.00079222	0.0108929
PSMB5	262.04	0.799168	0.238206	3.35494	0.000793821	0.0109056
SPHAR	97.438	1.08055	0.322128	3.3544	0.000795363	0.0109087
ITGB5	109.27	1.15336	0.343852	3.35423	0.000795876	0.0109087
CXADRP3	6.06813	3.8171	1.13809	3.35396	0.000796643	0.0109087
CAMKMT	24.6941	1.29615	0.386457	3.35392	0.000796747	0.0109087
TM6SF1	12.6005	2.41654	0.720994	3.35167	0.000803252	0.0109884
MAN2C1	17.3216	-1.31466	0.392287	-3.35127	0.000804406	0.0109949
HOPX	5.11809	2.81015	0.83874	3.35044	0.000806845	0.0110189
PGP	66.2903	-0.940235	0.280839	-3.34794	0.000814132	0.0111053
GOLGA4	244.247	0.816795	0.243979	3.34781	0.000814542	0.0111053
PAAF1	174.855	1.16467	0.347943	3.3473	0.000816023	0.011108
CNPY4	26.0238	-1.11291	0.332491	-3.3472	0.000816333	0.011108
C7orf31	80.27	-1.38316	0.413248	-3.34704	0.000816805	0.011108
MMADHC	452.378	1.10112	0.329012	3.34674	0.000817683	0.0111106
RARA	33.1206	-1.29723	0.387763	-3.34541	0.000821597	0.0111544
COL5A1	77.5014	-0.947602	0.283284	-3.34506	0.000822647	0.0111593
MYO1B	345.08	0.910388	0.27223	3.34419	0.00082524	0.0111851
ZDHHC4	111.352	1.43128	0.428023	3.34393	0.000825998	0.0111859
RBMX2	17.6558	1.58478	0.474053	3.34305	0.000828636	0.0112062
STX19	28.5648	1.45081	0.433988	3.34297	0.00082888	0.0112062
RNF133	30.0369	1.75713	0.525978	3.34069	0.000835708	0.011289
MXRA8	26.2686	-1.41747	0.424502	-3.33913	0.000840422	0.0113432
EPHX4	11.3315	2.39992	0.71899	3.3379	0.000844135	0.0113838
PDE11A	29.8792	-1.3353	0.400095	-3.33745	0.00084552	0.011393
ZFAND6	136.354	-0.741863	0.222319	-3.33693	0.000847096	0.0114047
PRKRIR	319.567	0.766891	0.229956	3.33494	0.000853169	0.0114739
LPL	45.6396	2.16045	0.647887	3.33461	0.000854204	0.0114739
LANCL3	12.8415	-1.83794	0.551191	-3.33449	0.000854547	0.0114739
COTL1	252.63	-0.994389	0.29825	-3.33408	0.000855814	0.0114739
CCDC7	112.961	0.935238	0.280525	3.33388	0.000856439	0.0114739
DNAJC28	8.88506	-1.83591	0.550691	-3.33382	0.000856616	0.0114739
CCT4	522.818	0.767613	0.230263	3.33363	0.000857206	0.0114739
MPP3	6.15252	2.02371	0.607186	3.33294	0.000859343	0.0114892
SLC35E3	35.8028	1.11648	0.334998	3.3328	0.000859774	0.0114892
DMRTA2	4.6201	3.31758	0.996064	3.33069	0.000866311	0.011567
NOTCH1	501.669	-0.946259	0.284315	-3.32821	0.000874058	0.0116455
IRS1	158.464	1.40571	0.422363	3.32821	0.00087407	0.0116455
IL4R	832.873	-0.624406	0.187615	-3.32812	0.000874353	0.0116455
CXCL11	27.7443	2.23941	0.673028	3.32737	0.000876703	0.0116672
PRKAR2B	37.6197	-1.26873	0.381388	-3.32661	0.000879106	0.0116896
DCT	4.65139	5.86234	1.76238	3.32637	0.000879855	0.0116899
LINC00327	5.77053	5.91716	1.77952	3.32514	0.000883729	0.0117317
FAM117A	92.6119	-1.1684	0.351485	-3.32419	0.000886747	0.0117621
NUPR1L	2.54252	-4.08524	1.22938	-3.323	0.000890537	0.0117939
STAT5A	71.7204	-1.01915	0.306698	-3.32298	0.000890601	0.0117939
DDX21	102.096	0.903376	0.271919	3.32223	0.000893003	0.011816
POC1B	212.14	1.254	0.377703	3.32006	0.000899993	0.0118922
SUPT3H	57.7255	1.36539	0.411284	3.31983	0.000900721	0.0118922
NEURL4	64.207	-1.17428	0.353725	-3.31975	0.00090097	0.0118922
TUBAL3	18.6607	-2.07176	0.624132	-3.31943	0.000902025	0.0118964
ITIH5	39.484	-1.65655	0.499337	-3.3175	0.000908265	0.011964
C5orf51	110.941	1.08918	0.328335	3.31729	0.000908945	0.011964
INO80D	196.036	-0.63182	0.19047	-3.31716	0.00090937	0.011964
STOX2	33.0681	-1.94094	0.585227	-3.31656	0.000911339	0.0119775
VPS4B	120.826	0.995272	0.300107	3.31639	0.000911883	0.0119775
TMSB10	6873.45	0.653192	0.197095	3.31411	0.000919363	0.012066
DGCR6L	66.9373	-0.972586	0.293515	-3.31358	0.000921099	0.0120741
PHF1	236.285	-0.987229	0.297945	-3.31347	0.000921473	0.0120741
GRB7	42.0444	1.0638	0.321108	3.31291	0.000923303	0.0120882
IPO7	530.943	1.08643	0.327965	3.31263	0.000924221	0.0120905
DCAF16	180.414	1.00342	0.302939	3.31228	0.000925393	0.012096
SEC22B	396.843	0.675132	0.203995	3.30955	0.000934469	0.0122048
SSTR2	5.59151	-3.31637	1.00213	-3.30932	0.000935238	0.0122049
KRTAP25-1	10.9705	5.59684	1.6918	3.30821	0.000938937	0.0122433
MRPS28	92.0221	1.16705	0.352871	3.30729	0.000942021	0.0122736
RPL27A	10288.3	0.998484	0.301982	3.30643	0.000944914	0.0123014
KLHL6	118.181	-1.71386	0.518593	-3.30483	0.000950353	0.0123622
DUSP10	114.749	1.05818	0.320255	3.30419	0.000952514	0.0123804
LYN	154.622	0.940586	0.28487	3.30181	0.000960638	0.0124667
TIGD1	274.351	1.02	0.308922	3.30179	0.000960698	0.0124667
APOPT1	8.55172	1.75561	0.532136	3.29917	0.000969697	0.0125708
AHR	147.486	1.11238	0.337194	3.29892	0.00097057	0.0125708
PAPPA	11.7531	-2.30697	0.699379	-3.29859	0.0009717	0.0125708
C3orf45	8.66766	5.02973	1.52483	3.29856	0.000971835	0.0125708
KCNK13	6.42422	-3.20413	0.971444	-3.29832	0.000972667	0.0125715
UCHL5	89.6555	1.32562	0.402041	3.29723	0.000976442	0.0126089
CAMSAP2	53.715	1.39972	0.42454	3.29703	0.000977117	0.0126089
SCARNA16	1043.91	-0.723715	0.219575	-3.29598	0.0009808	0.0126463
PCBP2	2272.05	0.88035	0.267118	3.29573	0.000981665	0.0126474
TMC8	63.2549	-1.33913	0.406523	-3.2941	0.000987382	0.0127109
GPA33	751.37	-0.994249	0.301951	-3.29275	0.000992142	0.012762
GNN	2.14393	3.29561	1.00137	3.29109	0.000997995	0.0128271
BUD31	186.118	1.03874	0.315675	3.29054	0.00099996	0.0128396
TMC5	125.733	1.18909	0.361384	3.29037	0.00100056	0.0128396
LOC392196	120.135	2.41442	0.734223	3.28841	0.00100755	0.0129191
ZNF664	539.075	0.587076	0.178586	3.28735	0.00101136	0.0129576
PROSER1	223.901	0.734151	0.22343	3.28582	0.00101686	0.0130178
CAPN13	13.1884	-2.65948	0.809723	-3.28443	0.00102189	0.0130718
PNLIPRP2	10.089	-4.6607	1.41975	-3.28277	0.00102794	0.0131373
STT3B	227.22	0.957586	0.291718	3.28257	0.00102864	0.0131373
EXD1	6.37969	4.54612	1.38562	3.28092	0.0010347	0.0132043
ZFAND2B	139.831	-0.795567	0.2425	-3.28069	0.00103552	0.0132044
TMEM192	27.8871	1.478	0.450594	3.2801	0.00103769	0.0132114
SLC26A2	526.604	-1.96489	0.599035	-3.2801	0.00103771	0.0132114
DNAJA1	547.933	0.707827	0.21585	3.27925	0.00104082	0.0132388
ELP2	159.973	0.728164	0.222064	3.27907	0.0010415	0.0132388
PCDHB8	13.9769	2.84443	0.867595	3.27852	0.00104354	0.0132543
IKBKB	280.676	-0.975127	0.297455	-3.27824	0.00104458	0.0132571
ABCG2	20.3866	-2.74661	0.838185	-3.27686	0.0010497	0.0133008
GAS5	1084.78	0.884522	0.269948	3.27664	0.00105051	0.0133008
ZNF799	53.2355	-1.02894	0.314043	-3.27643	0.00105127	0.0133008
LYRM9	55.3452	0.95316	0.290915	3.27642	0.00105132	0.0133008
ZNF621	89.6085	-0.707212	0.215919	-3.27535	0.00105531	0.0133408
MAST3	76.3008	-1.42735	0.435995	-3.27379	0.00106117	0.0134044
NFYC	228.006	-0.836823	0.255705	-3.27261	0.00106561	0.01345
TXNL1	149.881	1.23203	0.376819	3.26956	0.00107715	0.013585
ZNF800	358.758	0.781546	0.239059	3.26926	0.00107827	0.0135886
CTNND1	14.3417	-2.0082	0.614315	-3.26901	0.00107925	0.0135903
SMC5	248.575	0.665751	0.203775	3.26708	0.00108662	0.0136716
PLEKHM2	205.028	-0.666213	0.203929	-3.26688	0.0010874	0.0136716
LPAR2	59.2264	-1.16641	0.357209	-3.26533	0.00109336	0.0137359
MNAT1	47.8628	1.70205	0.521521	3.26363	0.00109996	0.013808
WDR19	101.931	0.826585	0.253453	3.26129	0.00110906	0.0138929
MCEE	32.9824	1.0449	0.320403	3.26122	0.00110934	0.0138929
CXCL1	398.443	1.38858	0.42582	3.26097	0.00111034	0.0138929
PHB	327.801	-1.02737	0.315059	-3.26088	0.00111065	0.0138929
FKBP1AP1	95.4999	0.980597	0.300724	3.26079	0.00111102	0.0138929
MEP1A	64.3399	-1.7224	0.528351	-3.25995	0.00111431	0.0139233
PIEZO1	227.745	-0.797402	0.244715	-3.25849	0.00112005	0.0139738
TBCA	767.811	1.21532	0.372971	3.25849	0.00112009	0.0139738
FOXD2	208.396	-1.40623	0.431608	-3.25812	0.00112154	0.0139812
SVIP	52.2991	1.11686	0.342908	3.25702	0.00112589	0.0140246
AKT2	115.856	-0.778494	0.239098	-3.25596	0.0011301	0.0140661
IER5	451	1.14592	0.35202	3.25528	0.0011328	0.014089
STX5	61.7546	-0.721226	0.221666	-3.25366	0.00113927	0.0141585
PITPNM2	51.6052	-1.19585	0.367604	-3.25309	0.00114156	0.0141761
NOP58	559.503	0.637853	0.196108	3.25256	0.00114369	0.0141916
SCARB2	300.986	-0.522291	0.160599	-3.25215	0.00114536	0.0141943
BTF3	1127.43	1.15657	0.355655	3.25195	0.00114614	0.0141943
PHRF1	224.419	-0.727554	0.223735	-3.25185	0.00114655	0.0141943
GUSBP11	192.274	-1.1783	0.362401	-3.25138	0.00114846	0.0141945
MSI2	426.335	0.827574	0.254535	3.25131	0.00114875	0.0141945
EIF4G2	3959.51	0.826233	0.254132	3.2512	0.00114919	0.0141945
YAE1D1	39.8958	0.98142	0.301887	3.25095	0.00115021	0.0141962
COL5A3	42.4137	2.03764	0.627233	3.24862	0.00115965	0.0143018
CPSF1	310.628	-1.23398	0.380114	-3.24634	0.00116898	0.0144058
RAN	1288.52	0.903416	0.278444	3.24452	0.00117649	0.0144775
PRSS22	32.8152	1.6435	0.506551	3.2445	0.00117659	0.0144775
EEF1A1	51277.2	0.850434	0.262189	3.2436	0.0011803	0.0145121
DNAJC24	36.0972	1.13615	0.350359	3.24283	0.00118351	0.0145405
NOP2	92.2928	1.06313	0.327867	3.24255	0.00118465	0.0145434
RSRC1	45.7677	1.45156	0.447868	3.24104	0.00119096	0.0146098
CCDC58	170.15	0.896156	0.276584	3.24009	0.00119491	0.0146465
DYNC1LI2	232.229	-0.86669	0.267506	-3.23989	0.00119576	0.0146465
PADI1	3.19949	4.64294	1.43335	3.23922	0.00119859	0.0146674
C6orf48	693.422	0.806314	0.248936	3.23905	0.00119929	0.0146674
XAB2	223.961	-0.875193	0.270296	-3.2379	0.00120413	0.0147156
TM2D3	3.32163	2.55295	0.788689	3.23695	0.00120815	0.0147535
DCTN4	332.217	0.643698	0.198923	3.23591	0.00121257	0.0147888
PARVA	163.42	0.644264	0.199103	3.23584	0.00121287	0.0147888
PHF7	15.6396	-1.44535	0.446722	-3.23546	0.00121447	0.0147972
ZNF713	86.8374	1.61679	0.499753	3.23518	0.00121564	0.0148003
LOC100170939	872.809	1.76072	0.544298	3.23485	0.00121705	0.0148062
RXRA	318.234	-0.762245	0.235668	-3.2344	0.00121899	0.0148187
ZNF44	314.979	1.22547	0.379016	3.23328	0.00122376	0.0148655
NFASC	12.6853	-1.5687	0.485213	-3.23302	0.00122489	0.014868
SCARNA9	4542.92	0.874177	0.270544	3.23118	0.0012328	0.0149502
MDGA1	16.5225	-2.48394	0.768781	-3.23102	0.00123351	0.0149502
LYAR	164.966	0.899668	0.278494	3.23047	0.00123587	0.0149591
DCLK2	124.851	-1.22444	0.379035	-3.23042	0.0012361	0.0149591
ATF6	248.838	0.833986	0.258208	3.22989	0.00123836	0.0149753
NAE1	45.1362	1.17205	0.362925	3.22947	0.0012402	0.0149828
CNTN4	22.0143	-1.81689	0.562622	-3.22932	0.00124084	0.0149828
TUFT1	179.602	0.84324	0.261171	3.22869	0.00124358	0.0150047
CDC27	608.04	0.683055	0.211624	3.22767	0.00124801	0.0150397
LRIG2	145.964	-0.65512	0.202974	-3.2276	0.00124835	0.0150397
BPIFA1	3.974	5.96865	1.84952	3.22714	0.00125035	0.0150453
EPS8L3	970.579	-0.616033	0.190898	-3.22702	0.00125085	0.0150453
SPATS2	52.8978	0.877499	0.271937	3.22685	0.0012516	0.0150453
TIMM9	306.29	0.641929	0.199027	3.22535	0.00125821	0.0151135
CRIPT	36.0469	1.13008	0.350443	3.22471	0.00126098	0.0151355
CD1C	8.69111	1.91757	0.594859	3.22357	0.00126602	0.0151845
TSPAN5	115.862	1.19194	0.36978	3.22337	0.00126694	0.0151845
INADL	376.546	0.549728	0.170629	3.22177	0.00127401	0.0152578
PBLD	222.755	-1.11973	0.347786	-3.2196	0.0012837	0.0153626
PIGL	88.2087	-0.954425	0.296545	-3.21848	0.0012887	0.015389
PALB2	107.399	0.995093	0.309193	3.21836	0.00128927	0.015389
SH3BP1	240.197	-0.915006	0.284316	-3.21827	0.00128965	0.015389
RBP4	18.1164	-1.68	0.522023	-3.21826	0.00128972	0.015389
DIS3	230.876	0.58809	0.182769	3.21766	0.00129239	0.015409
PPP1CB	570.306	-0.589668	0.183276	-3.21738	0.00129369	0.015409
FAM108C1	165.881	-0.84023	0.261164	-3.21725	0.00129425	0.015409
MPST	667.916	-0.632176	0.196534	-3.21662	0.00129709	0.015426
CSF2RB	191.828	-1.13908	0.354158	-3.21631	0.00129852	0.015426
ASIC1	6.45518	2.59435	0.806625	3.2163	0.00129855	0.015426
ULK3	226.452	-0.766486	0.238418	-3.21489	0.00130497	0.0154835
PTP4A2	401.156	0.640111	0.199113	3.21481	0.00130531	0.0154835
AGPAT9	48.8169	-1.46352	0.455407	-3.21365	0.00131059	0.0155348
SLC35G5	20.188	-1.61556	0.502849	-3.21281	0.00131441	0.0155638
TCF7L2	773.185	1.00972	0.314292	3.21269	0.00131497	0.0155638
ANO8	49.4577	-0.941655	0.293144	-3.21226	0.00131696	0.015576
TIMM13	138.876	-0.918164	0.285893	-3.21156	0.00132017	0.0156026
C1orf131	44.1979	0.969363	0.302106	3.20869	0.00133342	0.0157476
ENPEP	35.5161	-1.83248	0.571207	-3.20808	0.00133624	0.0157694
BAG1	482.589	0.960715	0.299644	3.20618	0.00134509	0.0158622
CCDC88C	343.563	-1.12683	0.351696	-3.204	0.00135533	0.0159647
SCIN	163.599	-1.49171	0.465614	-3.20374	0.00135656	0.0159647
ZNF696	18.031	-1.1565	0.360989	-3.2037	0.00135675	0.0159647
KATNBL1	217.527	0.775338	0.24212	3.20229	0.00136341	0.0160281
SRSF10	341.462	0.745869	0.232928	3.20214	0.00136411	0.0160281
PRKCD	106.51	-0.829878	0.25921	-3.20156	0.00136683	0.0160484
MIS12	3.098	2.72468	0.851353	3.20041	0.0013723	0.0161009
LDHD	15.4126	-1.9661	0.614372	-3.20018	0.00137341	0.0161022
ICA1	316.682	1.56754	0.490172	3.19794	0.00138413	0.0162161
GPCPD1	316.161	0.873096	0.273077	3.19725	0.00138745	0.0162418
KIAA0087	3.58188	5.15052	1.61102	3.19707	0.00138833	0.0162418
HAUS4	64.2454	1.03821	0.324839	3.19607	0.00139316	0.0162864
ZNF671	25.6466	-1.61819	0.506421	-3.19536	0.00139659	0.0163147
NCF2	18.3674	-1.61468	0.505535	-3.194	0.00140318	0.0163799
GPATCH4	21.2012	1.07604	0.336962	3.19336	0.00140629	0.0164043
PPP1R12C	789.239	-0.766005	0.239947	-3.19239	0.00141099	0.0164472
ZBED6	981.938	0.754987	0.236558	3.19155	0.00141509	0.0164832
RNF165	7.37905	-2.85756	0.895556	-3.19083	0.00141866	0.0165128
CEP290	108.912	1.0844	0.339885	3.19048	0.00142035	0.0165207
MARVELD3	40.5946	-0.928493	0.291146	-3.18909	0.0014272	0.0165884
ABHD2	298.842	0.675648	0.21214	3.18491	0.00144801	0.0168181
CAMK1D	140.421	-0.771126	0.242225	-3.18351	0.00145502	0.0168874
INIP	160.413	-0.856232	0.26901	-3.1829	0.00145808	0.0169108
ZXDA	37.047	1.19859	0.376795	3.18101	0.00146761	0.0170091
C7	18.6052	-2.83981	0.89326	-3.17916	0.00147705	0.0171062
TYK2	386.653	-0.620602	0.195232	-3.1788	0.00147888	0.0171152
XPOT	204.59	0.926002	0.291375	3.17804	0.00148274	0.0171476
PFN1P2	512.771	1.14551	0.360515	3.17742	0.00148591	0.017172
GIMAP7	141.72	-1.28268	0.403722	-3.17714	0.00148735	0.0171762
TBC1D9B	528.768	-0.741866	0.233541	-3.1766	0.0014901	0.0171958
ITGB8	124.234	1.14683	0.361055	3.17633	0.0014915	0.0171982
ITGAX	45.2646	-1.49346	0.470212	-3.17615	0.00149244	0.0171982
SYT1	9.46179	2.68737	0.846269	3.17555	0.00149552	0.01721
SCARF2	18.4615	-1.55482	0.489643	-3.17542	0.00149622	0.01721
STAT4	17.882	-1.86176	0.586319	-3.17533	0.00149666	0.01721
FAM175A	99.9786	1.3327	0.419817	3.17448	0.00150107	0.0172471
ADCY6	523.42	-0.857765	0.270233	-3.17417	0.00150268	0.0172471
KLF8	36.6655	-1.77159	0.558173	-3.17391	0.00150401	0.0172471
KANSL3	55.633	-1.02083	0.321635	-3.17388	0.00150416	0.0172471
RPS4X	14488.6	0.993952	0.313192	3.17362	0.0015055	0.0172503
RAB22A	523.269	0.785567	0.247546	3.17342	0.00150657	0.0172503
BAHCC1	68.9141	-1.21079	0.38166	-3.17243	0.00151167	0.0172964
LRRC6	98.7748	1.1288	0.355842	3.1722	0.0015129	0.0172973
TMEM100	4.20088	-3.08017	0.971048	-3.17201	0.00151389	0.0172973
DKFZP434A062	13.4882	4.94373	1.55868	3.17174	0.0015153	0.0173003
VRK2	242.722	1.26686	0.399444	3.17155	0.00151629	0.0173003
CPT2	128.861	-0.986091	0.310983	-3.17089	0.00151974	0.0173273
PDLIM2	46.5362	-1.68955	0.532993	-3.16993	0.00152476	0.0173724
SLC35E2B	228.156	-0.806742	0.254534	-3.16948	0.00152712	0.0173869
CRISPLD2	81.0297	-1.10364	0.348282	-3.1688	0.00153068	0.0174153
TEX264	224.277	-0.572897	0.180864	-3.16756	0.00153722	0.0174701
FAM133CP	22.9482	1.13397	0.358004	3.16748	0.00153766	0.0174701
TNFRSF21	351.073	0.772338	0.243873	3.16697	0.00154036	0.0174857
ERRFI1	3.04895	2.85723	0.902242	3.16681	0.0015412	0.0174857
ULBP3	13.1628	2.12684	0.67175	3.16613	0.00154484	0.0175147
UBE2D1	84.8061	1.31744	0.416204	3.16536	0.0015489	0.0175338
IL34	12.4152	-1.96134	0.619654	-3.16521	0.00154972	0.0175338
LOC91450	58.5222	-1.61814	0.511228	-3.1652	0.00154978	0.0175338
FAM111A	346.912	0.630201	0.199126	3.16483	0.00155171	0.0175434
PPIAL4G	10.6173	2.06477	0.652532	3.16424	0.00155491	0.0175672
ESF1	124.654	0.827155	0.26143	3.16396	0.00155636	0.0175682
TCTEX1D2	22.6192	1.55718	0.492186	3.16381	0.00155718	0.0175682
LRP5L	39.5017	-1.52567	0.48235	-3.163	0.00156152	0.017605
ABHD12	222.93	0.910524	0.288085	3.16061	0.00157441	0.0177289
COMMD8	35.7857	1.21973	0.385923	3.16055	0.00157471	0.0177289
C1orf56	29.4017	1.62705	0.514931	3.15975	0.00157905	0.0177654
DYSF	18.8191	-1.40308	0.444195	-3.15872	0.00158466	0.0178161
DDR1	578.357	0.720904	0.228281	3.15797	0.00158872	0.0178493
MRPL54	125.2	-0.87516	0.277168	-3.15751	0.00159122	0.017865
MTPN	238.481	0.799216	0.253408	3.15387	0.00161118	0.0180766
C21orf59	234.315	0.661758	0.209867	3.15322	0.00161478	0.018094
MAN1B1	67.9012	-1.2466	0.395386	-3.15286	0.00161678	0.018094
TAF7	461.85	0.951413	0.301764	3.15284	0.00161689	0.018094
RPL26	15082.3	1.15251	0.365554	3.15278	0.00161721	0.018094
PIK3R1	516.724	0.800477	0.25392	3.15248	0.00161889	0.0181002
TBC1D9	49.7356	-1.89705	0.601823	-3.15218	0.00162059	0.0181067
ZNF222	31.5982	2.15473	0.683682	3.15166	0.00162345	0.01812
OXCT2	20.9893	-1.43338	0.454816	-3.15156	0.00162403	0.01812
MCTS1	161.17	0.616472	0.195668	3.15061	0.00162931	0.0181664
COMMD6	40.0982	1.2253	0.388971	3.1501	0.00163212	0.0181715
LOC285419	5.21176	2.73611	0.868675	3.14974	0.00163413	0.0181715
RNPEP	200.661	-0.612992	0.194617	-3.14974	0.00163418	0.0181715
ZC3H3	90.9351	-0.985838	0.313006	-3.14959	0.00163502	0.0181715
CORO7	61.8855	-0.959888	0.304773	-3.14952	0.00163539	0.0181715
PCDHB10	56.815	1.99943	0.634949	3.14896	0.00163853	0.0181836
STK31	7.68745	2.1896	0.695348	3.14892	0.00163873	0.0181836
SH2D3C	24.4048	-2.44229	0.776163	-3.14662	0.00165167	0.0183146
HOXC5	3.22181	3.90126	1.24063	3.14458	0.00166325	0.0184217
SLC25A23	109.82	-1.03662	0.329664	-3.14448	0.00166383	0.0184217
MRPS5	131.66	-0.641472	0.20401	-3.14432	0.00166475	0.0184217
SPPL2B	416.397	-0.598453	0.190365	-3.14371	0.00166823	0.0184476
FAM50A	156.401	-0.844444	0.268654	-3.14323	0.00167092	0.0184523
C15orf39	42.7548	-0.846147	0.269204	-3.14314	0.00167145	0.0184523
MYO1C	28.9563	-1.7439	0.554847	-3.14303	0.00167208	0.0184523
ANKRD6	7.45687	-2.44129	0.777043	-3.14176	0.00167934	0.0185198
ADAM10	272.771	-0.523814	0.166822	-3.13996	0.00168971	0.018609
RPL29	5194.94	0.745587	0.237451	3.13995	0.00168974	0.018609
OSBPL7	148.238	-0.775447	0.246979	-3.13973	0.00169103	0.0186106
PPAT	90.019	1.11147	0.354046	3.13934	0.00169327	0.0186225
METTL7A	108.837	-0.816272	0.260113	-3.13815	0.0017002	0.018686
WIPF2	63.9293	-0.932767	0.297308	-3.13737	0.00170469	0.0187226
SERPINA3	49.1008	2.93838	0.936677	3.13702	0.00170674	0.0187324
CYTH4	53.3833	-1.44315	0.460091	-3.13666	0.00170882	0.0187425
HECTD3	134.452	-0.895181	0.285472	-3.1358	0.00171389	0.0187853
PIGN	155.078	0.576637	0.183902	3.13556	0.00171528	0.0187878
WIPI1	276.111	-0.983452	0.313668	-3.13532	0.00171666	0.0187902
TOX3	58.9858	-1.05052	0.335092	-3.13502	0.00171845	0.018797
MARCKS	185.522	-1.00086	0.319383	-3.13374	0.00172594	0.0188663
NIP7	81.5923	0.828254	0.26436	3.13305	0.00173001	0.0188979
EMC9	131.363	-0.914677	0.292016	-3.13228	0.00173453	0.0189345
CYS1	12.5564	-1.95022	0.622856	-3.13109	0.00174157	0.0189985
CHRM3	85.4841	1.36323	0.435456	3.13058	0.00174463	0.019019
MCC	40.5182	-1.61537	0.516069	-3.13015	0.0017472	0.0190342
OBSCN	34.7049	-1.45095	0.463833	-3.12817	0.001759	0.0191498
ARHGAP31	77.0345	-1.00771	0.322283	-3.12679	0.00176726	0.0192269
TAP2	247.877	-0.765149	0.244727	-3.12654	0.00176875	0.0192301
FZR1	173.677	-0.688413	0.22029	-3.12503	0.00177785	0.019316
SBF1	748.093	-0.7374	0.236017	-3.12435	0.00178198	0.0193479
FYCO1	500.985	-0.572549	0.183299	-3.12358	0.00178665	0.0193855
GP9	10.3722	3.52617	1.12897	3.12334	0.00178813	0.0193886
ISOC2	187.846	-0.84399	0.270244	-3.12307	0.00178976	0.0193933
OR1N1	32.9553	3.16957	1.01508	3.12247	0.00179338	0.0194195
GUCA2A	170.432	-3.01553	0.965871	-3.12209	0.00179574	0.019432
ARV1	63.6888	-0.847565	0.271526	-3.12149	0.00179941	0.0194587
CACNA1I	12.5284	-2.64563	0.848036	-3.11972	0.00181026	0.019554
NDUFS7	137.919	-0.964077	0.309034	-3.11965	0.00181065	0.019554
KRTAP19-6	19.3927	4.14315	1.32819	3.1194	0.00181221	0.0195578
SLC23A2	76.5072	-1.05856	0.339408	-3.11884	0.00181565	0.0195819
CLN3	442.635	-0.7871	0.252466	-3.11765	0.00182302	0.0196413
COL6A2	971.298	-1.02128	0.327595	-3.1175	0.00182392	0.0196413
PDCD2	187.961	0.905587	0.290498	3.11736	0.00182481	0.0196413
CHIC2	58.6705	1.10053	0.353085	3.1169	0.00182765	0.0196588
C12orf74	54.2518	-1.26738	0.406809	-3.11541	0.00183691	0.0197383
NOP10	516.152	0.983145	0.315603	3.11513	0.00183864	0.0197383
CCDC71L	147.81	1.15541	0.370909	3.11507	0.00183901	0.0197383
AMN	200.358	-1.50317	0.482625	-3.11456	0.00184218	0.0197383
LOC286135	4.23104	5.43336	1.74452	3.11453	0.00184237	0.0197383
ZDHHC20	398.853	0.8046	0.258337	3.11453	0.00184238	0.0197383
CD40	12.0827	-1.83952	0.590699	-3.11414	0.00184483	0.0197473
METTL7B	42.1528	-1.02396	0.328824	-3.11401	0.00184566	0.0197473
C9orf41	74.3088	0.813538	0.261283	3.11363	0.001848	0.0197593
PSMA4	352.295	0.932979	0.29968	3.11325	0.00185038	0.0197716
MSL2	323.302	-0.619415	0.198994	-3.11273	0.00185363	0.0197806
TRIP6	697.48	1.01689	0.326687	3.11273	0.00185367	0.0197806
AGTPBP1	53.3487	1.08666	0.349279	3.11115	0.00186361	0.0198736
LOC727896	80.6991	1.04796	0.336905	3.11056	0.00186732	0.0199
SLC38A5	62.8145	1.27501	0.409938	3.11026	0.00186926	0.0199075
PPIB	1723.83	0.951784	0.306163	3.10874	0.00187885	0.0199965
FAM86C1	66.6883	0.73976	0.23806	3.10745	0.00188709	0.020071
TRMT10C	18.0198	-1.26404	0.406835	-3.10702	0.00188986	0.0200872
GAPDH	16585.7	0.765619	0.246496	3.10601	0.00189632	0.0201426
HTT	193.314	0.63102	0.203182	3.10568	0.00189842	0.0201517
AKR1B10	182.677	-1.25424	0.403903	-3.1053	0.00190083	0.0201559
ARSE	164.317	0.982138	0.316285	3.10523	0.00190131	0.0201559
CLIC1	1570.05	0.641271	0.206553	3.10463	0.00190514	0.0201832
MRPL38	227.696	-0.650734	0.20971	-3.10302	0.00191556	0.0202803
COPS8	250.272	0.916299	0.295384	3.10206	0.00192179	0.020331
EBF1	14.2026	-1.8764	0.60492	-3.1019	0.00192286	0.020331
ZFP112	85.2527	0.903334	0.291278	3.10127	0.00192689	0.0203603
RPL8	683.326	-1.05293	0.339621	-3.10031	0.00193316	0.0204078
RRP1B	100.119	1.03433	0.333641	3.10014	0.00193428	0.0204078
ZG16	1552.54	-2.7613	0.89074	-3.1	0.00193518	0.0204078
SLC22A3	208.807	1.59715	0.515267	3.09966	0.00193745	0.0204185
HIST1H4E	1870.12	-0.531127	0.171425	-3.09831	0.00194625	0.0204886
TBX2	84.0396	-1.10365	0.356217	-3.09825	0.00194664	0.0204886
NFXL1	158.189	0.74294	0.239974	3.09592	0.00196205	0.0206373
EXOC1	65.8098	1.00106	0.323385	3.09557	0.00196438	0.0206483
C6orf108	65.4181	0.948434	0.306413	3.09528	0.00196627	0.0206548
PSD3	236.201	0.738668	0.238662	3.09504	0.00196788	0.0206583
ADCK1	32.3921	-1.08299	0.35008	-3.09355	0.00197776	0.0207371
NOP9	64.7495	-0.753745	0.243653	-3.09352	0.00197796	0.0207371
DMRT2	16.1643	-2.21575	0.716506	-3.09244	0.00198521	0.020799
PLCB1	101.764	1.54784	0.500554	3.09225	0.00198644	0.020799
TRIM56	177.211	-0.59078	0.191167	-3.09039	0.00199892	0.0209162
MYL12A	532.459	0.820369	0.265604	3.08869	0.00201042	0.0210229
GTPBP10	117.595	0.745519	0.241391	3.08843	0.00201219	0.0210278
CCDC148	5.84611	2.51643	0.814987	3.0877	0.00201714	0.0210659
NCOR1	188.741	-0.837282	0.271283	-3.08638	0.00202612	0.021146
IL20RA	43.7567	1.17186	0.379767	3.08574	0.00203044	0.0211774
PXMP4	41.5402	-0.983488	0.318756	-3.08539	0.00203282	0.0211886
WSCD1	5.89526	-2.69055	0.872636	-3.08324	0.00204757	0.0213285
GLDC	23.3199	3.24604	1.05307	3.08245	0.00205305	0.02136
HSPA1A	1675.61	1.59557	0.51764	3.08239	0.00205346	0.02136
HDAC4	100.641	-0.814843	0.264375	-3.08215	0.00205513	0.02136
COL4A2	150.083	-0.851511	0.276282	-3.08204	0.00205588	0.02136
SNORA52	4883.82	-1.06018	0.344058	-3.08139	0.00206036	0.0213928
E2F5	97.1067	1.14588	0.371969	3.08059	0.00206593	0.0214368
FAM127B	174.631	-1.30798	0.424766	-3.0793	0.00207487	0.0215158
LOC100192204	22.7982	-1.21114	0.393416	-3.07851	0.00208039	0.0215591
C10orf118	744.136	0.81044	0.263312	3.07787	0.00208489	0.021592
RAB13	669.229	0.505117	0.164133	3.07748	0.00208762	0.0216064
HMG20B	281.966	-0.621744	0.202072	-3.07685	0.00209199	0.0216378
PIGH	180.448	0.764291	0.248419	3.07662	0.00209361	0.0216407
LENG9	928.061	-0.605389	0.196801	-3.07615	0.0020969	0.0216577
NDUFA11	103.006	-0.950291	0.308954	-3.07584	0.00209913	0.0216577
MARS	556.724	0.613014	0.199301	3.07581	0.00209928	0.0216577
PMPCB	316.684	-0.632858	0.205833	-3.07461	0.00210775	0.0217176
ESPL1	35.3705	-1.18393	0.385065	-3.07461	0.00210778	0.0217176
PCDHB4	11.2075	3.19159	1.03829	3.07388	0.00211296	0.0217572
EVC2	16.6947	-1.65076	0.537098	-3.07348	0.00211576	0.0217721
KDELR1	932.866	0.73871	0.24041	3.0727	0.00212128	0.0218016
TSPAN15	499.189	0.589735	0.191927	3.0727	0.00212132	0.0218016
S100A11	1434.64	1.21308	0.395112	3.07022	0.00213899	0.0219421
DUSP4	45.9054	2.19229	0.71406	3.07018	0.0021393	0.0219421
TACC3	104.137	-0.881249	0.287048	-3.07004	0.00214033	0.0219421
TAF1L	23.1835	1.8622	0.606576	3.07002	0.00214043	0.0219421
TADA2A	60.5595	-1.09277	0.355991	-3.06966	0.002143	0.0219545
ZNHIT2	105.371	0.935488	0.304788	3.06931	0.00214554	0.0219641
DNAL4	102.919	0.951656	0.310071	3.06915	0.00214665	0.0219641
STK38L	114.582	0.99282	0.323596	3.06808	0.00215438	0.0220292
PPP2R5D	29.2786	0.94824	0.309234	3.06642	0.00216638	0.0221379
SYT13	44.8733	-1.10835	0.361764	-3.06373	0.00218598	0.0223241
ZNF516	36.8344	-1.10057	0.359276	-3.0633	0.00218913	0.0223286
COA3	99.6648	-0.934432	0.305042	-3.06329	0.00218918	0.0223286
SLC4A4	182.001	-1.66812	0.544634	-3.06283	0.00219253	0.0223486
PPP2R5A	128.018	1.06157	0.346635	3.06251	0.00219489	0.0223585
SNORD15B	11937.4	-0.829739	0.271124	-3.06037	0.00221065	0.0225049
ROBO4	12.3485	-2.01384	0.65824	-3.05943	0.00221761	0.0225493
XKR4	7.96441	-4.21272	1.37698	-3.0594	0.00221781	0.0225493
GPR119	6.61314	-3.82492	1.25037	-3.05903	0.00222056	0.0225632
RPL37A	10715.4	0.720334	0.235502	3.05872	0.00222283	0.022572
PI4KA	164.843	-0.695182	0.227293	-3.05853	0.00222429	0.0225726
LOC90246	17.3118	1.91324	0.625683	3.05784	0.00222938	0.0226101
SLC39A5	178.264	-0.96156	0.314778	-3.05472	0.00225271	0.0228323
CEP57	161.742	1.10881	0.363094	3.05377	0.00225983	0.0228763
CDKN2B	73.4314	-1.94291	0.636234	-3.05377	0.00225987	0.0228763
LEAP2	13.6628	-2.64209	0.865425	-3.05294	0.00226612	0.0229251
DTX3	112.526	-0.971113	0.318439	-3.04961	0.00229141	0.0231665
RBM8A	412.489	0.643013	0.210872	3.04931	0.00229369	0.0231751
JPH2	9.36382	-2.52942	0.829816	-3.04817	0.00230238	0.0232364
STARD3NL	191.974	0.681176	0.223481	3.04802	0.00230353	0.0232364
C10orf76	160.965	-0.566955	0.186012	-3.04795	0.00230408	0.0232364
ZNF295	52.5109	-0.675602	0.221681	-3.04763	0.00230655	0.0232391
CSF2RA	19.7434	-1.63244	0.535681	-3.04742	0.00230817	0.0232391
NAA38	283.161	0.757305	0.248526	3.04718	0.00230996	0.0232391
PLXDC1	106.882	-1.27061	0.416981	-3.04717	0.0023101	0.0232391
RMRP	153651	-0.718347	0.235808	-3.04632	0.00231662	0.0232902
SOD3	442.116	1.43681	0.471777	3.04553	0.00232273	0.0233268
NLRC5	413.206	-0.976981	0.320806	-3.0454	0.00232372	0.0233268
CINP	172.291	0.786006	0.258106	3.04529	0.00232459	0.0233268
CDC42EP4	97.8464	-0.756364	0.248459	-3.04422	0.00233286	0.0233952
OR56A3	18.661	4.04976	1.3305	3.04379	0.00233615	0.0234137
IL1R1	91.4804	-1.02529	0.337054	-3.04191	0.00235084	0.0235328
KDELR3	60.858	1.33152	0.437726	3.04189	0.00235095	0.0235328
RANBP3	511.103	0.652218	0.214428	3.04166	0.00235274	0.0235362
FAM182B	6.64878	5.0893	1.67339	3.04132	0.00235546	0.0235409
PTGS1	75.1974	-1.29848	0.42696	-3.04123	0.00235613	0.0235409
RCSD1	74.0154	-1.427	0.469394	-3.04009	0.00236506	0.0236155
SIGLEC8	4.03343	-2.57182	0.846322	-3.03882	0.0023751	0.0237011
UBL5	101.17	-0.766375	0.252211	-3.03862	0.00237661	0.0237016
RASA3	92.1074	-1.201	0.395311	-3.03812	0.00238059	0.0237266
PTPN23	225.818	-0.447738	0.147392	-3.03775	0.00238354	0.0237294
BTF3L4	68.0794	0.66537	0.219036	3.03771	0.00238381	0.0237294
ZNF879	12.9139	-1.74379	0.574471	-3.03547	0.00240162	0.023892
ZNF217	241.679	-0.586209	0.193189	-3.03438	0.00241029	0.0239635
ASB16	7.56512	-2.46084	0.811426	-3.03274	0.00242347	0.0240797
RHOT2	340.702	-0.64897	0.214136	-3.03065	0.00244029	0.0242319
ECM1	80.5007	1.18573	0.391279	3.03038	0.00244242	0.0242382
KATNAL2	21.0361	-1.88975	0.623687	-3.02997	0.00244576	0.0242564
GPC2	19.4827	-1.82709	0.603115	-3.02942	0.0024502	0.0242734
ADAM23	23.4201	-1.75283	0.57861	-3.02939	0.00245048	0.0242734
KDELC1	8.61325	-1.85863	0.613866	-3.02775	0.00246382	0.0243906
EXPH5	282.363	0.803311	0.265442	3.02632	0.00247549	0.0244871
RSL1D1	960.405	0.844101	0.278932	3.02619	0.0024766	0.0244871
SLC25A32	133.473	1.07205	0.354309	3.02575	0.00248016	0.0245006
TMEM72	13.6711	-3.26273	1.07836	-3.02565	0.002481	0.0245006
COG6	115.567	0.777142	0.256959	3.02439	0.00249139	0.0245869
ATPBD4	67.215	1.12521	0.372067	3.02422	0.00249278	0.0245869
COX8A	446.571	-1.12637	0.372572	-3.02321	0.00250106	0.0246439
EIF2A	707.825	0.603871	0.199749	3.02315	0.00250161	0.0246439
HNF1B	293.871	-1.02827	0.34032	-3.02148	0.00251543	0.024765
SELENBP1	853.478	-1.07674	0.356439	-3.02082	0.00252094	0.024804
ZNF114	7.9364	3.76447	1.2466	3.01979	0.00252952	0.0248734
MAP1A	14.7235	-1.62296	0.537575	-3.01904	0.00253577	0.0249196
FAM72A	14.7612	1.51238	0.500992	3.01877	0.00253799	0.0249209
SFXN5	59.5536	-1.15805	0.383631	-3.01866	0.00253898	0.0249209
NTRK3	5.91188	-2.83683	0.940118	-3.01752	0.00254848	0.0249989
C5orf43	282.964	0.611889	0.202799	3.01721	0.0025511	0.0250095
DPY19L3	229.579	1.22235	0.405311	3.01583	0.00256278	0.0251088
RILPL1	20.1115	1.62008	0.537306	3.0152	0.00256811	0.0251252
OR6C1	6.62769	5.21977	1.73121	3.01509	0.00256903	0.0251252
ANAPC2	67.8193	-0.855585	0.283769	-3.01508	0.00256912	0.0251252
PFKP	136.854	-0.818277	0.271557	-3.01328	0.0025844	0.0252593
NANOG	206.046	0.645517	0.214267	3.01267	0.00258959	0.0252947
NAMPT	565.317	0.936137	0.31077	3.01231	0.00259266	0.0253093
FXN	83.5052	0.878046	0.291553	3.01161	0.00259865	0.0253525
ERGIC2	398.649	0.933546	0.310139	3.01008	0.00261175	0.025465
NUPL1	286.395	0.717346	0.238358	3.00953	0.00261652	0.025496
C1orf95	14.5632	3.48557	1.15859	3.00846	0.00262579	0.0255709
DARS	324.133	0.707133	0.23507	3.00818	0.00262814	0.0255784
C1orf168	10.4527	-2.43833	0.810639	-3.00791	0.0026305	0.025586
KRT6B	8.79577	2.43303	0.809191	3.00675	0.0026406	0.0256688
PML	109.098	-0.751046	0.24985	-3.00599	0.00264717	0.0257172
POLDIP3	193.194	-0.565958	0.188288	-3.0058	0.0026488	0.0257175
LAMB2P1	24.3438	2.08209	0.692844	3.00514	0.00265456	0.0257377
CHFR	179.643	-1.1847	0.394233	-3.00508	0.00265513	0.0257377
KGFLP2	20.4376	2.17818	0.724909	3.00477	0.00265785	0.0257377
DDT	440.143	-0.769519	0.2561	-3.00476	0.00265791	0.0257377
EMG1	316.493	0.932529	0.310373	3.00454	0.00265983	0.0257377
CCNB1IP1	202.336	0.935292	0.3113	3.00447	0.00266043	0.0257377
FLJ42289	4.81247	3.87327	1.28944	3.00384	0.00266595	0.0257756
MDM2	465.332	0.863448	0.287528	3.003	0.00267332	0.0258197
GNAT3	2.72898	3.77535	1.25721	3.00296	0.0026737	0.0258197
TRAPPC2P1	18.8537	-1.41102	0.469994	-3.00222	0.00268022	0.0258672
BRE-AS1	10.8468	2.76684	0.921678	3.00196	0.00268251	0.0258738
MIR490	20.3127	3.34526	1.11445	3.0017	0.00268478	0.0258803
EBNA1BP2	352.061	0.777583	0.259118	3.00089	0.00269196	0.0259218
ANKRD36BP1	528.411	0.591442	0.197092	3.00085	0.0026923	0.0259218
LHFPL4	5.62785	-3.50432	1.16871	-2.99845	0.00271357	0.0261111
SCARNA9L	360.682	0.912429	0.30439	2.99756	0.00272147	0.0261715
OLFM2	2.94359	-3.89289	1.29911	-2.99659	0.00273015	0.0262393
SLC9A3R2	658.276	-0.764487	0.255276	-2.99475	0.00274672	0.0263746
C9orf91	120.417	-0.849464	0.28367	-2.99455	0.00274846	0.0263746
TEAD2	13.7699	1.22058	0.407609	2.99448	0.00274912	0.0263746
KLHL29	5.74407	-1.94533	0.649798	-2.99374	0.00275584	0.0264116
SCARF1	41.8606	-0.954115	0.318708	-2.99369	0.00275624	0.0264116
NEBL	116.081	1.03013	0.344125	2.99346	0.00275834	0.026416
TATDN3	86.2745	1.18921	0.397507	2.99167	0.00277458	0.0265557
PRM1	7.35762	5.75793	1.92503	2.99108	0.0027799	0.0265909
PCDHB9	117.274	1.27142	0.425097	2.9909	0.00278157	0.0265912
SNX29P2	110.037	-1.31426	0.439453	-2.99067	0.00278364	0.0265952
SYTL4	39.2283	-1.05582	0.353149	-2.98973	0.00279221	0.0266613
SNORA77	139.492	-1.09911	0.367796	-2.98837	0.0028047	0.0267647
KCNH6	4.9572	-3.75637	1.25737	-2.98749	0.00281282	0.0268264
SLC39A7	590.309	-0.665721	0.222892	-2.98674	0.0028197	0.0268663
FBXL15	88.3096	-0.831911	0.278541	-2.98667	0.00282033	0.0268663
CTBP2	404.15	-0.69328	0.232157	-2.98626	0.00282416	0.0268869
PM20D1	11.2286	1.55829	0.521885	2.9859	0.00282749	0.0269028
ZNF267	279.835	0.598303	0.200389	2.98571	0.00282921	0.0269033
ATXN1L	141.288	-0.717748	0.240512	-2.98425	0.00284276	0.0270162
TESC	118.703	1.8811	0.6305	2.9835	0.00284975	0.0270459
ZNF490	42.9882	-0.998842	0.334798	-2.98341	0.00285053	0.0270459
KIF18A	58.4926	1.47748	0.49524	2.98337	0.00285093	0.0270459
HSF4	229.902	0.894915	0.299986	2.98319	0.00285257	0.0270459
SNORA50	4738.46	-0.821655	0.275476	-2.98267	0.00285743	0.027076
CENPN	55.6098	0.930371	0.311977	2.98218	0.00286202	0.0271037
AP3S2	74.7484	0.660576	0.221684	2.97981	0.00288429	0.0272985
STAB1	182.021	-1.12921	0.379115	-2.97854	0.00289622	0.0273954
FAM98C	122.334	-0.663142	0.222677	-2.97805	0.00290093	0.0274239
CHORDC1	238.751	0.713123	0.239479	2.97781	0.0029032	0.0274293
MFAP1	276.989	0.818115	0.27479	2.97724	0.00290859	0.0274642
TMEM43	61.1437	-0.754275	0.253369	-2.97699	0.00291095	0.0274704
SH3YL1	523.059	0.929191	0.3122	2.97626	0.00291783	0.0275192
DMXL1	49.5246	0.696372	0.234058	2.97521	0.00292786	0.0275977
RHOF	99.2419	-1.38719	0.466314	-2.9748	0.0029318	0.0276187
NBPF4	31.8812	2.09495	0.704308	2.97448	0.00293485	0.0276314
CDX1	1387.44	-0.681022	0.22898	-2.97416	0.00293793	0.0276443
ELP5	93.9078	0.850195	0.28624	2.97021	0.00297594	0.0279856
XYLB	64.4082	-0.988982	0.333059	-2.96939	0.00298389	0.0280317
RAVER1	275.959	-0.726985	0.24483	-2.96935	0.00298431	0.0280317
UFL1	185.142	0.668207	0.225092	2.96859	0.00299165	0.0280844
FKSG29	60.0665	1.59544	0.537481	2.96836	0.0029939	0.0280853
C3orf27	25.0619	1.87763	0.632635	2.96796	0.00299782	0.0280853
C1orf115	75.3249	-1.10057	0.370823	-2.9679	0.00299843	0.0280853
PREP	845.763	0.479615	0.161603	2.96787	0.00299871	0.0280853
NEDD1	71.5649	0.673923	0.227108	2.96741	0.0030032	0.028111
APMAP	251.349	-0.562971	0.189745	-2.96699	0.00300732	0.0281333
SDSL	63.8623	-1.0024	0.337899	-2.96657	0.00301141	0.0281553
LGALS9C	124.557	-1.5935	0.537324	-2.96562	0.00302069	0.0282257
OR1L8	16.0201	2.0559	0.693677	2.96377	0.00303899	0.0283803
RPL23	11527	1.21834	0.411199	2.96288	0.00304771	0.0284453
AP5B1	93.3685	-0.983803	0.332089	-2.96247	0.0030518	0.028467
LIMS2	43.5506	-1.14113	0.385273	-2.96187	0.00305782	0.0285067
CLASP1	185.072	-0.870447	0.294014	-2.96056	0.00307079	0.0286111
AMN1	18.0302	1.43927	0.486468	2.95861	0.00309033	0.0287766
CHDH	128.823	0.991363	0.335103	2.95838	0.00309256	0.0287807
UQCR10	92.1757	-0.657519	0.222316	-2.95759	0.00310056	0.0288386
NAA20	306.153	0.974862	0.329797	2.95595	0.00311712	0.028976
ANKRD27	55.3358	-0.766869	0.259458	-2.95566	0.00312002	0.0289862
CSNK1A1L	3.62487	5.23532	1.77149	2.95532	0.00312349	0.0290018
FAM204A	367.56	0.612701	0.207438	2.95367	0.00314024	0.0291406
RPS6	7293.35	1.02493	0.347026	2.95346	0.00314234	0.0291433
HSP90AB1	4558.36	0.767092	0.259784	2.95281	0.00314895	0.0291878
WWOX	48.9979	-0.872769	0.295605	-2.95248	0.0031523	0.029196
MRPL50	283.681	0.903241	0.305942	2.95233	0.00315389	0.029196
KRT39	9.96837	4.73888	1.60521	2.95219	0.00315525	0.029196
YWHAE	2070.68	0.828727	0.280761	2.95171	0.00316016	0.0292247
ADH6	27.5024	-1.06806	0.361869	-2.9515	0.00316232	0.0292279
GRAP2	42.0164	-1.37364	0.465528	-2.95072	0.00317039	0.0292858
RLTPR	72.0932	-1.82963	0.620117	-2.95045	0.0031731	0.029294
STC1	21.5072	2.44417	0.828593	2.94978	0.00317995	0.0293406
SLC25A38	172.421	-0.786295	0.266604	-2.9493	0.00318498	0.0293701
ANKAR	42.3211	-0.758107	0.257186	-2.9477	0.00320144	0.0295051
KRTAP4-5	6.84815	4.329	1.46869	2.94751	0.0032034	0.0295059
ZNF302	42.7715	0.817737	0.277449	2.94734	0.00320517	0.0295059
EDC3	72.6024	-0.684673	0.232325	-2.94705	0.00320821	0.029517
TMEM198	7.59248	-1.79013	0.607551	-2.94647	0.00321427	0.0295479
UBLCP1	6.96704	1.79532	0.609358	2.94625	0.00321655	0.0295479
KLHL36	77.5623	-0.937642	0.318255	-2.9462	0.00321706	0.0295479
PTEN	409.255	0.93721	0.318181	2.94552	0.00322408	0.0295956
KRT18	3842.95	0.842968	0.286226	2.94512	0.00322833	0.0296178
LOC100506599	3.76114	2.02589	0.688024	2.94451	0.00323469	0.0296592
AGPHD1	45.7255	-1.06193	0.360672	-2.9443	0.00323685	0.0296622
ADCK2	137.236	-0.676946	0.229989	-2.94339	0.0032464	0.0297329
BOD1L1	276.607	-0.691683	0.235168	-2.94122	0.0032692	0.0299247
DOCK7	99.0826	0.866682	0.294722	2.94068	0.00327496	0.0299605
GNL2	272.168	0.742273	0.252474	2.94	0.00328212	0.030009
OAT	125.74	-1.60732	0.546818	-2.93941	0.00328841	0.0300417
CENPE	31.7606	1.27832	0.434904	2.93931	0.00328941	0.0300417
MYO5A	121.881	-1.39852	0.475835	-2.93909	0.00329177	0.0300462
MYO19	166.507	-0.904678	0.307843	-2.93877	0.0032952	0.0300606
HEPHL1	4.12919	4.68301	1.59394	2.938	0.00330332	0.0301176
SOS1	208.542	0.64376	0.219252	2.93616	0.00332301	0.03028
DLC1	56.9867	-0.695742	0.236995	-2.93568	0.00332819	0.0303102
GHITM	300.449	-0.817434	0.278517	-2.93495	0.00333597	0.0303639
TMEM2	455.117	0.841067	0.286611	2.93452	0.0033406	0.0303889
ABCE1	459.532	0.663844	0.22624	2.93425	0.00334358	0.0303914
RPS15	6056.13	0.751039	0.255976	2.93402	0.003346	0.0303914
ERVFRD-1	3.58162	4.53593	1.546	2.93397	0.00334651	0.0303914
JKAMP	100.611	-0.591101	0.201508	-2.93339	0.00335284	0.0304317
OR10AG1	26.4629	2.56399	0.874144	2.93314	0.00335553	0.0304391
UBE2E2	23.0186	-1.42795	0.48692	-2.93261	0.00336121	0.0304567
GPATCH2	228.972	-0.907977	0.309614	-2.93261	0.00336125	0.0304567
HNRNPH3	374.637	0.930803	0.317462	2.93202	0.00336769	0.0304926
RBM4	252.695	-0.692245	0.236108	-2.9319	0.00336899	0.0304926
C8orf42	6.59409	-2.07059	0.70631	-2.93156	0.00337268	0.030509
SPATA7	74.7634	1.00874	0.344125	2.93131	0.00337534	0.0305159
UBE2G1	196.511	0.844556	0.28814	2.93106	0.00337809	0.0305237
SRRT	80.49	-0.867136	0.295907	-2.93043	0.0033849	0.0305681
DIDO1	168.912	0.637285	0.217553	2.92933	0.0033969	0.0306495
PVT1	32.7063	1.09063	0.372324	2.92926	0.0033977	0.0306495
CHST15	46.5958	-1.23202	0.420656	-2.9288	0.00340272	0.0306776
ULK4	43.2283	-0.923526	0.315439	-2.92775	0.00341428	0.0307586
MXD3	41.1763	-1.18109	0.403429	-2.92763	0.00341551	0.0307586
ITGB3	48.224	-1.1668	0.398599	-2.92725	0.00341973	0.0307694
LOC375295	8.50657	-1.96758	0.672215	-2.92701	0.00342236	0.0307694
HILS1	4.67987	5.27449	1.80201	2.92701	0.00342243	0.0307694
CYBRD1	147.795	-1.30254	0.445044	-2.92677	0.00342503	0.0307757
APOBEC3B	2.64346	-2.94109	1.00515	-2.92601	0.00343337	0.0308335
KDM2A	239.568	-0.640739	0.219109	-2.92429	0.0034524	0.03098
KHDRBS3	40.4262	-0.989292	0.338313	-2.92419	0.00345352	0.03098
NUP155	223.978	-0.605522	0.207118	-2.92356	0.00346053	0.0310073
NEK9	88.5268	0.611008	0.209004	2.92343	0.00346193	0.0310073
SIVA1	126.043	-0.751504	0.257065	-2.9234	0.00346231	0.0310073
KANK2	104.534	-0.84689	0.289915	-2.92116	0.00348728	0.0312135
TAS2R13	75.5868	1.34994	0.462159	2.92095	0.00348971	0.031218
C2CD4A	57.292	1.85911	0.636832	2.9193	0.00350815	0.0313656
FES	22.5153	-1.33883	0.458777	-2.91827	0.00351982	0.0314427
PAPOLA	234.663	0.689219	0.23618	2.91819	0.00352066	0.0314427
TUBE1	103.062	1.07205	0.367544	2.9168	0.00353641	0.0315659
MOSPD1	27.4739	1.25542	0.43073	2.91462	0.00356118	0.0317573
ZNF140	42.7144	0.729469	0.250306	2.9143	0.00356482	0.0317573
TK2	110.887	0.735045	0.252225	2.91424	0.00356551	0.0317573
ID4	45.7204	1.07723	0.369645	2.91423	0.00356572	0.0317573
TMEM247	5.04772	5.40019	1.85348	2.91355	0.00357349	0.031809
SUMO1	23.4381	1.29886	0.445898	2.9129	0.0035809	0.0318574
RUFY1	175.434	0.55714	0.191307	2.91229	0.00358795	0.0319025
RCN1	769.305	0.691484	0.237497	2.91155	0.00359636	0.0319597
CACNA1H	52.0404	-0.969077	0.333025	-2.90992	0.00361517	0.0320979
AZI1	46.2457	-1.05429	0.362334	-2.90973	0.00361742	0.0320979
RPE	223.221	0.619731	0.213004	2.90948	0.0036203	0.0320979
PRKG2	14.375	-3.50143	1.20351	-2.90936	0.00362173	0.0320979
BTG3	33.6324	1.27385	0.437848	2.90935	0.00362185	0.0320979
RNF126P1	5.74736	-4.02292	1.38326	-2.9083	0.00363402	0.0321881
ANKRA2	74.9487	1.03887	0.357389	2.90683	0.00365115	0.0323222
SEMA3G	8.62372	-2.43279	0.837219	-2.9058	0.0036631	0.0324102
LMAN1	41.8911	1.15153	0.396323	2.90553	0.0036663	0.0324144
RAB4A	58.8619	0.759984	0.261574	2.90542	0.00366758	0.0324144
PALD1	76.9082	1.50381	0.517648	2.90508	0.00367164	0.0324325
EIF4A1	3276.11	0.863604	0.297406	2.90379	0.00368671	0.0325478
IER5L	212.733	0.956849	0.329546	2.90354	0.00368974	0.0325567
OR1L6	42.0265	2.33103	0.802999	2.90291	0.00369714	0.0326042
SST	12.8021	-3.4543	1.19044	-2.90171	0.00371137	0.0327119
TMEM106A	70.7068	-1.28415	0.442579	-2.90151	0.00371369	0.0327144
IKBKAP	209.031	0.648898	0.223673	2.9011	0.00371851	0.0327391
RIMS3	22.8145	1.42573	0.491853	2.89869	0.00374721	0.0329738
KCNH1	10.5682	-2.21638	0.764875	-2.89769	0.00375916	0.033061
CDC42BPB	262.283	0.72214	0.249279	2.89692	0.00376848	0.0331249
IL1B	21.0824	1.52206	0.52545	2.89668	0.00377135	0.0331321
BOC	6.7288	-2.59985	0.897673	-2.89621	0.00377695	0.0331633
HTR7P1	31.801	1.68104	0.580474	2.89598	0.00377975	0.0331698
CMPK1	496.504	0.939445	0.324721	2.89309	0.00381476	0.0334589
LOC401127	7.86673	-2.01992	0.698588	-2.89144	0.00383487	0.0335957
ARHGAP18	357.816	0.634211	0.219356	2.89125	0.00383716	0.0335957
WNK2	673.527	-0.866142	0.299574	-2.89124	0.00383721	0.0335957
FJX1	35.1418	2.34251	0.81025	2.89109	0.00383906	0.0335957
KIF5B	1375.45	0.847176	0.293044	2.89095	0.00384075	0.0335957
SBNO1	333.216	0.487448	0.16863	2.89063	0.00384469	0.0336107
SRSF4	742.44	-0.552188	0.191037	-2.89047	0.00384663	0.0336107
SLC35E2	201.679	-0.947244	0.327757	-2.89008	0.00385148	0.0336348
SLC38A9	16.967	0.840558	0.290921	2.8893	0.00386097	0.0336995
ATP6V1E1	230.05	-0.621074	0.215113	-2.88719	0.00388696	0.0339081
TTBK2	55.5001	-1.28234	0.444397	-2.88557	0.00390702	0.0340647
ORC2	74.236	0.84842	0.294074	2.88506	0.00391338	0.0341017
SLC28A3	66.0797	1.27593	0.442296	2.88478	0.00391686	0.0341136
LOC401397	156.089	0.828574	0.287267	2.88434	0.00392239	0.0341434
PAPSS1	120.867	0.989811	0.343402	2.88237	0.00394701	0.0343189
GIMAP6	54.6483	-1.06659	0.370057	-2.88222	0.00394881	0.0343189
MYO9B	160.892	-0.832165	0.288724	-2.88221	0.00394893	0.0343189
FARP2	63.3995	-0.86551	0.300385	-2.88133	0.00395998	0.0343965
TADA2B	181.804	-0.785981	0.272848	-2.88066	0.00396846	0.0344516
BMP4	187.286	0.665635	0.231158	2.87956	0.00398225	0.0345463
TCF20	95.4665	0.901118	0.312948	2.87945	0.00398364	0.0345463
RNF181	193.595	-0.566493	0.196779	-2.87884	0.00399143	0.0345953
ANXA2P2	37.3135	1.56998	0.545528	2.87791	0.0040032	0.034673
MOGAT2	284.957	-0.973072	0.338131	-2.87779	0.0040047	0.034673
HOXD13	10.3265	1.98448	0.689677	2.8774	0.00400965	0.0346877
FP588	19.6977	2.41738	0.840149	2.87732	0.00401069	0.0346877
ADAM28	23.9773	-1.44046	0.500817	-2.87623	0.00402458	0.0347893
PSD4	89.1344	-0.915901	0.318532	-2.87538	0.00403543	0.0348644
LOC100505687	19.9334	1.26565	0.44023	2.87497	0.00404066	0.0348909
OR10H5	18.5367	3.00219	1.04474	2.87362	0.004058	0.0350219
C1orf109	83.3627	0.905782	0.315271	2.87303	0.00406553	0.0350682
RAB23	93.3191	1.26108	0.439042	2.87236	0.00407424	0.0351245
SHROOM4	135.957	0.891365	0.310398	2.87169	0.00408284	0.0351764
MCRS1	107.976	-0.876584	0.305265	-2.87155	0.00408461	0.0351764
GNPNAT1	649.156	0.930814	0.324212	2.871	0.00409173	0.035219
GNB2L1	7728.54	0.661702	0.230507	2.87063	0.00409649	0.0352299
KIF3A	24.038	1.04644	0.364541	2.87057	0.00409737	0.0352299
CCT6A	479.789	0.873882	0.304481	2.87007	0.00410383	0.0352389
PROP1	4.92958	5.69248	1.98343	2.87001	0.00410457	0.0352389
FAM110A	23.514	-1.0435	0.363591	-2.86998	0.00410495	0.0352389
ARL14	428.184	0.879758	0.306561	2.86976	0.00410782	0.0352446
IFNE	43.4659	2.48524	0.866059	2.86959	0.00410998	0.0352446
SERPINB1	598.869	1.00097	0.348994	2.86817	0.00412858	0.0353853
IQSEC2	24.1326	-1.07977	0.376517	-2.86778	0.00413367	0.0354102
IMPA2	242.94	-0.667439	0.232869	-2.86615	0.00415492	0.0355733
UGT2B7	34.2549	1.75269	0.61163	2.86559	0.00416226	0.0356173
GUSB	427.565	0.917776	0.320376	2.86468	0.00417433	0.0356949
LGALS4	5736.73	-0.870258	0.3038	-2.86457	0.00417575	0.0356949
TTC7A	52.1992	-0.889554	0.310631	-2.8637	0.00418721	0.035774
SIRT3	73.8626	-0.760214	0.265483	-2.86351	0.00418981	0.0357773
DDX43	5.51366	-3.23997	1.13199	-2.86218	0.00420733	0.0359079
ZNF616	426.249	1.22964	0.42984	2.86068	0.00422732	0.0360595
NDUFB10	150.086	-0.664307	0.232324	-2.8594	0.00424445	0.0361771
TRIAP1	55.7539	0.842286	0.294576	2.85931	0.00424559	0.0361771
ARPC5	465.302	-0.694688	0.243023	-2.85853	0.00425612	0.0362399
FAM153C	5.5997	-4.14713	1.45084	-2.85843	0.00425744	0.0362399
DYNC1LI1	118.166	0.788796	0.275971	2.85825	0.00425979	0.0362408
LOC646471	228.143	-0.701712	0.245621	-2.85689	0.00427812	0.0363775
HYMAI	41.7446	1.85904	0.650782	2.85663	0.00428161	0.0363822
ZKSCAN1	1709.8	0.561161	0.196449	2.85652	0.00428318	0.0363822
HMGB2	561.387	0.965922	0.338167	2.85634	0.00428554	0.0363832
TUBA1C	1980.72	0.946002	0.331253	2.85583	0.00429242	0.0364225
ROCK2	604.122	0.641573	0.224692	2.85535	0.00429898	0.0364461
MAPK15	12.875	2.92757	1.02536	2.85517	0.0043014	0.0364461
RGS3	7.8813	2.22273	0.778504	2.85513	0.00430198	0.0364461
ZNF555	9.20132	1.5914	0.557727	2.85336	0.00432592	0.0366298
PRF1	10.6471	-1.84357	0.646182	-2.85301	0.00433068	0.0366509
LINC00312	22.7465	1.8378	0.644269	2.85253	0.00433722	0.0366766
AQP7	48.5145	-1.33788	0.469028	-2.85246	0.00433827	0.0366766
APOBEC1	67.7624	1.75784	0.616383	2.85186	0.00434642	0.0367263
RAB3IP	249.912	0.451502	0.158404	2.85031	0.00436762	0.0368862
SRP72	238.679	0.579951	0.203519	2.84962	0.00437716	0.0369395
GNPTAB	249.649	-0.757174	0.265739	-2.84931	0.00438139	0.0369395
OR5M11	24.9579	1.80385	0.633103	2.84921	0.00438273	0.0369395
ACVR1B	523.941	0.563836	0.197893	2.84919	0.00438307	0.0369395
MTMR10	408.675	0.450159	0.158007	2.84898	0.00438592	0.0369442
KIAA1211	49.2153	-1.31369	0.461137	-2.8488	0.00438849	0.0369466
C19orf69	4.42411	5.52832	1.94102	2.84816	0.00439734	0.036977
GALR2	2.84609	4.39481	1.54306	2.84812	0.00439786	0.036977
IL27	2.80179	4.38944	1.54122	2.84804	0.00439898	0.036977
PLEKHO2	57.7395	-1.02485	0.359901	-2.84759	0.00440517	0.0370098
ZNF823	147.159	1.04262	0.366315	2.84623	0.00442404	0.037149
SYT10	1.75357	-3.5431	1.24557	-2.84457	0.0044472	NA
CHID1	103.971	-0.613244	0.215615	-2.84416	0.00445287	0.0373717
ANKRD32	44.2674	-1.06068	0.373011	-2.84356	0.00446128	0.0374229
CAMK4	91.1685	-1.20672	0.424575	-2.84219	0.00448043	0.037564
LOC440173	273.138	0.9389	0.330467	2.84113	0.00449536	0.0376696
SYDE1	38.9695	-1.00346	0.353244	-2.84069	0.00450161	0.0377025
BLNK	230.217	-0.828816	0.291789	-2.84046	0.00450487	0.0377102
DPY30	360.786	1.18295	0.416529	2.84002	0.00451107	0.0377425
RAB3IL1	9.36407	-1.68649	0.593895	-2.83971	0.00451539	0.0377538
BAD	382.131	-0.971968	0.342291	-2.8396	0.00451708	0.0377538
CELA3A	6.14135	4.80894	1.69377	2.83919	0.00452277	0.0377817
METTL24	4.67405	-2.81071	0.990264	-2.83834	0.00453488	0.0378633
ACER3	41.4007	1.06438	0.37509	2.83766	0.00454452	0.0379242
SFMBT1	77.7262	-0.68701	0.24217	-2.83689	0.0045555	0.0379838
SPAG8	8.09234	2.81151	0.991076	2.83683	0.00455636	0.0379838
TMSB4X	4868.64	-0.765172	0.269826	-2.83579	0.00457119	0.0380697
EAPP	173.415	0.767698	0.27072	2.83577	0.00457157	0.0380697
RAB40C	169.75	-0.774382	0.273091	-2.83562	0.00457374	0.0380697
SLC25A45	103.652	-1.02743	0.362359	-2.83538	0.0045771	0.0380781
MTRF1L	101.6	0.889854	0.313961	2.83428	0.0045929	0.0381899
PLEKHA3	114.272	1.0674	0.376833	2.83256	0.0046177	0.0383597
CCM2	108.135	-0.877597	0.309828	-2.83253	0.00461808	0.0383597
LOC728819	41.7439	2.03004	0.717338	2.82997	0.00465528	0.0386489
TH	10.2999	3.952	1.39724	2.82843	0.00467763	0.0388145
NME6	47.304	-0.67234	0.237834	-2.82693	0.00469963	0.0389707
ARHGAP10	24.7045	-1.10201	0.389841	-2.82682	0.00470128	0.0389707
NDRG2	251.221	-0.616079	0.217988	-2.8262	0.00471034	0.0390258
UQCR11	1428.67	-0.520885	0.184343	-2.82563	0.00471872	0.0390752
BAZ2A	334.419	0.520474	0.184209	2.82546	0.00472134	0.0390768
LIMK2	249.248	-0.697106	0.246791	-2.82468	0.00473276	0.0391513
RIC3	16.1021	-2.04584	0.724441	-2.82403	0.00474237	0.0392107
CXADRP2	7.90067	2.90378	1.02844	2.82347	0.00475073	0.0392598
ATP13A4	19.6207	-2.22386	0.787779	-2.82295	0.00475845	0.0393035
EIF2D	146.889	-0.614859	0.217828	-2.82269	0.00476229	0.039315
TTC7B	18.4906	-1.1656	0.413124	-2.82142	0.00478112	0.0394503
OLFML2A	15.0698	-1.22968	0.435893	-2.82107	0.00478638	0.0394736
ALDH16A1	70.8686	-1.04147	0.369508	-2.81855	0.00482416	0.0397648
FBXO16	65.548	1.0597	0.37602	2.81821	0.00482916	0.0397767
SUMF1	72.2275	-0.892663	0.316758	-2.81812	0.00483052	0.0397767
RBP5	28.1356	-1.75371	0.622408	-2.81763	0.00483798	0.0398179
GLIS3	81.1398	-1.32903	0.471757	-2.8172	0.00484446	0.0398509
NBL1	4.41039	3.62139	1.2862	2.81556	0.00486923	0.0400342
BTBD18	1.83746	3.78117	1.34349	2.81444	0.00488617	NA
OR13C4	6.60656	5.55873	1.97537	2.81401	0.0048927	0.04018
FRS2	120.206	0.681274	0.242108	2.81392	0.00489407	0.04018
SCARA3	14.3818	-1.55317	0.551963	-2.8139	0.00489441	0.04018
PECAM1	9.10369	-1.98197	0.70458	-2.81297	0.00490855	0.0402755
LINC00637	4.12594	4.74697	1.68765	2.81277	0.00491164	0.0402804
LOC100128098	4.50252	5.54186	1.97048	2.81243	0.00491683	0.0402916
KIF11	13.5654	1.23088	0.43767	2.81236	0.00491799	0.0402916
KDM2B	160.525	-1.04265	0.370776	-2.81206	0.0049225	0.0402981
AOAH	7.19424	-2.20388	0.783757	-2.81195	0.00492429	0.0402981
CCDC97	146.958	-0.914459	0.32522	-2.81182	0.00492626	0.0402981
PTPLB	75.8662	0.897645	0.319308	2.81122	0.00493539	0.04035
DUOX2	2135.99	1.2486	0.444172	2.81108	0.0049376	0.04035
SNORA71B	2331.26	-0.836456	0.297609	-2.81059	0.00494514	0.0403901
LOC100287879	3.32568	5.05357	1.79815	2.81043	0.00494751	0.0403901
SMPD1	87.735	-1.09068	0.388112	-2.81023	0.00495065	0.0403953
DAGLA	76.2851	-0.921166	0.327893	-2.80935	0.00496417	0.0404851
NRP1	76.2432	-0.898269	0.319812	-2.80874	0.00497362	0.0405417
GCSAML	15.7755	-1.59619	0.568378	-2.80833	0.00497993	0.0405727
DPP10	11.238	-2.74982	0.979285	-2.80798	0.00498526	0.0405957
UGP2	415.124	-0.738419	0.263017	-2.8075	0.00499274	0.0406362
PPP1R11	328.485	-0.572983	0.204103	-2.80733	0.00499546	0.0406378
DSC3	59.6006	2.59406	0.924125	2.80704	0.00499989	0.0406533
RPRD1A	281.632	0.714621	0.254597	2.80687	0.00500251	0.0406542
CTSD	1180.6	-0.660404	0.23533	-2.80629	0.00501152	0.0407069
ALPK1	86.163	-0.964896	0.343887	-2.80586	0.00501832	0.0407417
PLEKHA8	608.725	1.07103	0.381772	2.80542	0.00502506	0.0407759
ABHD12B	3.50932	-2.81035	1.00183	-2.80523	0.00502805	0.0407797
SECTM1	20.0962	-1.48469	0.529446	-2.80424	0.0050436	0.0408853
RP9P	36.2047	0.864607	0.308383	2.80368	0.00505236	0.0409358
GPR32	23.1531	3.43492	1.2254	2.8031	0.00506141	0.0409605
CALU	295.993	0.676061	0.241189	2.80303	0.00506248	0.0409605
IL1A	6.54751	2.95677	1.05486	2.803	0.00506301	0.0409605
[truncated: 2,547 more rows]

## Sheet: Adenocarcinoma_vs_Adenoma
genes	baseMean	log2FoldChange	lfcSE	stat	pvalue	padj
ITGB1	822.875	4.36129	0.294386	14.8149	1.17377e-49	2.13684e-45
ATF2	173.149	-2.63731	0.213277	-12.3656	4.0102e-35	3.65029e-31
COBLL1	189.388	3.09878	0.256828	12.0656	1.60524e-33	9.74115e-30
SKA3	105.517	3.41085	0.288545	11.8209	3.04525e-32	1.38597e-28
AMOTL2	59.7844	2.62709	0.241786	10.8654	1.68565e-27	6.13747e-24
IL8	462.076	5.18511	0.479636	10.8105	3.06949e-27	9.31334e-24
DHX16	41.5217	2.43244	0.236759	10.2739	9.23689e-25	2.40225e-21
ARFGEF1	165.288	3.26946	0.32453	10.0744	7.16685e-24	1.63091e-20
RASSF7	195.247	-1.9041	0.190513	-9.99456	1.61006e-23	3.25679e-20
SFTPA1	296.446	7.02659	0.704519	9.9736	1.9889e-23	3.62079e-20
SSX6	1419.86	11.0068	1.10739	9.93944	2.80407e-23	4.64074e-20
SSX3	1417.56	11.7619	1.20019	9.80001	1.1258e-22	1.70793e-19
ERLIN1	41.8515	4.69359	0.493511	9.5106	1.89575e-21	2.65478e-18
COL1A2	4284.01	3.39885	0.361216	9.40946	4.98709e-21	6.485e-18
ZNF549	933.37	8.20145	0.876469	9.35738	8.17369e-21	9.92014e-18
SSX7	1462.98	11.4616	1.22614	9.34764	8.96214e-21	1.01972e-17
ARL5B	244.293	2.17297	0.237039	9.16714	4.85725e-20	5.20155e-17
SPC25	60.6095	3.77899	0.413106	9.14773	5.81402e-20	5.88024e-17
UCHL3	271.827	2.05961	0.226435	9.09581	9.38853e-20	8.63828e-17
IRS1	338.05	2.7121	0.298369	9.08975	9.92697e-20	8.63828e-17
YARS	202.988	1.83044	0.201383	9.08934	9.96451e-20	8.63828e-17
APPBP2	141.149	2.17442	0.239381	9.08352	1.05124e-19	8.69899e-17
MT1F	286.319	-2.48589	0.276688	-8.98445	2.60037e-19	2.05825e-16
ADAMTS2	16.9805	4.62805	0.516275	8.96431	3.12224e-19	2.36835e-16
B4GALT3	87.467	-2.42606	0.271492	-8.93605	4.03325e-19	2.93701e-16
CUL4B	835.21	1.98744	0.22265	8.9263	4.40477e-19	3.08419e-16
H19	315.519	4.40587	0.494274	8.91381	4.93069e-19	3.32456e-16
HOPX	84.8372	6.93561	0.780124	8.89039	6.08933e-19	3.95915e-16
PFDN4	538.315	3.71197	0.41914	8.85616	8.28193e-19	5.19905e-16
C6orf147	458.503	8.31613	0.946108	8.78983	1.49786e-18	9.08949e-16
CEP120	90.3059	3.09262	0.352147	8.78219	1.60324e-18	9.41516e-16
EIF2S2	288.803	3.41154	0.394638	8.64473	5.39307e-18	3.06815e-15
GNG10	304.677	1.91466	0.222055	8.62247	6.55225e-18	3.61466e-15
MED10	65.6936	3.82993	0.444457	8.61712	6.86619e-18	3.67644e-15
INHBA	81.7983	3.47166	0.403803	8.59741	8.15355e-18	4.24101e-15
HPCA	37.5674	-5.16131	0.601338	-8.58304	9.23945e-18	4.67234e-15
BMS1	169.473	2.63869	0.308717	8.5473	1.26003e-17	6.19971e-15
SULF1	453.788	2.76283	0.323363	8.54406	1.29585e-17	6.20817e-15
SCOC	116.058	2.47328	0.290925	8.50144	1.8726e-17	8.7412e-15
ADH6	17.9344	-3.63171	0.429263	-8.46033	2.66615e-17	1.21343e-14
CEBPZ	361.681	2.75751	0.326119	8.45554	2.77807e-17	1.23353e-14
STK3	78.8854	2.24559	0.266321	8.43192	3.40041e-17	1.45811e-14
TPT1	8361.89	1.98665	0.235652	8.43043	3.44404e-17	1.45811e-14
ACTL7B	61.1476	-6.85132	0.813474	-8.42229	3.69196e-17	1.52755e-14
RP9P	80.9717	2.3698	0.284617	8.32627	8.34291e-17	3.37517e-14
LOXL1	25.378	3.52762	0.424159	8.31674	9.04128e-17	3.57818e-14
RPL13	1729.38	2.09868	0.252517	8.31102	9.48856e-17	3.6753e-14
ZNF331	365.667	5.55749	0.669272	8.30379	1.0084e-16	3.82457e-14
LLPH	438.754	1.77731	0.214505	8.28561	1.17508e-16	4.3658e-14
RAD1	149.029	1.77894	0.214871	8.27909	1.24125e-16	4.51939e-14
TNFRSF14	269.479	-1.30881	0.158508	-8.25709	1.49272e-16	5.32844e-14
ASPN	125.144	4.75414	0.579507	8.20376	2.32984e-16	8.15667e-14
ZNF610	4501.47	7.79415	0.95336	8.17546	2.94747e-16	1.01243e-13
WDR1	326.682	3.12967	0.384379	8.14216	3.88304e-16	1.30909e-13
PRKCSH	385.755	-1.39558	0.171718	-8.12715	4.3951e-16	1.45478e-13
SNRPE	974.292	2.25726	0.278408	8.10774	5.15706e-16	1.67651e-13
SNTB1	327.686	2.18441	0.269841	8.0952	5.71724e-16	1.82601e-13
LYPLA1	2971.16	2.24974	0.278122	8.08904	6.01348e-16	1.85786e-13
DYNLRB1	113.348	2.99007	0.369652	8.08889	6.02106e-16	1.85786e-13
NUPL1	423.551	1.54273	0.190948	8.07932	6.51296e-16	1.97614e-13
AKAP13	135.543	2.32689	0.289317	8.0427	8.7882e-16	2.62277e-13
CCL1	28.9961	7.63114	0.949669	8.03558	9.3141e-16	2.73489e-13
MEA1	280.975	2.2977	0.28737	7.99561	1.2893e-15	3.72567e-13
MRPL33	259.02	1.80269	0.225788	7.98398	1.41691e-15	4.03045e-13
WNT2	40.7423	5.65965	0.710966	7.9605	1.71342e-15	4.79888e-13
GUSBP1	488.589	7.56426	0.953755	7.93103	2.17334e-15	5.99481e-13
TCEA3	1191.59	-2.14884	0.271193	-7.92364	2.30663e-15	6.26748e-13
DEK	2116.86	2.79082	0.353389	7.89729	2.85037e-15	7.63102e-13
KLHL26	1101.67	6.63141	0.843449	7.86225	3.77281e-15	9.95422e-13
C1orf198	276.624	2.23486	0.284631	7.85176	4.10223e-15	1.06687e-12
RAB34	29.1077	3.24669	0.414986	7.82361	5.13282e-15	1.3161e-12
NUDT19	1403.68	5.24098	0.671053	7.81009	5.7148e-15	1.44497e-12
STIM2	105.646	2.10548	0.270347	7.78807	6.80409e-15	1.69157e-12
RPS2	3213.39	2.51738	0.323291	7.78674	6.87593e-15	1.69157e-12
CLDN1	444.58	2.80713	0.36104	7.77513	7.53694e-15	1.82947e-12
MESDC1	142.516	2.09154	0.271562	7.70189	1.34065e-14	3.21139e-12
COL8A1	49.2606	4.63483	0.603316	7.68226	1.56302e-14	3.69543e-12
SYCE3	312.894	9.18368	1.1984	7.6633	1.81217e-14	4.22956e-12
FAM48A	55.5119	2.68621	0.351906	7.63329	2.28829e-14	5.2732e-12
TREM1	19.7959	5.8682	0.769385	7.62713	2.40035e-14	5.4623e-12
VASP	185.52	3.14445	0.414011	7.59509	3.07589e-14	6.91315e-12
AMZ2	97.2254	3.51156	0.463354	7.57856	3.49423e-14	7.75761e-12
RGPD3	939.081	8.24298	1.0892	7.56794	3.79201e-14	8.3173e-12
SEMA4G	188.028	-2.15256	0.284868	-7.55635	4.14552e-14	8.98443e-12
SPATA20	81.978	-2.23254	0.296678	-7.52512	5.26733e-14	1.12814e-11
NEDD8	176.548	2.99287	0.398096	7.51796	5.56371e-14	1.17776e-11
FAM26D	3349.94	6.18604	0.823979	7.50752	6.02558e-14	1.24994e-11
MKL1	93.0396	2.35366	0.313522	7.50717	6.04201e-14	1.24994e-11
ITCH	540.962	1.26895	0.169135	7.50262	6.25539e-14	1.27954e-11
DCAF13	225.915	2.98741	0.398846	7.49012	6.88097e-14	1.39187e-11
PURB	206.279	1.95478	0.261745	7.46826	8.12595e-14	1.62564e-11
NEK2	123.714	2.93656	0.393671	7.45941	8.69117e-14	1.71981e-11
LOC100506939	161.066	8.36684	1.12402	7.44367	9.79257e-14	1.91692e-11
SVIP	105.284	2.35422	0.316789	7.43153	1.07351e-13	2.07907e-11
EXOC5	256.386	2.10901	0.28439	7.4159	1.20804e-13	2.31498e-11
RAF1	82.4026	-1.82827	0.24696	-7.4031	1.33039e-13	2.5229e-11
EI24	790.6	1.50728	0.203651	7.40129	1.34869e-13	2.53122e-11
COL12A1	292.254	2.57269	0.348119	7.39025	1.4655e-13	2.72238e-11
LINC00273	105.357	5.50114	0.745238	7.38173	1.56251e-13	2.87328e-11
CTHRC1	78.497	4.57506	0.621427	7.36218	1.80926e-13	3.29376e-11
METTL15	98.472	-1.74748	0.237488	-7.3582	1.86411e-13	3.36001e-11
ZFYVE16	147.383	1.90655	0.259909	7.33545	2.20973e-13	3.94394e-11
C22orf28	173.732	1.61861	0.220827	7.32975	2.30576e-13	4.06857e-11
SLC26A6	242.269	-1.60248	0.218659	-7.32868	2.32426e-13	4.06857e-11
PAWR	638.242	2.10987	0.288192	7.32105	2.46035e-13	4.26578e-11
THRAP3	193.857	1.80689	0.248151	7.28142	3.30332e-13	5.67329e-11
SBDS	1128.28	2.3449	0.32241	7.27303	3.51516e-13	5.9807e-11
ABHD12	324.521	1.71074	0.236739	7.22629	4.96376e-13	8.36716e-11
TM6SF1	216.49	6.64548	0.920735	7.21758	5.29195e-13	8.83853e-11
ZNF22	188.947	2.59784	0.360071	7.2148	5.40119e-13	8.93896e-11
KDELC2	110.47	2.74404	0.38049	7.21187	5.51902e-13	9.05168e-11
MMP3	15.2079	5.04295	0.69972	7.2071	5.71561e-13	9.29041e-11
HAT1	297.244	2.29526	0.318561	7.20507	5.80123e-13	9.34614e-11
PDE9A	80.9259	-2.4393	0.339182	-7.19172	6.39813e-13	1.02174e-10
CACNA2D2	53.1322	-3.78588	0.526758	-7.18712	6.61717e-13	1.04753e-10
USP47	866.925	1.67007	0.232517	7.18256	6.84205e-13	1.07379e-10
SUPT16H	163.448	1.93489	0.269453	7.1808	6.93025e-13	1.07833e-10
CERS5	114.486	2.05614	0.28688	7.16722	7.65341e-13	1.18077e-10
KPNA3	280.521	2.02225	0.283078	7.14379	9.07928e-13	1.38898e-10
C12orf75	1694.84	2.5376	0.356191	7.12426	1.04638e-12	1.58127e-10
RRP15	84.671	3.43749	0.482545	7.12366	1.05099e-12	1.58127e-10
FAM91A1	367.33	1.4875	0.209111	7.11344	1.13186e-12	1.68897e-10
COX7A2L	79.2612	1.76657	0.248408	7.11157	1.14733e-12	1.69814e-10
DNAJC15	613.545	2.25081	0.318061	7.07665	1.47683e-12	2.1682e-10
NOX4	19.0112	3.81449	0.539295	7.07311	1.51505e-12	2.20651e-10
MRPL11	345.827	2.05204	0.290231	7.07036	1.54528e-12	2.23269e-10
HSD11B2	426.211	-2.51705	0.356171	-7.06697	1.5835e-12	2.2699e-10
CACYBP	648.432	2.63967	0.373746	7.06275	1.63241e-12	2.3157e-10
TAF1B	37.9813	2.89764	0.410313	7.06203	1.6409e-12	2.3157e-10
RIF1	228.786	1.70061	0.241137	7.05247	1.75763e-12	2.46136e-10
GSTA7P	10.023	7.25577	1.03091	7.0382	1.94741e-12	2.70631e-10
ZNF511	102.001	1.95622	0.27828	7.02969	2.06994e-12	2.8548e-10
EREG	132.311	6.11956	0.871414	7.02256	2.17834e-12	2.9817e-10
TSTD1	57.959	-2.46929	0.351968	-7.01568	2.28836e-12	3.10893e-10
ECT2	66.1976	2.59602	0.370584	7.00521	2.46611e-12	3.32559e-10
TBCA	1350.69	2.25433	0.322218	6.99628	2.62856e-12	3.5186e-10
EIF2S3	2191.78	1.78987	0.25594	6.99333	2.68445e-12	3.56718e-10
PTGES3	1960.19	1.71858	0.246326	6.97685	3.01872e-12	3.9823e-10
IL1B	74.9181	3.582	0.515935	6.94273	3.84584e-12	5.03695e-10
IL26	96.0358	6.99658	1.00829	6.93907	3.94687e-12	5.13233e-10
TNFAIP6	35.3079	4.19987	0.606685	6.92266	4.4324e-12	5.72282e-10
MIS12	35.1495	6.24744	0.903156	6.91735	4.60172e-12	5.8996e-10
MTRNR2L4	604.764	5.66424	0.821395	6.89588	5.35332e-12	6.81518e-10
ST6GALNAC5	32.8529	4.24905	0.616552	6.89164	5.51532e-12	6.97266e-10
SMC2	62.807	1.78258	0.259164	6.87817	6.06246e-12	7.61152e-10
UNKL	64.5393	-2.16926	0.315873	-6.86752	6.53263e-12	8.14566e-10
PIWIL1	18.8633	6.4421	0.939607	6.85617	7.07328e-12	8.7598e-10
CIRBP	836.696	-1.50574	0.219694	-6.8538	7.19118e-12	8.84564e-10
APOC1	176.646	3.57637	0.522066	6.85043	7.36285e-12	8.99602e-10
KIAA1033	49.3789	2.01695	0.29464	6.84547	7.62277e-12	9.25151e-10
CLDND1	63.577	2.27578	0.333887	6.81603	9.35889e-12	1.12834e-09
RGS2	210.539	3.4827	0.511142	6.81357	9.52058e-12	1.14028e-09
FCGR3A	58.48	3.36021	0.495125	6.78659	1.14813e-11	1.36613e-09
MAP2K4	164.494	1.34239	0.197951	6.78142	1.19004e-11	1.4068e-09
RFXAP	39.8997	2.55307	0.376705	6.77737	1.22386e-11	1.43147e-09
ADH1C	846.231	-3.6393	0.537005	-6.77704	1.22664e-11	1.43147e-09
TMC4	564.908	-1.74829	0.258313	-6.76809	1.30491e-11	1.51078e-09
HYAL2	32.4187	-2.13005	0.314752	-6.7674	1.3112e-11	1.51078e-09
CHORDC1	313.965	1.31574	0.194619	6.76058	1.37436e-11	1.5736e-09
RGS1	256.529	4.09767	0.606426	6.75709	1.40788e-11	1.60074e-09
PAK1IP1	284.981	1.81701	0.268935	6.75629	1.41565e-11	1.60074e-09
PRDX4	323.25	1.84424	0.273213	6.7502	1.47647e-11	1.6592e-09
VGLL1	55.8356	7.21729	1.07072	6.7406	1.57738e-11	1.76173e-09
PHF12	83.4331	-1.77568	0.263481	-6.7393	1.59156e-11	1.76673e-09
NAMPT	990.627	2.03405	0.302396	6.72645	1.73851e-11	1.91815e-09
HSPA6	77.6301	2.40731	0.358248	6.71966	1.82155e-11	1.99767e-09
CENPQ	79.9624	2.50222	0.372494	6.71746	1.84915e-11	2.0158e-09
OLR1	26.6822	6.3919	0.95223	6.71256	1.91239e-11	2.07232e-09
SPATA31C1	4034.5	6.02791	0.898283	6.71048	1.93983e-11	2.08962e-09
COMP	16.05	6.54392	0.975965	6.70507	2.01307e-11	2.15577e-09
HIPK1	163.436	2.84718	0.424909	6.70068	2.07451e-11	2.20606e-09
CASC1	71.5628	5.49374	0.819961	6.69999	2.08428e-11	2.20606e-09
MMP1	26.7062	4.32145	0.646901	6.68023	2.38561e-11	2.5104e-09
METAP2	839.05	1.97661	0.295958	6.67869	2.41086e-11	2.52239e-09
EFNA4	19.3055	2.62411	0.393028	6.67664	2.44482e-11	2.54331e-09
IPMK	13.3953	3.16148	0.473633	6.67495	2.47313e-11	2.55814e-09
DYNC1LI2	177.876	-1.57696	0.236608	-6.66487	2.64893e-11	2.7245e-09
CBX3	833.275	2.41464	0.362589	6.65945	2.74862e-11	2.81115e-09
FAM110B	222.238	6.41447	0.964529	6.65037	2.92365e-11	2.97347e-09
LLGL2	191.827	-1.59441	0.239849	-6.64754	2.98028e-11	3.01422e-09
COL1A1	2900.81	2.20045	0.331502	6.63783	3.18344e-11	3.20191e-09
SEMA5A	296.184	-1.61354	0.243254	-6.63315	3.28599e-11	3.28689e-09
PTPRG	103.957	2.37395	0.357991	6.63131	3.32711e-11	3.30983e-09
RAB31	219.396	2.93102	0.442587	6.62247	3.53249e-11	3.49506e-09
GCSH	114.906	2.15636	0.325857	6.6175	3.6533e-11	3.5806e-09
FIGN	155.967	5.45285	0.82403	6.6173	3.65829e-11	3.5806e-09
WDR46	15.2119	2.90155	0.438967	6.60995	3.84447e-11	3.74271e-09
DIO2	42.561	3.68835	0.558311	6.60627	3.94126e-11	3.81653e-09
ADAMTS12	61.9521	2.84162	0.430833	6.59564	4.23422e-11	4.07852e-09
PHLDA1	2009.92	2.59769	0.394029	6.59265	4.32054e-11	4.13976e-09
SLC35E2B	170.274	-1.66596	0.252969	-6.58565	4.52895e-11	4.31673e-09
SERPINE2	99.0753	2.84241	0.431766	6.58321	4.60396e-11	4.36537e-09
PICALM	217.15	1.30643	0.198548	6.57989	4.70784e-11	4.4001e-09
BUB1	189.884	1.89876	0.288571	6.57988	4.70831e-11	4.4001e-09
GPRIN2	42.5303	-2.23632	0.33988	-6.57973	4.71309e-11	4.4001e-09
MOSPD1	55.9708	2.48328	0.377553	6.5773	4.79062e-11	4.44966e-09
SNRPB2	136.945	2.16501	0.329637	6.56784	5.10495e-11	4.71754e-09
ZNF530	287.919	5.32897	0.811981	6.56293	5.27622e-11	4.8512e-09
EPSTI1	352.069	2.82915	0.431288	6.55976	5.38933e-11	4.92431e-09
GLG1	67.1136	2.93941	0.448135	6.5592	5.40985e-11	4.92431e-09
UBE2C	419.327	2.14761	0.3276	6.5556	5.54204e-11	5.01955e-09
FAM133CP	40.7551	2.24752	0.343163	6.54941	5.77655e-11	5.20605e-09
LUM	310.655	2.79505	0.427135	6.54371	6.00102e-11	5.38171e-09
HDGFRP3	233.532	3.46756	0.529993	6.54266	6.0435e-11	5.39324e-09
U2AF2	370.651	-1.06152	0.162274	-6.54152	6.08986e-11	5.40809e-09
ZNF500	71.7611	-1.76832	0.270678	-6.53295	6.44874e-11	5.699e-09
NAA20	690.822	2.49584	0.382115	6.53165	6.50509e-11	5.72102e-09
FAM83D	80.8946	2.73332	0.418864	6.52557	6.77444e-11	5.92926e-09
FAM206A	48.1793	1.97825	0.30359	6.51619	7.21173e-11	6.28179e-09
COL5A3	66.8122	2.82518	0.433832	6.51215	7.40841e-11	6.39724e-09
RPS3A	18121	1.41515	0.217313	6.51202	7.41455e-11	6.39724e-09
TTLL10	86.0708	7.51866	1.15622	6.50282	7.88302e-11	6.76936e-09
UCHL5	210.356	2.79978	0.431065	6.49503	8.30164e-11	7.09537e-09
HNF1B	213.323	-2.14446	0.330246	-6.49353	8.3846e-11	7.13279e-09
2024-03-08	67.5907	-1.59815	0.246275	-6.4893	8.62335e-11	7.30177e-09
AGXT2L2	301.061	-1.98399	0.306319	-6.47686	9.36486e-11	7.89293e-09
PURA	31.0876	2.6133	0.403562	6.47557	9.44521e-11	7.92397e-09
GTF3A	1160.77	1.94378	0.300229	6.47434	9.52258e-11	7.95223e-09
TWF1	854.271	2.02122	0.312225	6.4736	9.56925e-11	7.95471e-09
CXCL11	132.441	4.61011	0.71243	6.47096	9.73829e-11	8.05844e-09
HEBP2	74.256	2.83728	0.439049	6.46234	1.03096e-10	8.49258e-09
RABEP1	118.85	2.33582	0.361501	6.46147	1.03694e-10	8.50336e-09
FCGR2A	151.398	3.80945	0.590143	6.45514	1.08121e-10	8.82662e-09
RGPD1	952.055	5.99267	0.929257	6.44889	1.12674e-10	9.15258e-09
KIAA1967	20.1991	2.2698	0.352	6.44829	1.13119e-10	9.15258e-09
PRPS1	153.546	1.96408	0.305248	6.43436	1.23998e-10	9.98844e-09
PPARGC1B	118.56	-2.06658	0.32177	-6.42252	1.34038e-10	1.07496e-08
ITPRIPL2	668.143	1.32886	0.207195	6.41357	1.42153e-10	1.13504e-08
PHF16	164.133	1.92321	0.299948	6.41182	1.43797e-10	1.14315e-08
TRMT44	13.0827	5.09201	0.794256	6.41104	1.44527e-10	1.14396e-08
SLC11A1	16.1237	4.91839	0.767983	6.4043	1.51063e-10	1.19052e-08
ZNF334	220.481	5.94029	0.930503	6.38396	1.72568e-10	1.35414e-08
FBN1	93.9237	2.05669	0.32255	6.37634	1.81369e-10	1.40941e-08
ALDH1L1	25.4761	-4.23041	0.663475	-6.37614	1.81605e-10	1.40941e-08
COL4A5	148.038	-3.43324	0.538475	-6.37586	1.81934e-10	1.40941e-08
ERI1	85.3464	2.42725	0.380865	6.373	1.85371e-10	1.42995e-08
LINC00622	67.0531	2.99306	0.469757	6.37151	1.87172e-10	1.43775e-08
PSMA4	472.808	1.5396	0.241841	6.36615	1.93835e-10	1.48268e-08
C1orf27	21.068	2.26269	0.355507	6.36469	1.95679e-10	1.49052e-08
EML6	31.3621	-3.97041	0.62616	-6.34089	2.28446e-10	1.73286e-08
TGFB3	32.0637	2.9397	0.464473	6.3291	2.46591e-10	1.86274e-08
COL3A1	5051.67	2.39078	0.378121	6.3228	2.56869e-10	1.93042e-08
C6orf62	371.89	1.40834	0.222757	6.32232	2.57672e-10	1.93042e-08
ERGIC2	466.206	1.27152	0.201374	6.31421	2.7154e-10	2.01815e-08
PDXK	372.495	-1.12384	0.177986	-6.31418	2.71599e-10	2.01815e-08
WDR43	344.011	1.31764	0.208847	6.30911	2.80636e-10	2.07682e-08
ESRRA	220.003	-1.18018	0.187108	-6.30749	2.83593e-10	2.0902e-08
KLK10	34.1536	5.86599	0.931006	6.3007	2.96313e-10	2.17515e-08
MTRNR2L8	174.787	2.72815	0.433189	6.29781	3.01872e-10	2.20706e-08
E2F6	62.5007	1.47787	0.23474	6.29578	3.05859e-10	2.22726e-08
STRAP	375.579	2.00501	0.318524	6.29469	3.08024e-10	2.2341e-08
TRAPPC10	112.222	-2.24451	0.356707	-6.29229	3.12812e-10	2.25982e-08
ZNF490	29.7362	-2.31697	0.368971	-6.27955	3.39554e-10	2.44331e-08
ANLN	380.179	1.86531	0.297229	6.27568	3.48111e-10	2.49503e-08
NR1H4	32.1447	-4.27494	0.68169	-6.27109	3.58527e-10	2.55205e-08
FAM49B	121.63	1.69165	0.26976	6.27094	3.58871e-10	2.55205e-08
ARL5A	321.644	1.61502	0.25762	6.26899	3.63404e-10	2.57423e-08
HSPH1	353.839	2.37913	0.379555	6.2682	3.6524e-10	2.57721e-08
CCT3	349.176	2.15629	0.344041	6.26754	3.66794e-10	2.57818e-08
TMEM237	99.9963	1.89393	0.303394	6.24247	4.30709e-10	3.01579e-08
SFI1	155.341	-1.94205	0.311185	-6.24083	4.35264e-10	3.03601e-08
CDRT4	46.0474	8.29824	1.33264	6.22693	4.75675e-10	3.30522e-08
LHFPL3-AS2	33.1842	-3.84199	0.617166	-6.22522	4.80875e-10	3.32864e-08
TMEFF1	35.158	2.00648	0.322446	6.22267	4.88769e-10	3.37047e-08
CBWD1	665.708	1.55283	0.249614	6.22092	4.94263e-10	3.39549e-08
CHIC2	83.3964	1.7443	0.280973	6.20806	5.36427e-10	3.6713e-08
ZNHIT2	612.86	3.9654	0.639511	6.20068	5.62205e-10	3.83331e-08
PNPLA7	53.4353	-2.02739	0.327155	-6.19705	5.7532e-10	3.9081e-08
AP3S1	244.62	1.83993	0.297119	6.19255	5.91972e-10	4.00627e-08
ACTR3	340.145	1.85073	0.299086	6.18797	6.09451e-10	4.10928e-08
ACACB	149.951	-1.46112	0.236168	-6.18677	6.14085e-10	4.12525e-08
MAP4K3	223.493	1.10838	0.179279	6.18245	6.31151e-10	4.2243e-08
CDH11	325.093	2.3773	0.385173	6.17202	6.74214e-10	4.49073e-08
DNAJA2	360.708	1.80003	0.291662	6.17163	6.75891e-10	4.49073e-08
LCE3E	1796.39	5.98053	0.9694	6.16932	6.85856e-10	4.54037e-08
ARHGAP29	46.1794	2.49091	0.404037	6.16505	7.04626e-10	4.64772e-08
IGF2BP3	38.028	7.09092	1.15061	6.16275	7.14908e-10	4.69852e-08
RAI14	88.8629	1.87553	0.304967	6.14995	7.75097e-10	5.07577e-08
OR1L8	172.89	5.65005	0.920673	6.13687	8.41625e-10	5.49168e-08
CYP4F12	104.579	-2.06237	0.33622	-6.13399	8.57011e-10	5.5721e-08
FSTL1	614.895	2.32455	0.379038	6.13277	8.6362e-10	5.59509e-08
PRPF40A	650.888	2.29748	0.374989	6.1268	8.96633e-10	5.78837e-08
ZCRB1	178.076	2.61253	0.426704	6.12258	9.20693e-10	5.92269e-08
RAB11FIP2	489.95	3.24347	0.530759	6.11101	9.9001e-10	6.34229e-08
KIAA0284	169.494	-1.9452	0.318335	-6.11055	9.92888e-10	6.34229e-08
DESI2	112.471	1.95401	0.319872	6.10874	1.00421e-09	6.3922e-08
DIS3L	76.681	2.25792	0.369947	6.10335	1.03866e-09	6.58846e-08
ZDHHC20	548.459	1.48182	0.242855	6.10167	1.04964e-09	6.63497e-08
KCTD19	33.8467	2.79489	0.458771	6.09213	1.11419e-09	7.01861e-08
LOC100289230	45.1923	-2.31398	0.379934	-6.09049	1.12563e-09	7.06623e-08
CST1	87.4338	5.54295	0.910399	6.08848	1.13986e-09	7.10767e-08
TIMP1	784.558	2.37287	0.389732	6.08846	1.14004e-09	7.10767e-08
ASPM	170.402	1.61729	0.266145	6.07672	1.22668e-09	7.62172e-08
RNF6	508.857	2.34882	0.387347	6.06388	1.32878e-09	8.22801e-08
UBE2D1	111.189	1.7922	0.295631	6.06229	1.342e-09	8.28172e-08
EHMT1	73.7485	-1.53773	0.253793	-6.059	1.36971e-09	8.42416e-08
TATDN1	263.581	1.38972	0.22945	6.05676	1.38893e-09	8.48917e-08
CALU	457.894	1.60624	0.265201	6.05668	1.3896e-09	8.48917e-08
TAF9	158.754	1.58347	0.261555	6.05406	1.41243e-09	8.59291e-08
MYBL2	140.487	2.07744	0.343172	6.05365	1.41602e-09	8.59291e-08
MKI67	324.544	2.12614	0.35172	6.04499	1.49422e-09	9.03732e-08
FMR1	378.849	1.86972	0.309719	6.03683	1.57176e-09	9.47477e-08
FAM60A	244.265	1.46314	0.242497	6.03362	1.60325e-09	9.63275e-08
ARNTL2	143.616	2.26411	0.375388	6.03138	1.62565e-09	9.73521e-08
NDUFAF2	454.626	1.89939	0.314993	6.02994	1.64022e-09	9.79023e-08
FAM127C	248.303	3.46524	0.574767	6.02895	1.65033e-09	9.81836e-08
SAFB2	104.977	1.88441	0.312783	6.02464	1.69489e-09	1.00506e-07
SGK494	18.7593	-3.61905	0.600891	-6.0228	1.71423e-09	1.01244e-07
PMS2P1	642.07	3.80587	0.631952	6.0224	1.71845e-09	1.01244e-07
CCDC71L	188.946	1.64627	0.273502	6.01923	1.75252e-09	1.02918e-07
CXCL10	216.594	3.53412	0.587243	6.01816	1.76407e-09	1.03263e-07
TRIM27	298.673	-1.35254	0.224806	-6.01647	1.78258e-09	1.03864e-07
NSL1	42.8091	2.87278	0.477508	6.01619	1.78574e-09	1.03864e-07
ACP1	361.615	1.33676	0.222273	6.01407	1.80919e-09	1.04893e-07
DNAJC11	2200.95	4.55606	0.75771	6.01293	1.82194e-09	1.05104e-07
COL5A2	311.776	2.19279	0.364692	6.01272	1.82438e-09	1.05104e-07
SBDSP1	185.025	1.76576	0.294016	6.00566	1.90552e-09	1.09432e-07
NBPF1	116.604	-1.81091	0.301601	-6.00433	1.92119e-09	1.09985e-07
FAM72A	24.1979	2.34947	0.391641	5.99904	1.98484e-09	1.13273e-07
FKBP3	125.446	1.97412	0.32958	5.98981	2.10092e-09	1.19522e-07
LMO7	1114.27	2.59942	0.434318	5.98505	2.16326e-09	1.22686e-07
HOXC5	96.8329	8.74699	1.46218	5.98217	2.20186e-09	1.24487e-07
PIGL	67.0163	-1.75107	0.292834	-5.97975	2.23481e-09	1.25959e-07
RAB22A	928.779	1.94723	0.325742	5.97782	2.26141e-09	1.27065e-07
MPP6	140.103	3.25158	0.544092	5.97617	2.28448e-09	1.27966e-07
C16orf80	56.6581	1.69524	0.283764	5.97411	2.31353e-09	1.29195e-07
BMS1P4	1061.72	3.77182	0.631447	5.9733	2.32495e-09	1.29437e-07
QARS	607.697	-1.08973	0.18245	-5.97275	2.33292e-09	1.29484e-07
TRIM29	94.2539	3.03235	0.507751	5.97211	2.34202e-09	1.29594e-07
RPL22L1	159.412	2.59433	0.434526	5.97048	2.36561e-09	1.3031e-07
BCAS3	204.816	-1.47276	0.246702	-5.96979	2.37564e-09	1.3031e-07
AGSK1	288.242	-1.91526	0.320829	-5.96973	2.37644e-09	1.3031e-07
MYH9	1211.16	2.0314	0.341058	5.95619	2.58191e-09	1.41152e-07
MND1	82.2658	2.08243	0.349735	5.95431	2.61169e-09	1.42059e-07
SUZ12	380.823	1.99392	0.334878	5.95416	2.6141e-09	1.42059e-07
GPATCH4	40.0556	2.18325	0.366952	5.94969	2.68659e-09	1.45563e-07
SDHA	608.256	1.39445	0.234461	5.94749	2.72288e-09	1.47092e-07
RSRC1	92.2801	2.63455	0.443338	5.94254	2.80633e-09	1.51152e-07
USP12	483.2	1.26701	0.213508	5.93426	2.95175e-09	1.58515e-07
RNF219	115.284	2.12964	0.359343	5.9265	3.09468e-09	1.65702e-07
E2F3	127.853	1.62246	0.273931	5.92286	3.16396e-09	1.68915e-07
H2AFY	314.482	-1.17924	0.199142	-5.9216	3.18818e-09	1.6971e-07
MYO5C	365.577	-1.70028	0.28716	-5.921	3.19982e-09	1.69833e-07
SLC17A3	127.707	6.62163	1.11898	5.91756	3.26757e-09	1.72925e-07
CTGF	346.297	2.86911	0.485226	5.91292	3.36088e-09	1.77347e-07
SH3BP1	183.288	-1.59655	0.270082	-5.91134	3.39341e-09	1.78546e-07
PBLD	170.628	-1.92697	0.32642	-5.90335	3.562e-09	1.86876e-07
ING2	67.8708	1.86853	0.316571	5.90242	3.58211e-09	1.87392e-07
LOC100131347	42.218	5.01426	0.849889	5.8999	3.63718e-09	1.89354e-07
KIF26B	70.9108	2.96963	0.503349	5.89976	3.64041e-09	1.89354e-07
PCP4	32.8025	4.59446	0.779121	5.89698	3.70215e-09	1.92016e-07
ZNF273	126.085	3.77682	0.640608	5.89567	3.73168e-09	1.9239e-07
ZFAND1	725.149	1.56541	0.265536	5.89528	3.74047e-09	1.9239e-07
UBXN2B	239.591	1.54067	0.261341	5.89525	3.74106e-09	1.9239e-07
FAT1	952.439	1.5774	0.26761	5.8944	3.7605e-09	1.92845e-07
RERGL	27.637	2.72832	0.463078	5.89171	3.82209e-09	1.95453e-07
OGFOD3	12.4852	2.75103	0.466995	5.89091	3.84075e-09	1.95857e-07
CTNNAL1	94.5294	2.35547	0.400458	5.88194	4.05475e-09	2.06192e-07
GLB1	2522.96	3.72975	0.634575	5.87755	4.16384e-09	2.1115e-07
CPT2	102.542	-1.56033	0.265844	-5.86936	4.37482e-09	2.21232e-07
KIAA0020	798.051	1.6776	0.286446	5.85659	4.72459e-09	2.38258e-07
CCT4	719.425	1.46612	0.250518	5.85236	4.84647e-09	2.43729e-07
PIH1D1	72.5959	-1.57574	0.269521	-5.84643	5.02236e-09	2.51879e-07
MDFI	54.6133	2.6698	0.457232	5.83905	5.24989e-09	2.62567e-07
ZNF709	845.579	4.97598	0.852493	5.83698	5.31555e-09	2.65122e-07
AMN	140.174	-3.24967	0.556818	-5.83614	5.34245e-09	2.65736e-07
WDR6	184.353	-1.62511	0.278732	-5.83038	5.53002e-09	2.74316e-07
PTPN21	54.0535	-1.7363	0.297927	-5.82793	5.61196e-09	2.77625e-07
ZMPSTE24	144.01	1.71689	0.294686	5.82617	5.67143e-09	2.79806e-07
SNHG6	747.066	1.99765	0.343044	5.8233	5.76969e-09	2.83171e-07
RPL5	5564.29	1.28496	0.22066	5.82327	5.77075e-09	2.83171e-07
HMG20B	218.186	-1.27791	0.219523	-5.82128	5.83978e-09	2.85788e-07
CAT	203.033	-1.54808	0.265967	-5.82059	5.86409e-09	2.86208e-07
C14orf93	114.549	-1.44841	0.248908	-5.81906	5.91782e-09	2.88059e-07
FSD1L	27.7635	2.19149	0.376916	5.81427	6.0899e-09	2.95644e-07
SYT11	54.7216	2.45982	0.423166	5.8129	6.14014e-09	2.9729e-07
RAB23	204.04	2.66786	0.45906	5.81158	6.18877e-09	2.9885e-07
OR8K5	9.20946	6.24006	1.07392	5.81054	6.22704e-09	2.99903e-07
MTPN	295.602	1.26909	0.218652	5.80415	6.46948e-09	3.10757e-07
HOXD4	57.5838	-2.90859	0.501316	-5.80192	6.55584e-09	3.14076e-07
SHROOM3	342.636	-1.34472	0.23193	-5.79796	6.71254e-09	3.2074e-07
CNTN3	44.0976	-3.41031	0.588539	-5.79454	6.85098e-09	3.26498e-07
GSPT1	1296.9	1.13925	0.196749	5.79035	7.02416e-09	3.33877e-07
TMC8	90.7684	-2.88316	0.498193	-5.78724	7.15502e-09	3.39211e-07
THBS2	42.6789	3.54632	0.613032	5.78489	7.25615e-09	3.43112e-07
HAUS2	105.445	1.72793	0.29899	5.77923	7.50419e-09	3.53922e-07
RAP1GAP	250.548	-2.41464	0.418057	-5.77586	7.65605e-09	3.60151e-07
MLF2	225.831	1.42523	0.24721	5.76526	8.15298e-09	3.82538e-07
CNTN5	55.7694	7.19515	1.24829	5.76401	8.2138e-09	3.84402e-07
ZNF93	125.907	1.94489	0.337474	5.76309	8.25859e-09	3.85507e-07
NAP1L1	2048.94	2.08104	0.361242	5.76079	8.37234e-09	3.89817e-07
C19orf71	15.3635	-3.10859	0.539667	-5.7602	8.40144e-09	3.90174e-07
FN1	114.225	3.30501	0.573924	5.75862	8.48049e-09	3.92843e-07
ANTXR1	49.1398	2.31247	0.401718	5.75646	8.58972e-09	3.96893e-07
ZNF304	264.286	3.72917	0.647936	5.75546	8.64066e-09	3.98236e-07
SPARC	1009.11	2.12353	0.369121	5.75294	8.77059e-09	4.03204e-07
CENPN	81.9261	1.74477	0.303481	5.74919	8.96719e-09	4.10763e-07
TFB1M	37.5753	-2.00507	0.348771	-5.74895	8.98014e-09	4.10763e-07
EGFL8	42.6699	-2.17791	0.378948	-5.74725	9.07048e-09	4.13855e-07
POM121L10P	53.0401	4.41525	0.768744	5.74346	9.27625e-09	4.22185e-07
EPHA7	33.2039	-3.22655	0.561925	-5.74196	9.35875e-09	4.23898e-07
ANO8	37.4389	-1.84437	0.321211	-5.74193	9.36046e-09	4.23898e-07
UBD	259.143	3.09753	0.540122	5.73487	9.75871e-09	4.40837e-07
FKBP5	313.779	2.43263	0.424644	5.72864	1.01242e-08	4.56041e-07
XPO1	252.179	1.48369	0.259012	5.72828	1.01454e-08	4.56041e-07
CDK1	125.216	1.52597	0.266576	5.72434	1.03834e-08	4.64487e-07
TGFBR1	207.362	1.63971	0.286445	5.72433	1.03843e-08	4.64487e-07
MTDH	1053.75	1.88158	0.329402	5.71212	1.1158e-08	4.97871e-07
PPP1R36	10.9214	-2.94945	0.516879	-5.70626	1.15482e-08	5.14023e-07
SPP1	106.55	4.93128	0.864308	5.70546	1.16026e-08	5.14253e-07
ATP1B3	1521.5	3.11695	0.54632	5.70536	1.16099e-08	5.14253e-07
RGS16	60.1058	2.64311	0.463342	5.70444	1.16727e-08	5.1578e-07
LRP5L	29.7781	-2.61409	0.458522	-5.70112	1.19022e-08	5.24646e-07
MTMR8	23.7339	-2.30166	0.403993	-5.69727	1.21744e-08	5.35352e-07
SELENBP1	604.181	-2.40297	0.421953	-5.69489	1.23453e-08	5.41558e-07
CCDC90A	390.629	1.83708	0.322627	5.69414	1.23993e-08	5.42617e-07
S100A8	44.4824	3.47161	0.609859	5.69248	1.25206e-08	5.46615e-07
CDR1	632.988	2.86854	0.504344	5.68766	1.28789e-08	5.60909e-07
C17orf59	61.5112	-1.87632	0.32997	-5.68632	1.29805e-08	5.63985e-07
CDHR5	954.033	-2.21103	0.389504	-5.67653	1.37456e-08	5.95804e-07
PTP4A2	557.441	1.37583	0.242464	5.67434	1.39222e-08	6.02028e-07
SLC22A23	95.9567	-1.54628	0.27253	-5.67378	1.39684e-08	6.02593e-07
WBP1	494.925	-1.09644	0.193343	-5.67096	1.42002e-08	6.11147e-07
FRA10AC1	69.6636	1.88309	0.332285	5.66708	1.45253e-08	6.23663e-07
BASP1P1	12.5589	4.74169	0.836776	5.66662	1.45643e-08	6.23866e-07
CAMSAP2	102.624	2.50606	0.442688	5.66099	1.50498e-08	6.43151e-07
DHRS1	73.2294	-2.34797	0.415342	-5.65311	1.57573e-08	6.71807e-07
CEBPD	416.055	1.86255	0.329583	5.65123	1.593e-08	6.77583e-07
GPD1L	129.873	-1.69759	0.300667	-5.6461	1.64124e-08	6.96476e-07
DIP2A	111.433	-1.44693	0.256304	-5.64536	1.64838e-08	6.9788e-07
SOS1	259.538	1.18676	0.210826	5.6291	1.81158e-08	7.65191e-07
STIP1	678.167	1.13933	0.202908	5.61501	1.96552e-08	8.28294e-07
CNN3	688.886	2.00869	0.357763	5.61458	1.9704e-08	8.28434e-07
DOPEY2	251.359	-1.60546	0.286025	-5.61298	1.98872e-08	8.34207e-07
SIX4	14.6773	5.18942	0.925309	5.60831	2.0431e-08	8.55051e-07
CENPH	46.2046	2.02871	0.362023	5.60383	2.09671e-08	8.75473e-07
OPTN	545.675	2.08037	0.371314	5.60273	2.10996e-08	8.78988e-07
BNIP2	178.096	1.37356	0.245183	5.60217	2.11684e-08	8.79841e-07
ANKRD36	356.27	-1.56197	0.278847	-5.60153	2.12474e-08	8.81113e-07
MCTS1	214.521	1.30104	0.232363	5.59918	2.15369e-08	8.91091e-07
TMEM123	1726.25	1.54472	0.27615	5.5938	2.22155e-08	9.17083e-07
VSIG4	16.857	4.10517	0.734231	5.59111	2.25623e-08	9.28556e-07
LRRK1	106.111	-1.37186	0.245375	-5.59085	2.25955e-08	9.28556e-07
CNOT7	636.864	1.35933	0.243167	5.59012	2.26907e-08	9.3037e-07
BGN	38.9141	4.08893	0.73236	5.58322	2.36111e-08	9.65932e-07
SMG7	625.902	1.1968	0.214374	5.58278	2.3671e-08	9.66214e-07
MECOM	54.6852	-2.18605	0.391787	-5.57969	2.40947e-08	9.81305e-07
DOC2A	11.9217	-3.21728	0.576645	-5.5793	2.41487e-08	9.81309e-07
PLS3	198.519	1.96884	0.353106	5.57579	2.4641e-08	9.99086e-07
AZIN1	402.835	1.60328	0.287563	5.57539	2.46982e-08	9.99179e-07
WDR85	11.2082	3.00791	0.539921	5.57102	2.53252e-08	1.02227e-06
CENPE	49.0056	2.07363	0.372401	5.56825	2.57305e-08	1.03633e-06
CFDP1	102.064	2.46386	0.44254	5.56753	2.58372e-08	1.03834e-06
CHKA	91.8863	-1.65104	0.29657	-5.5671	2.59009e-08	1.0386e-06
GAGE2A	78.2556	5.48678	0.986279	5.56311	2.65013e-08	1.06034e-06
SUGT1	122.594	1.6919	0.304301	5.55997	2.69814e-08	1.07695e-06
TRPV4	90.2057	4.04923	0.728349	5.55946	2.70607e-08	1.07695e-06
EIF2C1	132.787	-1.38911	0.249874	-5.55925	2.70939e-08	1.07695e-06
GLRX2	106.406	1.53687	0.276669	5.5549	2.77773e-08	1.10171e-06
THBD	64.2727	2.42	0.436072	5.54954	2.86415e-08	1.13352e-06
LINC00152	24.4385	4.12694	0.744148	5.54586	2.92507e-08	1.15512e-06
COG8	168.778	-1.50412	0.271313	-5.54385	2.95899e-08	1.16578e-06
PMPCB	248.24	-1.2586	0.227041	-5.5435	2.96489e-08	1.16578e-06
TNC	650.284	3.00692	0.54313	5.53629	3.08941e-08	1.21213e-06
ASAP3	48.4582	-1.69114	0.305568	-5.5344	3.12289e-08	1.22263e-06
DDX19A	124.181	-1.24327	0.224664	-5.53392	3.13156e-08	1.22339e-06
ETFA	318.567	-1.26431	0.228765	-5.52669	3.26331e-08	1.27213e-06
RAN	1547.31	1.30704	0.236627	5.52363	3.32058e-08	1.29089e-06
ACBD6	176.209	1.43792	0.260334	5.52337	3.3256e-08	1.29089e-06
ETV4	211.211	2.70832	0.490444	5.52219	3.348e-08	1.29682e-06
DAPK2	97.4836	-1.89806	0.343946	-5.51849	3.41923e-08	1.32159e-06
RAB14	496.323	1.71339	0.310558	5.51714	3.44552e-08	1.32893e-06
S100A12	15.774	4.32424	0.783894	5.51636	3.46088e-08	1.33204e-06
GNB1L	185.433	5.15932	0.936173	5.51107	3.56657e-08	1.36982e-06
SYAP1	233.06	1.22533	0.222442	5.50851	3.61875e-08	1.38693e-06
FAP	23.5951	3.63782	0.660452	5.50808	3.62769e-08	1.38717e-06
EIF3E	4299.88	1.94312	0.352798	5.50774	3.63461e-08	1.38717e-06
KIF4A	179.651	1.77376	0.322171	5.50564	3.67838e-08	1.40094e-06
SFRP4	65.5066	5.73342	1.04175	5.50363	3.72052e-08	1.41403e-06
WDR45L	186.264	1.26208	0.229424	5.50109	3.77459e-08	1.43159e-06
GH2	11.2158	6.54744	1.19134	5.49585	3.88831e-08	1.47166e-06
MST1P2	16.003	-3.3433	0.608418	-5.49508	3.90531e-08	1.47503e-06
CDKN1C	101.87	3.32802	0.605709	5.49442	3.91988e-08	1.47746e-06
ISM1	5.57347	5.5561	1.01129	5.49406	3.92799e-08	1.47746e-06
TRAM1	658.492	1.65571	0.301516	5.49128	3.99038e-08	1.49783e-06
NIT1	106.56	-1.51066	0.275164	-5.49004	4.01847e-08	1.50461e-06
ASUN	328.315	1.66264	0.302863	5.48975	4.02498e-08	1.50461e-06
ANP32B	1047.88	1.73393	0.315942	5.48813	4.06203e-08	1.51535e-06
TYW5	39.151	2.03621	0.371088	5.48713	4.08509e-08	1.52084e-06
PPARGC1A	253.42	-1.91218	0.348704	-5.48367	4.16585e-08	1.54774e-06
BLNK	157.363	-2.26536	0.413617	-5.47696	4.327e-08	1.60434e-06
ANKRD36B	280.784	-1.75153	0.320429	-5.4662	4.59774e-08	1.70126e-06
RXRA	261.178	-1.15326	0.211177	-5.46108	4.73238e-08	1.74752e-06
CANT1	343.531	-1.81212	0.331926	-5.45942	4.77697e-08	1.75721e-06
STXBP6	87.2582	1.60531	0.294045	5.45938	4.7779e-08	1.75721e-06
LSM12	908.922	1.27462	0.23351	5.45852	4.80121e-08	1.76222e-06
PTGER4	117.941	-2.25914	0.413954	-5.45747	4.82962e-08	1.76908e-06
PCYOX1L	52.0862	-2.81121	0.515336	-5.4551	4.89454e-08	1.78926e-06
BRD7	559.2	1.19109	0.218412	5.45338	4.94214e-08	1.80304e-06
NAPA	220.132	-1.37388	0.252	-5.4519	4.98349e-08	1.81449e-06
LTV1	146.063	1.3053	0.239798	5.44334	5.22902e-08	1.90009e-06
SLC25A38	128.294	-1.64746	0.30297	-5.43769	5.39768e-08	1.95747e-06
LMF1	87.7736	-1.36372	0.250933	-5.43459	5.49227e-08	1.98781e-06
ARRB1	90.7547	-1.61437	0.29728	-5.43047	5.62072e-08	2.03026e-06
MORN1	55.0258	-2.09523	0.386099	-5.42667	5.74166e-08	2.06984e-06
SRSF10	413.897	1.17633	0.216799	5.42593	5.76539e-08	2.07429e-06
SAMD4A	107.815	2.74186	0.505439	5.42471	5.80475e-08	2.08433e-06
CDK11A	30.7178	1.8092	0.333556	5.42398	5.82879e-08	2.08884e-06
VGF	9.76079	6.95701	1.28314	5.42187	5.89777e-08	2.10941e-06
UQCRB	1789.34	1.8415	0.340084	5.41484	6.1343e-08	2.18971e-06
DTX4	207.193	-1.40997	0.260437	-5.41386	6.16801e-08	2.19743e-06
KIN	56.283	-1.74243	0.321917	-5.41266	6.2097e-08	2.20796e-06
ZNF695	98.1211	2.09493	0.387173	5.41083	6.27331e-08	2.22623e-06
ZCCHC6	149.572	-1.81958	0.336349	-5.40982	6.30888e-08	2.2345e-06
KRAS	118.817	1.61085	0.297792	5.4093	6.32706e-08	2.23659e-06
MYH10	41.7315	2.64175	0.488559	5.40723	6.4007e-08	2.25823e-06
TMCC1	58.0229	-1.04608	0.193486	-5.4065	6.42676e-08	2.26304e-06
ATP2A3	154.89	-2.0612	0.381295	-5.40579	6.45226e-08	2.26703e-06
FARP2	46.4447	-1.93516	0.357998	-5.40549	6.46298e-08	2.26703e-06
LRRC32	32.3732	3.0458	0.563709	5.40314	6.5484e-08	2.29257e-06
SERPINE1	197.883	5.66194	1.04862	5.39941	6.68604e-08	2.33581e-06
EEA1	134.482	2.3123	0.428275	5.3991	6.69757e-08	2.33581e-06
VAT1	537.978	1.54059	0.28542	5.39763	6.75267e-08	2.35052e-06
UGT2B15	14.654	-3.35582	0.621808	-5.39687	6.78138e-08	2.35601e-06
LDLRAP1	151.787	-1.29299	0.239928	-5.38906	7.08264e-08	2.45188e-06
ZNF551	693.372	3.42692	0.635908	5.38902	7.08424e-08	2.45188e-06
COQ5	23.0536	1.51581	0.281325	5.38811	7.12019e-08	2.45964e-06
XAB2	177.956	-1.46042	0.271321	-5.38264	7.33996e-08	2.53076e-06
AREG	64.7922	2.34624	0.43614	5.37955	7.46737e-08	2.56982e-06
PTPRF	1120.85	-1.2494	0.232302	-5.37836	7.5167e-08	2.58192e-06
PPIL2	97.2331	-1.59717	0.297225	-5.37359	7.71827e-08	2.64616e-06
RAB10	1087.12	1.72474	0.32124	5.36902	7.91668e-08	2.70908e-06
PMS1	79.1012	1.6732	0.311779	5.36661	8.02292e-08	2.73678e-06
RPF2	181.746	1.67433	0.311996	5.36651	8.02769e-08	2.73678e-06
RPS9	732.006	-1.29129	0.24079	-5.36271	8.19837e-08	2.78649e-06
EPHX2	416.01	-2.26841	0.423007	-5.36258	8.20411e-08	2.78649e-06
FARS2	68.0473	-1.93714	0.361683	-5.35592	8.5124e-08	2.88581e-06
TPP2	364.175	0.950863	0.177559	5.3552	8.5463e-08	2.89192e-06
CCDC106	39.7806	-1.7555	0.328056	-5.35121	8.73663e-08	2.95084e-06
PTEN	634.13	1.81734	0.339637	5.35083	8.75527e-08	2.95166e-06
PFDN2	567.468	1.71045	0.319854	5.34759	8.91316e-08	2.99934e-06
PLAU	51.9778	2.68531	0.502186	5.34724	8.93058e-08	2.99965e-06
CD248	191.757	2.10921	0.394959	5.34032	9.27845e-08	3.11076e-06
GPT	64.9014	-2.68262	0.502586	-5.33763	9.41713e-08	3.15145e-06
BLOC1S2	91.7128	1.52912	0.286505	5.33717	9.44087e-08	3.1536e-06
LOC100131096	60.6954	-2.03151	0.380784	-5.33506	9.55129e-08	3.18076e-06
CXorf26	281.308	1.06077	0.198834	5.33495	9.55713e-08	3.18076e-06
SNRPA1	596.21	1.37656	0.258082	5.33383	9.6164e-08	3.19464e-06
HIVEP1	110.611	1.32002	0.247522	5.33293	9.66383e-08	3.20455e-06
ASAP1	198.47	1.40027	0.262711	5.33009	9.81647e-08	3.24786e-06
HNRNPK	1421.1	0.892278	0.167412	5.32984	9.83011e-08	3.24786e-06
GUCY1A3	122.821	2.52957	0.474818	5.32745	9.96023e-08	3.28489e-06
NOP10	633.322	1.41264	0.265343	5.32385	1.01594e-07	3.34453e-06
FAM3C	504.159	1.43501	0.269639	5.32198	1.02645e-07	3.37301e-06
APLN	10.312	3.81634	0.717511	5.31887	1.04416e-07	3.42502e-06
CCNB1IP1	224.252	1.15646	0.217474	5.31768	1.05097e-07	3.43868e-06
NUFIP1	52.3006	2.16733	0.407585	5.31749	1.0521e-07	3.43868e-06
TBC1D1	126.07	1.58675	0.298581	5.31428	1.07079e-07	3.4935e-06
SLC38A10	155.369	-1.28024	0.240976	-5.31272	1.08004e-07	3.5116e-06
KRT23	142.267	5.41946	1.0201	5.31269	1.08019e-07	3.5116e-06
RHOQ	313.306	1.51412	0.285028	5.31219	1.08315e-07	3.51493e-06
CHP2	122.28	-3.20741	0.603852	-5.31157	1.08683e-07	3.51732e-06
ANXA2	11932.2	2.79292	0.525832	5.31142	1.08775e-07	3.51732e-06
DNTTIP1	200.299	1.55019	0.292086	5.30732	1.11249e-07	3.59093e-06
DDX47	70.1695	1.5216	0.286728	5.30675	1.11597e-07	3.59578e-06
GOLGA4	398.59	1.79909	0.339127	5.30505	1.12643e-07	3.62307e-06
RPLP0P2	12.1826	2.74027	0.516738	5.30301	1.13907e-07	3.65727e-06
MPHOSPH10	311.681	1.29295	0.243888	5.30142	1.14908e-07	3.68292e-06
CCNE2	33.0465	2.44627	0.461478	5.30094	1.15207e-07	3.68601e-06
TRPM4	453.526	-2.03009	0.383175	-5.29806	1.17037e-07	3.73799e-06
PIGP	44.4248	2.59794	0.490554	5.29593	1.18413e-07	3.77533e-06
SPTLC1	454.903	1.16141	0.219317	5.29556	1.18652e-07	3.77634e-06
PPAPDC1A	6.15714	4.75589	0.898284	5.29441	1.19402e-07	3.79356e-06
PFDN1	32.2797	2.36894	0.447586	5.29269	1.2053e-07	3.82272e-06
ATF6	348.049	1.52767	0.288932	5.28731	1.24128e-07	3.93e-06
CTSL3	13.2974	6.81489	1.28904	5.28678	1.2449e-07	3.93463e-06
MOB4	200.94	1.75674	0.332381	5.2853	1.25496e-07	3.95953e-06
ADAM17	70.5556	1.15145	0.218057	5.28049	1.28839e-07	4.058e-06
SOSTDC1	7.83151	-3.18085	0.602606	-5.27849	1.30249e-07	4.09531e-06
FAAH	46.5627	-1.78613	0.338462	-5.2772	1.31174e-07	4.11729e-06
GABPB1	90.4912	1.60006	0.303339	5.27484	1.32875e-07	4.16349e-06
HNRNPM	650.113	1.20375	0.228353	5.27143	1.35365e-07	4.23422e-06
GNPAT	170.03	1.42068	0.269682	5.26798	1.37931e-07	4.30011e-06
PCMTD1	387.045	-0.88901	0.168758	-5.26797	1.37944e-07	4.30011e-06
NEK8	14.4156	-2.73488	0.519416	-5.2653	1.39961e-07	4.35555e-06
SMN1	215.155	1.43167	0.271962	5.26423	1.40775e-07	4.36796e-06
EBAG9	156.893	1.86654	0.354575	5.26415	1.4084e-07	4.36796e-06
OVOL2	200.091	-1.52643	0.290034	-5.26292	1.41782e-07	4.38968e-06
NUP188	220.846	1.06465	0.20231	5.26247	1.42137e-07	4.3932e-06
PRKCD	83.8075	-1.3915	0.264442	-5.26202	1.42484e-07	4.39649e-06
COL10A1	10.5737	5.42523	1.03244	5.25478	1.48197e-07	4.56503e-06
ANP32E	304.58	2.19005	0.416867	5.25359	1.49165e-07	4.58709e-06
DPY30	526.69	1.90055	0.361825	5.25269	1.49891e-07	4.60161e-06
PREPL	10.0016	6.13239	1.16761	5.2521	1.50374e-07	4.60868e-06
CFD	45.1127	-2.30816	0.439863	-5.24746	1.54214e-07	4.71842e-06
ENY2	571.481	2.0434	0.389537	5.2457	1.5569e-07	4.7556e-06
OXA1L	40.1662	-1.9896	0.379513	-5.2425	1.58413e-07	4.83066e-06
PPA1	1320.01	1.56152	0.297932	5.24119	1.5954e-07	4.85691e-06
BORA	283.715	1.78921	0.341648	5.237	1.63203e-07	4.96013e-06
ZNF621	74.1887	-1.00753	0.192479	-5.23451	1.6542e-07	5.01912e-06
CHAMP1	115.603	1.02895	0.196585	5.23414	1.65759e-07	5.02102e-06
OR13G1	3.04913	-4.36034	0.833146	-5.23358	1.66256e-07	5.02774e-06
NOL7	229.953	1.44895	0.277138	5.22825	1.7112e-07	5.16622e-06
LYRM1	85.45	1.48088	0.283375	5.22587	1.73336e-07	5.22449e-06
UTP15	47.5976	1.58758	0.303811	5.22554	1.7365e-07	5.22527e-06
SLIRP	1123.53	1.92585	0.368623	5.22446	1.74668e-07	5.24726e-06
EIF4G2	5137.07	1.39571	0.267429	5.21898	1.79907e-07	5.39574e-06
ZNF415	197.895	3.18961	0.611765	5.21379	1.85021e-07	5.53998e-06
GMPPB	68.7126	-1.77738	0.341094	-5.2108	1.88028e-07	5.62076e-06
ZNF554	103.875	3.73974	0.717966	5.2088	1.90066e-07	5.67239e-06
AKIRIN2	162.356	1.23761	0.237638	5.20794	1.90946e-07	5.68931e-06
NDUFA4L2	121.697	2.06387	0.396358	5.20707	1.91844e-07	5.70672e-06
EFCAB4B	118.299	-2.02265	0.388495	-5.20636	1.92586e-07	5.71946e-06
FAM177A1	310.677	1.35955	0.261328	5.20246	1.96669e-07	5.8312e-06
EXOSC8	643.374	1.07751	0.207236	5.1994	1.99928e-07	5.91818e-06
FKBP9L	15.4309	4.3837	0.843955	5.19423	2.0557e-07	6.07242e-06
EIF3J	193.084	1.03775	0.1998	5.19397	2.05856e-07	6.07242e-06
DLGAP4	11.0661	3.10457	0.59776	5.19367	2.06191e-07	6.07242e-06
LRBA	422.091	-1.41619	0.272698	-5.19325	2.06654e-07	6.07242e-06
TSEN15	33.2446	2.04641	0.394062	5.19311	2.06806e-07	6.07242e-06
CCNC	452.798	1.64733	0.317369	5.19059	2.09626e-07	6.14532e-06
ABCC4	35.6615	1.94021	0.3743	5.18358	2.17661e-07	6.37061e-06
RLIM	346.595	1.39027	0.268269	5.18238	2.19076e-07	6.40174e-06
SDAD1	189.401	1.76277	0.340337	5.17948	2.22507e-07	6.49157e-06
UBE2V2	283.909	1.58867	0.306799	5.1782	2.24042e-07	6.52591e-06
HCAR3	43.823	3.31999	0.641214	5.17766	2.24681e-07	6.53406e-06
DYNC1LI1	200.924	1.85959	0.35924	5.17645	2.26144e-07	6.5661e-06
OMD	5.4301	5.84587	1.13088	5.16933	2.3494e-07	6.81063e-06
C20orf111	188.431	1.64201	0.317851	5.16598	2.39178e-07	6.92247e-06
PARK2	31.9678	-2.0804	0.402844	-5.16428	2.41361e-07	6.97457e-06
UBE2T	198.831	2.02162	0.391535	5.16331	2.42617e-07	6.99975e-06
PSME4	201.284	1.14403	0.221633	5.16181	2.44568e-07	7.04488e-06
C11orf92	42.3788	-3.31621	0.642828	-5.15879	2.48551e-07	7.14829e-06
HSD17B11	293.64	-1.33907	0.25976	-5.15502	2.53603e-07	7.28208e-06
KIAA1467	20.086	3.13414	0.608031	5.15456	2.54221e-07	7.28833e-06
LOC113230	84.6119	-1.86118	0.361228	-5.15236	2.57231e-07	7.36303e-06
U2SURP	334.725	1.54365	0.299671	5.15114	2.58903e-07	7.39925e-06
ZNF826P	22.1832	2.86042	0.555539	5.14891	2.62001e-07	7.47606e-06
ADNP	265.89	1.73441	0.336887	5.14836	2.62776e-07	7.48646e-06
XIAP	305.918	1.06766	0.207392	5.14802	2.63251e-07	7.48826e-06
ZNF222	86.4467	3.80251	0.738963	5.14575	2.66461e-07	7.56773e-06
SGSH	83.2651	-1.43974	0.279849	-5.14471	2.67931e-07	7.59763e-06
BAD	343.539	-0.968738	0.188374	-5.14262	2.70927e-07	7.67065e-06
RPAIN	23.1215	-2.08939	0.406346	-5.14189	2.71983e-07	7.6886e-06
LRRC37A5P	16.0407	7.37711	1.43536	5.13957	2.75372e-07	7.76853e-06
TCEAL4	448.934	2.27638	0.44293	5.13937	2.75664e-07	7.76853e-06
GNA11	148.67	-1.55379	0.302369	-5.13874	2.76589e-07	7.77123e-06
DIS3	296.928	1.18423	0.230451	5.13872	2.76614e-07	7.77123e-06
FAM182B	11.4507	5.91296	1.15149	5.13507	2.82045e-07	7.9116e-06
WT1	5.20159	6.37909	1.24233	5.13477	2.8249e-07	7.91189e-06
ZNF833P	110.439	3.34033	0.650634	5.13397	2.83692e-07	7.93335e-06
FAM218A	6.1724	-4.17911	0.814593	-5.1303	2.89279e-07	8.07718e-06
ANXA1	364.431	2.28821	0.446794	5.12139	3.03294e-07	8.45555e-06
PELO	120.589	1.06124	0.207235	5.12097	3.03971e-07	8.46146e-06
ADAM1A	188.156	-1.75567	0.342875	-5.12042	3.04858e-07	8.47318e-06
TTK	106.35	1.57787	0.308283	5.11825	3.08381e-07	8.55804e-06
PLCB1	137.271	2.04747	0.400384	5.11377	3.15796e-07	8.75027e-06
WBP4	94.5134	1.72162	0.336683	5.11348	3.16269e-07	8.75027e-06
ATP9B	276.801	-1.86343	0.364568	-5.11135	3.19863e-07	8.82874e-06
CYP51A1	721.955	2.09617	0.410112	5.11123	3.20075e-07	8.82874e-06
SNORA39	112.372	2.55197	0.499389	5.11018	3.2185e-07	8.86426e-06
SPOCK1	33.0113	3.43703	0.673404	5.10397	3.32609e-07	9.13821e-06
SCARNA2	732.355	-1.43819	0.281784	-5.10386	3.32801e-07	9.13821e-06
AKAP12	170.13	2.71744	0.53246	5.10356	3.33331e-07	9.139e-06
BARD1	38.6019	1.81608	0.355912	5.10262	3.34988e-07	9.1706e-06
POLR2J3	619.033	3.46348	0.678932	5.10137	3.37203e-07	9.21738e-06
SMAD3	235.263	1.3129	0.257376	5.10107	3.37731e-07	9.21798e-06
CEP192	334.856	-1.63925	0.321732	-5.09506	3.48631e-07	9.50123e-06
RPIA	467.485	1.8715	0.367391	5.09402	3.50555e-07	9.5394e-06
PLK1S1	138.867	1.51424	0.297341	5.09259	3.53201e-07	9.59706e-06
AHNAK2	98.7248	2.75485	0.541128	5.09093	3.56307e-07	9.66701e-06
FZD1	201.315	1.68867	0.331789	5.0896	3.58826e-07	9.72087e-06
CLSTN1	493.128	-1.06526	0.209471	-5.08547	3.66713e-07	9.9188e-06
FLJ31306	127.131	-1.45943	0.286996	-5.08521	3.67222e-07	9.9188e-06
SCARNA14	39.7136	2.44017	0.480005	5.08364	3.70278e-07	9.98653e-06
HBEGF	259.414	2.29639	0.451749	5.08333	3.70881e-07	9.988e-06
ATP5E	1708.04	1.31394	0.258631	5.08036	3.76715e-07	1.01163e-05
KIF3B	351.534	1.94975	0.383784	5.08034	3.76757e-07	1.01163e-05
DAP3	478.381	1.34585	0.265106	5.07664	3.84168e-07	1.03001e-05
AZGP1	111.602	2.45615	0.483898	5.07576	3.85949e-07	1.03326e-05
RERE	170.099	-1.83052	0.360988	-5.07085	3.96044e-07	1.05873e-05
ZNF114	12.3012	4.48507	0.884836	5.06881	4.00305e-07	1.06776e-05
MDM2	726.029	1.76584	0.348383	5.06868	4.00594e-07	1.06776e-05
DLL1	106.416	-1.89104	0.373367	-5.06483	4.08764e-07	1.08794e-05
MPHOSPH6	114.597	1.65751	0.327342	5.06356	4.11506e-07	1.09365e-05
BCL10	266.004	1.21696	0.240494	5.06026	4.18694e-07	1.11113e-05
METAP1	118.874	1.37863	0.272544	5.05836	4.22879e-07	1.1206e-05
GTF2H2C	9.39857	2.29351	0.453612	5.05611	4.27883e-07	1.13221e-05
LYAR	252.388	1.76511	0.34924	5.05413	4.32351e-07	1.14237e-05
RHEB	651.582	1.33294	0.263952	5.04994	4.41955e-07	1.16606e-05
KIAA1324	332.293	-2.12799	0.422133	-5.04103	4.63039e-07	1.21992e-05
SSB	332.645	1.9332	0.383542	5.04038	4.64612e-07	1.22229e-05
ZC3H15	297.11	1.81523	0.360183	5.03975	4.66135e-07	1.22453e-05
NFE2L3	256.823	2.0159	0.4002	5.03724	4.72302e-07	1.23894e-05
PTGIR	40.1837	2.1939	0.435623	5.03622	4.74809e-07	1.24373e-05
NDUFB6	24.891	1.6012	0.318318	5.03018	4.90022e-07	1.28173e-05
HCAR2	43.7477	3.68809	0.733306	5.02941	4.91998e-07	1.28505e-05
FCRL2	17.7165	-5.16034	1.02656	-5.02684	4.98634e-07	1.30052e-05
MRC2	123.418	1.45094	0.288703	5.02572	5.01552e-07	1.30626e-05
CRHR1-IT1	48.244	4.0455	0.805144	5.02457	5.0456e-07	1.31222e-05
ECSIT	163.469	-1.05119	0.209248	-5.02363	5.07036e-07	1.31677e-05
BRF1	79.1541	-1.66536	0.331523	-5.02336	5.07762e-07	1.31678e-05
USP14	295.103	1.03169	0.205439	5.02189	5.11647e-07	1.32497e-05
UBE2D2	861.694	1.27422	0.253917	5.01825	5.21456e-07	1.34845e-05
PROSER1	342.5	1.64046	0.326942	5.01761	5.23189e-07	1.35102e-05
PCED1A	343.12	-1.39875	0.2789	-5.01522	5.29735e-07	1.36598e-05
SPOPL	92.4478	1.55309	0.309805	5.01313	5.35507e-07	1.37891e-05
ACP2	82.5913	-1.24241	0.247944	-5.01084	5.41917e-07	1.39345e-05
NPFF	25.129	-2.11357	0.421896	-5.00971	5.45129e-07	1.39973e-05
FKBP8	223.983	-1.77576	0.354557	-5.0084	5.48842e-07	1.40661e-05
POSTN	343.679	2.18092	0.435467	5.00822	5.49355e-07	1.40661e-05
ANXA2P2	57.2022	2.26282	0.451945	5.00685	5.53266e-07	1.41464e-05
CCNL1	115.564	1.46193	0.29207	5.0054	5.57467e-07	1.42338e-05
PALB2	151.043	1.65797	0.331455	5.0021	5.67096e-07	1.44556e-05
RPL23	21312	2.35669	0.471161	5.00188	5.67743e-07	1.44556e-05
MEFV	4.05148	5.31621	1.06298	5.00125	5.69605e-07	1.44797e-05
LINC00327	7.96076	6.35347	1.27044	5.00102	5.70278e-07	1.44797e-05
ZFAND2A	202.391	2.28577	0.457185	4.99967	5.74298e-07	1.45606e-05
CA13	69.1502	-2.1043	0.42091	-4.99941	5.75065e-07	1.45606e-05
P4HA3	17.4392	3.7382	0.748176	4.99642	5.84033e-07	1.47671e-05
CTSL1	379.051	2.26078	0.452718	4.99379	5.92062e-07	1.49494e-05
BCL2	70.9148	-1.85424	0.371352	-4.99322	5.93818e-07	1.49729e-05
SCNM1	177.713	1.48473	0.297385	4.99264	5.95598e-07	1.4997e-05
C19orf44	27.1437	1.96532	0.393851	4.99	6.038e-07	1.51826e-05
SET	2475.52	1.35619	0.271813	4.98942	6.05595e-07	1.52067e-05
ETHE1	307.297	-1.94351	0.389601	-4.98846	6.08615e-07	1.52574e-05
WIPI1	228.537	-1.31005	0.262628	-4.98825	6.09291e-07	1.52574e-05
FTH1	16957.1	1.44228	0.289375	4.98411	6.22491e-07	1.55666e-05
CXADRP3	11.1805	4.87994	0.979299	4.9831	6.25745e-07	1.55916e-05
ORC2	97.547	1.39454	0.279856	4.98305	6.259e-07	1.55916e-05
PLEKHA1	153.884	1.47047	0.295097	4.983	6.26062e-07	1.55916e-05
VRK2	351.831	1.94815	0.391075	4.98153	6.3084e-07	1.56891e-05
R3HCC1L	92.8096	1.86932	0.375315	4.98067	6.33654e-07	1.57376e-05
MED23	75.6158	-1.36423	0.273969	-4.97949	6.37512e-07	1.57829e-05
LAMC2	329.869	1.66553	0.334478	4.97949	6.37534e-07	1.57829e-05
MSTN	122.258	4.95337	0.994787	4.97932	6.38079e-07	1.57829e-05
LYPD5	7.44488	6.25603	1.25651	4.97891	6.39441e-07	1.57951e-05
EXD1	12.1032	5.48005	1.10101	4.97729	6.44816e-07	1.59063e-05
PTPN23	192.359	-0.725425	0.145816	-4.97494	6.52667e-07	1.60782e-05
CXorf56	102.86	1.39098	0.27964	4.97418	6.55235e-07	1.61197e-05
SNORD15B	9690.79	-1.25793	0.252932	-4.97338	6.57945e-07	1.61645e-05
GIPR	47.0372	-1.79776	0.361627	-4.9713	6.6504e-07	1.62985e-05
VPS26A	310.629	1.46729	0.295155	4.97126	6.6519e-07	1.62985e-05
ATOH1	89.9529	-2.83368	0.570212	-4.96952	6.71198e-07	1.64234e-05
UBE2L3	524.786	1.21626	0.244757	4.96926	6.72094e-07	1.64234e-05
CELF6	21.1778	-1.99452	0.401441	-4.96839	6.75108e-07	1.64659e-05
POLRMT	122.849	-1.40716	0.283231	-4.96824	6.75638e-07	1.64659e-05
HEPACAM2	299.501	-2.87946	0.579743	-4.96679	6.80712e-07	1.65502e-05
MRPS23	164.349	2.00807	0.404305	4.96673	6.80916e-07	1.65502e-05
FOXS1	7.22577	2.76483	0.55692	4.96449	6.88812e-07	1.67198e-05
KBTBD2	406.37	1.20218	0.242258	4.96237	6.96368e-07	1.68751e-05
STX12	14.6172	1.88773	0.380423	4.96218	6.97065e-07	1.68751e-05
RARS	231.731	1.32448	0.266942	4.96166	6.98917e-07	1.68975e-05
RAB19	44.3894	-1.88257	0.37974	-4.95753	7.13951e-07	1.7238e-05
BDP1	224.098	1.38769	0.279949	4.95693	7.16141e-07	1.7268e-05
C15orf48	1264.3	-1.60318	0.323532	-4.95526	7.22342e-07	1.73803e-05
ESRP2	156.686	-1.44536	0.291697	-4.955	7.23304e-07	1.73803e-05
KIF19	33.1724	-2.97889	0.601199	-4.9549	7.23662e-07	1.73803e-05
SH2B1	639.894	-1.31948	0.266432	-4.95241	7.32995e-07	1.75813e-05
LOC550643	171.571	1.71432	0.346295	4.95047	7.4035e-07	1.77343e-05
ZYX	1478.16	0.985275	0.19923	4.94542	7.59812e-07	1.81696e-05
SORBS1	36.4021	2.92545	0.591569	4.94524	7.60517e-07	1.81696e-05
SULF2	117.471	1.5829	0.320108	4.94489	7.6188e-07	1.81783e-05
RND1	8.91147	2.92648	0.592153	4.9421	7.72849e-07	1.84159e-05
DGAT1	225.901	-1.23897	0.250722	-4.94159	7.74876e-07	1.844e-05
ETFB	125.992	-1.65544	0.335062	-4.9407	7.78409e-07	1.84999e-05
RAPGEFL1	327.653	-1.91339	0.38732	-4.94008	7.80908e-07	1.85279e-05
INPP5J	55.127	-1.79387	0.363139	-4.9399	7.81621e-07	1.85279e-05
LYN	187.451	1.34333	0.272039	4.93802	7.89191e-07	1.8683e-05
LINC00630	89.1048	2.73569	0.554156	4.93668	7.9465e-07	1.87719e-05
NFYB	212.789	1.50707	0.305286	4.93659	7.95007e-07	1.87719e-05
PLEKHA8	1251.36	2.40022	0.486403	4.93463	8.0301e-07	1.89363e-05
SNORA56	90.7079	2.14595	0.435	4.93321	8.08888e-07	1.90502e-05
CORO1B	350.507	-0.975527	0.197808	-4.9317	8.15181e-07	1.91537e-05
ENGASE	304.775	-1.40063	0.284008	-4.93165	8.15388e-07	1.91537e-05
GPRIN3	145.975	-1.59456	0.323405	-4.93055	8.20001e-07	1.92176e-05
FYCO1	406.448	-1.01073	0.204995	-4.93049	8.20217e-07	1.92176e-05
S100A9	35.4485	3.24314	0.657829	4.93006	8.22024e-07	1.92351e-05
TMEM129	56.8479	-2.02455	0.410705	-4.92946	8.24574e-07	1.92701e-05
ETV5	91.0441	2.77365	0.562731	4.92891	8.26908e-07	1.92998e-05
GPNMB	399.522	2.12807	0.431805	4.92831	8.29423e-07	1.93337e-05
TGM2	381.684	1.72258	0.349552	4.92796	8.30939e-07	1.93443e-05
TEKT4P2	14.5399	-2.91877	0.593204	-4.92035	8.63915e-07	2.00863e-05
CXCR2	9.29317	3.94899	0.803939	4.91205	9.01298e-07	2.09287e-05
MEIS1	109.908	1.82014	0.370666	4.91045	9.0869e-07	2.10735e-05
POMP	203.524	2.31025	0.470592	4.90924	9.14319e-07	2.11771e-05
FCRL5	186.887	-2.08771	0.425297	-4.90882	9.16242e-07	2.1187e-05
MOB3A	33.6882	-1.85582	0.378071	-4.90865	9.17074e-07	2.1187e-05
ADAM28	17.5482	-2.83017	0.576606	-4.90832	9.1861e-07	2.11956e-05
RB1	202.625	1.55138	0.316134	4.90734	9.23214e-07	2.12748e-05
CEP55	262.632	1.83323	0.373597	4.90696	9.2497e-07	2.12883e-05
ZFP1	145.583	1.81372	0.369704	4.90587	9.30145e-07	2.13804e-05
TBC1D23	290.395	1.21381	0.247432	4.90562	9.31321e-07	2.13805e-05
BRI3	906.515	1.3831	0.282017	4.90433	9.37481e-07	2.14948e-05
CTAGE4	37.7282	-2.13598	0.43581	-4.90118	9.5264e-07	2.18149e-05
ANKZF1	137.321	-1.24406	0.253985	-4.89815	9.67412e-07	2.21253e-05
LIN7C	567.237	1.2369	0.25263	4.89609	9.77635e-07	2.23311e-05
TMBIM4	251.774	1.27258	0.25994	4.89564	9.79843e-07	2.23534e-05
DHRS11	180.604	-2.29448	0.468706	-4.89536	9.81272e-07	2.2358e-05
SLC7A5	97.1117	1.8484	0.377695	4.8939	9.88548e-07	2.24956e-05
LOC100216546	1931.2	1.59984	0.326959	4.8931	9.92597e-07	2.25596e-05
NHSL1	216.928	-1.59742	0.326535	-4.89204	9.9798e-07	2.26152e-05
COPS2	578.215	1.12447	0.229859	4.892	9.98145e-07	2.26152e-05
HNRPLL	71.9757	1.33985	0.273893	4.89188	9.98771e-07	2.26152e-05
KIF3A	49.233	2.31747	0.47394	4.88978	1.00948e-06	2.28264e-05
PHF7	12.5644	-2.22465	0.454979	-4.88956	1.0106e-06	2.28264e-05
HOXB6	531.649	-2.19577	0.449127	-4.88898	1.01359e-06	2.2865e-05
TMEM138	109.401	1.16681	0.238672	4.88874	1.01483e-06	2.2865e-05
ENAH	720.573	1.49836	0.306557	4.8877	1.02021e-06	2.29579e-05
MACC1	251.26	1.81115	0.370633	4.88664	1.02572e-06	2.30533e-05
FAM160A2	453.322	-1.61859	0.331407	-4.88398	1.03964e-06	2.33375e-05
DARS	456.28	1.44832	0.296683	4.88171	1.05172e-06	2.35796e-05
ALOX12B	66.5216	4.99303	1.02294	4.88105	1.05522e-06	2.36213e-05
FRYL	251.728	-1.46896	0.300963	-4.88087	1.05618e-06	2.36213e-05
THY1	390.177	1.97996	0.405761	4.87962	1.0629e-06	2.37424e-05
RLTPR	58.824	-2.27236	0.465992	-4.87639	1.08043e-06	2.40918e-05
COPS8	284.158	1.20573	0.247266	4.87625	1.08119e-06	2.40918e-05
SEL1L3	301.206	1.1803	0.242126	4.87475	1.08947e-06	2.42467e-05
RAD23B	864.107	1.59868	0.328016	4.87378	1.0948e-06	2.43356e-05
PAPSS2	53.5745	-1.63389	0.33531	-4.87279	1.10036e-06	2.44293e-05
FAM219B	117.316	-1.04093	0.213733	-4.87022	1.11475e-06	2.47186e-05
DHX29	354.074	0.766105	0.157347	4.86889	1.12228e-06	2.48553e-05
TMSB15B	21.1998	3.3696	0.692294	4.86729	1.13138e-06	2.50264e-05
CEBPB	122.519	1.89174	0.388697	4.86688	1.13374e-06	2.50483e-05
ERBB2	173.932	-1.35368	0.278288	-4.86433	1.14846e-06	2.53428e-05
HOXD13	30.7512	3.72776	0.766546	4.86305	1.15589e-06	2.54757e-05
STC1	91.4277	4.61244	0.948781	4.86144	1.16538e-06	2.56538e-05
RASSF8	63.6469	2.39858	0.493488	4.86047	1.17108e-06	2.57483e-05
DKK2	6.73728	4.29699	0.88441	4.85859	1.18223e-06	2.5962e-05
KITLG	104.894	-1.41602	0.291482	-4.85799	1.18582e-06	2.60095e-05
HSPA1B	877.528	2.26408	0.466398	4.8544	1.20749e-06	2.64529e-05
MORC4	93.7859	1.42759	0.294105	4.85403	1.2098e-06	2.64716e-05
LOC646471	176.33	-1.31649	0.271267	-4.85312	1.21536e-06	2.65613e-05
DTX3L	388.099	1.34139	0.276693	4.84793	1.24754e-06	2.7232e-05
SQSTM1	2935.41	1.33223	0.274857	4.847	1.25339e-06	2.7327e-05
TMCO4	53.9798	-2.04081	0.421132	-4.846	1.25974e-06	2.7396e-05
CYTH3	58.3556	1.33596	0.275694	4.84583	1.26084e-06	2.7396e-05
FAM133B	744.835	1.42493	0.294054	4.84579	1.26107e-06	2.7396e-05
CDC42EP5	416.962	-1.68556	0.347897	-4.845	1.2661e-06	2.74725e-05
NHEJ1	33.0927	-1.87639	0.387419	-4.84332	1.2769e-06	2.76739e-05
MCM8	49.9829	1.72806	0.356844	4.84261	1.28144e-06	2.77391e-05
APBA3	97.3723	-1.29741	0.268087	-4.83952	1.30155e-06	2.81411e-05
SHOC2	228.778	1.52195	0.314629	4.8373	1.31613e-06	2.84225e-05
TMEM247	9.59728	6.32149	1.30729	4.83556	1.3277e-06	2.86383e-05
ZNF608	34.8848	-1.96431	0.406291	-4.83475	1.33316e-06	2.87222e-05
C2orf72	145.555	-1.74169	0.360316	-4.83379	1.33956e-06	2.8795e-05
OR4D5	32.9487	-3.85165	0.796836	-4.83368	1.3403e-06	2.8795e-05
ARHGEF2	250.315	-1.77571	0.367373	-4.83354	1.34129e-06	2.8795e-05
TUBB3	21.851	2.32102	0.480346	4.83198	1.35181e-06	2.89714e-05
PDCD2	218.732	1.2265	0.253836	4.83185	1.35269e-06	2.89714e-05
BABAM1	255.247	-0.82263	0.170286	-4.83087	1.35936e-06	2.90801e-05
FCGBP	3560.24	-3.13286	0.648591	-4.83025	1.36361e-06	2.91368e-05
CAPN9	134.239	-2.621	0.543133	-4.8257	1.3951e-06	2.97747e-05
DPP9	239.624	-1.07686	0.223244	-4.82368	1.40935e-06	3.0021e-05
NT5C3	138.905	1.66673	0.345537	4.82359	1.40994e-06	3.0021e-05
PLCE1	278.909	-1.68465	0.349421	-4.82124	1.42666e-06	3.03414e-05
NTM	22.2908	3.0334	0.629353	4.81988	1.43647e-06	3.05146e-05
PITPNM2	41.3494	-1.79236	0.372061	-4.81738	1.45459e-06	3.08634e-05
SUMO1	26.8624	1.52432	0.316492	4.81631	1.46239e-06	3.09928e-05
FLNB	651.891	-1.22461	0.254537	-4.81113	1.5008e-06	3.17698e-05
NPHP4	38.496	-1.74469	0.362927	-4.80727	1.53005e-06	3.23515e-05
AHR	197.363	1.67145	0.348075	4.80197	1.57109e-06	3.31807e-05
ELMO1	65.6543	-2.30913	0.480956	-4.80112	1.57779e-06	3.32834e-05
IFI6	550.986	2.79842	0.583246	4.79801	1.60246e-06	3.37648e-05
TAF8	61.0279	-1.23187	0.256814	-4.79672	1.61282e-06	3.39283e-05
C6orf136	180.302	-1.31511	0.274183	-4.79646	1.6149e-06	3.39283e-05
KSR2	14.611	-3.40429	0.709771	-4.79632	1.61607e-06	3.39283e-05
CD302	29.3021	1.92311	0.400973	4.79612	1.61767e-06	3.39283e-05
IKBIP	34.6169	2.28118	0.475754	4.79487	1.62783e-06	3.40644e-05
MRPL50	343.085	1.30849	0.272895	4.79486	1.62791e-06	3.40644e-05
TTLL6	8.58757	-3.44926	0.719427	-4.79445	1.63123e-06	3.40947e-05
CHSY1	100.21	1.39964	0.292065	4.79223	1.6494e-06	3.4435e-05
LOC100132111	17.3927	2.66021	0.555219	4.79129	1.65713e-06	3.45568e-05
SERPINA5	3.52499	5.50971	1.1502	4.79022	1.66599e-06	3.47018e-05
GUCY2GP	41.0337	6.55515	1.36858	4.78976	1.66981e-06	3.47416e-05
GGT6	32.7156	-2.46606	0.514963	-4.78882	1.67763e-06	3.48644e-05
FAM69A	13.1836	2.24435	0.468852	4.7869	1.69378e-06	3.51599e-05
HSD17B8	77.8737	-1.12223	0.234544	-4.78471	1.71239e-06	3.55057e-05
PRKRIR	362.528	1.06721	0.22328	4.77968	1.7557e-06	3.63625e-05
GTF2H3	67.5537	1.32704	0.277695	4.77876	1.76377e-06	3.64879e-05
CSNK1G3	4.42367	3.34787	0.700791	4.77728	1.77682e-06	3.67162e-05
TUBAL3	14.8871	-2.62917	0.550612	-4.775	1.79712e-06	3.7065e-05
MOGAT2	182.451	-3.15785	0.66134	-4.77492	1.79777e-06	3.7065e-05
GRWD1	201.121	0.922748	0.193392	4.77138	1.82964e-06	3.76793e-05
ENTPD5	453.117	-1.26249	0.264687	-4.76974	1.84462e-06	3.7945e-05
SHFM1	1774.72	1.49857	0.31423	4.76902	1.85122e-06	3.80378e-05
PICK1	288.248	-1.35333	0.284032	-4.7647	1.89133e-06	3.87872e-05
PALD1	122.628	2.35569	0.494412	4.76464	1.89195e-06	3.87872e-05
GAS1	60.6915	3.3926	0.712225	4.76338	1.90376e-06	3.89854e-05
THBS4	19.6956	4.18609	0.878992	4.76238	1.91328e-06	3.91361e-05
COG6	151.992	1.3947	0.293046	4.75933	1.9424e-06	3.96753e-05
SFTPA2	16.1836	3.65365	0.767771	4.75878	1.9477e-06	3.96753e-05
C21orf2	29.7112	-2.23215	0.469067	-4.7587	1.94843e-06	3.96753e-05
ZDHHC8	125.195	-1.16754	0.245353	-4.75861	1.94928e-06	3.96753e-05
PER2	101.03	-1.64723	0.346168	-4.75848	1.95053e-06	3.96753e-05
PYURF	739.207	0.994344	0.209027	4.75701	1.96482e-06	3.99214e-05
ACADL	8.21004	5.81754	1.22317	4.75612	1.97344e-06	4.00519e-05
C9orf172	85.1172	-1.75691	0.369512	-4.75469	1.98755e-06	4.02933e-05
SEMA3B	174.868	-1.73432	0.364952	-4.75218	2.01232e-06	4.075e-05
LOC100505839	28.1824	3.6684	0.772101	4.75119	2.02219e-06	4.09045e-05
PML	91.0698	-1.16988	0.246256	-4.75066	2.02757e-06	4.09678e-05
HOMER1	20.2479	2.28191	0.480829	4.74578	2.07708e-06	4.19216e-05
LAMC1	378.439	1.30941	0.275928	4.74548	2.08009e-06	4.19357e-05
TCEAL3	150.39	1.99137	0.419662	4.74518	2.08321e-06	4.19522e-05
ANAPC1	437.988	0.96173	0.202791	4.74248	2.1112e-06	4.2469e-05
CSF3	14.7095	4.60371	0.971808	4.73727	2.16619e-06	4.3527e-05
MMP11	74.0978	2.57044	0.542718	4.73624	2.17719e-06	4.36912e-05
CXXC1	22.5425	-2.17159	0.458524	-4.73606	2.17916e-06	4.36912e-05
FAM150B	24.2506	-2.55557	0.539721	-4.73499	2.19067e-06	4.38737e-05
GPR84	6.47557	3.91124	0.826669	4.73133	2.23051e-06	4.45737e-05
SLBP	170.752	1.16141	0.245471	4.73133	2.23052e-06	4.45737e-05
TP53I13	83.5705	-1.64291	0.347446	-4.72852	2.26158e-06	4.51292e-05
LINC00637	7.7439	5.70288	1.2061	4.72837	2.26328e-06	4.51292e-05
EMC2	172.723	1.17584	0.248721	4.72755	2.27249e-06	4.52634e-05
ETF1	276.118	1.3854	0.29326	4.72412	2.31117e-06	4.59835e-05
BTG2	387.603	-1.21488	0.25746	-4.7187	2.37353e-06	4.7169e-05
MYO1A	192.875	-2.16108	0.458023	-4.71827	2.37859e-06	4.7169e-05
LOC100505648	73.3734	-1.94437	0.412098	-4.71823	2.37911e-06	4.7169e-05
RNF115	304.132	0.807975	0.171252	4.71805	2.38112e-06	4.7169e-05
RNF168	124.513	1.49576	0.317181	4.7158	2.40763e-06	4.76423e-05
NME3	97.309	-1.38456	0.293637	-4.7152	2.41471e-06	4.77305e-05
ATF3	256.968	2.60269	0.552034	4.71473	2.42033e-06	4.77897e-05
GLRX3	225.179	1.33737	0.283787	4.71259	2.44587e-06	4.82417e-05
HSP90B1	2250.19	1.8351	0.38953	4.71105	2.46448e-06	4.85562e-05
LOC440434	623.167	-1.10971	0.235656	-4.70902	2.4891e-06	4.89881e-05
RAB12	318.091	1.2402	0.26339	4.70862	2.49399e-06	4.90314e-05
ANKFY1	119.834	-1.37156	0.291336	-4.70784	2.50359e-06	4.9167e-05
SETD7	257.97	1.39572	0.296554	4.70648	2.52027e-06	4.94413e-05
BTAF1	583.039	-1.16053	0.246656	-4.70506	2.53792e-06	4.9734e-05
UPF3A	245.351	1.5044	0.319804	4.70414	2.54933e-06	4.99038e-05
KAT2A	67.0411	-1.643	0.349356	-4.70293	2.56458e-06	5.01484e-05
CCT6A	665.506	1.55873	0.331617	4.70041	2.59643e-06	5.07168e-05
DPY19L1	226.818	1.90188	0.40473	4.69914	2.61263e-06	5.09784e-05
LPAR2	49.5591	-1.54522	0.328877	-4.69849	2.6209e-06	5.10851e-05
IPO7	522.882	1.06288	0.226264	4.6975	2.63368e-06	5.12793e-05
CCDC117	213.341	1.27159	0.270733	4.69685	2.642e-06	5.13433e-05
RPN1	1513.65	1.14095	0.242921	4.69681	2.64261e-06	5.13433e-05
KIAA1462	157.555	2.43115	0.518085	4.69257	2.69799e-06	5.23634e-05
ERH	742.81	1.15507	0.246175	4.69207	2.7046e-06	5.24246e-05
PDZD3	99.5365	-1.69146	0.360508	-4.69189	2.7069e-06	5.24246e-05
RCE1	63.533	-1.368	0.29163	-4.69087	2.72043e-06	5.25858e-05
GBA3	30.6707	-4.08575	0.871007	-4.69083	2.721e-06	5.25858e-05
FUT6	387.075	-1.67531	0.357271	-4.68919	2.74282e-06	5.29513e-05
PDCD5	1688.03	1.944	0.414803	4.68656	2.77842e-06	5.35817e-05
EIF4A1	3475.92	1.02404	0.218628	4.68395	2.81396e-06	5.42097e-05
CCDC82	106.857	1.27933	0.273532	4.67707	2.90997e-06	5.6e-05
COX11	73.4317	1.50109	0.321109	4.6747	2.94388e-06	5.65669e-05
FAM210A	39.547	-1.13089	0.241923	-4.67457	2.94564e-06	5.65669e-05
TRIB3	99.5866	2.75529	0.589586	4.67326	2.96459e-06	5.68708e-05
ACER3	47.3967	1.30712	0.27972	4.67294	2.96917e-06	5.68987e-05
TFE3	1672.07	1.93731	0.414917	4.66915	3.02451e-06	5.78982e-05
PALM2	25.0333	2.60907	0.559187	4.66584	3.07365e-06	5.8777e-05
KDM2B	131.497	-1.48153	0.317558	-4.66537	3.08055e-06	5.88472e-05
CHCHD2	1884.89	1.13253	0.242883	4.66285	3.11858e-06	5.95113e-05
PPID	338.273	1.04243	0.223747	4.65896	3.17805e-06	6.05826e-05
SRSF2	311.851	-1.89469	0.406816	-4.65736	3.20295e-06	6.09934e-05
EFHC1	96.6469	-1.54884	0.332636	-4.65626	3.22012e-06	6.12563e-05
GLI2	103.114	2.44269	0.524689	4.6555	3.23192e-06	6.14167e-05
BEND3	24.0457	-1.85052	0.397541	-4.65491	3.24114e-06	6.15277e-05
CSE1L	389.374	1.57639	0.338719	4.65398	3.25596e-06	6.16855e-05
CSNK1A1L	4.02001	5.30615	1.14014	4.65396	3.25623e-06	6.16855e-05
NR2F6	176.626	-1.44678	0.311109	-4.6504	3.31288e-06	6.26933e-05
ALAD	87.4789	-1.37961	0.296853	-4.64745	3.36069e-06	6.3532e-05
AFMID	42.8646	-1.9902	0.428546	-4.64408	3.41589e-06	6.45086e-05
SLC25A32	160.043	1.42887	0.307715	4.64348	3.42588e-06	6.45843e-05
PRRT1	20.6522	-2.42184	0.521565	-4.64341	3.42699e-06	6.45843e-05
LOC284578	15.3488	-2.99639	0.645938	-4.63881	3.50413e-06	6.59698e-05
TMEM68	107.077	1.4289	0.308107	4.63767	3.52366e-06	6.62689e-05
NMI	51.5443	1.93439	0.417155	4.6371	3.53336e-06	6.63826e-05
ZNF839	132.821	-1.737	0.374629	-4.63658	3.54215e-06	6.64792e-05
RTCA	96.6915	-1.25451	0.270821	-4.63226	3.61695e-06	6.78131e-05
ESM1	9.83328	4.02686	0.869482	4.63133	3.63328e-06	6.80492e-05
TMSB10	8815.3	1.24013	0.267846	4.63002	3.65632e-06	6.84035e-05
CNPPD1	196.295	-1.02661	0.221738	-4.62983	3.65971e-06	6.84035e-05
ZNF587B	74.2329	3.58422	0.774301	4.62897	3.6748e-06	6.86152e-05
MEF2A	44.5455	1.6452	0.355443	4.62859	3.68155e-06	6.86707e-05
C1orf95	21.1834	4.04943	0.874926	4.62832	3.68653e-06	6.86932e-05
TM2D3	6.1666	3.45092	0.745751	4.62744	3.70219e-06	6.89145e-05
DNAJC5	358.859	1.01678	0.219846	4.62497	3.74658e-06	6.96696e-05
NCK1	159.381	1.178	0.254762	4.62393	3.7654e-06	6.9948e-05
TM7SF2	55.6865	-1.19008	0.257427	-4.62298	3.78274e-06	7.0145e-05
CCDC174	68.1001	-1.29067	0.27919	-4.62292	3.7837e-06	7.0145e-05
YPEL3	669.146	-0.967347	0.209272	-4.62243	3.79266e-06	7.02394e-05
KIAA1429	76.5833	1.60027	0.34627	4.62145	3.81071e-06	7.04483e-05
RBPMS	312.674	1.80867	0.391377	4.62129	3.81365e-06	7.04483e-05
CDK3	71.1464	-1.51772	0.328427	-4.62118	3.81555e-06	7.04483e-05
SEL1L	153.69	1.53472	0.332128	4.62086	3.82157e-06	7.0488e-05
AP4E1	39.7003	1.74282	0.377287	4.61936	3.84931e-06	7.09278e-05
TMEM70	156.56	1.19474	0.258788	4.61669	3.89912e-06	7.1773e-05
ME1	226.676	2.20283	0.477335	4.61486	3.9336e-06	7.23345e-05
AAGAB	302.511	1.07151	0.232228	4.61406	3.94878e-06	7.25404e-05
LINC00272	19.9607	5.9653	1.29307	4.61327	3.96392e-06	7.27451e-05
AQP3	40.5514	-2.70764	0.58704	-4.61235	3.98136e-06	7.29761e-05
EIF1AX	612.587	1.17087	0.253864	4.61219	3.98452e-06	7.29761e-05
NNMT	43.7227	2.35304	0.510392	4.61027	4.0215e-06	7.35793e-05
ZNF592	125.866	-0.898346	0.19488	-4.60973	4.03197e-06	7.36258e-05
TCFL5	26.458	1.74784	0.379176	4.60959	4.03469e-06	7.36258e-05
TINF2	91.9651	1.37376	0.298027	4.60951	4.03618e-06	7.36258e-05
MANSC1	408.351	1.37024	0.29733	4.60846	4.05653e-06	7.39231e-05
HTATIP2	78.2435	-1.13085	0.245427	-4.60766	4.07226e-06	7.41354e-05
FADS2	99.4834	2.47532	0.537288	4.60706	4.08402e-06	7.42753e-05
ZNF117	306.344	2.05931	0.447054	4.6064	4.09702e-06	7.44373e-05
TCF25	176.2	-1.0036	0.217918	-4.60541	4.11661e-06	7.47187e-05
IGFBP5	990.553	1.6779	0.364356	4.60511	4.12245e-06	7.47238e-05
FAM173A	553.923	3.08976	0.670969	4.60492	4.12621e-06	7.47238e-05
CYB5B	474.197	1.22394	0.265798	4.60477	4.1292e-06	7.47238e-05
ATOH8	10.836	-2.85128	0.619394	-4.60334	4.15765e-06	7.5164e-05
TWIST1	29.7422	3.2286	0.701439	4.60283	4.16792e-06	7.52126e-05
LTK	42.5198	-2.17042	0.471543	-4.60279	4.16861e-06	7.52126e-05
CCDC7	170.2	1.76991	0.384555	4.60248	4.17483e-06	7.52502e-05
PROM2	90.6639	-2.09932	0.456226	-4.6015	4.1946e-06	7.55318e-05
TUBA1C	3265.73	1.92821	0.419122	4.6006	4.21286e-06	7.57856e-05
IFI27L2	4.00466	3.94324	0.857568	4.59817	4.26218e-06	7.65971e-05
DNAJA1	722.55	1.33081	0.289445	4.59779	4.27001e-06	7.66623e-05
EIF2D	119.292	-1.12044	0.243717	-4.59731	4.27989e-06	7.67639e-05
SIGIRR	201.426	-1.6353	0.355825	-4.59579	4.3112e-06	7.72494e-05
PVRIG	153.687	-1.22826	0.26734	-4.59436	4.34082e-06	7.77036e-05
TCTA	91.7434	-1.25214	0.27261	-4.59317	4.36553e-06	7.80692e-05
CDKN3	121.097	1.78188	0.38824	4.58963	4.44027e-06	7.92922e-05
HEXA	12.85	2.3962	0.522102	4.58952	4.44263e-06	7.92922e-05
ARL2BP	184.881	1.24971	0.272394	4.58787	4.47793e-06	7.9844e-05
SMEK2	352.067	1.12757	0.245795	4.58743	4.48743e-06	7.99351e-05
SMC3	217.466	1.42477	0.310636	4.58662	4.50486e-06	8.01285e-05
MMADHC	543.847	1.47786	0.322218	4.58651	4.50709e-06	8.01285e-05
FIGNL1	121.75	1.3498	0.294388	4.58509	4.53796e-06	8.05985e-05
SH3GL1P1	28.8032	-2.27761	0.496808	-4.58448	4.55125e-06	8.07139e-05
ISX	96.9705	-2.24606	0.489938	-4.58438	4.55332e-06	8.07139e-05
SUB1	1813.06	1.80024	0.392912	4.58178	4.61041e-06	8.16464e-05
CRX	9.49743	4.43454	0.968208	4.58016	4.6463e-06	8.2202e-05
ZFP91	1073.58	1.1051	0.241307	4.57965	4.65753e-06	8.23207e-05
ZNF774	65.2325	-1.65409	0.361217	-4.57921	4.66729e-06	8.24132e-05
RP2	188.122	1.36346	0.297777	4.5788	4.67641e-06	8.24942e-05
LGALS1	489.083	1.24687	0.272343	4.57832	4.68724e-06	8.26052e-05
CALD1	524.287	1.55084	0.338931	4.57569	4.7465e-06	8.35686e-05
PCNA	263.296	1.76304	0.385372	4.5749	4.7645e-06	8.38046e-05
LPGAT1	240.493	1.20742	0.26394	4.57462	4.7709e-06	8.38361e-05
DDX21	131.13	1.42632	0.311929	4.57257	4.81773e-06	8.45775e-05
GNAI3	327.407	1.475	0.32261	4.5721	4.82868e-06	8.46879e-05
HSPA2	37.8768	-2.03737	0.44571	-4.57106	4.85254e-06	8.50245e-05
CT62	9.45357	5.60914	1.22743	4.56982	4.88134e-06	8.5447e-05
ZNF555	13.092	2.30632	0.504878	4.56808	4.92207e-06	8.6077e-05
SLC4A5	4.1184	-3.83509	0.839674	-4.56736	4.93913e-06	8.62925e-05
RHOT2	258.025	-1.37819	0.301824	-4.56619	4.96664e-06	8.66901e-05
COL7A1	212.377	1.59221	0.349322	4.558	5.16421e-06	9.00522e-05
AP1S2	133.025	2.72825	0.598974	4.55487	5.24181e-06	9.13178e-05
ANGPTL2	105.37	2.26154	0.496929	4.55102	5.33859e-06	9.2915e-05
LRRFIP1	927.575	1.54245	0.338986	4.55019	5.35969e-06	9.31931e-05
RPH3AL	33.7423	-1.97464	0.434053	-4.54931	5.3822e-06	9.34951e-05
SALL4	61.6175	1.97398	0.433938	4.54899	5.39051e-06	9.35503e-05
ARHGAP35	853.794	1.07238	0.235888	4.54616	5.46326e-06	9.47225e-05
C1GALT1	169.028	1.40604	0.309336	4.54535	5.48449e-06	9.50001e-05
RBMS1	124.979	1.70018	0.374065	4.54513	5.49005e-06	9.5006e-05
TUBA1A	420.887	1.59099	0.35012	4.54412	5.51657e-06	9.53743e-05
KIAA0556	132.175	-1.45229	0.319614	-4.5439	5.52225e-06	9.53819e-05
TBX2	68.5039	-1.45505	0.320286	-4.54295	5.54716e-06	9.57214e-05
TAF2	291.196	1.67784	0.369438	4.54161	5.58268e-06	9.6243e-05
ZNF720	62.3528	1.98598	0.437379	4.54064	5.6085e-06	9.65967e-05
STEAP4	32.7408	3.12043	0.687414	4.53937	5.64213e-06	9.70841e-05
HOOK3	463.38	1.03033	0.227031	4.53826	5.67191e-06	9.74329e-05
WRAP73	47.1243	-1.04021	0.229211	-4.53822	5.67311e-06	9.74329e-05
SLC17A4	26.0826	-2.84252	0.626654	-4.53603	5.73239e-06	9.83584e-05
WDR76	189.93	1.3314	0.293541	4.53565	5.74274e-06	9.84432e-05
YPEL2	72.5475	-1.45786	0.321464	-4.53505	5.75891e-06	9.86274e-05
C6orf118	11.0183	5.67582	1.25199	4.53345	5.80286e-06	9.92868e-05
MAP2K5	175.109	-1.3814	0.304795	-4.53222	5.83677e-06	9.97231e-05
MELK	134.103	1.00151	0.220981	4.53213	5.83932e-06	9.97231e-05
FZR1	142.117	-1.0794	0.238332	-4.52897	5.92712e-06	0.000101128
CARD10	43.0305	-1.81224	0.400271	-4.52753	5.96784e-06	0.000101727
ELP3	107.887	-1.21613	0.268638	-4.52701	5.98253e-06	0.000101864
HECTD3	114.265	-1.15854	0.255927	-4.52685	5.98704e-06	0.000101864
HSPA4	699.49	1.90081	0.420018	4.52554	6.02424e-06	0.000102401
BTBD18	5.37935	5.76034	1.27322	4.52421	6.06208e-06	0.000102948
CPS1	68.1784	-4.24162	0.937811	-4.52289	6.10001e-06	0.000103496
PTGS2	21.3629	2.79511	0.618029	4.52261	6.10811e-06	0.000103536
ACO2	277.546	-1.04651	0.231478	-4.52099	6.15524e-06	0.000104238
SGSM3	409.193	-1.74851	0.386862	-4.51973	6.19174e-06	0.000104759
ALG5	208.782	1.64672	0.364366	4.5194	6.20146e-06	0.000104826
MRS2	458.928	1.08124	0.239397	4.51651	6.28681e-06	0.00010617
UBQLN1	475.004	1.02004	0.226	4.51346	6.37774e-06	0.000107531
MED24	135.413	1.1644	0.257987	4.51342	6.37918e-06	0.000107531
FKBP1A	3331.9	1.09486	0.242601	4.513	6.39165e-06	0.000107613
FAM82B	181.821	1.73475	0.3844	4.51286	6.39588e-06	0.000107613
TAS2R5	34.0809	-1.67556	0.371473	-4.51058	6.46512e-06	0.000108677
MAFB	73.0841	1.74754	0.38754	4.50933	6.5034e-06	0.00010922
GPR115	20.5745	3.75152	0.832313	4.50734	6.5646e-06	0.000110146
NIPSNAP1	80.3359	-1.15608	0.25651	-4.50694	6.57686e-06	0.00011025
LOC100128573	46.7615	-1.748	0.387927	-4.50601	6.6057e-06	0.000110632
RGCC	287.197	1.75348	0.389369	4.5034	6.68762e-06	0.000111901
FAM160A1	75.8978	-1.6756	0.3722	-4.50188	6.73536e-06	0.000112596
GCAT	100.225	-1.89473	0.421011	-4.50042	6.78182e-06	0.000113269
IFT74	124.65	-1.70122	0.378113	-4.49923	6.82002e-06	0.000113802
CSDA	286.383	1.18152	0.262661	4.49828	6.85067e-06	0.000114209
ABCC6	32.0007	-1.99303	0.443773	-4.4911	7.08569e-06	0.000118014
NADSYN1	234.395	-1.51525	0.337404	-4.49091	7.09189e-06	0.000118014
UNC50	191.756	1.15083	0.2563	4.49018	7.11633e-06	0.000118313
LTBP4	416.835	-1.61299	0.359328	-4.48891	7.15872e-06	0.000118909
FAM83F	118.959	-1.49946	0.334175	-4.48706	7.22138e-06	0.000119841
PHF20L1	457.509	0.909594	0.202733	4.48665	7.2351e-06	0.000119959
SF3B14	306.388	1.42934	0.318701	4.48491	7.29464e-06	0.000120836
COL4A1	386.144	1.84155	0.410666	4.48429	7.31557e-06	0.000121073
GPR176	19.7029	2.94004	0.655767	4.48336	7.34767e-06	0.000121494
RRM2	315.324	1.69446	0.377964	4.48311	7.35622e-06	0.000121524
ARL4C	205.266	1.98024	0.441767	4.48254	7.37593e-06	0.00012174
PSMC6	739.6	1.08497	0.242075	4.48199	7.39515e-06	0.000121946
CBX7	67.9425	-1.86306	0.41587	-4.4799	7.46772e-06	0.000123032
POLG	208.999	-0.863725	0.192851	-4.47871	7.50939e-06	0.000123606
SNORA71C	8188.04	1.27984	0.285856	4.47721	7.56238e-06	0.000124366
IWS1	426.967	0.937441	0.209473	4.47523	7.63293e-06	0.000125413
ELN	693.854	1.80361	0.403057	4.47481	7.64782e-06	0.000125544
TRIO	510.716	-1.10005	0.245941	-4.47282	7.71964e-06	0.000126599
UBE2V1	38.1193	2.0867	0.466548	4.47264	7.72599e-06	0.000126599
PDIA6	1350.24	1.87381	0.419048	4.47158	7.76425e-06	0.000127112
SPG7	366.231	-1.0279	0.22989	-4.47126	7.77586e-06	0.000127187
MRPS10	140.739	1.1527	0.257858	4.47028	7.81169e-06	0.000127659
PLEKHJ1	241.07	-1.4295	0.319929	-4.46817	7.88921e-06	0.00012881
DQX1	47.338	-2.17427	0.486862	-4.46588	7.97408e-06	0.000130079
SCARNA17	2313.77	-0.841255	0.188415	-4.46491	8.01041e-06	0.000130442
EIF2AK1	634.893	1.19997	0.268766	4.46472	8.01734e-06	0.000130442
MED16	240.365	-1.11717	0.250223	-4.46471	8.01781e-06	0.000130442
STX18	159.28	1.42513	0.319303	4.46324	8.07278e-06	0.000131219
PPIAL4G	15.0026	2.60891	0.585003	4.45964	8.20958e-06	0.000133239
TMEM98	248.83	-1.1881	0.266415	-4.45959	8.21171e-06	0.000133239
LSM1	159.711	1.79604	0.402779	4.45913	8.22945e-06	0.000133408
C3orf14	22.4659	2.53086	0.567697	4.45812	8.26799e-06	0.000133913
KCTD20	172.267	1.00651	0.22582	4.45714	8.3059e-06	0.000134372
BEND6	6.45344	4.28386	0.96115	4.45701	8.31106e-06	0.000134372
NUDT16	62.931	-1.38845	0.311595	-4.45595	8.35242e-06	0.0001347
TMSB15A	7.02662	3.79728	0.852185	4.45593	8.35304e-06	0.0001347
METTL7A	83.1626	-1.60163	0.359438	-4.45592	8.35354e-06	0.0001347
KIAA1244	116.934	-1.22774	0.27555	-4.45561	8.36541e-06	0.000134772
ZNF574	62.8856	-1.30465	0.292939	-4.45365	8.44238e-06	0.000135892
RNF103	222.817	1.12278	0.252169	4.45248	8.48833e-06	0.000136511
ATP8A1	175.649	-1.86679	0.419349	-4.45164	8.52174e-06	0.00013692
CACFD1	145.034	-1.02909	0.231181	-4.45146	8.52885e-06	0.00013692
TAF13	119.93	1.59472	0.358311	4.45065	8.56105e-06	0.000137316
PIGX	145.895	1.38352	0.31109	4.44731	8.69519e-06	0.000139345
SUCLG1	127.904	-1.08124	0.243149	-4.44683	8.71475e-06	0.000139536
RPL26	18639.7	1.58193	0.355832	4.44572	8.75991e-06	0.000140124
ABCC6P1	103.558	-1.74085	0.391601	-4.44548	8.76968e-06	0.000140124
MIA3	230.553	-1.15689	0.260247	-4.44536	8.7746e-06	0.000140124
HMGCS2	695.749	-2.33201	0.524805	-4.44357	8.84765e-06	0.000141167
LIMK2	182.231	-1.59582	0.359152	-4.44331	8.85874e-06	0.00014122
SLC26A2	440.959	-2.13317	0.48022	-4.44206	8.91024e-06	0.000141917
PRELID1	507.082	0.732554	0.164964	4.44068	8.96742e-06	0.000142703
NDUFA10	191.209	-1.31596	0.296403	-4.43978	9.00525e-06	0.00014318
WBSCR28	9.02392	4.44373	1.00097	4.43944	9.01941e-06	0.000143279
NCS1	101.407	2.05923	0.46395	4.43847	9.06008e-06	0.0001438
CAMK2G	103.359	-0.959398	0.216294	-4.43562	9.18078e-06	0.000145589
DVL2	54.5103	-1.24042	0.279878	-4.432	9.33621e-06	0.000147925
HID1	123.071	-1.01163	0.228272	-4.43168	9.35004e-06	0.000148015
PLA2G16	162.908	2.32234	0.524102	4.43109	9.37591e-06	0.000148296
LOC283663	25.4282	-2.7273	0.615656	-4.42991	9.42718e-06	0.000148977
DDX58	269.836	1.74599	0.394158	4.42967	9.43756e-06	0.000149012
EPYC	3.30947	5.71548	1.29168	4.42484	9.65133e-06	0.000152255
SHISA2	17.0905	2.63045	0.594533	4.42439	9.67145e-06	0.00015244
DPF3	26.5011	-2.40596	0.543822	-4.42417	9.68151e-06	0.000152467
CBWD5	372.862	1.03221	0.233359	4.42326	9.72211e-06	0.000152974
VMA21	252.368	1.5178	0.343312	4.42106	9.82179e-06	0.000154409
SYNCRIP	610.663	0.957815	0.21671	4.41981	9.87896e-06	0.000155174
EIF2AK2	656.352	1.18347	0.267784	4.4195	9.89274e-06	0.000155237
FPR2	6.73761	4.24374	0.960263	4.41935	9.90001e-06	0.000155237
RAB2A	204.951	2.13129	0.482342	4.41863	9.93301e-06	0.00015562
STXBP2	205.288	-1.41814	0.321021	-4.4176	9.98032e-06	0.000156116
IFNGR1	288.932	1.21349	0.274696	4.41757	9.98181e-06	0.000156116
FAM54B	204.717	-1.39283	0.315354	-4.4167	1.00218e-05	0.000156607
ACADS	164.16	-1.93488	0.438332	-4.41419	1.01387e-05	0.000158256
PROP1	11.6797	6.92434	1.5687	4.41407	1.01447e-05	0.000158256
PRSS22	49.8961	2.33874	0.530117	4.41175	1.02537e-05	0.000159819
SPTLC3	34.7567	-2.17958	0.494085	-4.41134	1.02731e-05	0.000159984
HNRNPH3	553.112	1.72022	0.390101	4.40969	1.0352e-05	0.000161076
PCGF3	108.079	-1.10087	0.249659	-4.4095	1.0361e-05	0.000161078
GIMAP5	21.8017	2.29035	0.519546	4.40838	1.04149e-05	0.000161739
ENOSF1	163.103	-2.21479	0.502421	-4.40824	1.04213e-05	0.000161739
SLC44A4	946.568	-1.47911	0.335602	-4.40733	1.04652e-05	0.000162282
NUP85	45.3652	-1.59267	0.361435	-4.40651	1.05051e-05	0.000162761
BEST2	150.817	-4.33709	0.984354	-4.40603	1.05284e-05	0.000162958
ZBTB8OS	168.632	0.95724	0.217264	4.40588	1.05356e-05	0.000162958
TSPAN9	61.3204	2.93314	0.665834	4.4052	1.05684e-05	0.000163326
ADCK3	109.548	-1.10549	0.251121	-4.40223	1.07142e-05	0.000165439
RASAL1	52.5467	-2.22929	0.506445	-4.40185	1.07332e-05	0.000165591
WASF2	266.751	1.49297	0.339243	4.40089	1.07808e-05	0.000166185
SFRP2	99.5019	4.95267	1.12598	4.39854	1.08983e-05	0.000167855
GRP	4.67213	5.25584	1.19531	4.39705	1.0973e-05	0.000168861
OSBPL8	391.558	1.2518	0.284717	4.39664	1.0994e-05	0.000169042
CCDC163P	4.4259	-3.24163	0.737648	-4.39455	1.11003e-05	0.000170533
ZFP106	258.355	1.2254	0.279014	4.39188	1.12375e-05	0.000172495
PIAS4	100.771	-1.14057	0.259748	-4.39107	1.12795e-05	0.000172993
NPW	5.7296	-3.21708	0.732743	-4.39046	1.13109e-05	0.00017333
CLIC4	542.927	1.59168	0.362624	4.38934	1.13697e-05	0.000174083
LOC100128098	3.93303	5.3167	1.21145	4.38869	1.14034e-05	0.000174453
LMBR1	231.801	1.22706	0.279633	4.38811	1.14339e-05	0.000174639
UGT2B17	189.576	-2.5044	0.570761	-4.38782	1.14494e-05	0.000174639
PCBP3	2.35285	4.80297	1.09463	4.38777	1.14519e-05	0.000174639
CDK8	373.516	0.905714	0.20642	4.38773	1.14539e-05	0.000174639
BCAS1	669.433	-2.1061	0.480334	-4.38465	1.16175e-05	0.000176984
CCL18	29.9927	3.40607	0.776973	4.38376	1.16647e-05	0.000177555
2024-09-07	1072.83	1.44861	0.330667	4.38086	1.18213e-05	0.000179788
ZNF713	124.117	2.26651	0.517395	4.38062	1.18343e-05	0.000179835
SUMO1P3	1177.83	1.04399	0.238393	4.3793	1.19062e-05	0.000180684
TMEM175	81.6615	-1.18095	0.269671	-4.37923	1.191e-05	0.000180684
PLXNB1	373.339	-0.855257	0.195336	-4.37839	1.19558e-05	0.000181147
KIF15	144.657	1.69524	0.38719	4.37831	1.19604e-05	0.000181147
ANO7	23.1663	-3.06427	0.69996	-4.37778	1.19892e-05	0.000181432
ZNF880	1164.96	3.26504	0.745994	4.37677	1.20453e-05	0.00018213
GALNT12	248.622	-1.41589	0.32354	-4.37626	1.20736e-05	0.000182406
GNG4	68.7936	4.38044	1.0012	4.37519	1.21326e-05	0.000183146
GPR180	68.2388	1.44789	0.331041	4.37375	1.22129e-05	0.000184205
SNX4	391.451	1.4644	0.334868	4.37306	1.22517e-05	0.000184472
FARP1	247.485	1.17037	0.267641	4.3729	1.22608e-05	0.000184472
RB1CC1	323.061	0.970977	0.222044	4.3729	1.2261e-05	0.000184472
SEC61G	442.87	1.98936	0.455069	4.37155	1.23366e-05	0.000185457
TTC31	143.981	-1.1731	0.268425	-4.37032	1.24067e-05	0.000186356
SMN2	63.7643	1.96244	0.449175	4.36899	1.24824e-05	0.000187338
NOL12	65.3786	-1.8344	0.420057	-4.36702	1.25953e-05	0.000188764
KAT6B	33.1317	2.09217	0.47909	4.36697	1.25981e-05	0.000188764
C7orf23	103.369	1.23464	0.282749	4.36655	1.26224e-05	0.000188928
FLNC	233.379	2.48299	0.568655	4.36642	1.26298e-05	0.000188928
ZNF567	40.7164	-1.19152	0.272898	-4.36618	1.26438e-05	0.000188982
CHD1	631.43	1.25314	0.287117	4.36455	1.27384e-05	0.000190239
C1orf131	68.0578	1.81563	0.416079	4.36367	1.279e-05	0.000190854
PIGR	8863.97	-1.99706	0.457811	-4.3622	1.28762e-05	0.000191983
CDKN2AIPNL	170.926	1.34746	0.308927	4.36175	1.29026e-05	0.00019222
SEC63	304.212	1.3703	0.31423	4.36082	1.29579e-05	0.000192804
CCS	56.8339	-1.14254	0.262008	-4.36073	1.29631e-05	0.000192804
PLSCR1	398.711	1.06445	0.244198	4.35898	1.30669e-05	0.00019419
VENTX	8.1461	2.91891	0.669672	4.35872	1.30823e-05	0.00019426
ANKRD36BP1	645.962	1.08765	0.249558	4.35832	1.31066e-05	0.000194463
RSL1D1	1108.87	1.18069	0.270951	4.35756	1.31521e-05	0.000194979
NUS1	392.497	1.51662	0.348077	4.35715	1.31766e-05	0.00019508
MZT1	76.419	1.22667	0.281534	4.35709	1.31803e-05	0.00019508
CLIP1	199.336	1.19348	0.274041	4.35511	1.32998e-05	0.000196688
BRD1	113.297	-1.31567	0.302215	-4.35342	1.34032e-05	0.000198057
ZNF552	152.111	-1.61616	0.371268	-4.35309	1.34232e-05	0.000198191
SLC38A5	84.8317	1.81407	0.416767	4.35273	1.34452e-05	0.000198354
SCFD1	625.78	1.37815	0.316631	4.35255	1.34566e-05	0.000198362
NOL10	233.241	0.983493	0.225979	4.35214	1.34817e-05	0.000198572
CBLC	337.496	-1.141	0.262241	-4.35094	1.35557e-05	0.0001995
APOD	24.3233	3.13832	0.721401	4.35032	1.35941e-05	0.000199904
PSMB5	259.694	0.79895	0.183779	4.34733	1.37802e-05	0.000202477
C5orf43	346.309	1.09652	0.252358	4.34509	1.39219e-05	0.000204246
THOC7	545.649	1.42847	0.328756	4.34507	1.39231e-05	0.000204246
SOX6	20.1877	-2.59854	0.598245	-4.3436	1.40166e-05	0.000205452
SMR3B	23.5048	5.32974	1.22744	4.34215	1.41096e-05	0.000206649
TNIP2	127.703	-0.88191	0.203343	-4.33705	1.44408e-05	0.00021123
SNORA70	68730.5	1.74713	0.402853	4.3369	1.44507e-05	0.00021123
CCP110	129.499	1.00137	0.2309	4.3368	1.44572e-05	0.00021123
SCN9A	15.9646	-2.74202	0.632436	-4.33565	1.45332e-05	0.000212171
CXADRP2	13.294	3.8206	0.881554	4.33394	1.46467e-05	0.000213656
CRNDE	29.9864	3.23127	0.745833	4.33243	1.47475e-05	0.000214883
N4BP2L2	64.2152	1.75911	0.406043	4.33232	1.47544e-05	0.000214883
TNFRSF13B	32.9646	-3.90082	0.900888	-4.32998	1.49125e-05	0.000217012
MPND	25.3044	-1.45976	0.337143	-4.3298	1.49247e-05	0.000217016
LRFN3	26.7878	-1.84864	0.427144	-4.3279	1.50535e-05	0.000218714
ROGDI	87.9245	-1.4491	0.334928	-4.3266	1.51426e-05	0.000219771
FLOT2	376.233	-0.962898	0.222559	-4.32649	1.51504e-05	0.000219771
BRCA2	72.737	1.1341	0.262345	4.32295	1.53959e-05	0.000223155
RBP5	21.8831	-2.61728	0.60554	-4.32221	1.54471e-05	0.000223719
DHRS2	45.6609	2.90622	0.672809	4.31953	1.56365e-05	0.000226281
DYRK2	53.2776	-1.36731	0.316581	-4.31899	1.56742e-05	0.000226647
UNC119B	73.5078	-1.53714	0.356072	-4.31695	1.58203e-05	0.000228579
SERPINF2	74.071	4.22023	0.977763	4.31621	1.58732e-05	0.00022916
ZNF350	15.5535	2.35519	0.546108	4.31268	1.61286e-05	0.000232619
GTPBP1	341.94	-1.10099	0.255298	-4.31255	1.61383e-05	0.000232619
WHAMMP3	13.8269	3.70706	0.859819	4.31144	1.62192e-05	0.0002336
ACE	39.212	-2.06261	0.478429	-4.31121	1.62365e-05	0.000233664
CNTLN	31.2	2.03146	0.471308	4.31026	1.6306e-05	0.000234479
USMG5	981.334	1.16289	0.270015	4.30678	1.65645e-05	0.000238008
NXF1	226.086	-1.30443	0.302909	-4.30636	1.65967e-05	0.000238282
GRAMD1A	123.027	-1.57107	0.364968	-4.30468	1.67228e-05	0.000239905
MAK16	322.408	1.90316	0.442199	4.30386	1.67848e-05	0.000240605
TMEM165	317.082	1.27573	0.296478	4.30296	1.6853e-05	0.000241204
VPS28	171.989	-1.03445	0.240413	-4.30281	1.68643e-05	0.000241204
TMEM184B	235.391	-1.07642	0.250167	-4.30279	1.68664e-05	0.000241204
PPIB	1862.21	1.13732	0.264363	4.30212	1.69173e-05	0.000241742
EP400	73.4671	-1.12709	0.262006	-4.30178	1.69434e-05	0.000241925
FAM207A	564.619	1.68764	0.392415	4.30067	1.70286e-05	0.000242951
PLEKHA6	201.968	-1.33303	0.309978	-4.3004	1.70487e-05	0.000243048
C11orf53	6.64512	-2.60846	0.606632	-4.2999	1.70875e-05	0.00024341
ZBTB7C	211.239	-2.38318	0.554405	-4.29863	1.71858e-05	0.00024462
CBX1	14.6991	3.1028	0.722266	4.29592	1.73968e-05	0.000247428
PAIP2	200.172	1.22252	0.284718	4.29378	1.75657e-05	0.000249635
LINC00466	12.2272	3.80241	0.885735	4.29294	1.76322e-05	0.000250386
FOXC1	25.6929	2.51608	0.586135	4.29266	1.76548e-05	0.000250395
HSP90AA1	956.891	1.10985	0.258551	4.29259	1.76604e-05	0.000250395
VPS54	339.27	1.43076	0.333547	4.28952	1.79061e-05	0.000253681
PRR12	442.906	-0.968239	0.225738	-4.28921	1.79306e-05	0.000253831
WDR5	201.371	0.953959	0.222481	4.28781	1.8044e-05	0.000255238
RBMX2	21.8055	1.85192	0.431975	4.28711	1.81016e-05	0.000255854
APOL3	64.4691	2.64206	0.616461	4.28585	1.82038e-05	0.000257099
SIVA1	109.265	-0.952436	0.222239	-4.28563	1.82219e-05	0.000257155
MRPL43	306.68	-0.79902	0.186487	-4.28459	1.83073e-05	0.00025816
TCEAL2	20.3625	2.28856	0.534165	4.28437	1.8326e-05	0.000258224
CASP8AP2	171.075	1.25792	0.293668	4.28347	1.84003e-05	0.00025907
ZNF623	103.062	1.55823	0.363795	4.28326	1.84174e-05	0.00025911
DPH3P1	58.8361	1.39694	0.326168	4.28287	1.845e-05	0.000259368
NDUFA11	89.2748	-1.10223	0.257539	-4.27984	1.87027e-05	0.000262718
FAM78B	27.7055	3.13027	0.731527	4.27909	1.87659e-05	0.000263403
JMJD7	39.9356	-1.78608	0.417532	-4.2777	1.88831e-05	0.000264844
API5	262.516	0.792429	0.185285	4.27682	1.89584e-05	0.000265512
ZNF517	87.5739	2.45754	0.57462	4.2768	1.896e-05	0.000265512
EP300	204.275	1.60124	0.374424	4.27655	1.89809e-05	0.000265602
FAM182A	21.8332	3.31382	0.775072	4.2755	1.90707e-05	0.000266652
DEFA5	686.979	-5.40672	1.26469	-4.27514	1.91015e-05	0.000266878
SCYL2	230.216	1.0933	0.255763	4.27466	1.91429e-05	0.000267252
ARHGEF16	224.021	-1.32075	0.30903	-4.27385	1.92124e-05	0.000268016
MPEG1	84.1079	-1.78096	0.416766	-4.27328	1.92617e-05	0.000268499
SEC22B	455.525	1.02222	0.239235	4.27286	1.92984e-05	0.000268804
TNFRSF12A	143.276	1.55268	0.363408	4.27256	1.93238e-05	0.000268953
AK7	3.51949	-3.39538	0.795142	-4.27016	1.95336e-05	0.000271664
SYTL1	50.805	-2.18568	0.511895	-4.26977	1.95674e-05	0.000271927
RBL1	122.113	1.42397	0.333536	4.26931	1.96082e-05	0.000272083
C7orf33	6.78295	6.4	1.49914	4.26912	1.96248e-05	0.000272083
HMGA1P7	5.9004	5.90807	1.38392	4.26909	1.96275e-05	0.000272083
CRADD	59.0982	-1.50642	0.352876	-4.26896	1.96384e-05	0.000272083
MCCD1	12.1038	7.26746	1.7026	4.26845	1.96837e-05	0.000272503
IL32	993.596	1.49107	0.349406	4.26745	1.9772e-05	0.000273518
PCNP	724.589	1.41816	0.332399	4.26643	1.98621e-05	0.000274556
PLA2G6	43.4315	-1.6666	0.390652	-4.2662	1.98827e-05	0.000274632
ZNF862	94.5919	-1.50577	0.353081	-4.26465	2.0022e-05	0.000276346
NAA38	318.676	1.03614	0.242985	4.2642	2.00619e-05	0.000276687
MMP2	370.911	1.69188	0.396786	4.26397	2.00826e-05	0.000276762
PATZ1	29.6982	-1.70858	0.401117	-4.25955	2.04842e-05	0.000282083
CTNND2	3.76453	-4.17972	0.981412	-4.25888	2.0545e-05	0.000282707
BAIAP2L2	163.328	-1.61643	0.379566	-4.25863	2.05679e-05	0.000282809
DCAF16	197.72	1.17803	0.27665	4.2582	2.06079e-05	0.000283126
MOAP1	109.846	-1.06212	0.249439	-4.25805	2.06221e-05	0.000283126
ATP5L	4203.81	1.04689	0.246014	4.2554	2.08673e-05	0.000286277
FXYD6	628.865	1.94905	0.458106	4.25459	2.09436e-05	0.000287108
MMS22L	45.0115	1.26642	0.297709	4.25388	2.10097e-05	0.000287789
CASZ1	90.2638	-1.48397	0.348868	-4.25369	2.10281e-05	0.000287789
PDE5A	214.833	-1.38269	0.325077	-4.25344	2.10513e-05	0.000287789
SCEL	22.8195	3.70834	0.871856	4.25338	2.10566e-05	0.000287789
PADI2	142.488	-2.60827	0.613299	-4.25284	2.11072e-05	0.000288264
SNHG15	47.245	1.73848	0.408894	4.25167	2.12182e-05	0.000289564
OAF	216.657	-1.0169	0.239211	-4.25105	2.12772e-05	0.000290151
FAM86C1	77.3	1.18833	0.279642	4.24947	2.14281e-05	0.00029199
FAM3A	84.3673	-0.938748	0.220926	-4.24916	2.14576e-05	0.000292174
RHOBTB3	334.737	1.29609	0.30505	4.2488	2.1492e-05	0.000292423
BZW1	780.767	1.02028	0.240167	4.24821	2.15487e-05	0.000292976
AMPD1	42.0895	-2.57646	0.606579	-4.24753	2.16139e-05	0.00029354
ZNF91	699.212	-1.10254	0.259576	-4.24744	2.16225e-05	0.00029354
GBP1	198.195	1.15365	0.271634	4.24709	2.16564e-05	0.000293675
HSPB11	128.36	1.13778	0.267902	4.247	2.16655e-05	0.000293675
ZAK	59.9851	2.29964	0.541494	4.24684	2.16808e-05	0.000293675
TRMT6	98.5547	1.02013	0.24024	4.24631	2.1732e-05	0.000294149
C12orf74	39.6585	-2.52545	0.594922	-4.24501	2.18585e-05	0.000295642
BCAT1	22.5698	2.30152	0.542403	4.2432	2.20358e-05	0.000297818
C17orf62	519.382	2.43418	0.573768	4.24246	2.21085e-05	0.00029858
EHF	490.507	-1.35334	0.319089	-4.24128	2.22252e-05	0.000299933
RBM45	111.835	-1.71012	0.40324	-4.24096	2.22567e-05	0.000300135
OR2B11	16.967	2.98826	0.704677	4.2406	2.2292e-05	0.000300389
TGM5	13.5006	6.84384	1.61407	4.24011	2.23414e-05	0.000300811
RCAN3	156.302	1.1249	0.265318	4.23981	2.23708e-05	0.000300811
TECPR1	22.95	-1.7309	0.408252	-4.23979	2.23729e-05	0.000300811
PNO1	45.3003	1.44686	0.341395	4.23807	2.25446e-05	0.000302896
HDDC2	282.584	0.906503	0.213908	4.23781	2.25713e-05	0.000303031
PPP3R1	518.171	1.13125	0.26698	4.23719	2.26335e-05	0.000303444
FNDC1	18.1206	2.56005	0.604189	4.23717	2.26354e-05	0.000303444
THOC2	324.745	0.978835	0.231058	4.23632	2.27214e-05	0.000304213
ZUFSP	76.9046	1.17235	0.276744	4.23622	2.27319e-05	0.000304213
GHRLOS2	93.9416	-1.66632	0.39336	-4.23611	2.27429e-05	0.000304213
KTN1	1352.67	1.46214	0.345336	4.23397	2.29599e-05	0.000306891
ATG16L2	103.757	-1.44812	0.342078	-4.23329	2.303e-05	0.000307602
ZRANB2	32.3811	-1.76872	0.417909	-4.23231	2.31308e-05	0.000308673
NUAK2	64.395	-1.49557	0.35338	-4.23218	2.31441e-05	0.000308673
PITPNB	359.358	0.955665	0.225921	4.23009	2.33595e-05	0.000311317
ZNF267	314.185	0.913315	0.216073	4.22688	2.36952e-05	0.00031556
TFF3	4691.48	-1.98843	0.470751	-4.22395	2.40054e-05	0.000319457
HSP90AB1	5546.39	1.22755	0.29063	4.22376	2.40258e-05	0.000319489
HIST1H2BJ	149.323	2.28154	0.540188	4.2236	2.40428e-05	0.000319489
LY6E	69.0386	1.66022	0.393102	4.22339	2.40658e-05	0.00031956
DMAP1	126.898	-1.74712	0.414039	-4.2197	2.44629e-05	0.000324597
CCL4	82.6147	2.64172	0.626137	4.21908	2.45304e-05	0.000325256
HTRA1	73.8233	1.2097	0.286987	4.21518	2.49584e-05	0.00033069
CCDC104	206.089	1.54709	0.367131	4.214	2.50887e-05	0.000332174
HOXB5	474.501	-2.28363	0.542184	-4.21192	2.53212e-05	0.000335009
SEPT7P2	374.64	1.96617	0.466861	4.21147	2.53709e-05	0.000335423
FXYD5	1008.65	1.75452	0.416623	4.21129	2.53921e-05	0.00033546
ARHGEF40	75.7341	-1.81094	0.430447	-4.20711	2.5866e-05	0.00034137
CALCOCO1	377.474	-1.3368	0.317755	-4.20701	2.5877e-05	0.00034137
NBPF24	159.821	-1.11136	0.264197	-4.20653	2.59318e-05	0.000341845
SNORA80B	25.3476	2.1362	0.507927	4.20573	2.60238e-05	0.000342726
MRGBP	157.051	1.39965	0.332805	4.20562	2.60362e-05	0.000342726
RING1	267.534	-1.01888	0.24229	-4.20523	2.6082e-05	0.00034308
ACAD10	79.9722	-1.35863	0.32311	-4.20485	2.61251e-05	0.000343398
RPL8	608.179	-1.05593	0.251175	-4.20398	2.62265e-05	0.00034448
RCN1	858.265	0.984701	0.23424	4.20382	2.62452e-05	0.00034448
SCRN2	52.0702	-1.77288	0.421751	-4.20362	2.6268e-05	0.000344531
ZNF534	38.5674	3.73902	0.889624	4.20292	2.63489e-05	0.000345108
COQ7	15.3004	1.66516	0.396191	4.20292	2.63499e-05	0.000345108
MRPL54	105.073	-1.18366	0.281909	-4.19872	2.68423e-05	0.000351304
NDUFA1	1871.51	1.12162	0.26727	4.19658	2.70979e-05	0.000354394
MTFR1	179.071	0.911299	0.217272	4.19429	2.73733e-05	0.00035774
NR3C2	419.142	-1.31963	0.31465	-4.19397	2.74116e-05	0.000357983
DYRK1B	57.947	-1.27041	0.303055	-4.192	2.76501e-05	0.000360839
CXCL5	52.3619	4.61805	1.10213	4.19011	2.78824e-05	0.00036361
ZC3H6	138.596	1.57844	0.376752	4.1896	2.79443e-05	0.000364156
DPH1	56.1867	-1.55922	0.372192	-4.1893	2.79821e-05	0.000364388
CSMD2	26.1757	2.77276	0.661961	4.1887	2.80562e-05	0.000365091
BCMO1	11.9678	-2.90232	0.69302	-4.18793	2.81516e-05	0.000366072
PTGDR2	26.2938	-2.70115	0.645046	-4.18753	2.82007e-05	0.000366448
AATF	732.333	1.16514	0.278257	4.18727	2.82333e-05	0.000366611
SEMA3C	425.476	1.40948	0.336764	4.18536	2.8472e-05	0.000369445
TLK2	1089.18	-1.06452	0.254403	-4.18439	2.85931e-05	0.000370754
FAM204A	551.481	1.51193	0.361626	4.18092	2.90328e-05	0.000376187
ZDHHC9	649.447	1.51956	0.363628	4.17889	2.92935e-05	0.000379036
FAM129A	127.493	1.76235	0.421727	4.17888	2.92943e-05	0.000379036
CDR2	105.559	1.10225	0.263797	4.17839	2.93576e-05	0.000379585
KAZALD1	30.741	-1.95195	0.467324	-4.17687	2.95552e-05	0.000381869
DCAF6	6.48309	4.1148	0.98522	4.17653	2.95991e-05	0.000382164
MAP3K11	222.577	-1.23707	0.296221	-4.17617	2.96462e-05	0.000382502
TXNRD2	66.6587	-1.45594	0.348711	-4.1752	2.97723e-05	0.000383856
FGFR1OP2	36.5309	2.51224	0.601752	4.17487	2.98155e-05	0.000384141
GNG11	71.9827	1.87991	0.450358	4.17425	2.98971e-05	0.00038492
CDC42BPG	75.1955	-1.23451	0.295927	-4.17167	3.02378e-05	0.000388949
TBC1D3C	63.6541	-1.65089	0.39575	-4.17156	3.02528e-05	0.000388949
WBP5	102.266	2.39213	0.573574	4.17056	3.03849e-05	0.000390372
RPS4X	16714.1	1.31017	0.314162	4.17036	3.04115e-05	0.000390439
PRKCZ	92.837	-1.59205	0.381785	-4.17	3.04595e-05	0.000390779
STK31	14.3794	3.08545	0.739982	4.16963	3.05089e-05	0.000391137
FAM108C1	136.386	-1.26567	0.303576	-4.16919	3.05684e-05	0.00039151
RPL38	4656.14	0.832795	0.199754	4.1691	3.0581e-05	0.00039151
BCCIP	365.137	0.783294	0.187929	4.16803	3.07243e-05	0.000393068
CMSS1	237.158	1.36993	0.328691	4.16785	3.07487e-05	0.000393104
INO80E	163.435	-0.829138	0.198967	-4.16721	3.08354e-05	0.000393936
ULK4	34.1341	-1.55108	0.372331	-4.16587	3.10161e-05	0.00039588
CDH3	165.898	2.03223	0.48784	4.16576	3.10311e-05	0.00039588
UBE2Q1	228.543	1.27725	0.306685	4.16472	3.1174e-05	0.000397425
C22orf39	31.9085	3.41701	0.820598	4.16405	3.12656e-05	0.000398314
LIN54	82.0228	-1.91244	0.459312	-4.16372	3.13107e-05	0.000398609
EPOR	20.378	-2.43038	0.583739	-4.16348	3.13438e-05	0.000398752
GINS1	69.0409	1.993	0.478742	4.16298	3.14118e-05	0.000399337
PDLIM3	27.197	2.57628	0.618919	4.16255	3.14715e-05	0.000399818
FAM98A	123.3	1.01711	0.244409	4.1615	3.16167e-05	0.000401382
ANGPT2	30.4222	2.58921	0.622229	4.16118	3.16609e-05	0.000401622
GMIP	90.1515	-1.55743	0.374288	-4.16104	3.16797e-05	0.000401622
C5orf51	153.926	1.70755	0.410416	4.16053	3.17511e-05	0.000402247
GCC2	1470.16	2.13665	0.513637	4.15984	3.18471e-05	0.000403183
NUCKS1	2200.28	1.96167	0.471639	4.15926	3.19279e-05	0.000403925
CTDSP1	625.942	-0.658456	0.158334	-4.15866	3.20125e-05	0.000404713
OR4C16	14.5996	3.73378	0.897987	4.15794	3.2113e-05	0.000405702
GMPS	382.798	1.66159	0.400042	4.15354	3.27375e-05	0.000413306
ZNF846	45.8015	-1.41906	0.34184	-4.15124	3.30675e-05	0.000417182
NSUN5P2	33.5428	-3.52677	0.849692	-4.15065	3.31536e-05	0.000417978
PSG4	5.56071	6.12885	1.47683	4.14999	3.32488e-05	0.000418889
HN1L	319.563	1.15196	0.277777	4.14708	3.36748e-05	0.000423962
BCL2A1	23.2503	2.75984	0.665607	4.14636	3.37809e-05	0.000425004
ZNF300	57.0171	2.66019	0.641609	4.14612	3.38154e-05	0.000425144
GATAD2B	276.944	-0.980512	0.236507	-4.1458	3.38632e-05	0.000425452
C6orf48	728.74	0.948146	0.228766	4.14461	3.40393e-05	0.000427369
ASMTL	94.9045	-1.3086	0.315755	-4.14435	3.40778e-05	0.000427558
ZNF121	344.142	1.20036	0.289678	4.14376	3.41658e-05	0.000428367
SERPING1	164.301	1.8742	0.452449	4.14235	3.4376e-05	0.000430705
PHKG1	12.3182	3.2429	0.782997	4.14165	3.44816e-05	0.000431731
TST	338.407	-1.45512	0.351367	-4.14133	3.45301e-05	0.000432041
GOLGA6L9	280.517	3.35878	0.811733	4.1378	3.50659e-05	0.000438444
SART1	157.809	-1.04154	0.25174	-4.13737	3.51304e-05	0.00043895
PDCL3	68.9998	2.01334	0.486671	4.13696	3.51935e-05	0.000439435
TIMP2	314.917	1.29408	0.312824	4.13676	3.52241e-05	0.000439516
P2RY1	62.7651	-2.20333	0.532774	-4.13558	3.54064e-05	0.000441348
STRA6	8.79675	4.33443	1.0481	4.13549	3.54194e-05	0.000441348
ID3	46.5096	-1.82305	0.44125	-4.13155	3.60321e-05	0.000448676
KDM4A	78.1355	-1.33261	0.32258	-4.1311	3.61025e-05	0.000449245
RPL30	16635.5	1.19084	0.288276	4.13089	3.61355e-05	0.000449349
CLIC1	1723.8	0.907624	0.219767	4.12994	3.62858e-05	0.000450909
SMR3A	22.9758	5.697	1.37989	4.12858	3.65008e-05	0.000453272
RPL39L	22.0266	2.24122	0.543075	4.1269	3.67678e-05	0.000456277
RAB40C	136.205	-1.19707	0.290215	-4.12477	3.71101e-05	0.000460211
CWC15	519.134	1.46185	0.35444	4.1244	3.7171e-05	0.000460652
FAM122B	508.735	0.925316	0.224457	4.12246	3.74844e-05	0.00046422
ZGPAT	45.792	-1.11326	0.270216	-4.11988	3.79068e-05	0.000469132
ZNF280C	81.5508	1.58133	0.38386	4.11955	3.79614e-05	0.000469489
YWHAQ	1193.66	1.1719	0.284537	4.11863	3.81129e-05	0.000471042
ASIC3	4.02981	-3.06631	0.744666	-4.11769	3.82681e-05	0.000472639
HBB	1801.35	2.65355	0.64487	4.11485	3.87428e-05	0.000478178
CNOT2	339.372	0.806772	0.196125	4.11356	3.89602e-05	0.000480536
FAM72D	26.8329	2.3424	0.569463	4.11334	3.8997e-05	0.000480663
SPATA31C2	47.8779	3.21408	0.781574	4.11232	3.91711e-05	0.000482483
TLN2	292.719	-1.72799	0.420348	-4.11086	3.94192e-05	0.00048521
FXR1	401.008	1.19154	0.28992	4.10989	3.95843e-05	0.000486914
PPP1R15B	528.573	1.10873	0.27001	4.10625	4.02135e-05	0.000494319
POLE2	10.7227	1.96096	0.477619	4.10569	4.03106e-05	0.000495178
NAA15	105.727	0.861735	0.209957	4.10434	4.05479e-05	0.000497412
COL6A3	22.3777	3.52307	0.858382	4.10432	4.05514e-05	0.000497412
WNK2	531.888	-1.44285	0.351556	-4.10418	4.05744e-05	0.000497412
ERO1L	215.448	1.13957	0.2777	4.10361	4.06761e-05	0.00049799
FUBP1	1053.31	1.19432	0.291042	4.1036	4.06762e-05	0.00049799
PFKFB2	376.002	-0.921349	0.224564	-4.10283	4.08119e-05	0.000499314
TMEM192	31.2939	1.65693	0.403913	4.1022	4.09233e-05	0.000500342
GPSM2	258.883	1.6587	0.404425	4.10138	4.1069e-05	0.000501785
CXCL1	420.139	1.47606	0.359915	4.10115	4.11101e-05	0.000501951
PIK3C2A	64.011	1.54597	0.377001	4.1007	4.11909e-05	0.000502601
DUSP1	537.824	2.33641	0.570013	4.09887	4.15174e-05	0.000506245
EIF3G	501.883	-0.881009	0.214949	-4.09869	4.15494e-05	0.000506296
HIST1H3E	25.1943	-1.78208	0.435048	-4.09628	4.19843e-05	0.000511253
UQCRC1	244.781	-1.09243	0.26685	-4.09378	4.24406e-05	0.000516464
PTPN18	505.624	-1.26632	0.309358	-4.09338	4.25125e-05	0.000516681
ASB10	15.4284	3.50133	0.855367	4.09337	4.25151e-05	0.000516681
SGK223	73.8608	-1.54727	0.378645	-4.08634	4.38236e-05	0.000532227
ZNF528	34.5248	2.73859	0.670317	4.08552	4.39788e-05	0.000533757
C3orf80	8.91081	2.90824	0.712124	4.0839	4.42868e-05	0.000537136
WNT3	7.10141	2.12325	0.519989	4.08327	4.44068e-05	0.000538233
XK	23.633	-1.49322	0.365708	-4.0831	4.44383e-05	0.000538256
RPS13	4311.38	1.09989	0.269484	4.08146	4.47535e-05	0.000541714
CPT1A	307.028	-1.17579	0.288126	-4.08081	4.48786e-05	0.000542868
EEF1E1	283.62	1.38746	0.340049	4.08018	4.50009e-05	0.000543985
CDC27	666.642	0.946658	0.232033	4.07985	4.50653e-05	0.000544402
HABP4	54.9425	1.58852	0.389444	4.07894	4.52415e-05	0.000546168
APC2	15.5896	2.3878	0.585505	4.07819	4.53869e-05	0.000547561
UBAC2	292.465	0.806154	0.197727	4.07711	4.55983e-05	0.000549747
MCRS1	88.847	-1.30288	0.31981	-4.07392	4.62284e-05	0.000556974
SPATS2	62.2199	1.17388	0.288172	4.07354	4.63047e-05	0.000557525
UBA2	720.72	1.34885	0.331381	4.07038	4.6936e-05	0.00056374
EGFL6	3.63085	5.20513	1.27879	4.07036	4.69415e-05	0.00056374
AKAP17A	547.816	-1.06668	0.262062	-4.07034	4.69442e-05	0.00056374
PUM1	183.089	-0.817534	0.200852	-4.07034	4.69448e-05	0.00056374
TRIM21	124.666	1.23777	0.304176	4.06924	4.71658e-05	0.00056602
ZNF638	191.534	-1.39458	0.342755	-4.06874	4.72687e-05	0.000566882
ZNF302	53.2716	1.29254	0.317701	4.0684	4.73364e-05	0.00056732
ATG3	375.955	1.30136	0.320091	4.0656	4.791e-05	0.000573817
THOC3	732.615	1.71933	0.422955	4.06505	4.80227e-05	0.000574788
SSX2IP	48.4987	1.32231	0.325357	4.06418	4.82024e-05	0.00057656
RAB5A	489.519	1.34733	0.331852	4.06004	4.90634e-05	0.000586473
NDUFA4	950.324	1.32963	0.327508	4.05982	4.91101e-05	0.000586647
CXCL9	37.1618	2.21832	0.546485	4.05925	4.92305e-05	0.000587699
LOC728554	721.706	1.70547	0.420257	4.05817	4.94586e-05	0.000590036
ACADVL	73.6111	1.22389	0.301614	4.05779	4.95393e-05	0.000590425
PAIP1	360.124	1.50394	0.370637	4.05771	4.95561e-05	0.000590425
FBXO5	88.8072	1.04972	0.258709	4.05752	4.95964e-05	0.000590519
ELMO3	236.814	-1.18695	0.292617	-4.05632	4.98522e-05	0.000592858
CES3	103.621	-2.00424	0.494107	-4.05629	4.98581e-05	0.000592858
ARAF	232.015	-0.924713	0.228019	-4.05542	5.00445e-05	0.000594687
CAPN5	97.0447	-1.61423	0.398119	-4.05466	5.02082e-05	0.000596243
RIPK2	71.7222	1.34751	0.332415	4.0537	5.04141e-05	0.000598298
HIST1H3H	12.5636	2.30942	0.569781	4.05317	5.0529e-05	0.000599271
KCNJ15	9.2633	4.785	1.18073	4.05258	5.06563e-05	0.000600365
RAET1L	7.41965	4.23832	1.04587	4.05244	5.06872e-05	0.000600365
TPSB2	55.6876	-1.50648	0.371796	-4.05189	5.08045e-05	0.000601363
PPP2R5A	148.712	1.36316	0.336473	4.05132	5.09285e-05	0.000602439
SRM	180.823	1.11687	0.27572	4.05074	5.1055e-05	0.000603543
LYRM9	21.8599	-1.833	0.452544	-4.05044	5.11212e-05	0.000603934
CTAGE5	234.091	-1.47825	0.36507	-4.04924	5.13851e-05	0.000606657
MRPL34	18.0744	-1.23913	0.30604	-4.0489	5.14599e-05	0.000607147
ABCD2	11.7476	-3.03746	0.75045	-4.04751	5.17655e-05	0.000610356
TREH	6.3156	-3.51973	0.869922	-4.04604	5.20924e-05	0.000613814
NR5A2	191.186	-1.46639	0.362481	-4.04543	5.22262e-05	0.000614992
THAP7	86.3874	-0.827938	0.204709	-4.04446	5.24439e-05	0.000617156
PSAT1	72.229	2.03262	0.502616	4.04409	5.25275e-05	0.000617741
SUGP1	73.0024	-0.984153	0.243379	-4.0437	5.26143e-05	0.000618362
HEXB	271.647	1.16234	0.287861	4.03784	5.39466e-05	0.000633612
DIRAS3	21.9737	2.90225	0.71889	4.03713	5.41096e-05	0.000634772
GRHPR	172.701	-1.10503	0.27372	-4.03709	5.41174e-05	0.000634772
DNAJB4	36.2025	1.63269	0.404435	4.03695	5.415e-05	0.000634772
TSPAN7	54.8031	-2.23839	0.554676	-4.03549	5.44874e-05	0.000638316
ISLR	35.929	2.66886	0.661563	4.03417	5.47954e-05	0.000641512
SPG20	21.3723	1.94524	0.482327	4.03304	5.50608e-05	0.000644205
DCUN1D5	115.911	1.59245	0.394946	4.03206	5.52893e-05	0.000646462
C1orf210	45.5121	-1.99487	0.494803	-4.03165	5.53859e-05	0.000646937
TOPBP1	390.125	0.79438	0.197039	4.03159	5.5401e-05	0.000646937
YTHDC1	455.67	0.851895	0.21136	4.03053	5.56509e-05	0.000649272
EPS8L3	771.084	-1.15338	0.286175	-4.03034	5.5697e-05	0.000649272
PTPN2	250.799	1.15599	0.286833	4.0302	5.57303e-05	0.000649272
ARIH2OS	5.85611	-2.53762	0.629683	-4.03	5.57768e-05	0.000649272
FAM20A	20.4693	2.34955	0.583017	4.02999	5.57793e-05	0.000649272
PTRF	459.196	1.4978	0.371683	4.02978	5.58286e-05	0.000649431
NDRG2	189.167	-1.33372	0.331019	-4.02913	5.59844e-05	0.000650828
PIK3C2B	341.283	-1.10966	0.275429	-4.02886	5.60489e-05	0.000651161
MAP2K7	139.539	-0.916975	0.227654	-4.02793	5.62701e-05	0.000653315
CREB3L1	190.441	-1.68674	0.418787	-4.02768	5.63296e-05	0.000653589
SETD5	229.846	-0.897695	0.222896	-4.02742	5.63919e-05	0.000653895
CXCL14	457.62	-1.39811	0.347218	-4.0266	5.65888e-05	0.00065576
NPDC1	903.818	-1.30751	0.324822	-4.02531	5.69014e-05	0.000658576
CCDC80	5.91231	3.46305	0.860323	4.02529	5.69041e-05	0.000658576
PSG1	5.2155	6.33736	1.57473	4.02442	5.71153e-05	0.000660599
RAB28	83.1095	1.05241	0.26169	4.02159	5.78074e-05	0.00066818
UTP23	76.1669	1.62913	0.405138	4.02118	5.79085e-05	0.000668924
LOC100272228	8.52927	-3.34473	0.83186	-4.02079	5.80038e-05	0.0006696
MAPK13	323.027	1.51277	0.376292	4.02021	5.81459e-05	0.000670815
DNAJC24	43.0574	1.48276	0.368886	4.01957	5.8305e-05	0.00067205
DIRC1	3.21612	5.61374	1.39663	4.01948	5.83268e-05	0.00067205
RPL15	2893.06	-0.931906	0.231899	-4.01859	5.85471e-05	0.000674162
TBC1D9B	439.484	-1.09496	0.272543	-4.01757	5.88006e-05	0.000676653
IER3	941.728	1.85058	0.460657	4.01727	5.88764e-05	0.000677097
IFT81	12.5508	-2.25418	0.561206	-4.01667	5.90263e-05	0.000678393
KCNK10	15.7907	-2.94201	0.732517	-4.01631	5.91165e-05	0.00067897
IL1RN	36.3836	2.50125	0.622816	4.01604	5.91833e-05	0.00067897
CALB2	5.51158	3.91756	0.975511	4.0159	5.92192e-05	0.00067897
XYLB	51.9335	-1.30347	0.324579	-4.01587	5.92257e-05	0.00067897
HEATR3	42.7179	1.87073	0.466002	4.01443	5.95886e-05	0.0006827
CHML	85.9504	1.5724	0.39199	4.01131	6.03819e-05	0.000691
RGS3	10.808	2.77894	0.692782	4.01129	6.0389e-05	0.000691
TMEM82	31.0392	-2.29897	0.573267	-4.0103	6.06406e-05	0.000693228
C6orf1	126.754	0.93437	0.232997	4.01023	6.06598e-05	0.000693228
JMJD6	11.8265	2.0098	0.50124	4.00965	6.0808e-05	0.000694485
OBSCN	28.2363	-1.8224	0.454566	-4.00911	6.0949e-05	0.000695659
ADAMTS17	10.166	-2.60448	0.64984	-4.00788	6.12659e-05	0.000698838
RHOD	56.5777	1.60433	0.400388	4.00694	6.151e-05	0.000701184
SPHK1	56.5124	1.75721	0.438602	4.00639	6.1653e-05	0.000702374
LDHD	12.1569	-2.58142	0.644642	-4.00443	6.21674e-05	0.000707791
TXLNG	214.848	1.04688	0.261442	4.00423	6.22193e-05	0.000707938
SRGN	288.179	1.99186	0.497553	4.00332	6.24597e-05	0.00071023
SNAI1	17.3738	1.96687	0.49133	4.00315	6.25039e-05	0.000710289
ITPRIPL1	8.74273	4.658	1.16364	4.00296	6.25537e-05	0.000710412
TCEB1	518.974	0.808611	0.202023	4.00257	6.26581e-05	0.000711118
AQP9	8.24879	3.46875	0.866659	4.00243	6.2694e-05	0.000711118
B4GALNT4	22.5031	3.20164	0.79998	4.00216	6.27677e-05	0.000711511
LRRC24	33.5247	-1.35896	0.339573	-4.00197	6.28165e-05	0.000711621
PKIG	8.18092	1.89839	0.474691	3.99922	6.35506e-05	0.000719489
PAM	47.3054	2.38431	0.596252	3.99883	6.36555e-05	0.000720228
CCDC48	10.0189	-2.10457	0.52649	-3.99736	6.40541e-05	0.000724289
ESF1	168.65	1.46497	0.366565	3.99647	6.42953e-05	0.000726565
CLASRP	194.78	-1.61088	0.403148	-3.99576	6.44873e-05	0.000728283
SUMF1	59.527	-1.30341	0.326261	-3.995	6.46945e-05	0.00073017
ZNF57	12.0332	1.91241	0.478722	3.99482	6.47436e-05	0.000730271
UBE2K	202.143	0.940151	0.235519	3.99182	6.55672e-05	0.000739102
SREBF1	186.072	-1.22677	0.307342	-3.99155	6.56442e-05	0.000739513
GFI1	130.931	-1.60313	0.401725	-3.99061	6.59049e-05	0.00074199
PRDM2	82.5044	1.64746	0.412983	3.98918	6.63028e-05	0.000746009
B4GALNT2	85.1804	-4.03577	1.01192	-3.98822	6.65701e-05	0.000747978
NUDT16P1	32.5165	-1.26679	0.317639	-3.98815	6.65906e-05	0.000747978
VMAC	26.3055	-1.67853	0.420883	-3.98811	6.66011e-05	0.000747978
TXNDC12	152.636	0.970503	0.243405	3.9872	6.68571e-05	0.000750391
SUZ12P1	130.598	1.15562	0.289972	3.98529	6.73988e-05	0.000756004
EPS8L2	552.132	-1.17241	0.294237	-3.98457	6.7601e-05	0.000757806
GYS1	157.338	-1.21743	0.305624	-3.98342	6.79291e-05	0.000761015
HMHA1	68.6248	-1.96208	0.492596	-3.98314	6.80112e-05	0.000761466
TEP1	305.802	-1.12676	0.282937	-3.98235	6.82372e-05	0.000763492
HSD11B1	6.73585	3.43853	0.863473	3.98221	6.82761e-05	0.000763492
PCSK1	121.443	-4.10901	1.03189	-3.98201	6.83349e-05	0.000763662
REEP4	75.0102	-1.10159	0.276652	-3.98187	6.83751e-05	0.000763662
HSPA14	336.965	0.981642	0.246572	3.98115	6.85831e-05	0.000765515
RNF186	291.102	-1.77059	0.444952	-3.9793	6.91198e-05	0.000771033
LEFTY1	221.236	-2.29217	0.576148	-3.97844	6.9368e-05	0.000773144
UGT8	372.152	-1.62168	0.407626	-3.97835	6.93939e-05	0.000773144
MTMR11	269.326	-1.49022	0.374659	-3.97754	6.96325e-05	0.000775327
NFYA	366.283	-0.853133	0.214497	-3.97736	6.96848e-05	0.000775435
FOPNL	114.025	1.22397	0.30776	3.97702	6.97839e-05	0.000776064
GTF3C1	301.055	-0.90904	0.228715	-3.97456	7.05085e-05	0.000783226
TLR2	20.5747	2.11037	0.530979	3.97449	7.05313e-05	0.000783226
DIDO1	198.459	1.0367	0.260846	3.9744	7.0557e-05	0.000783226
TPM4	993.472	1.24413	0.313098	3.97362	7.07881e-05	0.000785313
RRP36	71.9719	1.27785	0.321598	3.97343	7.08442e-05	0.000785456
MLYCD	89.4597	-0.979258	0.246492	-3.97278	7.10383e-05	0.000787128
RASL10B	8.42468	4.7279	1.19032	3.97196	7.12825e-05	0.000789354
PTPN1	199.6	0.795443	0.200291	3.97144	7.14406e-05	0.000790329
CACNA1I	9.86528	-3.12185	0.786087	-3.97138	7.14574e-05	0.000790329
PPAPDC2	74.2014	-1.06232	0.267516	-3.97107	7.15505e-05	0.000790879
CAMKMT	26.6453	1.46362	0.368812	3.96846	7.2339e-05	0.000799109
CYR61	198.803	2.41548	0.608882	3.96708	7.27589e-05	0.00080326
P2RX4	151.103	-0.965419	0.243466	-3.9653	7.33022e-05	0.000808767
SLC45A3	44.3113	-2.08289	0.525361	-3.96469	7.34907e-05	0.000810356
METTL9	192.308	0.986918	0.248965	3.96409	7.36768e-05	0.000811916
ADAMTS4	52.9173	2.83947	0.716352	3.9638	7.37671e-05	0.000812377
OR6T1	26.5642	-3.14978	0.794699	-3.96349	7.38624e-05	0.000812377
NUF2	52.7174	1.80938	0.456529	3.96334	7.39094e-05	0.000812377
ZNF827	123.898	-1.27091	0.320666	-3.96333	7.39111e-05	0.000812377
NID1	51.0456	1.55712	0.39289	3.96323	7.39417e-05	0.000812377
ZNF407	53.3059	-1.00331	0.253235	-3.96197	7.43325e-05	0.000816179
RPP25	26.3028	3.36396	0.849181	3.96142	7.45054e-05	0.000817583
LOC286135	5.04064	5.66634	1.43044	3.96125	7.45582e-05	0.000817669
SI	84.161	-2.56626	0.647929	-3.96071	7.47276e-05	0.000819035
LOC152217	513.77	0.794511	0.200704	3.95861	7.53861e-05	0.000825755
GOLGA6L6	3.65461	5.1433	1.29968	3.95735	7.57874e-05	0.000829651
WDR37	14.9262	2.08518	0.527111	3.95587	7.62559e-05	0.000834278
SLC51A	16.4011	-3.26071	0.824433	-3.95509	7.65046e-05	0.000836322
WDR54	121.557	1.65124	0.417506	3.955	7.65346e-05	0.000836322
MCL1	736.838	1.20558	0.304864	3.9545	7.6696e-05	0.000837583
HOMER3	64.8758	1.25567	0.317629	3.95326	7.70933e-05	0.000841417
PTTG1	134.609	1.03599	0.262231	3.95068	7.7929e-05	0.000850029
MVP	213.046	-1.46435	0.370751	-3.94969	7.82525e-05	0.000853046
LOC100505624	6.57187	4.4616	1.12977	3.94912	7.84403e-05	0.000854581
RDX	132.807	2.15655	0.546106	3.94895	7.84945e-05	0.00085466
RNF130	631.307	1.49786	0.379333	3.94866	7.85889e-05	0.000855177
NSUN6	88.1725	-1.29805	0.328758	-3.94834	7.86945e-05	0.000855814
ZNF639	384.053	1.18644	0.300718	3.94537	7.96773e-05	0.000865985
FKBP9	531.974	0.704053	0.178461	3.94513	7.97552e-05	0.000866314
OSBPL9	1315.87	1.39199	0.353093	3.94227	8.07157e-05	0.000876225
CD109	36.8131	1.97362	0.500723	3.94155	8.09565e-05	0.000878315
PPP1R13B	35.4457	-1.47403	0.374013	-3.94112	8.11014e-05	0.000879363
MTRNR2L1	16.6011	2.58899	0.656946	3.94095	8.11593e-05	0.000879467
BTBD1	832.405	0.954937	0.242334	3.94059	8.12817e-05	0.000880269
DOCK1	287.533	-0.914408	0.232169	-3.93854	8.19783e-05	0.000887027
CHFR	151.119	-1.39045	0.353046	-3.93844	8.20137e-05	0.000887027
OSBP2	46.8846	-1.63354	0.41478	-3.93833	8.20518e-05	0.000887027
RFC3	66.5373	1.58364	0.402328	3.9362	8.27808e-05	0.000894376
LOC100190940	45.2678	3.89311	0.989632	3.9339	8.35779e-05	0.000902453
FMNL2	540.821	1.14864	0.291996	3.93374	8.36333e-05	0.000902516
CDC42EP3	234.264	-1.25694	0.319564	-3.93329	8.37904e-05	0.000903675
PHF6	342.713	0.988808	0.251423	3.93285	8.39442e-05	0.000904799
SCD	882.641	1.46294	0.372145	3.93111	8.45557e-05	0.000910566
DCN	559.874	1.70302	0.433225	3.93104	8.45794e-05	0.000910566
MAPKBP1	24.5614	-1.3648	0.347227	-3.93057	8.47438e-05	0.000910901
SDF4	754.937	-0.677398	0.172343	-3.93053	8.47577e-05	0.000910901
HELLS	109.282	1.21685	0.30959	3.93053	8.47606e-05	0.000910901
CHMP4C	203.609	1.43384	0.36484	3.93006	8.49247e-05	0.000912127
CACNG4	7.11091	3.96107	1.00802	3.92956	8.51031e-05	0.000913504
HEPHL1	4.95413	4.98669	1.26912	3.92925	8.52109e-05	0.000914122
SNORA69	198.865	2.04883	0.521597	3.928	8.5656e-05	0.000918355
WRNIP1	331.562	1.21155	0.30849	3.92734	8.58897e-05	0.000919142
SCARNA1	279.113	1.11618	0.284209	3.92731	8.59005e-05	0.000919142
ATP6V1H	166.737	1.01614	0.25874	3.92727	8.59169e-05	0.000919142
PABPC3	762.449	1.5214	0.387399	3.92723	8.59313e-05	0.000919142
TBC1D2B	29.7687	-1.53542	0.390992	-3.92698	8.6019e-05	0.00091954
TRNP1	25.8914	2.17875	0.555082	3.92509	8.66957e-05	0.000926229
SMARCE1	781.985	1.80832	0.460743	3.9248	8.68033e-05	0.000926835
SCARNA9L	428.094	1.2758	0.325078	3.92458	8.68817e-05	0.000927129
NME8	19.1518	3.4152	0.870304	3.92415	8.70383e-05	0.000928255
CYTH1	188.969	-1.41823	0.361547	-3.92268	8.75709e-05	0.000933389
GYLTL1B	70.7804	1.94186	0.495106	3.92212	8.77741e-05	0.000934478
HMGB2	630.979	1.2236	0.311979	3.92206	8.77941e-05	0.000934478
ZNF154	340.067	1.8143	0.462598	3.92197	8.78271e-05	0.000934478
C15orf38	179.224	-0.909368	0.231915	-3.92113	8.81337e-05	0.000937193
MGLL	166.666	-1.54785	0.394943	-3.91918	8.88518e-05	0.000944277
ZNF426	237.87	2.26283	0.577462	3.91858	8.90719e-05	0.000946064
MCTP1	44.5316	1.75209	0.447214	3.9178	8.93626e-05	0.000948598
HOXA6	212.822	-1.54821	0.39529	-3.91665	8.9789e-05	0.000952569
PDE4C	26.9672	-3.01324	0.769558	-3.91555	9.01997e-05	0.000956369
FSTL3	50.902	1.44186	0.368338	3.9145	9.05915e-05	0.000959964
CHST3	43.1445	1.70791	0.436355	3.91403	9.07671e-05	0.000961265
TPM3	1457.94	1.55207	0.396557	3.91386	9.08319e-05	0.000961393
KCTD7	26.2013	-1.74055	0.444783	-3.91325	9.10613e-05	0.00096326
SPAG8	10.0915	3.06965	0.784843	3.91117	9.18508e-05	0.000971048
MB	18.2769	-3.29217	0.842047	-3.90972	9.24031e-05	0.000976319
STT3B	264.43	1.28014	0.327436	3.90957	9.24593e-05	0.000976346
ADAM9	407.685	0.990036	0.253284	3.9088	9.27539e-05	0.00097889
MAP1B	86.7976	1.6357	0.418582	3.90772	9.3173e-05	0.000982743
SPECC1L	239.766	-0.98784	0.252885	-3.90628	9.37294e-05	0.000988039
MRPL36	131.014	1.28343	0.328608	3.90565	9.39734e-05	0.00099003
LARP4	135.537	1.03251	0.264372	3.90551	9.4027e-05	0.00099003
UNK	46.6552	-1.24224	0.3181	-3.90519	9.4151e-05	0.000990763
RALA	15.4652	2.17619	0.557359	3.90448	9.44294e-05	0.000993118
PGPEP1	99.8919	-1.11172	0.284788	-3.90366	9.475e-05	0.000995915
SGOL2	48.666	1.47359	0.377541	3.90311	9.4965e-05	0.000997438
LYPD8	205.549	-2.44912	0.627496	-3.90301	9.50046e-05	0.000997438
RPL32P3	148.623	-1.3665	0.350135	-3.90276	9.51015e-05	0.00099788
LGI2	11.735	2.51178	0.64363	3.90252	9.51958e-05	0.000998295
ADCK5	124.021	-1.34601	0.344988	-3.90162	9.55491e-05	0.00100088
CEP57	227.224	1.75056	0.448685	3.90153	9.55853e-05	0.00100088
KCNJ8	23.8642	2.58862	0.663496	3.90148	9.56071e-05	0.00100088
PCDHGA12	3.70461	2.93198	0.751589	3.90104	9.57806e-05	0.00100212
KLRG2	3.25578	5.01371	1.28537	3.90058	9.59609e-05	0.00100343
FGD3	58.8851	-2.13129	0.546532	-3.89967	9.63256e-05	0.00100666
XKR5	7.94952	4.83944	1.24119	3.89902	9.6581e-05	0.00100789
KIAA0195	86.9511	-1.02703	0.26341	-3.89896	9.6606e-05	0.00100789
UBA7	809.17	-0.949776	0.243598	-3.89895	9.66095e-05	0.00100789
ZNF605	7.32108	4.07435	1.04503	3.89878	9.66802e-05	0.00100805
INO80D	162.47	-0.988502	0.253634	-3.89736	9.72458e-05	0.00101316
POGK	139.16	1.12272	0.288078	3.89727	9.72815e-05	0.00101316
OR52I2	117.52	3.3042	0.847913	3.89686	9.74478e-05	0.00101375
SOGA2	255.175	1.64299	0.421621	3.89686	9.74491e-05	0.00101375
OR2A4	139.175	-1.48982	0.382342	-3.89655	9.75717e-05	0.00101442
KLK1	109.657	-2.11853	0.543719	-3.89636	9.76493e-05	0.00101442
MLL4	139.048	-0.565433	0.145121	-3.89628	9.76809e-05	0.00101442
ZNF764	84.3539	-1.18646	0.304542	-3.89589	9.78395e-05	0.00101549
MT1E	193.613	-1.49519	0.383824	-3.8955	9.79955e-05	0.00101621
JAKMIP1	29.9095	2.17787	0.559086	3.89541	9.80346e-05	0.00101621
ITGA5	196.58	1.87235	0.480669	3.8953	9.80762e-05	0.00101621
ZNF20	76.802	2.44152	0.627205	3.8927	9.91357e-05	0.0010266
HES5	14.9074	-3.08445	0.792525	-3.89193	9.94502e-05	0.00102927
PFDN6	106.293	1.45556	0.374078	3.89107	9.98043e-05	0.00103235
EPN3	69.9649	-2.2176	0.570175	-3.88933	0.000100521	0.00103918
SPPL2B	332.047	-1.14009	0.293229	-3.88806	0.000101051	0.00104406
NANOS3	27.355	4.4463	1.14365	3.88782	0.000101148	0.00104447
CCNB1	122.361	1.36471	0.351036	3.88767	0.000101211	0.00104452
ZNF542	271.849	2.3363	0.60099	3.88741	0.000101319	0.00104505
SLC2A1	124.425	1.93615	0.498142	3.88673	0.000101603	0.00104739
CAPZA2	248.533	1.53731	0.395564	3.88638	0.00010175	0.0010483
INTS1	160.333	-1.09127	0.280923	-3.8846	0.000102499	0.00105543
POLDIP3	161.309	-0.889769	0.229096	-3.88382	0.00010283	0.00105823
SNRNP27	12.2578	2.10254	0.54139	3.8836	0.000102921	0.00105857
OR5K1	8.31206	3.00161	0.773229	3.88191	0.000103638	0.00106535
WDR75	281.289	1.00589	0.259131	3.88178	0.000103697	0.00106535
SMARCA2	118.119	-0.915145	0.235796	-3.88109	0.000103989	0.00106775
MCF2L	110.085	-1.13181	0.29166	-3.88056	0.000104215	0.00106946
AGTPBP1	60.3729	1.31119	0.338009	3.87916	0.000104816	0.00107473
KLHL23	135.377	1.61447	0.416198	3.87909	0.000104846	0.00107473
LIPC	11.3927	-3.39753	0.876157	-3.87777	0.000105419	0.00107999
BCAP29	123.767	1.19766	0.308888	3.87734	0.000105605	0.0010813
GRK6	142.468	-1.1505	0.296738	-3.87716	0.000105681	0.00108146
RPS26	2535.78	1.37201	0.353928	3.87652	0.000105963	0.00108374
LILRA5	4.07409	4.01276	1.03525	3.87612	0.000106134	0.00108461
HSD3BP4	16.6418	2.32987	0.601095	3.87605	0.000106167	0.00108461
RASSF1	36.6726	1.76224	0.454668	3.87589	0.000106238	0.00108472
GK	10.3528	2.26177	0.583697	3.87489	0.000106671	0.00108853
PNPLA2	353.393	-1.0059	0.259622	-3.87447	0.000106856	0.00108981
C12orf73	25.4925	-1.86043	0.480289	-3.87356	0.000107256	0.00109328
ADAMTS18	4.60948	5.51098	1.42292	3.87301	0.0001075	0.00109481
IGSF8	296.582	-0.876068	0.22621	-3.8728	0.000107591	0.00109481
HSPD1	1140.59	1.41478	0.365322	3.87271	0.000107633	0.00109481
SRPX2	134.188	2.2181	0.572757	3.87268	0.000107646	0.00109481
PERP	39.3775	1.31546	0.339867	3.8705	0.000108611	0.00110389
ANXA5	207.335	1.52222	0.393298	3.87039	0.000108661	0.00110389
SBSPON	6.56294	3.22232	0.832698	3.86974	0.000108951	0.00110622
FDX1	676.062	0.725522	0.187549	3.86843	0.000109539	0.00111157
SMC4	644.947	0.856841	0.221538	3.8677	0.000109868	0.00111421
ACVRL1	117.494	-1.41077	0.364769	-3.86758	0.000109921	0.00111421
TMEM212	5.89014	5.90419	1.5269	3.86678	0.000110282	0.00111724
MYO7B	432.02	-1.22333	0.316505	-3.86511	0.000111037	0.00112427
ZNF44	417.753	1.7629	0.456283	3.86361	0.000111724	0.00113059
ITPK1	168.467	-1.14797	0.297154	-3.86323	0.000111898	0.00113172
NUDT22	98.3113	-1.30041	0.336654	-3.86276	0.000112115	0.00113329
SBF1	627.95	-1.02559	0.265531	-3.86242	0.000112268	0.00113336
MNDA	30.6225	2.61229	0.676338	3.8624	0.000112279	0.00113336
KLF13	1372.31	2.12514	0.550223	3.86233	0.000112309	0.00113336
TCEB2	4115.57	1.75946	0.455689	3.86109	0.000112882	0.00113851
CPT1B	184.207	-1.5699	0.406613	-3.86091	0.000112966	0.00113873
NOL3	21.656	-2.09246	0.542195	-3.85925	0.000113736	0.00114586
LILRA3	1.88143	4.17921	1.08296	3.85907	0.000113819	0.00114599
ASB13	25.0883	-1.35697	0.351641	-3.85895	0.000113875	0.00114599
PCDHB18	23.8757	1.94615	0.504431	3.8581	0.000114273	0.00114936
TEAD4	100.291	1.1707	0.303508	3.85723	0.000114681	0.00115282
ANKRA2	70.3897	0.866528	0.224672	3.85685	0.000114857	0.00115396
OGFRL1	60.4202	1.2261	0.317957	3.85618	0.000115173	0.00115649
KCNMB4	17.9956	1.87984	0.48761	3.85521	0.00011563	0.00116044
LCE3A	51.8486	4.15719	1.07861	3.85421	0.000116103	0.00116455
TIAL1	294.837	0.937762	0.243449	3.85198	0.000117167	0.00117457
USP8	200.723	0.911725	0.236705	3.85174	0.000117281	0.00117507
CKS2	146.667	1.52936	0.397132	3.85101	0.000117631	0.00117793
CST6	3.06896	4.34711	1.12897	3.8505	0.000117878	0.00117975
SRXN1	171.518	1.24465	0.323263	3.85026	0.000117991	0.00118024
DNAJC3	162.092	1.26225	0.327876	3.84978	0.000118223	0.00118191
OLFML2B	24.1859	2.27444	0.590833	3.84955	0.000118335	0.00118238
TTC39A	110.833	-1.30591	0.339284	-3.84901	0.000118594	0.00118431
MUC4	611.106	-2.3242	0.604007	-3.84796	0.000119104	0.00118875
MLXIP	451.304	-1.35257	0.351517	-3.84782	0.000119175	0.00118881
ASNA1	1031.82	1.69596	0.440891	3.84666	0.000119739	0.00119378
LOC115110	71.8153	-1.85587	0.482582	-3.84571	0.000120205	0.00119777
PDS5A	931.21	0.817209	0.212539	3.84498	0.000120562	0.00120067
YIPF6	131.306	1.29638	0.337245	3.84403	0.000121028	0.00120465
BRSK2	7.77322	3.52125	0.916213	3.84326	0.00012141	0.0012078
ZNF680	176.501	2.06239	0.536679	3.84288	0.0001216	0.00120903
REXO2	166.184	1.10983	0.288835	3.84244	0.000121818	0.00120994
PRKG2	11.7282	-3.96808	1.0327	-3.84242	0.000121825	0.00120994
ARF6	4.89401	-2.36326	0.615162	-3.84169	0.000122191	0.00121292
ZNF276	219.659	-1.05518	0.274696	-3.84126	0.000122402	0.00121435
RACGAP1	164.531	0.905848	0.235875	3.84037	0.000122847	0.0012181
POU5F1B	10.4893	2.84501	0.740906	3.83991	0.000123082	0.00121976
NEURL4	56.8872	-1.24711	0.324795	-3.83969	0.00012319	0.00122017
ASB6	55.0353	-1.18017	0.30741	-3.83909	0.000123494	0.00122251
THAP1	133.164	0.989592	0.257797	3.83864	0.000123715	0.00122404
PHACTR4	174.95	-0.825706	0.215135	-3.83808	0.000123999	0.00122618
FAM194B	20.8179	5.23619	1.36454	3.83732	0.000124385	0.00122933
HPS1	122.679	-1.2729	0.331788	-3.83649	0.000124806	0.00123282
TUBGCP6	350.17	-1.11892	0.291704	-3.83582	0.000125144	0.00123549
WNK4	178.729	-1.66463	0.434006	-3.83549	0.000125313	0.00123649
AIFM3	112.399	-1.98214	0.516811	-3.83534	0.000125391	0.00123659
GEMIN6	80.1447	1.55259	0.404895	3.83456	0.000125791	0.00123986
SLAIN2	596.989	1.55764	0.406283	3.83387	0.000126144	0.00124267
BRPF3	339.028	-0.906053	0.236375	-3.83312	0.000126528	0.00124578
DCP1B	168.846	1.07146	0.279641	3.83154	0.000127341	0.00125311
NKD2	22.7899	2.32402	0.606613	3.83114	0.000127549	0.00125448
WDPCP	25.5829	-1.63035	0.425647	-3.83029	0.000127993	0.00125816
NDUFS7	122.537	-1.04193	0.272105	-3.82914	0.000128589	0.00126334
C15orf23	90.1401	1.37582	0.359317	3.82899	0.000128668	0.00126343
CYTH2	419.047	-0.97165	0.253839	-3.82782	0.000129283	0.00126878
HIST1H2BG	488.622	0.960211	0.251081	3.82431	0.00013114	0.00128632
TSPAN5	137.601	1.51242	0.395514	3.82393	0.00013134	0.00128758
SNX10	5.68953	2.93059	0.766416	3.82376	0.00013143	0.00128777
C7orf43	143.537	-1.22052	0.319208	-3.82358	0.000131529	0.00128805
PTGDS	69.4327	-2.24797	0.588381	-3.82059	0.000133131	0.00130257
LOC643201	7.45864	-3.30207	0.864293	-3.82055	0.000133155	0.00130257
ZXDC	153.576	-1.15537	0.30248	-3.81965	0.000133641	0.00130663
ZADH2	200.535	-1.12992	0.295878	-3.81886	0.000134069	0.0013101
ATP6V0B	38.919	-1.3804	0.361493	-3.81861	0.000134206	0.00131074
CRB2	3.29299	-3.32961	0.871985	-3.81843	0.000134305	0.00131101
STAU1	48.3091	1.53068	0.400973	3.81742	0.000134852	0.00131564
KRT80	50.374	2.68234	0.702722	3.81706	0.000135049	0.00131685
SLC25A26	53.0553	-1.28182	0.335874	-3.81639	0.00013542	0.00131977
RAD50	236.909	1.13797	0.298246	3.81555	0.000135881	0.00132355
DHX58	57.3233	-1.8713	0.490534	-3.81483	0.000136276	0.00132668
ATP5D	246.994	-0.994396	0.260716	-3.81409	0.000136684	0.00132994
ZNF501	7.62391	-2.37986	0.624043	-3.81361	0.000136951	0.00133183
CTXN3	3.879	5.29514	1.38909	3.81196	0.00013787	0.00134005
MPZL2	98.1709	-1.70971	0.448556	-3.81158	0.000138082	0.0013414
SKA2	101.759	1.3438	0.35263	3.81081	0.000138515	0.00134436
MAX	91.9718	1.51544	0.397677	3.81072	0.00013856	0.00134436
COX7A1	46.558	1.58628	0.416276	3.81064	0.000138609	0.00134436
RYR2	11.1758	2.34907	0.616483	3.81043	0.000138725	0.00134477
PPP2R5E	346.295	0.979374	0.257042	3.81017	0.000138871	0.00134548
SIDT1	153.534	-1.76002	0.462032	-3.80931	0.000139355	0.00134944
TYROBP	832.706	1.4953	0.392576	3.80893	0.000139568	0.00135079
STK38L	123.412	1.1404	0.299468	3.80807	0.000140058	0.00135481
EPHA4	81.1942	-1.59206	0.418237	-3.8066	0.000140888	0.00136212
NISCH	156.355	-1.15848	0.304387	-3.80594	0.000141266	0.0013645
D2HGDH	67.1391	-2.00795	0.527587	-3.80591	0.000141284	0.0013645
FAM70B	9.36379	4.33078	1.13796	3.80573	0.000141386	0.00136475
SAMD1	187.847	-1.05499	0.277228	-3.80552	0.000141509	0.00136522
CETN3	40.6567	1.2036	0.316392	3.80413	0.000142304	0.00137153
CTAGE15P	15.8866	-1.73094	0.455019	-3.80411	0.000142313	0.00137153
ZNF259	52.1089	1.20753	0.317475	3.80355	0.000142638	0.00137372
C16orf45	86.5221	1.85345	0.487307	3.80345	0.000142692	0.00137372
CCZ1B	251.549	0.882817	0.232147	3.80283	0.000143052	0.00137646
TSPAN6	261.757	1.65963	0.436444	3.80261	0.000143178	0.00137694
LOC100170939	1203.25	2.27811	0.599136	3.80232	0.000143347	0.00137785
MRPS33	55.9302	1.19633	0.314686	3.80165	0.000143734	0.00138083
FOXA3	228.061	-1.20161	0.316125	-3.80106	0.000144077	0.00138339
GNPNAT1	678.171	1.04447	0.274883	3.79968	0.000144881	0.00139039
FTO	290.307	0.673187	0.177199	3.79904	0.000145255	0.00139324
DDX18	115.736	0.751728	0.197887	3.79878	0.000145409	0.00139398
DEPDC5	78.4166	-1.53534	0.404285	-3.79766	0.000146066	0.00139954
RPL23P8	6.84286	2.63867	0.695076	3.79624	0.000146907	0.00140686
MXRA7	17.672	1.46424	0.385762	3.79572	0.000147216	0.00140847
MPC2	517.712	1.19362	0.314467	3.7957	0.00014723	0.00140847
SIDT2	225.711	-1.03091	0.271739	-3.79376	0.000148383	0.00141876
CRSP8P	5.25709	4.42556	1.167	3.79224	0.000149292	0.0014267
BOD1L1	239.188	-0.864981	0.22812	-3.79178	0.000149571	0.00142823
C1orf106	163.5	-1.04449	0.275465	-3.79172	0.000149609	0.00142823
PTPN11	381.659	1.21953	0.321682	3.79111	0.000149975	0.00143097
LOC100131289	11.9772	-2.63269	0.694528	-3.79062	0.000150272	0.00143305
PDLIM4	29.6041	1.66643	0.439823	3.78887	0.000151333	0.00144242
LINC00174	19.0273	-1.97363	0.52093	-3.78868	0.000151451	0.00144279
LARP6	3.8889	3.01484	0.795781	3.78852	0.000151545	0.00144292
ZC3H8	50.4502	1.71507	0.452803	3.78767	0.000152069	0.00144664
LOC389247	5.74449	5.266	1.39032	3.78762	0.000152094	0.00144664
MARCKS	158.658	-1.20689	0.318929	-3.78419	0.000154212	0.00146602
JAKMIP2-AS1	6.36632	4.17438	1.10329	3.78356	0.000154601	0.00146895
FAM18B2	135.119	-1.24444	0.328978	-3.78275	0.000155103	0.00147295
MAPK3	382.981	-1.01067	0.26723	-3.78201	0.000155566	0.00147638
ZNF92	396.507	2.11737	0.559866	3.78191	0.000155627	0.00147638
2024-03-05	202.25	1.01393	0.268131	3.78147	0.000155903	0.00147824
HIST1H2BO	115.723	2.10343	0.556386	3.78053	0.000156497	0.0014831
LILRB5	30.2044	-2.42104	0.640425	-3.78036	0.000156601	0.00148331
ABCE1	470.269	0.765948	0.202639	3.77987	0.000156911	0.00148547
GPX7	24.0242	2.02233	0.53527	3.77815	0.000158	0.001495
TRIM25	270.164	-1.00729	0.266644	-3.77764	0.000158318	0.00149724
CFLAR	540.598	-1.19516	0.31641	-3.77726	0.00015856	0.00149875
MLN	8.55191	4.77336	1.26478	3.77406	0.00016061	0.00151734
MAGI3	59.7303	-1.16612	0.309024	-3.77354	0.000160945	0.00151971
RPS6KA1	231.497	-1.02618	0.272004	-3.77265	0.000161521	0.00152432
ALKBH7	112.5	-1.02579	0.271915	-3.77246	0.000161647	0.00152432
LOC653653	24.6457	1.99224	0.528109	3.7724	0.000161684	0.00152432
NAPRT1	141.939	-1.13592	0.301137	-3.7721	0.00016188	0.00152537
TSC22D3	539.71	1.87089	0.496018	3.77182	0.000162064	0.00152631
LY6K	4.32501	4.59725	1.21902	3.77126	0.000162424	0.00152892
FADS1	42.2707	1.88549	0.500135	3.76996	0.000163272	0.0015361
UBE2E2	57.9829	1.43116	0.379671	3.76948	0.00016359	0.0015383
XPOT	225.794	1.14618	0.304096	3.76913	0.000163815	0.0015393
GTF2E2	184.414	1.08888	0.2889	3.76906	0.000163865	0.0015393
ZNF45	32.6714	-1.31437	0.348754	-3.76877	0.000164055	0.00154029
SLC12A8	78.632	-1.48879	0.395062	-3.76849	0.000164237	0.0015412
WIPF2	55.0231	-1.18083	0.313384	-3.76799	0.000164564	0.00154348
AARS2	88.0114	-1.69337	0.449447	-3.76768	0.000164769	0.0015441
ZCCHC24	122.456	1.24077	0.329324	3.76764	0.0001648	0.0015441
SHMT1	87.2015	-1.30713	0.346958	-3.7674	0.000164958	0.00154479
SHROOM1	551.148	-1.06441	0.282549	-3.76715	0.000165121	0.00154552
LOC100130298	9.48129	-2.6801	0.711639	-3.7661	0.000165821	0.00155058
BOLA1	4.54243	-2.29046	0.608182	-3.76608	0.000165833	0.00155058
TOMM34	168.327	1.47883	0.392965	3.76325	0.00016772	0.00156743
MRPL47	217.377	1.40834	0.374346	3.76212	0.000168479	0.00157371
PCSK5	519.097	-2.04624	0.543939	-3.76189	0.000168636	0.00157436
CDC37	349.763	-0.957648	0.254591	-3.76151	0.00016889	0.00157593
NCAM2	3.63525	3.82506	1.01734	3.75987	0.000170004	0.00158552
ANAPC2	59.397	-1.05662	0.281064	-3.75937	0.000170339	0.00158782
AKAP1	865.854	-1.08116	0.287645	-3.75867	0.000170817	0.00159146
DAGLA	61.5094	-1.33681	0.355708	-3.75816	0.00017117	0.00159394
NOTCH3	106.116	1.25702	0.334546	3.75739	0.000171698	0.00159804
SLC38A9	20.8814	1.2558	0.334242	3.75716	0.000171852	0.00159866
LOC100130950	11.4479	-1.6711	0.444812	-3.75687	0.00017205	0.00159895
PRRX2	15.4996	2.55683	0.680577	3.75686	0.00017206	0.00159895
ACSL3	265.809	1.15846	0.308496	3.75519	0.000173209	0.00160881
YARS2	86.7463	-0.999498	0.266205	-3.75462	0.000173604	0.0016116
TSPAN14	106.521	-0.995456	0.265136	-3.7545	0.000173686	0.0016116
SH2D3A	242.884	-0.922828	0.245811	-3.75421	0.000173886	0.00161227
ILF3	708.489	-1.24411	0.331397	-3.75414	0.000173936	0.00161227
ERN2	58.5924	-1.73881	0.463232	-3.75364	0.000174283	0.0016145
FNBP4	175.489	0.891071	0.237395	3.75354	0.000174353	0.0016145
APOBR	114.828	-1.95291	0.52045	-3.75234	0.00017519	0.00162142
TMEM115	114.854	-1.18513	0.315896	-3.75164	0.000175683	0.00162516
TTC1	298.081	1.33948	0.357124	3.75073	0.000176322	0.00163024
RPS15AP10	195.432	-1.17218	0.312582	-3.75	0.000176837	0.00163417
RXRB	151.646	-0.759338	0.202526	-3.74934	0.000177301	0.00163657
PCDHB8	11.601	2.62008	0.698841	3.74917	0.000177417	0.00163657
EVX1	13.8651	4.15426	1.10805	3.74915	0.000177438	0.00163657
SNX29P2	86.1123	-1.98901	0.530526	-3.74912	0.000177456	0.00163657
MAP7D2	10.551	3.09878	0.826605	3.7488	0.00017768	0.0016378
PPP2R3C	79.0327	1.17884	0.314678	3.74617	0.000179552	0.00165423
CCL28	130.036	-2.12544	0.567409	-3.74588	0.000179766	0.00165535
ZNF536	14.903	-2.49103	0.66525	-3.74451	0.000180747	0.00166355
FUT1	11.9267	1.80009	0.480812	3.74386	0.000181217	0.00166704
PSMA1	309.211	0.807084	0.21566	3.7424	0.000182274	0.00167591
PTGES2	191.187	-1.05552	0.282085	-3.74187	0.000182657	0.00167859
HMGCL	118.225	-0.919543	0.245769	-3.74149	0.000182929	0.00167978
ALDOB	58.1708	-2.96904	0.793555	-3.74144	0.000182972	0.00167978
VNN1	81.4499	2.64527	0.70716	3.7407	0.000183506	0.00168383
ATG4B	293.57	-1.09345	0.292386	-3.73975	0.000184206	0.00168941
SGIP1	137.17	1.44163	0.385522	3.73943	0.000184437	0.00169067
TLX3	3.80871	3.86259	1.03341	3.73771	0.000185706	0.00170144
AMOTL1	62.3136	1.57409	0.421234	3.73687	0.000186326	0.00170627
UTP6	380.131	0.991773	0.265461	3.73604	0.000186944	0.00171107
AQP8	48.0962	-3.74189	1.00184	-3.73504	0.000187688	0.00171702
GTF2H2B	10.5538	2.11839	0.567272	3.73436	0.000188195	0.00172001
EPN1	36.9899	-1.55764	0.417112	-3.73434	0.000188204	0.00172001
LAMP3	12.4368	2.91038	0.779488	3.73371	0.000188682	0.00172351
FANCB	13.0623	1.88025	0.50362	3.73347	0.000188862	0.00172429
KAT8	76.1579	-1.03265	0.276623	-3.73306	0.00018917	0.00172624
APOOL	114.802	1.0944	0.293207	3.73252	0.000189575	0.00172906
NEXN	82.1767	1.95951	0.525027	3.73221	0.000189811	0.00173035
LGALS4	4565.16	-1.39611	0.374147	-3.73144	0.000190386	0.00173473
PFDN5	1120.61	1.16444	0.312155	3.73032	0.000191234	0.00174158
[truncated: 4,739 more rows]

## Sheet: Adenocarcinoma_vs_CIS
genes	baseMean	log2FoldChange	lfcSE	stat	pvalue	padj
H19	243.603	4.91919	0.478297	10.2848	8.25105e-25	1.33585e-20
COL1A2	3310.48	3.53047	0.401111	8.80173	1.34718e-18	1.09054e-14
ASPN	97.8175	5.24588	0.629038	8.33953	7.45879e-17	4.02526e-13
COL1A1	2058.37	3.21474	0.406257	7.91306	2.5114e-15	1.01649e-11
COL3A1	3644.24	3.34525	0.433013	7.72553	1.1139e-14	3.6068e-11
TNFAIP6	26.7358	5.69369	0.746302	7.62921	2.36205e-14	6.37361e-11
CDR1	466.277	3.71211	0.490061	7.57479	3.59707e-14	8.31951e-11
KIAA1462	113.797	3.17226	0.428412	7.40469	1.31459e-13	2.60128e-10
POSTN	241.42	3.46915	0.469309	7.39203	1.44605e-13	2.60128e-10
FN1	84.8702	4.72822	0.658253	7.18297	6.82115e-13	1.10434e-09
FKBP1A	2357.46	1.3198	0.187168	7.05144	1.77078e-12	2.60626e-09
LGALS1	324.613	2.11633	0.300914	7.03299	2.02149e-12	2.72732e-09
SULF1	354.993	2.48071	0.35405	7.00666	2.44069e-12	3.03959e-09
HDGFRP3	179.243	3.75991	0.540596	6.95512	3.5226e-12	4.07363e-09
COL5A2	228.149	2.73656	0.402637	6.79659	1.07124e-11	1.15623e-08
UBE2E2	36.9509	2.89661	0.433316	6.68476	2.3131e-11	2.34057e-08
COL8A1	39.1188	4.13909	0.637709	6.49056	8.55186e-11	8.14439e-08
PCSK1	171.515	-5.32272	0.822294	-6.47302	9.6065e-11	8.64051e-08
SPARC	734.082	2.67962	0.415007	6.45682	1.06925e-10	9.11109e-08
AKAP12	126.049	3.38328	0.532819	6.34976	2.15648e-10	1.74567e-07
GUCY1A3	89.6766	3.31571	0.524805	6.31798	2.64999e-10	2.04302e-07
TCEA3	649.654	-1.7933	0.284432	-6.30484	2.88489e-10	2.12302e-07
BGN	30.1912	3.91137	0.633617	6.17308	6.69724e-10	4.71428e-07
CTHRC1	62.2055	4.14015	0.681853	6.07191	1.26399e-09	8.20849e-07
TNC	491.847	3.39369	0.558958	6.07146	1.26752e-09	8.20849e-07
KIF19	40.8076	-4.00851	0.661794	-6.05703	1.38658e-09	8.6341e-07
ADAMTS12	48.2302	2.58497	0.429911	6.01281	1.82339e-09	1.08498e-06
SPP1	84.7478	4.19136	0.697612	6.00816	1.87643e-09	1.08498e-06
RBMS1	86.1307	2.54081	0.424541	5.98483	2.16609e-09	1.20928e-06
DAPK2	75.9997	-2.22664	0.375843	-5.92438	3.13474e-09	1.69171e-06
FNDC1	12.8536	3.93107	0.668358	5.88168	4.06135e-09	2.12107e-06
CACNA2D2	24.9543	-3.29785	0.566379	-5.8227	5.79054e-09	2.92965e-06
DCN	390.813	2.51115	0.433541	5.79219	6.9474e-09	3.40843e-06
FCGR2A	115.349	3.47307	0.602301	5.76634	8.10109e-09	3.85755e-06
FAP	18.6371	3.11408	0.54857	5.67673	1.37295e-08	6.35089e-06
PDLIM4	19.0963	3.47354	0.616657	5.63285	1.77251e-08	7.97138e-06
FXYD6	445.853	2.64456	0.476162	5.55391	2.79348e-08	1.22234e-05
SPOCK1	24.5667	5.30675	0.957109	5.54456	2.94696e-08	1.25556e-05
ZCCHC24	81.839	2.0139	0.36577	5.50591	3.67259e-08	1.5246e-05
TGFBI	915.168	-1.82967	0.333277	-5.48995	4.02042e-08	1.62727e-05
CMTM3	80.6269	1.73543	0.318106	5.45549	4.88369e-08	1.92846e-05
SFRP4	52.3831	5.00561	0.919344	5.44476	5.1875e-08	1.99966e-05
QARS	416.551	-1.1113	0.204922	-5.42304	5.85934e-08	2.20611e-05
FAM127A	401.136	2.24362	0.415429	5.40072	6.63732e-08	2.44223e-05
ITGA5	134.434	3.00622	0.5573	5.39425	6.88086e-08	2.47558e-05
SPATA20	53.9994	-2.21127	0.411948	-5.36784	7.96851e-08	2.80457e-05
THBS2	32.5116	3.9859	0.744703	5.35233	8.6827e-08	2.99091e-05
COL15A1	86.2532	2.58095	0.484868	5.323	1.02068e-07	3.44267e-05
CCT6P3	55.9178	-1.79468	0.341468	-5.25577	1.47407e-07	4.87046e-05
MYL9	277.236	2.96988	0.567504	5.23323	1.66577e-07	5.39378e-05
COBLL1	168.293	1.53332	0.293376	5.22649	1.72761e-07	5.48431e-05
SLC2A3	97.3737	2.36087	0.452475	5.21767	1.81184e-07	5.6411e-05
SCARNA17	1787.27	-1.13158	0.217434	-5.20422	1.94815e-07	5.95106e-05
RAB31	173.773	2.57297	0.496453	5.1827	2.18693e-07	6.55674e-05
RHOD	38.0904	2.55315	0.49518	5.15601	2.52267e-07	7.3633e-05
THBS4	15.009	5.92875	1.15052	5.15312	2.56188e-07	7.3633e-05
NXN	23.589	2.77478	0.538699	5.1509	2.59239e-07	7.3633e-05
LUM	239.588	2.82087	0.549309	5.13531	2.81683e-07	7.68234e-05
TWIST1	22.533	3.96904	0.772895	5.13529	2.81715e-07	7.68234e-05
NTM	16.5208	3.96499	0.772827	5.13051	2.88963e-07	7.68234e-05
APOC1	140.593	3.06186	0.596833	5.13019	2.89452e-07	7.68234e-05
SDC2	131.251	2.41899	0.472972	5.11446	3.14638e-07	8.16751e-05
TMEM204	64.8909	2.12818	0.416265	5.11256	3.17822e-07	8.16751e-05
PLXNB1	271.597	-0.999552	0.196475	-5.08741	3.62979e-07	9.18224e-05
S100A8	34.1206	3.54078	0.697019	5.0799	3.7764e-07	9.40614e-05
ISG15	107.724	2.77439	0.547647	5.06602	4.06214e-07	9.96455e-05
OLR1	21.3022	4.84268	0.956799	5.06134	4.16325e-07	0.000100601
ADAM12	9.35447	3.78681	0.752805	5.03026	4.89811e-07	0.000116618
ANGPTL2	74.2498	3.04902	0.607572	5.01837	5.21112e-07	0.000122273
ELOVL5	176.88	2.02659	0.404534	5.00968	5.45213e-07	0.000125308
CD248	140.053	2.53369	0.505913	5.00816	5.49528e-07	0.000125308
COL5A1	98.4547	2.18165	0.435962	5.00422	5.60878e-07	0.00012612
CIRBP	485.745	-1.17998	0.236051	-4.99886	5.76691e-07	0.000127899
SPARCL1	127.114	2.67631	0.535816	4.99482	5.88892e-07	0.00012884
ALDH1L1	16.6275	-4.26348	0.85477	-4.98786	6.10505e-07	0.000129581
MCTP1	31.3746	2.38257	0.477759	4.98698	6.13316e-07	0.000129581
ADAMTS4	38.6325	3.97848	0.798167	4.98452	6.21164e-07	0.000129581
FCGR3A	46.5451	2.78906	0.559655	4.98355	6.24295e-07	0.000129581
TM4SF20	18.2146	5.09029	1.02197	4.98085	6.33044e-07	0.000129734
PTRF	322.385	1.95889	0.393775	4.97465	6.53656e-07	0.000132284
TREM1	15.757	3.97365	0.800317	4.9651	6.86645e-07	0.000137244
CST1	71.3788	3.38609	0.682614	4.96048	7.03207e-07	0.000138841
THY1	285.741	2.39266	0.484307	4.94038	7.79685e-07	0.000152086
MRAP2	32.5127	-2.25002	0.456864	-4.92492	8.43937e-07	0.000162659
RASL12	24.8678	3.13081	0.636205	4.92108	8.60691e-07	0.000163936
ITGBL1	18.6346	5.23097	1.06625	4.90596	9.29718e-07	0.000175025
RASSF8	46.9942	2.87226	0.586278	4.89914	9.62557e-07	0.000176961
TAGLN	331.472	2.88999	0.589949	4.89871	9.64674e-07	0.000176961
LYRM9	25.0443	-2.8108	0.574164	-4.89547	9.80732e-07	0.000176961
ZNF471	17.4858	2.60101	0.531375	4.89487	9.83726e-07	0.000176961
CCL2	391.192	2.42907	0.497554	4.88202	1.05005e-06	0.000186055
NOX4	14.9648	3.30797	0.677769	4.88067	1.05726e-06	0.000186055
GPR124	69.8177	2.07785	0.42804	4.85434	1.20789e-06	0.000210276
KIAA1244	81.0171	-1.30398	0.268842	-4.85035	1.23245e-06	0.00021227
NOTCH3	70.6821	2.0862	0.431809	4.8313	1.35643e-06	0.000231164
CDKN1C	75.6926	3.39283	0.703505	4.82275	1.4159e-06	0.000238785
KIRREL	49.5808	2.04872	0.425945	4.80982	1.51068e-06	0.000252144
C1S	286.924	1.95758	0.408133	4.79643	1.6152e-06	0.000266838
RIF1	179.679	1.35961	0.283625	4.7937	1.63733e-06	0.000267248
CALD1	378.913	1.85212	0.386498	4.79207	1.6507e-06	0.000267248
GPNMB	306.92	2.08898	0.436299	4.78796	1.68482e-06	0.000270072
RP9P	66.7296	1.56034	0.326991	4.77182	1.82573e-06	0.000289325
ADAMTS2	15.129	2.68757	0.563412	4.77017	1.84067e-06	0.000289325
IL8	397.529	2.55246	0.535417	4.76723	1.86775e-06	0.000290758
TSHZ2	25.7027	2.89054	0.606643	4.76482	1.89023e-06	0.000291456
SLC4A8	22.5757	-2.82985	0.594812	-4.75755	1.95958e-06	0.00029564
PTGIR	29.658	2.42973	0.510926	4.75553	1.97927e-06	0.00029564
DCSTAMP	12.7543	5.57612	1.17262	4.75525	1.98202e-06	0.00029564
RARRES2	177.211	1.50289	0.316105	4.7544	1.99041e-06	0.00029564
CSMD2	19.5415	2.90785	0.61211	4.75054	2.02878e-06	0.0002986
ARHGAP23	42.2551	1.6153	0.34071	4.741	2.12663e-06	0.000310181
AEBP1	44.2522	2.05031	0.433064	4.73442	2.19682e-06	0.000317558
BRCA2	49.9343	1.48386	0.313619	4.73139	2.22985e-06	0.000319481
NR3C1	49.2825	1.69247	0.357948	4.72824	2.26469e-06	0.000320435
FAM83D	65.208	2.13212	0.451031	4.72722	2.2761e-06	0.000320435
SOD3	244.032	-2.10781	0.447451	-4.7107	2.46866e-06	0.000344549
ZBTB16	28.2991	4.39239	0.934158	4.70198	2.57655e-06	0.000356533
BCAT1	16.1828	3.03777	0.64742	4.69212	2.70395e-06	0.000369285
EPHA3	14.1722	2.86406	0.610721	4.68964	2.7368e-06	0.000369285
ANTXR1	37.5821	2.14982	0.458421	4.68962	2.73713e-06	0.000369285
IGFBP5	712.257	2.10445	0.450767	4.66859	3.03269e-06	0.000405778
SYDE1	38.2208	1.76551	0.37835	4.66636	3.06588e-06	0.000406858
FTH1	12602.6	1.45855	0.313051	4.65913	3.17543e-06	0.000416487
FSTL1	481.533	2.10776	0.452485	4.6582	3.18989e-06	0.000416487
LOC284578	12.5165	-3.34761	0.719326	-4.65382	3.25842e-06	0.00042174
NEXN	57.4359	2.98123	0.640805	4.65232	3.28223e-06	0.00042174
COL7A1	150.732	2.0187	0.434091	4.6504	3.31288e-06	0.000422327
SLC43A3	64.3321	1.92796	0.415716	4.63769	3.52322e-06	0.000445632
SFRP2	79.6631	4.18982	0.904039	4.63455	3.57707e-06	0.000448936
WNK4	146.598	-2.08549	0.450554	-4.62871	3.67949e-06	0.000458238
LY6E	47.3615	2.47653	0.536013	4.62028	3.83226e-06	0.00047362
ELN	510.191	1.98367	0.429536	4.61817	3.87133e-06	0.000474825
PCYOX1L	38.0927	-2.98038	0.646049	-4.61324	3.96437e-06	0.00048258
PCOLCE	81.6204	1.77137	0.384512	4.6068	4.08903e-06	0.000494041
HSPA2	30.2492	-2.41541	0.524716	-4.60327	4.15906e-06	0.000495137
LINC00152	19.4068	3.9753	0.863585	4.60326	4.15927e-06	0.000495137
DDR2	20.0874	2.81265	0.611558	4.59916	4.242e-06	0.000501299
GALNT4	415.948	-1.5251	0.333605	-4.57158	4.84065e-06	0.0005679
NR4A3	35.1455	3.12995	0.686697	4.55798	5.16474e-06	0.000601562
LOC100506939	127.014	4.21054	0.925024	4.55182	5.31848e-06	0.000615044
FAM126A	51.7561	1.78445	0.39239	4.54764	5.42496e-06	0.000622909
IL1RN	26.8748	2.98347	0.65754	4.53732	5.6973e-06	0.000649572
MPP1	25.2987	1.98512	0.438013	4.53211	5.83979e-06	0.000661162
CYP7B1	19.106	3.3135	0.731847	4.52759	5.96588e-06	0.000667832
PLEKHG2	56.5395	1.44699	0.319631	4.52705	5.9812e-06	0.000667832
OR2A4	120.803	-1.94912	0.431107	-4.52119	6.14938e-06	0.000681907
NCF2	27.5028	3.01136	0.668527	4.50446	6.65404e-06	0.00073285
COL18A1	194.082	1.72908	0.384047	4.50227	6.72314e-06	0.000735457
CTAGE15P	12.8827	-2.13839	0.475278	-4.49925	6.81949e-06	0.00074099
ZNF530	223.726	3.81235	0.849496	4.48778	7.19696e-06	0.000776792
RPL39L	15.3439	3.33777	0.745297	4.47845	7.51881e-06	0.000806155
KLK12	18.5212	-4.33783	0.96978	-4.473	7.71297e-06	0.000821533
COL12A1	235.284	1.9969	0.447729	4.46007	8.19323e-06	0.000866983
TLR2	14.1728	2.9778	0.66837	4.45531	8.37711e-06	0.000880684
DLC1	49.9641	1.29048	0.28989	4.45161	8.52289e-06	0.00088506
PLA2G4D	6.51932	-3.72373	0.836514	-4.45148	8.52806e-06	0.00088506
INHBA	71.1796	1.75985	0.395763	4.44671	8.71938e-06	0.000899151
NPDC1	612.743	-1.32127	0.297311	-4.44405	8.82808e-06	0.000904599
PXDN	21.1397	2.31095	0.524502	4.40599	1.053e-05	0.0010722
COL4A2	204.047	2.19608	0.500651	4.38646	1.15212e-05	0.0011658
KIAA1324	222.723	-2.17944	0.498032	-4.3761	1.20822e-05	0.00121497
PROM1	251.75	-1.72944	0.396803	-4.35842	1.31004e-05	0.00130643
TAS2R5	28.95	-2.15245	0.494066	-4.35661	1.3209e-05	0.00130643
APOC2	43.8596	3.41467	0.783863	4.3562	1.32337e-05	0.00130643
LMO7	874.059	2.01808	0.466259	4.32823	1.50313e-05	0.00146758
GGT5	16.6196	3.03473	0.701187	4.32799	1.50475e-05	0.00146758
CCL24	186.643	-2.82759	0.654587	-4.31965	1.56277e-05	0.00151504
COL4A1	289.355	1.93581	0.449286	4.30865	1.64257e-05	0.00158292
SLC11A1	12.7115	3.93776	0.914796	4.30452	1.6735e-05	0.00160319
TMC4	296.71	-1.25971	0.292912	-4.30065	1.70301e-05	0.00162187
GLRX2	80.2318	1.48546	0.345597	4.29825	1.72154e-05	0.00162993
MAP7D2	7.65247	4.24125	0.988452	4.29081	1.78026e-05	0.0016734
PICK1	188.981	-1.2936	0.30155	-4.28983	1.78813e-05	0.0016734
CDH11	258.099	1.99458	0.466315	4.27732	1.89154e-05	0.00175599
CDRT4	35.7746	4.9036	1.14662	4.27656	1.89807e-05	0.00175599
SNAI1	12.3185	2.44553	0.572764	4.2697	1.9574e-05	0.0017909
PTPN1	141.971	0.92463	0.21656	4.26963	1.95794e-05	0.0017909
APLN	7.97923	3.43637	0.807237	4.25696	2.07229e-05	0.00188486
DZIP1	26.7523	1.83007	0.430502	4.25101	2.12808e-05	0.00190537
LDOC1	76.8098	1.78133	0.419073	4.25064	2.13161e-05	0.00190537
AKT3	239.171	2.65295	0.624253	4.24979	2.1397e-05	0.00190537
PPAPDC1A	4.8153	4.36266	1.02661	4.24956	2.14192e-05	0.00190537
ITLN2	4.68333	-5.99129	1.41479	-4.23476	2.28799e-05	0.00202355
IL32	749.127	1.42502	0.336599	4.2336	2.29977e-05	0.00202355
PIWIL1	15.3808	4.2575	1.00626	4.23102	2.32639e-05	0.0020359
IFNE	24.5645	-3.3668	0.799407	-4.21162	2.53541e-05	0.0022069
VCL	32.6071	2.85935	0.680053	4.20459	2.61553e-05	0.00225543
LCE3E	1377.91	4.44698	1.05772	4.20429	2.61902e-05	0.00225543
ZNF347	17.9321	2.14446	0.510237	4.20286	2.63561e-05	0.0022577
P4HA3	13.2482	4.22594	1.00659	4.19826	2.68972e-05	0.00229192
MST1R	207.711	-1.06505	0.254016	-4.19285	2.75471e-05	0.00232722
ZNF695	75.0138	1.91197	0.456053	4.19242	2.75989e-05	0.00232722
HOXB6	309.94	-2.00847	0.479255	-4.19081	2.77956e-05	0.00233166
SERPING1	119.916	2.22371	0.530882	4.18871	2.8055e-05	0.00233876
SERPINF1	182.563	1.93404	0.46183	4.18778	2.81692e-05	0.00233876
MPP6	114.199	2.47289	0.592008	4.17713	2.9521e-05	0.0024385
HTRA1	52.2032	1.53609	0.367962	4.17458	2.98539e-05	0.00244673
STMN3	41.3801	1.90226	0.455837	4.17312	3.00458e-05	0.00244673
MEIS1	81.8058	1.95105	0.467552	4.17291	3.0074e-05	0.00244673
EFCAB4A	183.741	-1.49312	0.358028	-4.1704	3.0406e-05	0.00246136
TIMP2	226.13	1.5313	0.3677	4.16455	3.11974e-05	0.00251287
CSRP2	24.3422	2.23758	0.537576	4.16236	3.14981e-05	0.00252452
SYNM	87.544	3.4957	0.840768	4.15775	3.21395e-05	0.00256324
SHISA4	23.6158	1.78057	0.428823	4.15221	3.29277e-05	0.00260892
GLB1	1937.41	3.02259	0.728078	4.15147	3.30345e-05	0.00260892
SPON2	43.5575	2.08158	0.502083	4.14589	3.38498e-05	0.00266033
GAGE2A	60.8217	3.8204	0.922554	4.14111	3.4563e-05	0.00270326
FAM26E	10.9889	2.49263	0.60262	4.13632	3.52916e-05	0.00273581
HID1	92.6553	-1.22131	0.295298	-4.13584	3.53652e-05	0.00273581
MRC2	91.8491	1.60158	0.387338	4.13484	3.55198e-05	0.00273581
G0S2	49.0903	2.82531	0.683438	4.13397	3.5655e-05	0.00273581
ATP8A1	120.558	-1.95174	0.473448	-4.12239	3.74969e-05	0.00286356
MMP2	267.706	2.08567	0.506896	4.11459	3.87863e-05	0.00294813
PDE4C	26.8026	-3.69794	0.899146	-4.11273	3.9101e-05	0.00295815
LRRC8C	69.6039	1.61395	0.393177	4.10489	4.04501e-05	0.00304599
BACE2	873.53	-1.1381	0.277673	-4.0987	4.15486e-05	0.00311422
VGLL3	21.5526	2.8863	0.704603	4.09635	4.19713e-05	0.00313141
SRGN	212.511	2.30079	0.561928	4.09446	4.23162e-05	0.00314265
FAM20A	15.4598	2.50224	0.611348	4.09299	4.25844e-05	0.00314813
AMOTL1	44.2942	2.11906	0.518498	4.08691	4.37158e-05	0.00321708
EPHA4	61.1675	-1.83226	0.449339	-4.07769	4.54856e-05	0.00333218
CNTN5	43.465	4.36868	1.07191	4.0756	4.58955e-05	0.00334707
FADS2	76.8885	2.36689	0.582222	4.06527	4.79777e-05	0.00348323
DFNA5	10.2757	3.23515	0.796372	4.06236	4.858e-05	0.00350819
EML1	40.8664	1.77689	0.437525	4.06122	4.88174e-05	0.00350819
GPR180	49.6941	1.55434	0.382798	4.06048	4.89716e-05	0.00350819
POMP	152.536	2.24844	0.554161	4.05737	4.9628e-05	0.00353955
RRAGD	27.7003	3.14924	0.776528	4.05554	5.0019e-05	0.00354014
ATOH8	7.35117	-2.98031	0.735023	-4.05472	5.01949e-05	0.00354014
CD7	53.4816	2.31768	0.571665	4.05426	5.02923e-05	0.00354014
RASIP1	98.6468	1.6583	0.409742	4.04718	5.18382e-05	0.00363316
VIM	1100.6	1.84706	0.456557	4.04564	5.21804e-05	0.00363929
GNG11	51.6247	2.42588	0.59995	4.04347	5.26652e-05	0.00363929
KIF3B	274.313	1.65617	0.409607	4.04331	5.2702e-05	0.00363929
EVC2	15.0684	2.17789	0.538892	4.04142	5.31278e-05	0.00363929
ENPEP	29.3241	2.2049	0.545629	4.04103	5.32168e-05	0.00363929
ADAM1A	114.191	-1.57406	0.389545	-4.04078	5.32743e-05	0.00363929
COX7A1	33.1256	1.94404	0.481881	4.03427	5.47713e-05	0.00372583
FBN1	73.0973	1.97436	0.489564	4.0329	5.50921e-05	0.00372845
KCNN4	283.582	-1.2628	0.313184	-4.03214	5.52704e-05	0.00372845
VGF	7.64398	5.8455	1.45034	4.03043	5.56759e-05	0.00374022
S100A9	28.2243	2.73538	0.679304	4.02674	5.65564e-05	0.00377246
SRXN1	120.043	1.55487	0.386163	4.02646	5.66219e-05	0.00377246
HMGCS2	400.487	-2.07735	0.516508	-4.02192	5.77259e-05	0.00383026
CTAGE4	24.9742	-2.13332	0.53061	-4.0205	5.80756e-05	0.00383773
NAT8B	13.8229	-3.67881	0.915262	-4.01941	5.83437e-05	0.00383978
RNF6	407.985	1.83517	0.456803	4.01742	5.88388e-05	0.00385668
FAM174B	83.9248	-2.0596	0.513059	-4.01434	5.96118e-05	0.00389159
FMR1	293.505	1.61265	0.402233	4.00924	6.09137e-05	0.00396062
MN1	6.7844	3.57813	0.894435	4.00043	6.32265e-05	0.00408876
TBX4	3.2968	-3.99829	0.999616	-3.99982	6.33896e-05	0.00408876
TMEFF1	27.8173	1.51621	0.379172	3.99873	6.36831e-05	0.00409139
VCAN	39.0253	2.05878	0.516046	3.98954	6.62026e-05	0.00423644
TSPAN8	3229.63	-1.5749	0.395145	-3.98563	6.73008e-05	0.00428976
MIR100HG	5.40348	3.88485	0.97505	3.98426	6.76903e-05	0.00429767
COL10A1	8.75185	3.93755	0.990533	3.97518	7.03258e-05	0.00444755
QKI	65.31	2.09082	0.526512	3.97108	7.1547e-05	0.00450718
MMP19	21.7442	2.73295	0.688513	3.96935	7.20694e-05	0.00450814
GPR84	5.2077	4.17528	1.05192	3.96918	7.21191e-05	0.00450814
PF4	8.68205	-2.15104	0.542643	-3.96401	7.37022e-05	0.00458938
ALOX5AP	41.0193	1.69702	0.428386	3.96143	7.45032e-05	0.00462148
PRELP	40.3631	3.41782	0.863607	3.95761	7.57027e-05	0.00467797
RAP1GAP	113.335	-1.73413	0.439078	-3.94947	7.83238e-05	0.0047894
CSNK1E	275.255	-0.740785	0.187596	-3.94883	7.85353e-05	0.0047894
HOXB5	339.655	-2.47704	0.627322	-3.9486	7.86103e-05	0.0047894
LYZ	3705.6	-1.87949	0.476019	-3.94836	7.86894e-05	0.0047894
MAP1B	62.5445	2.0984	0.53201	3.94428	8.0039e-05	0.0048533
SPRY2	199.769	-1.24061	0.314726	-3.94187	8.08502e-05	0.0048842
EDNRA	20.2341	3.05653	0.776135	3.93813	8.21176e-05	0.00491719
OR2A7	116.789	-1.58381	0.402199	-3.93787	8.22069e-05	0.00491719
GUCY1B3	18.5457	2.6691	0.677982	3.93684	8.25622e-05	0.00491719
WBP1	307.503	-0.874535	0.222149	-3.9367	8.26112e-05	0.00491719
OR1L8	138.392	3.28753	0.836105	3.93196	8.42552e-05	0.00499667
PAM	36.5407	2.27439	0.579691	3.92345	8.72889e-05	0.00515769
APOE	729.022	2.40077	0.612729	3.91816	8.92288e-05	0.00525314
LRRIQ4	5.13597	-3.47905	0.888141	-3.91723	8.95734e-05	0.00525433
FAM49B	94.8057	1.35356	0.345738	3.91499	9.04087e-05	0.00526956
CPZ	17.1037	1.86035	0.475211	3.91479	9.04841e-05	0.00526956
TUBB6	42.8995	2.25395	0.576433	3.91017	9.22323e-05	0.00533911
ZBTB7C	132.622	-2.31988	0.593337	-3.90989	9.23379e-05	0.00533911
MKI67	260.589	1.61261	0.413261	3.90216	9.53384e-05	0.00548284
LOC113230	49.765	-1.61863	0.41491	-3.90116	9.57345e-05	0.00548284
KCNMB4	12.714	2.42989	0.622906	3.90089	9.58396e-05	0.00548284
RERG	12.3192	2.93362	0.752346	3.8993	9.64724e-05	0.00549961
CYP1B1	7.88044	3.66665	0.941216	3.89566	9.7933e-05	0.00556328
CNN1	178.432	2.87863	0.739306	3.89369	9.87312e-05	0.00558901
MAP1A	15.2495	2.37545	0.610716	3.88962	0.0001004	0.00566161
ERN2	44.7976	-2.02995	0.52199	-3.88887	0.000100713	0.00566161
HIP1	39.2791	1.82615	0.470546	3.88091	0.000104065	0.00582979
ACTG2	287.409	3.05209	0.786689	3.87967	0.000104598	0.00583943
KIF26B	56.4233	2.38523	0.615675	3.87418	0.000106986	0.00591992
EPHB4	298.63	-1.13039	0.291776	-3.87417	0.00010699	0.00591992
PTN	51.6323	1.89214	0.488486	3.87348	0.00010729	0.00591992
ZNF736	91.4313	2.08414	0.538121	3.873	0.000107502	0.00591992
C12orf75	1445.48	1.44295	0.37303	3.8682	0.000109643	0.00601735
NEK8	11.2903	-2.94467	0.761416	-3.86736	0.000110021	0.00601773
NT5C	310.26	-0.772153	0.199712	-3.86634	0.000110482	0.00602256
CES1	29.3577	2.68679	0.69521	3.86472	0.000111216	0.00604224
C11orf96	162.149	1.75519	0.454389	3.86276	0.000112114	0.00604924
DEFA5	295.071	-4.81951	1.24782	-3.86234	0.000112305	0.00604924
RHOJ	22.5301	2.01806	0.522549	3.86195	0.000112487	0.00604924
PDCD5	1349.27	1.5221	0.394274	3.86052	0.000113146	0.00604924
RP2	137.173	1.46782	0.380228	3.86037	0.000113213	0.00604924
GLI3	25.4743	2.27729	0.59021	3.85843	0.000114117	0.00607746
TSTD1	26.9473	-1.87247	0.485397	-3.8576	0.000114505	0.00607818
DES	459.179	3.94799	1.02367	3.85672	0.00011492	0.00608024
FAM91A1	294.062	1.0114	0.262357	3.85504	0.000115712	0.00610219
SHROOM3	200.298	-1.01387	0.26353	-3.84727	0.000119441	0.00627842
AGBL1	5.44099	-4.48233	1.16688	-3.84129	0.000122392	0.0064115
WBP1L	301.017	0.859791	0.223903	3.84002	0.000123026	0.0064115
TMEM167A	388.037	0.876487	0.228267	3.83975	0.000123161	0.0064115
SELE	7.00426	3.90886	1.01837	3.83837	0.000123855	0.00642699
FAM122B	365.55	1.00611	0.262201	3.83719	0.000124452	0.00643729
TMSB15B	16.5833	3.13327	0.817637	3.8321	0.000127054	0.00655095
IL1R1	84.4018	1.67187	0.43651	3.83008	0.000128099	0.00658391
CBLC	228.753	-1.14089	0.297964	-3.82895	0.00012869	0.00659331
TFRC	423.459	1.43618	0.375326	3.82648	0.000129987	0.00663678
COL28A1	213.195	3.26722	0.854051	3.82555	0.00013048	0.00663678
PPP1R36	5.50396	-2.52276	0.659543	-3.82501	0.000130768	0.00663678
RNF219	90.5858	1.77029	0.463709	3.81768	0.000134712	0.00681557
MTDH	841.925	1.4466	0.379421	3.81266	0.00013748	0.00693395
EREG	107.19	4.09706	1.07637	3.80636	0.000141029	0.00709086
CLDN1	402.972	1.24987	0.328669	3.80283	0.000143051	0.00717027
PRKAB1	413.136	-1.27541	0.335496	-3.80156	0.000143788	0.00718498
AK7	2.32985	-3.53698	0.930696	-3.80036	0.000144487	0.00719769
ST6GAL2	35.6999	3.64097	0.958615	3.79816	0.000145775	0.00722649
DEK	1830.78	1.57254	0.414142	3.79709	0.000146403	0.00722649
GLDC	14.0529	-3.91213	1.0303	-3.79709	0.000146404	0.00722649
IRS1	296.448	1.33557	0.352018	3.79404	0.000148214	0.00727179
BNIP3	41.6233	1.88618	0.497144	3.79403	0.000148221	0.00727179
QTRT1	131.458	-1.2211	0.322016	-3.79205	0.000149411	0.00730807
WT1	4.12943	5.36843	1.41816	3.78549	0.000153405	0.00748078
COL4A5	56.7258	-2.55244	0.675034	-3.7812	0.000156076	0.00758818
C9orf117	5.03085	-3.66324	0.969017	-3.78036	0.000156599	0.00759082
OPTN	446.251	1.4644	0.387511	3.779	0.000157457	0.00760962
PDLIM3	21.3553	2.25975	0.598844	3.77351	0.000160965	0.00775603
FCN1	7.13921	3.94194	1.04501	3.77215	0.000161846	0.00777531
SAMD3	41.87	2.52293	0.669044	3.77095	0.000162628	0.00778977
TOMM40L	32.6917	1.29236	0.343077	3.76695	0.000165253	0.00789217
LOC283335	4.79566	-2.85722	0.758712	-3.76588	0.000165965	0.00790284
CPXM2	30.1049	3.18438	0.845777	3.76503	0.000166526	0.00790632
CCNE2	25.7476	2.09251	0.556052	3.76316	0.00016778	0.00794255
ANLN	317.616	1.15713	0.307718	3.76035	0.000169674	0.00800881
SLCO3A1	142.485	1.65643	0.44068	3.7588	0.00017073	0.00803522
LOC100128252	8.29246	2.77445	0.739263	3.75299	0.000174736	0.00819992
MMP14	234.304	1.10936	0.295799	3.7504	0.000176554	0.00826131
NTN4	211.812	-1.30066	0.347307	-3.74499	0.000180397	0.00841681
FAM26D	2671.93	3.3926	0.907118	3.73998	0.000184035	0.00856184
IMMP2L	63.6522	-1.47052	0.393324	-3.73871	0.00018497	0.00858071
C7orf55	67.819	-1.61364	0.431939	-3.73581	0.000187113	0.00863075
TYROBP	619.217	1.53096	0.409806	3.73581	0.000187115	0.00863075
DCHS1	63.4527	1.38377	0.370519	3.73468	0.000187957	0.00864496
TPM2	340.703	1.80787	0.484565	3.73092	0.000190784	0.00875014
INSIG1	112.646	1.54709	0.414896	3.72886	0.000192347	0.00879688
PCP4	27.4587	3.1549	0.846287	3.72793	0.000193057	0.00880447
HTRA3	19.4072	2.5444	0.683133	3.72461	0.000195618	0.00889622
REP15	231.478	-2.75365	0.739722	-3.72254	0.000197225	0.00894418
TTLL10	67.1053	4.26525	1.1476	3.71667	0.000201869	0.00911528
ENY2	445.465	1.65723	0.44593	3.71635	0.000202124	0.00911528
MYH10	32.7599	2.29314	0.617547	3.71331	0.000204566	0.00918382
ZDHHC9	473.904	1.60923	0.4334	3.71305	0.000204778	0.00918382
TSSK1B	13.8892	-4.98966	1.34592	-3.70725	0.000209523	0.00934506
ELP3	77.2466	-1.30373	0.351671	-3.70724	0.000209528	0.00934506
RPL10L	57.3555	-3.46734	0.93607	-3.70414	0.000212108	0.00943413
CUL4B	736.445	0.922861	0.249305	3.70173	0.000214136	0.00948564
CTSL1	292.437	2.17258	0.586967	3.70137	0.000214438	0.00948564
KIAA1199	67.9299	-1.24559	0.336908	-3.69711	0.000218068	0.00961541
STXBP1	96.5441	-1.11772	0.30237	-3.69654	0.000218559	0.00961541
OGN	9.36959	4.28067	1.15837	3.69542	0.000219523	0.00963166
SYNC	5.50431	3.80846	1.03159	3.69182	0.000222659	0.00974283
NAA20	581.487	1.57386	0.426893	3.68679	0.000227099	0.00991031
BOC	7.50979	3.40528	0.92439	3.68382	0.000229766	0.00999119
ROBO1	85.0733	1.80707	0.490604	3.68335	0.000230186	0.00999119
RDX	101.01	2.18871	0.594612	3.6809	0.00023241	0.0100608
CHRDL2	51.9678	3.04124	0.8266	3.67922	0.000233952	0.0100779
CILP	10.5175	3.22672	0.877039	3.67911	0.000234051	0.0100779
PKIA	20.3064	3.20801	0.872885	3.67518	0.000237678	0.0102069
ISLR	27.3754	2.83021	0.770366	3.67385	0.000238922	0.010222
CXCL10	176.455	2.64316	0.719568	3.67326	0.000239475	0.010222
PLOD2	126.489	1.54312	0.420259	3.67183	0.000240821	0.010222
TFE3	1255.98	1.75156	0.477099	3.67127	0.000241349	0.010222
MAPRE1	224.869	1.35382	0.368765	3.67123	0.000241387	0.010222
LRRC32	25.5548	2.47438	0.674196	3.67012	0.000242433	0.010222
RAD1	121.851	1.12975	0.307824	3.67011	0.000242448	0.010222
CCL4	62.7765	2.75098	0.751747	3.65944	0.000252764	0.0106292
CEBPB	93.9922	1.68866	0.462059	3.65465	0.000257537	0.0108019
EFHC1	69.4181	-1.65932	0.454308	-3.6524	0.000259799	0.0108444
FUK	55.2813	-1.63338	0.447219	-3.65231	0.00025989	0.0108444
FAM98A	90.2086	1.01294	0.277617	3.64868	0.000263587	0.0109704
LOC220729	18.5072	1.42733	0.391786	3.64313	0.000269341	0.01116
FKBP5	255.901	1.85899	0.510297	3.64296	0.000269521	0.01116
PHLDA3	38.4083	1.3935	0.382747	3.6408	0.000271797	0.0111975
ZNF772	16.9151	2.43086	0.667794	3.64014	0.000272494	0.0111975
ANGPT2	23.3431	2.48077	0.681506	3.64013	0.000272503	0.0111975
LOC100289230	26.7912	-2.15058	0.591467	-3.63601	0.000276894	0.0113492
NPW	3.69646	-3.35617	0.92405	-3.63202	0.000281216	0.0114618
THBS3	8.62997	2.35471	0.648391	3.63163	0.000281639	0.0114618
OVOL2	111.882	-1.11633	0.307401	-3.63151	0.000281767	0.0114618
GSTK1	748.748	-0.910762	0.250937	-3.62945	0.000284027	0.0115043
RAB3IL1	7.14025	1.94266	0.535289	3.62919	0.000284316	0.0115043
GABPB1	70.9313	1.2729	0.350794	3.62862	0.000284943	0.0115043
HAX1	198.058	0.976583	0.269728	3.62063	0.000293889	0.011836
TSC22D3	401.629	2.07374	0.573013	3.61902	0.000295726	0.0118804
GNPAT	132.976	1.11044	0.307	3.61708	0.00029795	0.0119401
MOXD1	31.767	2.16317	0.598428	3.61475	0.00030064	0.0120182
IKBIP	26.903	2.02957	0.561895	3.61202	0.000303826	0.012088
SYAP1	178.42	1.00204	0.277444	3.61167	0.000304233	0.012088
DNAJC15	525.296	1.177	0.325919	3.61133	0.000304626	0.012088
PPP1R15B	391.922	1.10051	0.305169	3.60625	0.000310657	0.0122471
PDE3A	41.5219	1.99278	0.552621	3.60605	0.000310898	0.0122471
RPS26	1966.22	1.09848	0.304633	3.60593	0.000311042	0.0122471
ZNF518B	17.0633	2.57849	0.715268	3.60493	0.000312232	0.0122471
MPLKIP	112.733	0.856887	0.237709	3.60478	0.000312419	0.0122471
LILRA6	14.2992	2.2211	0.616334	3.60373	0.00031368	0.0122493
SPHK1	42.6422	1.76429	0.489607	3.60348	0.000313989	0.0122493
OR4D5	25.4819	-4.13884	1.14952	-3.60049	0.000317624	0.0123614
EIF2S2	259.32	1.61604	0.449007	3.59914	0.000319266	0.0123955
FAM110B	176.97	3.62778	1.00869	3.59651	0.000322516	0.0124917
CRYM	22.2643	-2.28914	0.636747	-3.59506	0.000324315	0.0125314
SPC25	54.305	1.7457	0.486171	3.59071	0.000329784	0.0127124
VAMP5	20.0806	1.59026	0.443194	3.58818	0.000332999	0.0127797
TCF12	124.833	-1.1228	0.312968	-3.58757	0.000333768	0.0127797
SYS1	99.8565	1.11354	0.310398	3.58747	0.000333897	0.0127797
C2CD4B	121.161	-2.15429	0.600733	-3.5861	0.000335663	0.0128169
ABTB1	155.396	-1.1235	0.31344	-3.58442	0.000337829	0.0128693
BIRC3	121.59	1.25116	0.34947	3.58017	0.000343369	0.0130496
RASL10B	6.33616	4.6179	1.29111	3.57669	0.000347976	0.0131938
CDK3	43.7808	-1.28615	0.359908	-3.57355	0.000352172	0.0133217
C11orf53	4.5493	-2.69837	0.755476	-3.57175	0.000354601	0.0133823
IVD	64.7617	-1.05152	0.294812	-3.56673	0.000361468	0.0136097
ADH6	5.62716	-2.41238	0.676475	-3.5661	0.000362328	0.0136104
CYP3A5	743.44	-1.78294	0.500061	-3.56544	0.000363252	0.0136135
MCL1	541.521	1.27197	0.356883	3.56412	0.000365082	0.0136505
ZDHHC2	147.263	-1.05815	0.297277	-3.55947	0.000371603	0.0138623
CD93	41.2644	1.77753	0.49957	3.55811	0.000373527	0.0139021
ID3	29.3615	-1.73969	0.489246	-3.55587	0.000376733	0.0139572
ERBB2	99.4312	-1.0391	0.29227	-3.55527	0.000377591	0.0139572
BORA	217.388	1.48146	0.416695	3.55527	0.000377595	0.0139572
COL6A2	814.234	1.44538	0.406692	3.55399	0.000379435	0.0139841
RSAD2	20.9484	2.27158	0.639307	3.55319	0.000380592	0.0139841
GZF1	32.8558	1.30826	0.368255	3.55259	0.000381458	0.0139841
NPTX2	16.2642	4.30951	1.21327	3.55199	0.000382326	0.0139841
SYTL1	33.5622	-2.21446	0.62348	-3.55178	0.000382642	0.0139841
CAPN9	77.2947	-2.39031	0.673962	-3.54665	0.000390164	0.0142269
PRDX4	268.38	1.16322	0.32811	3.54522	0.000392287	0.0142552
CDK1	97.9455	1.18583	0.334514	3.54494	0.0003927	0.0142552
CSDC2	5.14251	3.62329	1.02247	3.54365	0.000394625	0.0142663
HSPA14	235.93	1.21144	0.341871	3.54356	0.00039477	0.0142663
IGFBP2	332.348	-2.21204	0.624398	-3.54268	0.000396079	0.0142818
GINS1	53.9816	1.67233	0.472338	3.54053	0.000399319	0.0143385
CANT1	177.394	-1.29658	0.366217	-3.54046	0.000399425	0.0143385
IL1R2	46.1538	2.51111	0.709647	3.53854	0.00040235	0.0143575
JAK3	36.7776	1.42692	0.403281	3.53829	0.000402733	0.0143575
CSE1L	294.435	1.46926	0.415278	3.53803	0.000403124	0.0143575
CD300E	6.70354	2.93379	0.829274	3.53778	0.0004035	0.0143575
PTGER3	8.26876	3.02259	0.854864	3.53576	0.000406608	0.0144364
WNT2	35.5704	2.28253	0.645806	3.53439	0.000408721	0.0144796
GRB14	5.60777	3.55012	1.00516	3.5319	0.000412588	0.0145847
DSCC1	14.5422	2.89649	0.820379	3.53068	0.000414491	0.0146201
EMILIN2	22.22	1.86267	0.527679	3.52994	0.000415661	0.0146295
RALGAPB	264.693	0.823633	0.233386	3.52906	0.000417036	0.014646
SGOL2	35.2422	1.64519	0.46649	3.52674	0.000420717	0.0147433
PQBP1	73.8103	1.39941	0.396989	3.52506	0.000423393	0.014805
VBP1	154.44	1.14277	0.324275	3.52409	0.000424944	0.0148272
CSF3	11.7837	3.593	1.02031	3.52147	0.000429162	0.0149422
OSM	8.65901	2.72094	0.773488	3.51775	0.000435219	0.0151206
FGF7	71.1858	2.3117	0.657683	3.51492	0.000439893	0.0152405
SCAMP5	38.2318	2.12216	0.603859	3.51434	0.000440853	0.0152405
DNM1	124.152	1.90384	0.541796	3.51395	0.000441495	0.0152405
SNX10	4.22266	3.32618	0.947085	3.51202	0.000444722	0.0153192
PDZRN4	6.32643	4.24956	1.21025	3.51131	0.00044591	0.0153276
RGS2	181.454	2.05776	0.586368	3.50934	0.000449223	0.0154087
METTL15	59.2155	-1.47671	0.420945	-3.50808	0.000451356	0.0154491
HAND2	15.8789	4.33535	1.2382	3.50134	0.000462931	0.0158119
MYO5C	194.907	-1.21045	0.345888	-3.49954	0.000466054	0.0158851
ARHGEF28	93.8282	-1.90343	0.544378	-3.49653	0.00047136	0.0160322
ADAMTS1	71.2813	2.1927	0.627691	3.49327	0.000477143	0.0161949
HOXD-AS2	8.1288	4.15682	1.1903	3.49225	0.000478969	0.0162228
SLC39A7	404.133	0.768152	0.220098	3.49005	0.000482939	0.0163231
CRISPLD2	81.2936	1.9179	0.549668	3.4892	0.000484476	0.016326
DNAL4	60.6039	-1.27443	0.365283	-3.48888	0.00048504	0.016326
FOXA1	95.5208	-1.41454	0.405699	-3.48667	0.000489066	0.0164231
FBXL20	117.481	-1.19263	0.342147	-3.48574	0.00049078	0.0164231
ADAMTS10	28.6564	1.87592	0.538185	3.48564	0.000490968	0.0164231
HIST2H2AC	976.584	1.19079	0.34181	3.48377	0.000494408	0.0164964
PPIL2	53.2565	-1.14026	0.327385	-3.48292	0.000495977	0.0164964
TNFAIP2	82.7313	1.40853	0.404425	3.48279	0.000496216	0.0164964
ADAM17	52.9468	0.93738	0.269466	3.47865	0.00050394	0.0167188
VAMP7	113.512	1.17842	0.339097	3.47517	0.000510526	0.0168885
VSIG4	14.3887	2.93093	0.84347	3.47485	0.00051114	0.0168885
UCA1	68.4871	2.29577	0.660956	3.47341	0.000513898	0.016945
WWC2	26.0379	1.90043	0.547501	3.4711	0.000518332	0.0170565
F13A1	32.3373	2.80129	0.807321	3.46985	0.000520744	0.0171011
CALCOCO1	244.102	-1.27493	0.367843	-3.46596	0.000528349	0.0173157
GPC6	19.6554	2.38343	0.688593	3.4613	0.000537578	0.0175826
TREM2	10.6367	2.72579	0.788021	3.45903	0.000542126	0.0176956
COL14A1	64.2649	1.97927	0.572738	3.4558	0.000548654	0.0178544
ST6GALNAC5	27.3983	2.61786	0.757584	3.45554	0.000549198	0.0178544
NHSL1	130.322	-1.35791	0.393098	-3.45439	0.000551538	0.0178946
KDELC1	7.09574	2.24769	0.650936	3.453	0.00055438	0.0179508
PYGO1	14.5103	2.70351	0.783352	3.45121	0.000558086	0.0180243
ARHGAP10	22.3658	1.71898	0.498135	3.45082	0.000558877	0.0180243
ANGPTL1	6.86884	3.76597	1.09195	3.44884	0.000563007	0.0181214
KPNA3	241.681	1.0797	0.313132	3.44808	0.00056458	0.018136
HIST1H2BG	353.57	1.02197	0.296545	3.44624	0.000568444	0.018224
THBS1	348.422	1.96572	0.571045	3.44232	0.000576753	0.0184538
PDLIM7	142.795	1.46119	0.42458	3.44151	0.000578479	0.0184725
CCL18	24.1694	2.72876	0.793092	3.44066	0.000580303	0.0184798
GFPT2	6.77205	3.60261	1.04717	3.44034	0.000580988	0.0184798
RAB22A	776.793	1.21247	0.352543	3.4392	0.00058343	0.018521
DHRS2	34.8065	2.73018	0.793984	3.43858	0.000584774	0.0185274
PROK2	5.03155	4.12219	1.19907	3.43784	0.000586376	0.0185418
NUPL1	351.142	0.874318	0.254639	3.43355	0.000595723	0.0188007
ASAP1	157.008	1.01758	0.296453	3.43253	0.000597971	0.0188046
ZEB2	120.16	1.44888	0.422113	3.43244	0.000598169	0.0188046
SLC30A9	444.898	1.01226	0.295337	3.42748	0.000609204	0.0191144
MAPK8IP1	18.5811	2.13209	0.622171	3.42686	0.000610612	0.0191215
NOL3	14.4252	-2.06653	0.603454	-3.42449	0.000615943	0.0192397
ID1	398.239	-1.48895	0.434839	-3.42413	0.000616764	0.0192397
PDGFC	67.1182	1.54459	0.451191	3.42335	0.000618532	0.0192578
UCHL1	9.28999	3.05756	0.893296	3.42279	0.000619822	0.0192609
LRRC34	34.7969	-2.45088	0.716395	-3.42113	0.000623614	0.0193416
EPOR	19.0271	-3.02075	0.883705	-3.41828	0.000630193	0.0195083
FAM180A	2.66181	3.90301	1.14207	3.41748	0.000632049	0.0195284
SACS	30.8234	1.94568	0.569766	3.41487	0.00063812	0.0196784
C16orf45	64.0781	1.95864	0.573994	3.4123	0.000644178	0.0198275
PLP2	945.945	0.822078	0.241102	3.40967	0.000650408	0.0199148
SYT11	45.6872	1.6047	0.470708	3.40911	0.000651749	0.0199148
HPN	9.81894	-3.42554	1.00482	-3.4091	0.000651785	0.0199148
RGS16	48.6312	2.01046	0.589746	3.40903	0.000651936	0.0199148
SGSH	52.782	-1.24126	0.36437	-3.40659	0.000657789	0.0200557
FAM111B	107.917	1.49753	0.4397	3.40581	0.00065969	0.0200759
CHAMP1	83.9759	1.00258	0.294479	3.4046	0.000662607	0.0201268
HCK	16.9681	1.94004	0.570082	3.40308	0.000666298	0.0202011
PRF1	14.8556	3.05676	0.898409	3.40242	0.000667924	0.0202125
MASP1	16.5235	3.62857	1.06782	3.39809	0.000678573	0.0204965
MSC	18.6513	1.81	0.533168	3.3948	0.000686779	0.0207057
DIO2	38.1112	1.65459	0.488279	3.38861	0.000702474	0.0210493
CACYBP	569.912	1.40461	0.414559	3.3882	0.000703538	0.0210493
SCOC	98.6337	1.43091	0.422351	3.38796	0.000704144	0.0210493
WWTR1	199.755	1.47547	0.435562	3.3875	0.000705317	0.0210493
CYR61	159.986	1.88922	0.55772	3.3874	0.000705587	0.0210493
BCL2A1	18.2395	2.44288	0.7212	3.38725	0.000705978	0.0210493
BCAS1	383.207	-1.84347	0.544432	-3.38605	0.000709067	0.0211026
LOC646268	7.59099	4.33376	1.28042	3.38464	0.000712711	0.0211721
GNB2L1	4833.54	-0.719955	0.212847	-3.38249	0.000718308	0.0212993
TXNRD2	45.9475	-1.45965	0.431808	-3.38031	0.000724039	0.02143
MAP2K5	110.04	-1.22669	0.362951	-3.37978	0.000725441	0.0214323
UBE2C	343.734	1.48859	0.440881	3.37639	0.000734444	0.0216369
MYO7B	307.815	-1.35392	0.401023	-3.37616	0.00073504	0.0216369
ATP5E	1333.21	1.00288	0.297474	3.37131	0.000748108	0.0219816
FLT3LG	36.2791	1.91301	0.567659	3.37	0.000751692	0.0220469
CPT1B	121.012	-1.54488	0.458642	-3.36837	0.000756131	0.0221043
C1QB	366.32	1.79108	0.531776	3.36811	0.000756851	0.0221043
VAV2	185.993	1.70675	0.506803	3.36768	0.00075804	0.0221043
MZT1	57.0775	1.12844	0.335125	3.36723	0.000759281	0.0221043
LOC439990	11.3934	2.12916	0.6324	3.36679	0.000760474	0.0221043
PFDN4	498.401	1.49536	0.444447	3.36455	0.000766686	0.0222449
SLC22A17	16.2604	2.62019	0.77904	3.36336	0.000770009	0.0223013
CENPQ	68.7017	1.41624	0.421322	3.36143	0.000775399	0.0224173
CRYAB	117.037	2.80621	0.834966	3.36086	0.000776992	0.0224233
SCD	673.681	1.27437	0.379353	3.35934	0.00078129	0.0224936
OR10G4	20.7422	-4.0879	1.21716	-3.35854	0.000783544	0.0224936
SNORA71C	6247.22	1.13198	0.337094	3.35804	0.000784976	0.0224936
COL6A3	17.9616	3.03959	0.905169	3.35804	0.000784983	0.0224936
EML6	8.10762	-2.57705	0.767565	-3.35743	0.0007867	0.0225029
PLEKHO1	25.8947	1.9724	0.587654	3.3564	0.000789656	0.0225477
PLAU	42.5273	1.86558	0.55605	3.35506	0.000793483	0.022612
ITGB2	47.1335	1.94605	0.580176	3.35425	0.000795812	0.022612
MRPS31	111.235	0.995451	0.296782	3.35415	0.000796099	0.022612
SLC35B1	157.407	0.907861	0.270966	3.35047	0.000806759	0.0228746
ALOX5	120.303	-1.48506	0.443588	-3.34784	0.000814449	0.0230523
COMP	12.9618	4.25222	1.27037	3.34722	0.000816264	0.0230634
FABP2	10.6222	-2.50156	0.747545	-3.34637	0.000818759	0.0230846
ARHGAP35	638.268	0.946117	0.282761	3.346	0.000819865	0.0230846
COLEC12	33.7582	2.39982	0.718857	3.33838	0.00084268	0.0235794
DCUN1D3	64.6078	1.02054	0.3057	3.33837	0.0008427	0.0235794
TMEM82	5.06304	3.25841	0.976159	3.338	0.000843848	0.0235794
OLFML2B	17.8629	2.71519	0.813574	3.33735	0.0008458	0.0235794
MXRA5	139.408	2.35853	0.706715	3.33731	0.000845939	0.0235794
OR10W1	8.4633	-5.36351	1.60717	-3.33723	0.00084618	0.0235794
LOC100127983	4.90815	3.02901	0.90904	3.3321	0.000861936	0.0239424
ARL11	9.54888	2.68034	0.804417	3.33203	0.000862161	0.0239424
BZRAP1	38.792	-2.35638	0.707558	-3.3303	0.000867523	0.0240354
FAM129A	97.0427	1.72183	0.517067	3.32999	0.000868481	0.0240354
GEM	103.621	2.09573	0.629538	3.32899	0.000871603	0.0240444
SNAI2	15.6149	2.14331	0.643873	3.32877	0.000872294	0.0240444
BCCIP	272.981	0.664952	0.199777	3.32846	0.000873261	0.0240444
TGFB3	26.5913	2.30073	0.691522	3.32706	0.000877688	0.0241252
MOAP1	76.6072	-1.09571	0.329452	-3.32586	0.000881458	0.0241878
HCCS	50.2422	0.963548	0.289835	3.32447	0.000885854	0.0242673
RNF207	54.2395	-1.71608	0.516311	-3.32374	0.000888186	0.0242901
TMEM55A	18.8382	1.59208	0.479246	3.32205	0.000893591	0.0243967
GPX7	18.3242	1.72665	0.520766	3.3156	0.000914455	0.0249243
IL1B	63.3993	2.13968	0.645652	3.31399	0.000919749	0.0250264
OR52W1	26.3969	-2.68081	0.810062	-3.30939	0.00093501	0.0253861
ZNF774	39.6106	-1.4714	0.444658	-3.30906	0.000936104	0.0253861
ARL4C	164.318	1.55503	0.470159	3.30747	0.000941442	0.0254882
MMP16	11.1519	2.71172	0.820262	3.30592	0.000946642	0.0255862
CYTH2	277.181	-0.909205	0.275096	-3.30505	0.000949606	0.0256202
RAI14	71.9265	1.4661	0.443653	3.30462	0.000951066	0.0256202
CCNJL	43.029	-1.79644	0.543731	-3.30392	0.000953419	0.0256311
LTBP3	341.243	1.01606	0.307564	3.30357	0.000954638	0.0256311
CA8	25.5746	-2.07928	0.629905	-3.30095	0.000963579	0.0258284
RBP4	17.3596	2.34974	0.713224	3.29453	0.000985857	0.0263819
CCDC90A	319.768	1.25892	0.382213	3.29376	0.000988579	0.026411
CYTH3	43.4461	1.24076	0.376888	3.29212	0.000994336	0.0265211
ESPL1	26.7339	1.44508	0.43927	3.28974	0.00100281	0.026703
PAK1IP1	243.265	0.984571	0.2994	3.28847	0.00100732	0.0267627
TNS1	484.1	1.63712	0.497881	3.28819	0.00100835	0.0267627
C19orf71	6.39557	-2.43086	0.739418	-3.28753	0.00101069	0.026777
KIAA1984	470.979	-2.13624	0.649882	-3.28711	0.0010122	0.026777
MYBL2	112.939	1.52844	0.465084	3.28638	0.00101485	0.0268032
PLXDC1	84.3691	1.60127	0.487461	3.28492	0.00102011	0.0268983
KIAA0319	14.1639	-2.72889	0.831121	-3.28339	0.00102567	0.027001
KIF4A	144.017	1.28869	0.392591	3.28252	0.00102883	0.0270402
TAF9	123.995	1.25559	0.383132	3.27717	0.00104852	0.0274627
C2CD4A	34.4728	-2.03132	0.619883	-3.27693	0.00104941	0.0274627
POC1B	131.35	-1.32791	0.405249	-3.27678	0.00104999	0.0274627
LAPTM5	170.257	1.28342	0.391965	3.27434	0.00105911	0.0276155
VASN	12.5401	1.71831	0.524817	3.27412	0.00105993	0.0276155
LRRFIP1	744.094	1.10733	0.338235	3.27384	0.00106095	0.0276155
AKIRIN2	128.029	0.861672	0.263268	3.27298	0.00106419	0.0276553
CCP110	94.5769	0.974012	0.297714	3.27163	0.00106928	0.0277284
CCNA2	123.871	1.12846	0.344954	3.27133	0.00107043	0.0277284
KSR2	5.73941	-2.62778	0.803608	-3.26997	0.00107558	0.0277476
KIAA0141	50.8888	-0.916053	0.280149	-3.26988	0.00107593	0.0277476
C8orf47	28.2396	2.71947	0.831699	3.26978	0.00107631	0.0277476
NOS3	9.04344	2.17057	0.664131	3.26828	0.00108204	0.027821
SMN1	167.298	1.1148	0.341113	3.26813	0.0010826	0.027821
GYLTL1B	54.5202	1.754	0.537337	3.26425	0.00109756	0.0281548
ITGB1	826.716	1.13859	0.348858	3.26376	0.00109942	0.0281548
LHFPL3-AS2	11.8032	-2.72259	0.834279	-3.26341	0.0011008	0.0281548
S100A12	13.0592	3.06863	0.940585	3.26247	0.00110446	0.0282037
AQP3	20.5035	-2.28665	0.701598	-3.25921	0.00111724	0.0284852
ANKRD36	178.975	-0.911022	0.279606	-3.25824	0.00112106	0.0285377
RCAN2	10.3228	3.92891	1.20736	3.25414	0.00113737	0.0289075
CPXM1	20.3001	2.84918	0.875918	3.2528	0.00114275	0.0289985
IL12RB2	5.86526	3.75708	1.15548	3.25152	0.00114789	0.0290836
SMAD9	9.91602	-1.98821	0.611726	-3.25016	0.00115339	0.0291236
RPL3	3513.97	-0.921854	0.283649	-3.24999	0.00115411	0.0291236
MYH11	572.81	2.25402	0.693588	3.2498	0.00115487	0.0291236
SLC2A9	20.942	1.49963	0.461652	3.24841	0.00116054	0.029221
ARIH2OS	5.98414	-3.28127	1.01063	-3.24677	0.00116725	0.0293443
TMED10P1	209.144	-1.43768	0.442924	-3.24588	0.00117086	0.0293896
RERE	84.3296	-1.2264	0.378326	-3.24165	0.00118838	0.0297381
CRABP2	7.94351	2.45545	0.757509	3.24147	0.00118913	0.0297381
YKT6	248.568	0.924129	0.285119	3.2412	0.00119026	0.0297381
PHYHIPL	13.2931	3.82407	1.18074	3.23871	0.00120072	0.0299533
FAM127C	202.21	2.36925	0.73166	3.23819	0.00120292	0.0299621
ALDH2	1064.48	-0.734579	0.226984	-3.23625	0.00121111	0.0301196
FLT4	27.2253	1.76867	0.546655	3.23544	0.00121457	0.0301593
C10orf57	15.0321	-2.1942	0.678397	-3.23439	0.00121902	0.0302236
FCGBP	1430.45	-2.33068	0.720721	-3.23382	0.00122145	0.0302375
SVEP1	21.4387	2.27952	0.705356	3.23172	0.00123046	0.030389
CCDC88A	26.6433	2.09695	0.648903	3.23152	0.00123133	0.030389
KLK6	3.29447	3.776	1.16939	3.22904	0.00124206	0.0306072
CTGF	305.542	1.50049	0.464869	3.22776	0.00124763	0.0306977
PCNP	563.868	1.166	0.361364	3.22666	0.00125245	0.0307697
FGGY	254.362	-0.948345	0.294249	-3.22294	0.00126883	0.0310045
MED23	43.2226	-0.971791	0.301529	-3.22288	0.00126909	0.0310045
PTPRB	29.0748	1.52725	0.47393	3.22252	0.00127068	0.0310045
RGMA	5.94755	3.16416	0.981894	3.22251	0.00127073	0.0310045
ABLIM1	262.906	-0.963274	0.298938	-3.22232	0.00127159	0.0310045
MMP1	22.4712	2.49115	0.773412	3.22099	0.0012775	0.0311018
ACVR1B	317.514	-0.735274	0.228411	-3.21909	0.00128599	0.0312215
NAMPT	845.49	1.1527	0.358091	3.21903	0.00128627	0.0312215
CNN3	560.208	1.46698	0.45606	3.21665	0.00129697	0.0314124
DUOX1	6.19743	-2.63967	0.820687	-3.21642	0.00129802	0.0314124
NUPR1L	3.13418	4.91247	1.5285	3.21392	0.00130937	0.0316398
SOCS3	34.9428	1.6797	0.522714	3.21343	0.00131161	0.0316468
OR2AT4	3.90023	4.86969	1.51709	3.2099	0.00132782	0.0319902
PCED1A	202.045	-1.08111	0.336887	-3.20911	0.00133146	0.0320303
LOC100129534	14.6172	-1.93433	0.602988	-3.20791	0.00133705	0.0321169
BCMO1	5.51585	-2.3787	0.741788	-3.20671	0.00134263	0.0322032
SCNN1A	316.945	-1.45931	0.455202	-3.20585	0.00134666	0.0322522
TRIM2	425.976	-1.23379	0.38494	-3.20514	0.00134997	0.0322835
NBLA00301	3.29219	5.02084	1.56686	3.20439	0.0013535	0.0323202
ZNF93	102.453	1.27909	0.399223	3.20393	0.00135563	0.0323236
EIF3J	149.583	0.742822	0.232078	3.20074	0.00137074	0.0326358
NUS1	309.431	1.16737	0.364783	3.20018	0.00137339	0.0326509
SVIP	89.9679	1.30835	0.408944	3.19934	0.00137741	0.0326691
AVIL	35.3251	-1.66263	0.519704	-3.19918	0.0013782	0.0326691
EML2	169.369	-1.12014	0.35024	-3.19821	0.00138281	0.0327306
NUPR1	1979.48	1.50181	0.469825	3.19653	0.0013909	0.0328741
F2	5.0008	-5.47017	1.71221	-3.1948	0.00139929	0.0329543
BACE1	59.0931	1.07001	0.334936	3.19466	0.00139997	0.0329543
HEY2	13.1468	2.4881	0.778854	3.19457	0.0014004	0.0329543
CPNE1	42.976	1.76831	0.553752	3.19333	0.00140642	0.033013
LOC100131289	6.44768	-2.33993	0.732782	-3.19322	0.00140698	0.033013
TGM2	311.076	1.17777	0.369125	3.1907	0.00141927	0.0332531
TYMP	276.704	1.17886	0.369867	3.18725	0.00143631	0.0335758
SOSTDC1	3.4457	-2.66322	0.835631	-3.18708	0.00143719	0.0335758
TCEAL2	15.7916	2.07928	0.652602	3.18614	0.00144186	0.0336364
FAM8A1	53.9872	1.23462	0.387651	3.18489	0.0014481	0.033709
PDXK	227.575	-0.844676	0.265239	-3.18458	0.00144963	0.033709
ITCH	430.782	0.855708	0.268744	3.18411	0.00145201	0.033709
CAMKK1	23.7269	-2.17533	0.68326	-3.18376	0.00145376	0.033709
C11orf92	15.6505	-2.3953	0.752508	-3.1831	0.00145709	0.033709
PTGFR	15.9547	2.48993	0.782253	3.18302	0.00145746	0.033709
SEC16B	118.044	-1.16477	0.366152	-3.18112	0.00146709	0.0338834
GNB1L	49.3379	2.79542	0.878948	3.18042	0.00147063	0.0339166
REEP1	12.9128	1.9936	0.627053	3.17932	0.0014762	0.033969
TAS2R20	42.6791	-1.52599	0.479999	-3.17915	0.0014771	0.033969
NSUN5P1	79.6613	-1.17705	0.370698	-3.17522	0.00149723	0.0343831
MRPS21	38.7663	2.45495	0.77373	3.17288	0.00150937	0.034613
HIST1H2AI	676.77	0.817061	0.257562	3.17229	0.00151241	0.0346236
SKA3	99.6411	1.27791	0.402876	3.17196	0.00151412	0.0346236
ODF2L	46.3607	-1.18739	0.374469	-3.17085	0.00151993	0.0347076
STC1	79.9232	2.21884	0.69999	3.16981	0.00152537	0.0347827
CHCHD2	1455.38	0.911993	0.287864	3.16814	0.00153419	0.0349143
BMP8A	23.9275	1.76168	0.556215	3.16726	0.00153883	0.0349143
SCG5	41.5466	-2.53064	0.799037	-3.16711	0.00153963	0.0349143
MST1P2	6.20084	-2.4435	0.77153	-3.16708	0.00153977	0.0349143
LEF1	123.316	1.46182	0.461678	3.16631	0.00154386	0.0349443
UBD	224.041	1.68514	0.532259	3.16602	0.00154541	0.0349443
TCF25	125.819	-1.08361	0.342316	-3.16553	0.001548	0.034954
CENPB	278.747	1.01594	0.321058	3.16437	0.00155421	0.0349612
COPZ2	8.33661	2.47971	0.78369	3.16414	0.00155541	0.0349612
CCDC102B	6.56028	2.13635	0.675216	3.16395	0.00155643	0.0349612
ARSE	98.5428	-1.21634	0.384449	-3.16385	0.00155695	0.0349612
LAMC3	8.54209	2.59307	0.819947	3.16248	0.00156431	0.0350777
RALB	163.057	1.37115	0.433682	3.16165	0.00156881	0.03513
DDX17	596.38	-0.658234	0.208252	-3.16076	0.00157357	0.0351879
C3orf14	17.2371	2.54689	0.806281	3.15881	0.00158415	0.0353392
FASTKD5	75.7585	1.26446	0.400342	3.15844	0.00158615	0.0353392
FP588	11.0336	-3.62188	1.14678	-3.15831	0.00158688	0.0353392
WISP3	5.56449	-3.52879	1.11748	-3.15782	0.00158951	0.0353492
TIMP1	647.676	1.66943	0.528749	3.15732	0.00159228	0.0353622
LILRB4	20.7031	2.13813	0.677452	3.15613	0.00159878	0.0354578
KRTAP19-6	12.2936	-4.70201	1.49013	-3.15544	0.00160256	0.0354931
TXNDC5	524.574	-0.885805	0.280781	-3.15479	0.00160614	0.0355238
C20orf24	6.81571	2.42487	0.768966	3.15341	0.00161375	0.0356053
FAM3D	1431.29	-1.22266	0.387736	-3.15332	0.00161423	0.0356053
BEND6	5.12504	3.31257	1.05105	3.15168	0.00162336	0.0357582
DBIL5P	13.3141	-3.19629	1.01472	-3.14993	0.00163308	0.0359103
SETD5	171.186	-1.07642	0.341869	-3.14863	0.00164035	0.0359103
CHRDL1	11.0026	2.93166	0.931126	3.14851	0.00164104	0.0359103
WDR47	45.9541	0.911209	0.28945	3.14807	0.00164353	0.0359103
JAKMIP2	9.08791	3.01414	0.957459	3.14806	0.0016436	0.0359103
FAM70B	7.30381	3.83392	1.21799	3.14775	0.00164531	0.0359103
TRMT1	251.123	-0.826997	0.262733	-3.14767	0.0016458	0.0359103
SNRPE	860.776	1.08805	0.345732	3.14709	0.00164905	0.0359329
MLLT6	220.642	-0.937111	0.297879	-3.14595	0.00165549	0.0360248
IL5	3.17417	-3.91376	1.24472	-3.14428	0.00166496	0.0361602
BRSK2	6.01641	3.80171	1.2092	3.144	0.00166654	0.0361602
ABCG2	17.0262	3.12304	0.993437	3.14367	0.00166842	0.0361602
SELENBP1	225.825	-1.276	0.406033	-3.1426	0.00167457	0.0362227
IKZF3	113.218	2.28668	0.72769	3.14238	0.00167578	0.0362227
BAG2	26.5211	1.84314	0.586905	3.14043	0.001687	0.0364167
USP12	389.025	0.798622	0.254388	3.13939	0.00169302	0.036498
MGLL	101.131	-1.34195	0.427544	-3.13874	0.00169676	0.0365033
CERCAM	9.5147	2.2379	0.713034	3.13856	0.00169778	0.0365033
LRBA	230.163	-0.93441	0.297901	-3.13664	0.00170893	0.0366605
WDR27	16.0139	-1.66317	0.530276	-3.13641	0.00171028	0.0366605
C20orf111	152.537	1.13811	0.362927	3.13593	0.00171309	0.0366605
FERMT2	52.6763	2.02088	0.644465	3.13575	0.00171417	0.0366605
GPR176	16.3364	1.82307	0.581453	3.13536	0.00171641	0.0366605
PICALM	166.677	1.06914	0.341203	3.13344	0.00172768	0.0368526
OR4F17	6.60694	3.34848	1.06881	3.1329	0.0017309	0.0368728
KCNJ8	18.4616	2.53825	0.810299	3.13248	0.00173335	0.0368765
TMCO4	28.9765	-1.64915	0.526643	-3.13144	0.0017395	0.0369586
PHACTR1	5.54507	2.79685	0.89344	3.13043	0.00174552	0.0370379
SPRYD3	114.695	-1.01888	0.325612	-3.12914	0.0017532	0.0371522
CBX3	723.05	1.31593	0.42079	3.12729	0.00176429	0.0373383
LOC100130950	8.02418	-1.61775	0.517531	-3.12589	0.00177267	0.0374668
PELO	92.4184	0.781198	0.250048	3.12419	0.00178296	0.0376352
COL13A1	33.1806	1.30568	0.418122	3.12272	0.00179191	0.0377747
FBXW4P1	57.5115	-1.41858	0.454383	-3.122	0.00179627	0.0377871
OR6T1	21.1717	-3.47593	1.11344	-3.12179	0.00179756	0.0377871
OR52N1	8.39322	-4.96429	1.59037	-3.12147	0.0017995	0.0377871
PER1	69.5249	1.63588	0.524259	3.12037	0.00180622	0.0378792
LDHAL6B	59.1519	-1.78853	0.573423	-3.11905	0.00181436	0.0380006
HELZ2	82.0222	1.00549	0.322433	3.11845	0.00181808	0.0380293
TMSB15A	5.78515	3.28296	1.05288	3.11806	0.00182045	0.0380298
DQX1	27.3503	-1.95345	0.626868	-3.11621	0.00183193	0.0381594
PTAFR	9.91614	2.47075	0.792941	3.11593	0.00183366	0.0381594
RRM2	244.472	1.49853	0.480927	3.11592	0.00183372	0.0381594
MFAP2	16.7278	1.9302	0.619648	3.11499	0.0018395	0.0382251
CIDECP	43.0978	1.29063	0.414375	3.11465	0.00184161	0.0382251
LOC285629	2.70251	-3.9138	1.25709	-3.11339	0.0018495	0.0383399
PTRHD1	144.718	-1.05054	0.337551	-3.11226	0.00185664	0.0384386
ASB2	33.169	2.31901	0.745261	3.11168	0.00186028	0.0384648
RNF114	426.102	0.667564	0.21461	3.11059	0.00186717	0.038558
NMT1	106.054	0.886937	0.285332	3.10844	0.00188079	0.038785
FBXO32	51.6213	1.72866	0.556179	3.1081	0.00188296	0.038785
NUDT11	4.48621	3.20925	1.03276	3.10746	0.00188701	0.0387913
PAPSS2	32.7053	-1.38411	0.445439	-3.1073	0.00188805	0.0387913
ESRP2	93.9302	-1.1499	0.370188	-3.10627	0.00189461	0.0388281
GNB4	10.9839	1.94487	0.626113	3.10627	0.00189464	0.0388281
PLA2G6	26.332	-1.50017	0.483084	-3.1054	0.00190023	0.0388935
MSRB1	75.1166	1.23901	0.399062	3.1048	0.00190405	0.0389112
ACP5	60.3887	1.14229	0.367986	3.10418	0.00190807	0.0389112
CH25H	34.0785	-1.83046	0.589682	-3.10414	0.00190831	0.0389112
MOSPD1	48.5689	1.28171	0.413175	3.10209	0.0019216	0.0391053
ELFN1	2.61176	3.34945	1.07985	3.10176	0.00192377	0.0391053
KLHL32	2.90519	-3.23982	1.0447	-3.1012	0.00192738	0.0391053
ATMIN	350.291	0.732653	0.236256	3.10109	0.00192808	0.0391053
DDX6	900.012	0.870339	0.280681	3.10081	0.0019299	0.0391053
SCML2	13.9543	2.32799	0.75091	3.10022	0.00193377	0.0391076
PRDM2	61.9389	1.53145	0.494055	3.09975	0.00193683	0.0391076
LOXL1	22.9226	1.46175	0.471581	3.09969	0.00193727	0.0391076
TTC18	7.98551	-2.46776	0.796793	-3.09711	0.00195417	0.0393997
GANC	107.171	-1.31514	0.424924	-3.09499	0.00196817	0.039605
SPTBN2	100.57	-1.06839	0.345219	-3.09483	0.00196924	0.039605
RAD23B	686.395	1.22762	0.396902	3.09301	0.00198141	0.039733
CLNK	9.24215	-3.40587	1.10121	-3.09284	0.00198248	0.039733
CENPN	71.4327	0.869873	0.28126	3.09277	0.00198297	0.039733
ING2	55.9561	1.17408	0.379759	3.09164	0.00199052	0.039835
AP1S2	105.805	2.31772	0.750162	3.08963	0.00200408	0.0400569
LOC100335030	51.3144	-1.89169	0.612386	-3.08905	0.00200799	0.0400855
CALU	378.551	0.992494	0.321473	3.08734	0.0020196	0.0402676
RASAL1	25.4053	-1.64768	0.533976	-3.08568	0.0020309	0.0404431
MRPL47	165.162	1.33006	0.431438	3.08286	0.00205022	0.0407778
PSMD7	215.007	1.03891	0.33721	3.08089	0.00206381	0.0409976
STEAP4	27.3838	2.35711	0.765169	3.0805	0.00206651	0.0410009
SCNM1	139.265	1.1519	0.37403	3.07969	0.00207217	0.0410505
UBE2D2	657.506	1.10319	0.358247	3.07941	0.00207408	0.0410505
IGFBP7	487.337	1.48425	0.482088	3.07879	0.00207843	0.0410864
KLK11	26.5532	-3.02065	0.981343	-3.07808	0.00208342	0.0411349
OLFML2A	17.5589	2.2274	0.723946	3.07675	0.00209273	0.0412683
FEZ1	14.6761	2.46949	0.803076	3.07504	0.00210474	0.0414166
NBN	180.713	0.933601	0.303615	3.07495	0.00210537	0.0414166
NKAIN3	3.52555	3.88682	1.26424	3.07442	0.0021091	0.0414398
E2F6	50.3094	0.947798	0.308524	3.07204	0.00212605	0.041722
CENPH	38.8062	1.23582	0.402444	3.07078	0.00213502	0.0417773
STAG2	65.4309	1.15853	0.377291	3.07064	0.00213598	0.0417773
DNAH7	11.9509	-2.27884	0.74216	-3.07056	0.0021366	0.0417773
FAM198A	2.91081	4.103	1.33697	3.06888	0.00214866	0.0419623
CDH2	3.06538	3.55849	1.15972	3.06839	0.00215213	0.0419796
SNORA31	5210.03	1.66139	0.541704	3.06698	0.00216235	0.0421282
ERMAP	45.3815	-1.00108	0.326563	-3.06549	0.00217314	0.0421997
WDR76	144.016	1.19082	0.388464	3.06545	0.0021734	0.0421997
PTX3	3.35871	4.27957	1.39613	3.06531	0.00217446	0.0421997
HEPACAM2	118.569	-2.00458	0.654015	-3.06503	0.00217645	0.0421997
THRA	27.5037	-1.47031	0.479917	-3.06368	0.0021863	0.0422935
RPS26P11	3.74802	2.8202	0.920535	3.06365	0.00218651	0.0422935
EHD2	34.291	1.60751	0.525096	3.06136	0.00220333	0.0425598
AGGF1	92.1804	1.21713	0.397616	3.06106	0.00220554	0.0425598
STIP1	542.178	0.734056	0.239886	3.06003	0.00221318	0.0426564
SNORA27	7908.68	1.63201	0.533459	3.0593	0.00221857	0.0426786
CLEC5A	6.40846	3.33923	1.09161	3.05898	0.00222092	0.0426786
TMEM158	118.976	1.14849	0.37547	3.0588	0.00222224	0.0426786
CES3	66.8824	-1.9677	0.643736	-3.05669	0.00223798	0.04293
KIF15	114.617	1.34316	0.43953	3.05591	0.00224379	0.0429722
GADD45B	27.6625	1.78932	0.585651	3.05527	0.00224858	0.0429722
C16orf80	46.8505	0.976091	0.319495	3.05511	0.00224982	0.0429722
LOC100131096	30.192	-1.49213	0.488445	-3.05487	0.00225161	0.0429722
LENG8	425.977	-1.22083	0.399666	-3.05462	0.00225345	0.0429722
OSGIN2	103.669	1.96827	0.644659	3.05319	0.00226423	0.0431269
LINC00308	3.54396	-3.83823	1.25745	-3.0524	0.00227023	0.0431904
GYPC	75.6646	1.14535	0.375334	3.05155	0.00227666	0.0432445
ACTA2	393.193	1.39097	0.455873	3.05121	0.00227917	0.0432445
HAT1	261.003	1.17763	0.386013	3.05076	0.00228262	0.0432445
GOLGA8B	372.506	-1.40434	0.460348	-3.05061	0.00228376	0.0432445
EHMT1	39.0714	-0.977033	0.320369	-3.04971	0.00229062	0.0433237
HIST1H2BJ	115.8	1.83758	0.603012	3.04733	0.00230886	0.0435627
PCNA	212.254	1.30576	0.428566	3.04682	0.00231279	0.0435627
ZEB1	48.5386	1.69672	0.556914	3.04666	0.00231403	0.0435627
TRO	21.6476	1.54768	0.508108	3.04598	0.00231925	0.0435627
SHROOM1	356.513	-0.959501	0.315016	-3.04588	0.00231997	0.0435627
SUPT3H	35.5347	-1.57245	0.516292	-3.04566	0.00232172	0.0435627
LOC100507410	4.99863	3.88258	1.27481	3.04561	0.00232209	0.0435627
FBLN1	16.3551	1.63355	0.536431	3.04522	0.00232508	0.0435684
FPR2	5.39974	3.18668	1.04692	3.04387	0.00233559	0.0437071
PALM2	21.5513	1.45645	0.478578	3.04329	0.00234005	0.0437071
CRYZL1	160.573	-0.952318	0.312931	-3.04322	0.00234058	0.0437071
TEX30	56.6185	1.09824	0.361047	3.04183	0.00235142	0.0438589
CXorf26	223.461	0.699123	0.22987	3.04139	0.00235491	0.0438734
BTAF1	351.95	-0.876443	0.288279	-3.04026	0.00236375	0.0439444
GPR68	6.69809	2.35847	0.775833	3.03992	0.00236639	0.0439444
SYNPO2	55.0606	2.71174	0.892061	3.03986	0.00236686	0.0439444
PHF16	141.765	1.01031	0.332417	3.03928	0.00237142	0.0439785
L1CAM	8.39845	2.80757	0.924254	3.03766	0.00238423	0.0441656
BAIAP2L2	102.133	-1.47621	0.486226	-3.03606	0.00239691	0.0443434
SLC25A43	33.4585	1.43945	0.474165	3.03576	0.00239931	0.0443434
SLC7A6OS	94.0368	-0.586347	0.193242	-3.03427	0.00241119	0.0444943
CDH19	2.56561	4.2636	1.40525	3.03405	0.00241297	0.0444943
LOXL2	86.8089	1.19205	0.393067	3.03268	0.0024239	0.044645
SLITRK6	33.2985	-3.11257	1.02685	-3.03118	0.00243604	0.0448176
DAPK1	215.224	-1.1888	0.392501	-3.02878	0.00245547	0.0451159
OMD	4.38008	4.07282	1.34484	3.02849	0.00245783	0.0451159
MAP3K2	96.8423	1.04805	0.346207	3.02725	0.00246792	0.0451652
PDGFA	313.412	1.11274	0.367583	3.02718	0.00246847	0.0451652
GJA4	12.9568	2.67982	0.885269	3.02713	0.00246888	0.0451652
ZFP1	116.059	1.30805	0.432335	3.02555	0.0024818	0.0453465
MORN1	27.8597	-1.52697	0.504744	-3.02524	0.00248439	0.0453465
LDLRAD4	60.5206	-1.17041	0.386988	-3.02441	0.00249116	0.0454054
ISM1	4.63941	2.89924	0.958693	3.02416	0.00249323	0.0454054
SHISA2	13.2374	2.12383	0.702456	3.02343	0.00249923	0.0454636
RHOF	73.6995	1.62446	0.537503	3.02224	0.00250911	0.045592
ITGA11	50.8454	1.64555	0.544603	3.02156	0.00251479	0.0456191
SFN	172.303	1.36676	0.452363	3.02138	0.00251624	0.0456191
PADI2	81.012	-2.34219	0.77547	-3.02035	0.00252482	0.0457235
ATP2B4	266.666	1.08623	0.359705	3.01979	0.00252948	0.0457567
MNDA	24.3036	2.15049	0.712277	3.01918	0.0025346	0.0457982
TUSC3	29.8625	1.31036	0.434129	3.01837	0.00254136	0.0458624
ZC3H15	241.327	1.28647	0.42629	3.01782	0.00254597	0.0458624
BTNL9	11.6285	2.23222	0.739699	3.01774	0.00254665	0.0458624
HSPH1	297.895	1.51268	0.501943	3.01365	0.00258121	0.0464063
RLIM	280.275	0.924519	0.306817	3.01326	0.00258461	0.0464063
CEBPD	344.007	1.21549	0.403394	3.01316	0.00258546	0.0464063
RNF148	40.6013	-1.82303	0.605144	-3.01256	0.00259051	0.0464456
LAGE3	84.9785	1.10089	0.365561	3.01151	0.00259953	0.0465557
PITPNA-AS1	34.3546	-1.27791	0.424406	-3.01105	0.00260344	0.0465743
SLC2A10	32.9371	-1.25242	0.41609	-3.00996	0.00261282	0.0466584
RHOQ	241.45	1.29429	0.430021	3.00983	0.00261391	0.0466584
COTL1	183.858	1.21685	0.404391	3.0091	0.0026202	0.046678
AXIN2	164.009	-1.1782	0.391555	-3.00904	0.00262077	0.046678
UBE2F	44.477	1.19765	0.398205	3.00762	0.00263305	0.0468161
HIST1H2BE	407.511	1.0828	0.360038	3.00747	0.00263431	0.0468161
ZNF532	237.365	0.855472	0.284652	3.00533	0.00265296	0.0470958
GALNT12	153.089	-1.20885	0.4025	-3.00336	0.00267014	0.0471496
CCNDBP1	161.852	-0.952395	0.317122	-3.00324	0.00267118	0.0471496
KCNAB2	27.1104	1.84179	0.613272	3.00321	0.00267146	0.0471496
GBP1	146.381	1.15478	0.384535	3.00305	0.00267291	0.0471496
MCM8	39.8228	1.27617	0.424998	3.00276	0.00267544	0.0471496
EPSTI1	304.823	1.57928	0.525994	3.00248	0.00267793	0.0471496
PFDN2	467.469	1.13109	0.376735	3.00236	0.00267892	0.0471496
PCGF3	68.9967	-0.917011	0.305434	-3.00232	0.00267929	0.0471496
LMOD1	44.9479	1.93771	0.645506	3.00184	0.00268355	0.0471734
CA5B	33.7469	1.01374	0.337819	3.00084	0.00269234	0.0472765
RPL18	2846.89	-0.817131	0.272375	-3.00002	0.00269965	0.0473536
LIMS2	32.828	1.39358	0.46487	2.99779	0.00271946	0.0476293
SPIC	2.92989	-2.56203	0.854698	-2.99759	0.00272125	0.0476293
ZNRF3	51.9471	-1.00417	0.335078	-2.99682	0.00272812	0.0476398
CWH43	11.637	-2.587	0.863312	-2.9966	0.00273008	0.0476398
SHFM1	1435.63	1.02083	0.34067	2.99653	0.00273068	0.0476398
WDR43	288.069	0.66024	0.220376	2.99596	0.00273579	0.0476776
LTK	24.9406	-1.88334	0.628801	-2.99512	0.00274333	0.0477576
FAM49A	31.5111	1.51541	0.506087	2.99438	0.00275008	0.0478152
CEP55	210.394	1.37431	0.459077	2.99363	0.0027568	0.0478152
LOC389023	21.4226	3.31887	1.10871	2.99347	0.00275829	0.0478152
PRKAA2	6.11274	3.11899	1.04194	2.99345	0.00275846	0.0478152
AP4E1	31.6081	1.29324	0.432296	2.99156	0.00277558	0.0480522
AKAP17A	342.123	-0.873446	0.291997	-2.99128	0.00277806	0.0480522
INADL	219.167	-0.896886	0.299966	-2.98996	0.00279017	0.04821
GNAI2	1097.71	1.12312	0.375701	2.9894	0.00279523	0.0482461
THBD	54.6891	1.48974	0.498493	2.98848	0.00280365	0.0482944
PIP5K1A	69.9721	1.10605	0.370125	2.98832	0.00280517	0.0482944
ITIH5	24.6156	1.56416	0.523478	2.98801	0.00280799	0.0482944
USP54	344.015	-0.713509	0.238808	-2.9878	0.00280996	0.0482944
NR2F1	41.7148	1.40902	0.472162	2.98419	0.00284326	0.0488149
GPR25	7.70108	-3.69383	1.23844	-2.98265	0.00285763	0.0490095
MYO5A	63.8765	0.939221	0.314951	2.98212	0.00286261	0.049043
TFPI2	24.7915	2.8224	0.946785	2.98103	0.00287276	0.0491649
AXL	24.9349	1.3927	0.467324	2.98016	0.00288095	0.0492315
SLC4A5	1.91583	-3.48444	1.16929	-2.97997	0.00288273	0.0492315
MMP9	44.7064	1.5931	0.534701	2.97942	0.00288799	0.0492692
GULP1	71.1216	1.51921	0.510247	2.9774	0.00290706	0.0495213
YBX1	3716.51	1.26623	0.425309	2.97721	0.00290888	0.0495213
HIST1H1A	6.66555	1.93535	0.650468	2.97532	0.00292681	0.0497743
LGR6	47.197	-1.94685	0.654522	-2.97445	0.00293511	0.049863
PRKCDBP	31.5085	1.79925	0.605159	2.97319	0.00294725	0.0500145
SNORA77	115.584	1.49626	0.503303	2.97288	0.00295021	0.0500145
PNPT1	128.264	1.16953	0.393464	2.9724	0.00295486	0.050041
PPAPDC2	56.2964	-1.33973	0.45085	-2.97156	0.00296287	0.0500998
BAIAP2L1	440.233	-0.856106	0.288116	-2.97139	0.00296452	0.0500998
LHFP	28.7835	1.35542	0.456343	2.97019	0.00297616	0.0502441
RABEP1	104.724	1.17379	0.39562	2.96696	0.00300759	0.0506759
RCCD1	58.4041	-1.24513	0.41967	-2.96692	0.003008	0.0506759
PPARG	179.922	-1.1003	0.371108	-2.9649	0.00302781	0.0509256
NRP1	66.8976	1.48648	0.50138	2.96477	0.00302911	0.0509256
HSD11B2	136.983	-1.08587	0.366411	-2.96352	0.00304138	0.0510593
APCDD1	270.334	1.65913	0.559905	2.96324	0.00304422	0.0510593
IFIT5	62.2151	1.01536	0.342705	2.96279	0.00304866	0.0510593
RALA	11.7712	1.97219	0.665675	2.96269	0.00304968	0.0510593
TTLL6	3.82415	-2.93468	0.990935	-2.96153	0.00306116	0.0511985
GHR	3.11517	4.09604	1.38327	2.96113	0.00306513	0.051212
RP1	4.15808	-3.06135	1.03416	-2.96023	0.00307408	0.0513087
NHSL2	19.2794	2.11064	0.713197	2.9594	0.00308237	0.051394
UBA2	564.206	1.05246	0.355802	2.95798	0.0030966	0.0515099
MSH6	113.867	0.884852	0.299158	2.9578	0.00309841	0.0515099
SNORA70	53955.1	1.36426	0.461248	2.95776	0.00309886	0.0515099
CXCL11	113.174	2.43521	0.823649	2.95662	0.00311035	0.0516478
WDR54	93.6624	1.31603	0.445201	2.95603	0.00311623	0.0516809
OPRD1	3.2724	-3.56267	1.20532	-2.95579	0.00311873	0.0516809
CACNA2D1	26.6644	1.71639	0.580783	2.95531	0.00312358	0.0517083
RPS6KC1	25.8947	1.19112	0.403137	2.95463	0.00313041	0.0517684
CHST11	71.9008	1.10903	0.375392	2.95432	0.0031336	0.0517684
ZYX	1160.59	0.640512	0.217036	2.95118	0.0031656	0.052223
GPR62	7.4843	-2.53539	0.859166	-2.95099	0.00316757	0.052223
HAPLN3	26.2221	1.67447	0.567696	2.9496	0.00318189	0.0524057
GFPT1	352.807	0.931884	0.316007	2.94894	0.00318867	0.052439
CCL17	10.3324	3.54573	1.20244	2.94877	0.00319039	0.052439
SNORA71B	2179.32	1.51294	0.513293	2.94752	0.00320336	0.0525987
PIEZO2	11.8309	2.14335	0.727365	2.94673	0.00321156	0.0526242
LOC400043	5.35105	1.88328	0.639126	2.94665	0.0032124	0.0526242
ADSSL1	2.02887	-3.66299	1.24319	-2.94643	0.00321466	0.0526242
COASY	289.437	-0.850497	0.288691	-2.94605	0.00321861	0.0526356
CDRT15P2	4.06151	4.91964	1.67091	2.94429	0.00323701	0.0528831
CNRIP1	17.6941	1.82496	0.619957	2.94369	0.00324323	0.0528885
CHORDC1	262.642	0.649439	0.220625	2.94363	0.00324387	0.0528885
EPHX2	186.019	-1.51066	0.513473	-2.94205	0.00326052	0.0531065
RAB23	178.572	1.45095	0.493259	2.94155	0.00326572	0.0531377
MAGEL2	3.19623	4.52881	1.54071	2.93942	0.00328825	0.0534506
MIPOL1	11.7766	-1.89758	0.645638	-2.93908	0.00329187	0.0534557
YIPF6	97.784	1.20618	0.410466	2.93857	0.00329727	0.0534898
RGAG4	3.39167	3.36661	1.14585	2.93809	0.00330246	0.0535203
KLHL5	51.9341	1.70477	0.580381	2.93733	0.00331055	0.0535979
C2orf54	20.2274	2.30787	0.785909	2.93656	0.00331871	0.0536763
ARHGAP33	31.7338	1.14499	0.389951	2.93624	0.00332214	0.0536781
FLRT2	3.94667	2.51551	0.857046	2.93509	0.00333452	0.0538243
LSS	6.88735	3.14874	1.07378	2.93239	0.00336362	0.05424
CLMN	120.598	-1.01401	0.345915	-2.93137	0.00337468	0.0543643
DIP2A	65.3719	-1.09119	0.372371	-2.93039	0.0033854	0.0544827
C11orf82	16.4212	1.83702	0.627211	2.92888	0.00340186	0.0546418
SLC12A2	1801.37	-0.860837	0.293915	-2.92886	0.00340204	0.0546418
B4GALNT2	31.7781	-3.18558	1.08876	-2.92587	0.00343496	0.0549859
RBMS3	34.8772	1.83752	0.628051	2.92576	0.00343619	0.0549859
FUT10	168.115	-0.99176	0.338998	-2.92556	0.00343833	0.0549859
TAF13	96.9814	1.12975	0.386176	2.92549	0.00343916	0.0549859
SNORA69	152.732	1.73772	0.594017	2.92537	0.00344044	0.0549859
OR5C1	18.1116	-2.79068	0.954538	-2.9236	0.00346014	0.0552463
DENND2A	37.4332	1.53486	0.525098	2.923	0.00346672	0.0552846
WBP4	74.8703	1.28483	0.439595	2.92277	0.00346937	0.0552846
NUP188	179.371	0.558067	0.19098	2.92213	0.00347649	0.0553116
FAM218A	3.54694	-3.95504	1.35354	-2.922	0.0034779	0.0553116
ZNF625	173.133	1.44717	0.495365	2.92143	0.00348432	0.0553507
CBLN1	2.11084	4.00232	1.37011	2.92117	0.0034872	0.0553507
LOC100270746	10.4952	-2.31884	0.79395	-2.92064	0.0034931	0.0553901
MBD3L1	2.81445	3.62954	1.24288	2.92027	0.00349731	0.0554026
APOOL	83.5376	1.13796	0.389776	2.91953	0.00350557	0.0554791
FLNB	362.381	-0.732165	0.250842	-2.91884	0.00351341	0.0555489
2024-09-10	118.399	0.690574	0.236674	2.91782	0.00352486	0.0556755
PNPLA2	248.41	-1.06488	0.364995	-2.91751	0.0035284	0.0556771
PIK3R2	300.188	-0.883825	0.303022	-2.9167	0.00353756	0.0557016
MERTK	79.9248	1.09653	0.375976	2.91649	0.0035399	0.0557016
FARS2	34.2112	-1.3366	0.458335	-2.91621	0.00354317	0.0557016
EFCAB4B	61.952	-1.58064	0.542086	-2.91585	0.00354723	0.0557016
KPNA2	379.493	1.00456	0.344534	2.91571	0.00354875	0.0557016
ENOX1	5.02988	2.45898	0.843403	2.91555	0.00355059	0.0557016
TSPAN6	199.273	1.54516	0.530222	2.91417	0.00356637	0.055881
PRAP1	138.442	1.5194	0.521424	2.91394	0.00356893	0.055881
PTGIS	11.8053	2.46027	0.844536	2.91316	0.00357792	0.0559225
TRPC1	16.8649	1.87294	0.642936	2.91311	0.00357849	0.0559225
VPS13A	278.793	-0.954966	0.327868	-2.91265	0.00358374	0.0559506
NSUN6	61.1779	-1.31616	0.451996	-2.91189	0.0035925	0.0560332
DCAF13	205.814	1.30785	0.449274	2.91103	0.00360241	0.0561337
AMY2B	29.3373	-1.43416	0.492884	-2.90973	0.00361739	0.056313
VAT1	446.143	0.885568	0.30451	2.90817	0.00363545	0.0565398
PSMA2	122.242	1.05886	0.364224	2.90717	0.0036472	0.0566681
KLK3	6.46808	-3.22422	1.10932	-2.90647	0.00365527	0.0567046
IGF2BP3	31.8507	3.20958	1.10433	2.90636	0.00365655	0.0567046
HSPB7	7.87742	3.00585	1.03452	2.90554	0.00366619	0.0567997
KCTD5	1156.05	1.10348	0.379986	2.904	0.00368424	0.0570247
ACER2	48.3644	-1.79123	0.616947	-2.90339	0.0036915	0.0570826
PAQR4	41.3023	1.39049	0.479014	2.90282	0.0036982	0.0571315
SMPX	6.98069	4.65928	1.60635	2.90053	0.0037253	0.0574802
GTF2H1	64.2611	0.921934	0.317895	2.90012	0.00373022	0.0574802
TUBB2B	6.77752	2.4999	0.862028	2.90002	0.00373142	0.0574802
STXBP2	133.737	-1.31182	0.452479	-2.89917	0.00374148	0.0575804
HSPB2	10.4238	2.3309	0.80427	2.89816	0.00375363	0.0576829
SEMA3B	93.7252	-1.25497	0.433052	-2.89797	0.00375582	0.0576829
MCC	30.0315	1.8161	0.626733	2.89772	0.00375883	0.0576829
AFAP1L1	43.6222	1.62015	0.559319	2.89664	0.0037718	0.0578271
KRTAP10-11	6.26031	3.13387	1.08208	2.89615	0.00377767	0.0578624
SUSD5	3.79176	3.89089	1.34373	2.89559	0.00378445	0.057866
MITF	4.11801	2.68543	0.927437	2.89554	0.00378506	0.057866
HSPB1	1665	0.973978	0.336432	2.89502	0.00379135	0.0579075
A4GALT	20.1478	1.81602	0.627512	2.89401	0.00380362	0.0580401
LY6G6D	42.4677	2.16535	0.748427	2.89321	0.00381332	0.0581333
C9orf47	17.8362	1.66914	0.577234	2.89162	0.00383267	0.0583734
STXBP5L	2.29419	4.47223	1.54728	2.89038	0.00384777	0.0584833
AMIGO1	24.2431	1.71163	0.59222	2.8902	0.00385001	0.0584833
PABPC3	597.215	1.1731	0.405897	2.89014	0.00385072	0.0584833
AHNAK2	85.5602	1.51263	0.523669	2.88852	0.00387059	0.05873
CRY1	82.9325	1.03209	0.357407	2.88772	0.00388044	0.058808
MYCL1	52.8521	-1.12679	0.390229	-2.88751	0.003883	0.058808
PIGR	4542.51	-1.48697	0.515088	-2.88682	0.00389154	0.0588823
SLC20A1	321.012	0.763695	0.264634	2.88586	0.00390348	0.0590078
VKORC1	134.892	0.986167	0.341797	2.88524	0.0039111	0.0590258
CCNF	15.1392	1.55932	0.540459	2.88517	0.00391196	0.0590258
SLC6A1	10.7174	2.08166	0.721824	2.88389	0.00392792	0.0592058
MMP11	61.6613	1.76075	0.610631	2.88349	0.00393294	0.0592058
ZNF837	3.17551	-2.80162	0.971659	-2.88334	0.00393486	0.0592058
CPS1	12.7595	-2.26672	0.786274	-2.88286	0.0039408	0.0592401
CCZ1	293.482	1.15732	0.401865	2.87988	0.00397823	0.0597472
FYB	148.364	1.38154	0.479771	2.87959	0.00398198	0.0597482
C14orf93	64.1059	-1.05414	0.366169	-2.87883	0.00399156	0.0598365
TRAM1L1	6.9355	2.51728	0.875012	2.87685	0.00401661	0.0601562
CYB5B	376.546	0.85863	0.298508	2.87641	0.00402227	0.0601854
TPX2	61.1772	1.53297	0.533276	2.87463	0.00404497	0.0604691
HTR1B	5.09163	-2.56778	0.893431	-2.87407	0.0040522	0.0605213
GUCY2C	178.868	-1.22333	0.4259	-2.87233	0.00407452	0.060639
SQLE	39.0525	1.8971	0.660534	2.87208	0.00407783	0.060639
DENND6B	23.7931	-2.04966	0.713722	-2.87179	0.00408157	0.060639
CLCA1	5397.83	-3.40324	1.18507	-2.87175	0.004082	0.060639
SNORA12	6263.66	1.10219	0.383824	2.8716	0.00408404	0.060639
PRPS1	128.032	1.21221	0.422156	2.87148	0.00408559	0.060639
FSTL3	37.29	1.46189	0.509116	2.87142	0.0040863	0.060639
MCM10	69.3665	1.2475	0.434704	2.86976	0.0041078	0.0609023
CXCL9	29.2893	1.85552	0.647082	2.86752	0.004137	0.0612776
KGFLP2	12.0056	-2.4815	0.865468	-2.86724	0.00414069	0.0612776
GRASP	33.288	1.55532	0.542848	2.86511	0.00416862	0.0616347
FLJ31306	69.3799	-0.930704	0.325213	-2.86183	0.00421205	0.06222
IL6ST	246.993	1.08939	0.380891	2.86012	0.00423486	0.0624999
ENTPD2	85.75	-1.19404	0.41755	-2.85963	0.00424135	0.0625386
GPR183	36.7495	1.53989	0.538584	2.85914	0.00424792	0.0625532
CPED1	31.8241	1.43547	0.502093	2.85898	0.00425006	0.0625532
ZNF256	24.8557	1.8044	0.631204	2.85866	0.0042543	0.0625587
RRP15	76.7542	1.53405	0.536931	2.85707	0.00427575	0.0628171
METTL24	4.08597	3.19456	1.11846	2.85622	0.00428716	0.0628979
NUFIP1	44.3886	1.22384	0.428503	2.85608	0.00428902	0.0628979
RAC3	54.9463	-1.70304	0.596444	-2.85532	0.00429935	0.0629922
C2orf66	3.31236	-2.23332	0.78228	-2.85488	0.0043053	0.0630224
GOLGA2P5	35.6791	-1.14229	0.400307	-2.85353	0.00432367	0.0632341
DNTTIP1	162.977	1.01	0.35418	2.85165	0.00434923	0.0635506
PCDHB5	8.06328	1.86322	0.653547	2.85093	0.00435915	0.0636381
SF3B2	516.466	0.510472	0.179125	2.84981	0.0043746	0.0638061
BLNK	67.2026	-1.40072	0.491605	-2.84928	0.00438189	0.0638548
REEP2	6.0059	3.36118	1.18021	2.84796	0.0044001	0.0640626
EXO1	18.3963	1.87472	0.658489	2.847	0.00441331	0.0641221
AUH	42.6566	-1.09463	0.384489	-2.84697	0.00441371	0.0641221
KCNQ3	8.5908	2.86394	1.00602	2.8468	0.00441607	0.0641221
HIST1H3D	301.865	1.01936	0.358362	2.84451	0.00444794	0.0644759
TEKT4P2	5.22616	-1.96697	0.691561	-2.84424	0.0044517	0.0644759
ILDR1	38.6536	-1.31291	0.461616	-2.84416	0.00445285	0.0644759
CDC37	225.683	-0.801452	0.281814	-2.84391	0.00445636	0.0644759
C21orf7	23.2539	1.30165	0.457768	2.84348	0.00446237	0.0645051
NLRP1	39.7751	1.0331	0.363419	2.84272	0.00447299	0.064601
ZNF548	42.6641	1.39544	0.491128	2.8413	0.00449305	0.0648329
OR4M2	10.3624	3.84823	1.35481	2.84043	0.00450529	0.0649516
FOXF1	38.2914	1.39733	0.492375	2.83794	0.00454058	0.0654021
TMEM120B	22.923	-1.03511	0.364799	-2.83749	0.00454693	0.0654353
FAM173A	456.342	2.21044	0.779476	2.83581	0.00457102	0.0657173
ANKRD27	38.1648	0.865002	0.305056	2.83555	0.00457466	0.0657173
LMF1	52.0801	-1.01358	0.357519	-2.83503	0.00458219	0.0657173
H1FOO	3.09088	3.37086	1.18902	2.83499	0.00458276	0.0657173
L3MBTL1	33.6602	-1.83873	0.648871	-2.83374	0.00460063	0.0659152
CMPK2	32.1896	1.64738	0.581487	2.83305	0.00461069	0.0659227
KIF14	26.6732	1.20648	0.42588	2.83291	0.00461263	0.0659227
PNMAL2	5.08087	3.07534	1.08559	2.83286	0.00461337	0.0659227
UBE2Q2P1	136.179	-1.20849	0.426663	-2.83243	0.00461953	0.0659525
DERL1	112.405	0.827719	0.292309	2.83166	0.00463076	0.0660546
SNORA75	3014.83	1.76189	0.622381	2.83089	0.00464183	0.0660843
CLCA2	1.62887	-3.64824	1.28877	-2.8308	0.00464324	NA
PRDM8	38.7937	-1.64915	0.582589	-2.83073	0.00464413	0.0660843
CLIC2	17.1184	1.61833	0.571737	2.83056	0.00464672	0.0660843
SOX11	2.87529	4.42013	1.56167	2.83039	0.00464917	0.0660843
ZNF382	8.62613	2.00167	0.707616	2.82875	0.004673	0.0662952
SSTR2	3.68778	3.1599	1.11711	2.82863	0.00467478	0.0662952
RRN3P1	108.103	-1.35468	0.478934	-2.82853	0.00467629	0.0662952
GFI1	85.4025	-1.54214	0.545361	-2.82774	0.00468782	0.0664005
TCOF1	36.4419	1.33196	0.47114	2.8271	0.0046971	0.0664738
CYCS	650.326	0.824888	0.291842	2.82649	0.0047061	0.0665431
BLID	8.92918	2.32377	0.822617	2.82485	0.00473031	0.066732
DENND2D	172.523	-0.90395	0.320003	-2.82481	0.00473082	0.066732
TIGD1	171.88	-1.11409	0.394404	-2.82474	0.00473183	0.066732
ZNF552	86.9523	-1.26594	0.448427	-2.82306	0.0047567	0.0669802
UGT2B15	4.2656	-2.10744	0.746634	-2.82259	0.00476381	0.0669802
KCNJ15	7.73546	3.07421	1.08917	2.82253	0.00476461	0.0669802
NCAM2	2.79891	3.41306	1.20926	2.82244	0.00476598	0.0669802
ANXA6	359.915	0.901593	0.319509	2.82181	0.00477539	0.0670542
CA12	345.121	-1.4485	0.513518	-2.82074	0.00479131	0.0672195
USP35	52.0488	0.79763	0.282864	2.81983	0.00480485	0.0673375
PPP1R37	42.0338	-0.926629	0.328636	-2.81962	0.00480804	0.0673375
ANKZF1	83.6457	-0.953639	0.338485	-2.81737	0.00484185	0.0676409
GTF2F2	187.283	0.927342	0.32919	2.81704	0.00484679	0.0676409
ARL2BP	143.535	0.976009	0.346484	2.81689	0.00484907	0.0676409
HIST1H2AJ	1240.41	0.99978	0.354923	2.81689	0.00484913	0.0676409
ZCCHC6	70.1359	-1.0524	0.373618	-2.81679	0.00485059	0.0676409
TRIM24	85.53	0.887142	0.315045	2.81592	0.00486382	0.0677669
LGALSL	100.336	0.867602	0.308169	2.81535	0.00487247	0.0678292
OLFML1	13.6369	1.87296	0.665498	2.81438	0.00488714	0.0679302
SLMO2	390.369	0.903257	0.320951	2.81432	0.00488812	0.0679302
TRPS1	70.0769	1.30296	0.463085	2.81365	0.00489825	0.0679696
KAZALD1	15.7385	-1.454	0.516779	-2.81358	0.00489936	0.0679696
FAM221A	86.7615	-1.15447	0.410478	-2.8125	0.00491573	0.0681384
PTP4A2	459.362	0.789852	0.280881	2.81206	0.00492257	0.0681563
ZNF165	59.3994	0.982749	0.3495	2.81187	0.00492544	0.0681563
AP1G2	282.265	-1.02264	0.363911	-2.81015	0.00495188	0.0684636
CHSY1	80.5999	0.993353	0.353738	2.80816	0.00498258	0.0688093
ACSL3	196.615	1.14132	0.406456	2.80798	0.00498538	0.0688093
VIPR1	166.398	-0.998841	0.355923	-2.80634	0.00501079	0.0691012
RHBDL2	63.8006	-1.58307	0.564691	-2.80342	0.00505632	0.0696697
ADPRHL1	7.41168	-1.79233	0.639546	-2.8025	0.00507086	0.0697277
TUB	3.45017	3.29866	1.17705	2.80248	0.00507106	0.0697277
EMD	61.1748	1.02098	0.364334	2.80233	0.00507345	0.0697277
NACA	4.47843	2.51302	0.897334	2.80054	0.00510169	0.0700171
UCHL5	183.233	1.54878	0.553049	2.80045	0.00510316	0.0700171
BRSK1	13.02	1.80542	0.644796	2.79999	0.00511044	0.0700576
RPL36	3968.38	-0.650118	0.232242	-2.79932	0.00512109	0.0701155
HSD17B8	50.8027	-0.944181	0.337307	-2.79918	0.00512333	0.0701155
MEIS3	11.1222	2.58521	0.92443	2.79655	0.00516517	0.0705914
SESN3	67.7253	-1.16375	0.416152	-2.79645	0.00516682	0.0705914
PCDHA4	5.39522	3.59486	1.28594	2.79551	0.00518185	0.0706876
TSPAN15	297.551	-0.812519	0.290657	-2.79546	0.00518259	0.0706876
GUCY1A2	6.61821	2.45201	0.878269	2.79187	0.00524049	0.0714172
ALG1L	13.2919	-2.15663	0.772572	-2.7915	0.00524647	0.0714385
SNORA71A	2632.65	1.00585	0.360375	2.79111	0.00525277	0.0714626
PHLDB1	20.2177	1.8966	0.679626	2.79065	0.0052603	0.0714626
C15orf38	112.511	-0.713496	0.255681	-2.79057	0.00526148	0.0714626
CLU	65.5981	1.82288	0.653354	2.79003	0.00527037	0.0715233
PIP4K2A	71.9801	1.28609	0.461186	2.78866	0.00529269	0.0717559
FCER1G	110.157	1.90278	0.682383	2.78843	0.00529638	0.0717559
EIF3IP1	4.44052	-4.93472	1.77035	-2.78743	0.00531278	0.071918
RIMBP3B	2.83682	-3.83614	1.3765	-2.78688	0.00532184	0.0719805
IFITM3	575.396	0.800809	0.287445	2.78595	0.0053371	0.0721266
PLN	2.71772	3.50635	1.25903	2.78495	0.00535352	0.0722881
CSGALNACT2	91.5035	0.813159	0.29203	2.78451	0.00536089	0.0723075
ZNF638	114.639	-1.10957	0.398506	-2.78433	0.00536388	0.0723075
2024-09-07	830.6	1.2335	0.443135	2.78359	0.00537616	0.0724021
SBDSP1	154.715	1.04439	0.375224	2.78336	0.00537985	0.0724021
VMA21	194.61	1.30258	0.46809	2.78276	0.00538984	0.0724764
CACNA1C	3.86823	4.0302	1.44907	2.78123	0.00541536	0.0727591
LCA5	30.3907	1.43908	0.517806	2.77919	0.00544941	0.073139
IL6	11.8138	2.807	1.01007	2.779	0.00545267	0.073139
ASB8	52.1207	-1.02026	0.367203	-2.77847	0.00546152	0.073197
AIM2	25.437	2.30289	0.828936	2.77813	0.00546724	0.073213
NUCKS1	1796	1.41166	0.508577	2.77571	0.00550815	0.0737
FNDC5	3.21468	2.65446	0.956516	2.77513	0.00551795	0.0737519
B4GALNT4	18.1169	2.45915	0.886198	2.77494	0.00552114	0.0737519
LOC100505702	2.99006	2.98925	1.07749	2.77426	0.00553275	0.0737697
LMNB1	131.52	1.20242	0.43351	2.77369	0.00554251	0.0737697
DALRD3	43.046	-1.01199	0.364857	-2.77368	0.00554269	0.0737697
PECAM1	4.8794	1.70183	0.613654	2.77327	0.00554957	0.0737697
KCNH2	29.2932	1.72691	0.622711	2.77321	0.00555055	0.0737697
SGIP1	101.747	1.47243	0.531097	2.77244	0.00556383	0.0737697
FAM177B	5.78258	-2.65485	0.957591	-2.77243	0.00556396	0.0737697
RC3H2	177.842	0.603325	0.217617	2.77242	0.00556412	0.0737697
LRP12	16.5153	1.86284	0.671971	2.77221	0.00556772	0.0737697
WARS	420.455	1.52926	0.551694	2.77193	0.00557242	0.0737697
TNFRSF11A	113.295	-1.07981	0.389554	-2.77192	0.00557259	0.0737697
PDPN	12.2943	2.19042	0.790314	2.77158	0.00557842	0.0737865
LIN7C	444.613	0.926255	0.334296	2.77076	0.00559252	0.0738652
MFGE8	225.744	0.994121	0.358829	2.77046	0.00559777	0.0738652
ZNF783	52.5195	-0.829171	0.299315	-2.77023	0.00560169	0.0738652
ADRM1	438.4	0.701425	0.253206	2.77017	0.00560262	0.0738652
GSE1	144.045	-0.630735	0.227742	-2.76952	0.00561398	0.0739098
POM121L9P	23.3731	1.86666	0.674024	2.76943	0.00561539	0.0739098
NOXA1	98.5355	-1.39653	0.50431	-2.76918	0.0056197	0.0739098
USP9X	167.401	0.921243	0.332721	2.76881	0.00562607	0.0739335
SORBS1	29.4254	2.23518	0.807513	2.76798	0.00564057	0.0740639
RASL11B	3.08949	-2.29239	0.828546	-2.76676	0.00566161	0.07428
EPHB3	112.394	-1.22277	0.442176	-2.76534	0.00568644	0.0744897
CYGB	19.0701	1.84799	0.668325	2.7651	0.00569058	0.0744897
RPS15	3916.75	-0.696497	0.251909	-2.76487	0.00569447	0.0744897
HOOK3	357.602	0.788969	0.285363	2.76479	0.005696	0.0744897
MOGAT2	67.3083	-2.18284	0.789677	-2.76422	0.00570597	0.0745598
MC1R	37.8872	-0.957894	0.346596	-2.76372	0.00571473	0.0745917
SLC20A2	20.1674	1.23707	0.447657	2.76342	0.00571988	0.0745917
MSH2	151.573	0.887156	0.321065	2.76317	0.00572436	0.0745917
SZRD1	829.446	0.786484	0.284671	2.76279	0.005731	0.0745917
LAYN	13.117	2.43278	0.880562	2.76276	0.00573144	0.0745917
FANCI	33.9303	1.30615	0.472904	2.76198	0.00574525	0.0747114
UCN3	7.26504	-3.45514	1.25111	-2.76165	0.00575092	0.0747251
PRKCSH	183.312	-0.542185	0.196359	-2.7612	0.00575902	0.0747703
PMP22	182.471	1.28624	0.465903	2.76074	0.005767	0.0747893
FAM18B2	81.7265	-1.03105	0.373489	-2.76059	0.00576972	0.0747893
EIF2S3	1915.14	0.822292	0.297918	2.76013	0.00577779	0.074834
SLC26A10	11.6398	2.11888	0.767748	2.75986	0.00578266	0.0748371
HSFX2	4.45282	3.82126	1.38497	2.75909	0.00579626	0.0749418
NR3C2	243.711	-0.980491	0.355395	-2.75888	0.0058	0.0749418
ARHGEF6	50.9053	1.45061	0.525855	2.75858	0.00580532	0.0749507
RAB33A	8.74122	2.50078	0.906945	2.75736	0.00582696	0.0751702
RGS1	232.563	1.82665	0.662679	2.75646	0.00584309	0.0753163
DYSF	16.4105	1.87463	0.680147	2.75621	0.0058476	0.0753163
MTERFD3	35.8025	-1.12288	0.407508	-2.75547	0.00586085	0.0754269
VWA5A	192.821	-1.02982	0.373815	-2.75489	0.00587123	0.0755006
ADCK3	65.7209	-0.769833	0.279473	-2.75459	0.00587651	0.0755085
PREP	490.665	-0.807229	0.293141	-2.75373	0.00589212	0.075649
ASPA	9.4419	2.28584	0.830509	2.75234	0.00591712	0.0759097
ERMP1	83.5597	-0.865278	0.31459	-2.75049	0.0059506	0.0762058
HSF4	135.608	-1.1733	0.42661	-2.7503	0.00595415	0.0762058
NPHP3	79.4523	-0.876191	0.318597	-2.75016	0.00595666	0.0762058
CCDC125	72.4111	-0.931452	0.338756	-2.74962	0.00596636	0.0762058
HIST1H4G	6.57002	-4.47499	1.62751	-2.74959	0.00596702	0.0762058
PDZK1	14.9996	1.80595	0.656868	2.74934	0.00597153	0.0762058
RENBP	7.91174	2.0219	0.735436	2.74925	0.00597315	0.0762058
KDM2A	152.258	0.589385	0.214427	2.74865	0.00598412	0.0762857
UBE2V2	233.949	0.988975	0.359897	2.74794	0.0059971	0.076391
CHIT1	1.9843	2.81005	1.02295	2.74701	0.00601415	0.0764973
CPQ	24.6608	1.75327	0.63828	2.74686	0.00601679	0.0764973
PARP3	85.9399	-1.25184	0.455798	-2.74648	0.00602381	0.0764973
CREB3L1	104.228	-1.28733	0.468743	-2.74634	0.0060265	0.0764973
RASSF5	37.6824	1.26974	0.462386	2.74606	0.00603153	0.0764973
LOC648809	4.33182	1.99246	0.725603	2.74594	0.00603379	0.0764973
SIAE	63.5208	-1.14399	0.41667	-2.74555	0.00604093	0.0765279
LOC100130855	3.18138	-2.37955	0.866817	-2.74516	0.00604818	0.0765598
ADAMTS14	25.4342	1.38252	0.50369	2.74478	0.00605516	0.0765883
ITPRIPL2	556.668	0.684079	0.249285	2.74417	0.00606643	0.076671
DNAJB5	10.8404	2.40474	0.876714	2.74291	0.0060898	0.0769063
LPCAT4	140.899	-1.22261	0.445883	-2.742	0.00610669	0.0770595
SSC5D	4.78592	2.90904	1.06113	2.74144	0.00611705	0.0771301
RPH3AL	16.8965	-1.38111	0.504124	-2.73962	0.00615103	0.0774496
HIAT1	147.153	0.721039	0.263196	2.73955	0.00615237	0.0774496
ADAM19	147.427	1.11834	0.408281	2.73913	0.0061602	0.0774496
RAPGEFL1	139.383	-1.13093	0.412892	-2.73906	0.00616153	0.0774496
DMRT2	13.0808	2.55081	0.931607	2.73808	0.00617999	0.0776215
PPP1R32	8.59248	-1.47124	0.537568	-2.73685	0.00620309	0.0778512
UGT8	218.627	-1.35702	0.496105	-2.73536	0.00623129	0.0781445
GREM1	118.827	1.65492	0.605139	2.73478	0.00624217	0.0782065
F2RL2	23.7181	2.07673	0.759431	2.73459	0.00624589	0.0782065
WDR72	2.78955	4.17585	1.528	2.73289	0.00627811	0.0785491
LY6G6F	7.97328	-1.8787	0.687648	-2.73206	0.00629401	0.0786873
CASP8AP2	131.297	1.03701	0.379627	2.73167	0.0063015	0.0787201
DGCR14	48.7674	-1.24629	0.456383	-2.73079	0.00631821	0.078868
DPY19L1P1	32.7651	-1.75331	0.642289	-2.72979	0.00633754	0.0790484
IFIT3	38.0645	1.80181	0.66014	2.72944	0.00634414	0.0790697
MCAM	136.08	1.17359	0.430016	2.72919	0.00634903	0.0790698
TSR2	140.552	1.04851	0.384239	2.7288	0.00635657	0.0791028
NNT	239.117	0.557411	0.204304	2.72834	0.00636539	0.0791518
OR5K1	6.44625	2.6438	0.969174	2.72789	0.00637412	0.0791996
CPOX	50.5451	1.07293	0.393425	2.72716	0.0063882	0.079263
TSEN15	28.2519	1.14096	0.418376	2.72712	0.00638902	0.079263
KCNA6	3.5912	-3.233	1.18566	-2.72675	0.00639608	0.0792823
PRUNE2	115.271	-1.49229	0.547381	-2.72624	0.00640611	0.0792823
FZD4	17.7462	1.12891	0.414127	2.726	0.00641076	0.0792823
MAPRE2	21.234	-1.6581	0.608305	-2.72577	0.00641514	0.0792823
GMPR	24.1772	-2.00776	0.736585	-2.72576	0.00641529	0.0792823
DUSP5	73.5279	1.55188	0.569389	2.72552	0.00641996	0.0792823
PDGFRB	42.6416	1.56115	0.572852	2.72522	0.00642579	0.0792938
LINC00174	10.4835	-1.67728	0.615691	-2.72422	0.00644527	0.0794736
RARG	65.7503	-1.15407	0.423751	-2.72347	0.00645998	0.0795945
LEFTY1	93.8402	-1.42867	0.524717	-2.72274	0.00647424	0.0796657
RETNLB	66.9302	-2.35881	0.866357	-2.72267	0.00647561	0.0796657
SUGP1	51.9569	-0.982398	0.360882	-2.72222	0.00648453	0.0797149
C19orf59	1.90135	3.83551	1.4097	2.7208	0.00651241	0.0799969
VRK1	117.07	0.997462	0.366678	2.72027	0.00652287	0.0800647
PRRG2	32.7526	-1.47934	0.544065	-2.71905	0.0065469	0.0802987
TENM4	8.70089	2.39086	0.879474	2.71851	0.00655766	0.0803698
LINC00167	16.4439	-1.85586	0.682862	-2.71777	0.00657237	0.0804891
WISP1	1.64196	2.62817	0.967367	2.71682	0.00659115	NA
CBX1	12.1002	2.10284	0.774021	2.71677	0.00659227	0.0806719
GPLD1	2.30969	-2.27874	0.839101	-2.7157	0.00661367	0.0808726
NGEF	83.1864	-1.38215	0.509026	-2.71528	0.00662189	0.080912
LOC441461	23.5907	-1.61404	0.594643	-2.71429	0.00664175	0.0810881
OR2M3	6.19032	3.399	1.25236	2.71406	0.00664632	0.0810881
PCMTD1	237.688	-0.615928	0.227158	-2.71145	0.00669892	0.0816684
UGT2B7	21.9637	-1.65419	0.610174	-2.71101	0.00670794	0.0817168
FTX	541.778	-1.06702	0.393667	-2.71047	0.00671887	0.0817883
PROSER1	286.443	0.952369	0.351407	2.71016	0.00672505	0.0818021
LOC349196	70.0474	1.59386	0.588403	2.7088	0.00675272	0.082077
ATOH1	31.0389	-1.67285	0.617619	-2.70854	0.00675794	0.0820788
HIST1H2BI	152.819	1.0585	0.390898	2.70788	0.00677153	0.0820881
RAP1A	493.061	1.38707	0.512241	2.70784	0.00677222	0.0820881
GYS1	108.143	-1.22489	0.452364	-2.70776	0.00677391	0.0820881
IFT81	6.20118	-1.77617	0.656264	-2.70649	0.00679992	0.0823326
RAVER2	196.36	-0.902177	0.333365	-2.70628	0.00680426	0.0823326
TACR2	16.4027	3.02831	1.11949	2.70508	0.00682884	0.0825682
ARF6	3.59665	-2.3608	0.872875	-2.70462	0.00683819	0.0825917
APMAP	177.544	0.727314	0.268929	2.70449	0.00684098	0.0825917
SLC35E2B	77.7644	-0.808738	0.299116	-2.70376	0.00685604	0.0827118
SH2D2A	27.6126	1.21327	0.448882	2.70287	0.00687439	0.0828714
NDUFA1	1443.45	0.886916	0.328283	2.70168	0.00689904	0.0831067
MPV17L	74.2025	1.746	0.646327	2.70142	0.00690444	0.0831099
XIAP	228.385	0.976888	0.361767	2.70032	0.00692718	0.0833217
NIN	198.962	1.12463	0.416576	2.6997	0.00694029	0.0833841
HNF1B	85.0289	-1.09082	0.404068	-2.69958	0.00694266	0.0833841
LOC100132832	400.483	-1.02343	0.379156	-2.69923	0.00694998	0.0834101
GREB1	9.14742	2.46108	0.912495	2.69709	0.00699487	0.0838867
JPH2	7.10482	2.73595	1.01452	2.69679	0.00700119	0.0839002
PABPC4	965.307	-0.577405	0.214166	-2.69607	0.00701637	0.0839934
POLRMT	70.1861	-1.0128	0.375714	-2.69567	0.00702478	0.0839934
CAP2	15.3825	2.07681	0.770435	2.69563	0.00702557	0.0839934
MED14	351.392	0.752859	0.279309	2.69543	0.00702971	0.0839934
FPR3	31.3504	1.04251	0.386821	2.69507	0.00703734	0.0840225
NOVA1	2.60941	2.85481	1.0595	2.69447	0.00704997	0.0841112
LINC00478	3.35595	2.9058	1.07854	2.6942	0.00705581	0.0841189
DBI	1020.58	1.12951	0.419363	2.6934	0.00707278	0.0842592
DYNC1LI2	81.3701	-0.65844	0.244522	-2.69277	0.00708616	0.0843494
TRIOBP	136.704	-0.70054	0.260177	-2.69255	0.00709076	0.0843494
TYW5	32.2766	1.27959	0.475401	2.6916	0.00711096	0.0845275
ACTR3	288.656	1.0435	0.387725	2.69134	0.00711657	0.0845321
CSRP1	83.5295	1.24141	0.461411	2.69046	0.00713532	0.0846927
PDIA6	1102.39	1.33132	0.494875	2.6902	0.00714085	0.0846963
SH3GL1P1	17.2827	-2.14968	0.799348	-2.68928	0.00716053	0.0848675
FNDC4	10.0469	2.06198	0.766894	2.68874	0.00717213	0.0849018
FAM22A	7.36849	-2.10791	0.784001	-2.68866	0.00717391	0.0849018
PARL	62.4263	0.572566	0.212992	2.6882	0.00718389	0.0849578
TFB1M	16.1751	-1.13918	0.423894	-2.68741	0.00720082	0.085045
CXXC4	11.6974	-1.74668	0.649961	-2.68737	0.00720177	0.085045
PDE1A	6.90497	2.59374	0.965366	2.68679	0.00721418	0.0851033
LPPR4	3.66992	2.92707	1.08949	2.68665	0.00721722	0.0851033
CCL3	20.9065	1.85599	0.690922	2.68625	0.00722592	0.0851438
GPBAR1	6.93136	2.96736	1.10487	2.68571	0.00723758	0.0852192
NES	191.537	1.13089	0.42117	2.68512	0.00725039	0.0852351
CAPN5	56.0836	-1.28721	0.479409	-2.685	0.00725309	0.0852351
FAM40A	118.603	-0.805949	0.300176	-2.68492	0.00725472	0.0852351
RFESD	7.79406	-2.15375	0.802295	-2.68448	0.00726424	0.085285
RASSF7	73.9879	-0.669184	0.24973	-2.67963	0.00737032	0.0864677
PPARA	114.518	-0.778423	0.290576	-2.6789	0.00738653	0.0865952
LOC100505624	5.04009	3.56604	1.33135	2.67851	0.00739516	0.0866336
DUSP14	20.8087	1.53665	0.573762	2.67821	0.00740166	0.0866471
NR1H4	8.1174	-2.71806	1.01507	-2.67772	0.00741255	0.0867119
F10	3.15628	3.09353	1.15569	2.67678	0.00743334	0.086762
RRAGC	97.4217	1.0427	0.389547	2.6767	0.00743511	0.086762
GNAT3	1.54496	-4.3444	1.62315	-2.67652	0.00743917	NA
CSF3R	48.3348	1.61469	0.603303	2.67642	0.00744128	0.086762
AFMID	20.6602	-1.2955	0.484046	-2.6764	0.00744184	0.086762
CCDC80	4.91195	2.35011	0.878113	2.67632	0.00744364	0.086762
KRTAP9-3	4.85813	4.05348	1.51517	2.67526	0.00746706	0.0869157
ATP11C	72.5226	0.58575	0.218952	2.67524	0.00746755	0.0869157
HSD11B1	5.2618	2.53106	0.946576	2.67391	0.00749723	0.0871984
TTC22	33.1843	-1.2197	0.456446	-2.67216	0.00753654	0.0875361
LGI1	2.95799	4.83431	1.80916	2.67213	0.00753708	0.0875361
ACE	18.2464	-1.32866	0.497494	-2.67071	0.00756903	0.0878163
MAP3K5	272.078	-0.918735	0.344078	-2.67014	0.00758207	0.0878163
FADS3	12.846	1.76279	0.660216	2.67002	0.0075847	0.0878163
SNED1	27.3387	-1.98829	0.74473	-2.66982	0.00758925	0.0878163
KBTBD2	319.166	0.870115	0.32592	2.66972	0.00759154	0.0878163
SNRNP70	144.608	-0.999677	0.374464	-2.66962	0.00759375	0.0878163
STK11IP	36.403	-1.71126	0.641218	-2.66877	0.00761296	0.0879756
JAM3	20.0358	1.83218	0.686924	2.66723	0.00764791	0.0883165
TMEM97	96.0741	1.07846	0.404383	2.66693	0.00765468	0.0883316
CCM2	72.9378	0.949566	0.356185	2.66593	0.00767749	0.0885318
EGR2	32.6945	1.50857	0.566033	2.66516	0.0076952	0.0886728
CCT4	610.313	0.751576	0.28204	2.66479	0.00770374	0.0887081
FRG1	138.934	0.942129	0.353617	2.66426	0.0077157	0.0887426
CKAP2L	31.9728	1.19839	0.449816	2.66418	0.00771771	0.0887426
IPO13	177.192	0.68851	0.258509	2.66339	0.00773586	0.0888882
FAM219A	14.9082	1.13038	0.424517	2.66275	0.00775042	0.0889028
SERPINA5	3.21584	3.24138	1.21736	2.66262	0.00775352	0.0889028
TNS3	318.301	0.853267	0.320462	2.66262	0.0077536	0.0889028
TRMT6	74.1073	0.86572	0.325437	2.66018	0.00780998	0.0894703
CENPF	130.195	1.31743	0.495277	2.66	0.00781415	0.0894703
LOC644656	47.8967	-1.27204	0.478427	-2.6588	0.00784189	0.0897245
CXCL5	43.017	3.27071	1.23027	2.65852	0.00784838	0.0897354
GPATCH4	34.0674	1.21994	0.45903	2.65765	0.00786881	0.0898704
SRSF12	2.89567	3.95624	1.48871	2.6575	0.00787217	0.0898704
LOC100130298	4.46806	-2.12776	0.80072	-2.6573	0.00787684	0.0898704
IL27RA	12.545	-1.35439	0.509874	-2.65633	0.00789967	0.0900254
GPR6	3.83513	4.83644	1.82083	2.65617	0.00790344	0.0900254
GABBR2	3.58431	4.25652	1.6026	2.65601	0.00790711	0.0900254
CD52	268.634	1.4151	0.533162	2.65416	0.00795067	0.0903966
PDE9A	31.4377	-1.47737	0.556628	-2.65415	0.00795088	0.0903966
LPPR1	4.20685	-2.82235	1.06374	-2.65324	0.00797224	0.0905759
EID1	161.43	0.715154	0.269863	2.65006	0.00804775	0.0913317
RAB34	28.305	1.21871	0.459936	2.64973	0.00805558	0.0913317
CXorf57	3.89317	2.3743	0.896158	2.64942	0.008063	0.0913317
CYP2B7P1	2.75123	3.32628	1.25557	2.64921	0.0080679	0.0913317
OR2T33	3.23566	4.55601	1.72009	2.64871	0.00807994	0.0913317
TIMP3	75.4963	1.6544	0.624623	2.64864	0.0080817	0.0913317
PEA15	149.086	1.18785	0.448484	2.64858	0.00808315	0.0913317
YWHAZ	130.144	1.30784	0.493794	2.64855	0.0080839	0.0913317
AMN	39.825	-1.77499	0.670434	-2.64752	0.00810846	0.0915453
RNF144B	10.0701	1.73758	0.656668	2.64605	0.00814384	0.0918806
ARSI	14.9948	2.21273	0.836397	2.64555	0.00815592	0.0919529
LOC283663	9.27154	-1.69801	0.642081	-2.64454	0.00818013	0.0921616
MS4A4A	23.6308	1.38129	0.522517	2.64354	0.00820446	0.0922343
TCEAL3	124.098	1.36639	0.516919	2.64333	0.00820958	0.0922343
LOC374443	20.4257	-1.38645	0.524523	-2.64326	0.00821115	0.0922343
PACSIN3	24.8682	1.34027	0.507089	2.64306	0.0082161	0.0922343
TTK	84.6298	1.13896	0.430946	2.64293	0.00821909	0.0922343
PPP1CB	380.017	0.64756	0.245033	2.64275	0.00822358	0.0922343
OR1L6	27.4008	-2.16954	0.820979	-2.64263	0.00822646	0.0922343
NUDT10	2.93778	3.99106	1.51179	2.63995	0.00829191	0.0928384
PRDM16	2.84228	3.7317	1.41361	2.63984	0.00829455	0.0928384
CCND3	74.2039	0.990019	0.375098	2.63936	0.00830628	0.0928384
LOC100131564	19.4647	-1.27564	0.483318	-2.63933	0.00830695	0.0928384
TMEM170B	17.2765	1.60195	0.606971	2.63925	0.00830901	0.0928384
TMEM47	47.7184	1.84291	0.698406	2.63874	0.00832147	0.0928645
IDE	215.556	0.836506	0.317016	2.63869	0.00832282	0.0928645
PSMC3IP	6.65509	1.86954	0.708612	2.63832	0.00833191	0.092902
CD160	2.39393	-2.56692	0.973165	-2.6377	0.00834693	0.0930054
PTGER4	55.6606	-1.58744	0.601983	-2.63702	0.00836376	0.0930877
LEPREL2	19.6248	1.23266	0.467458	2.63694	0.00836582	0.0930877
C1QA	581.7	1.54211	0.585082	2.63571	0.00839607	0.0933486
ERBB2IP	117.246	1.13183	0.429464	2.63545	0.00840269	0.0933486
CHMP4B	533.781	0.812685	0.3084	2.63517	0.00840955	0.0933486
ROBO3	4.74552	3.58947	1.36226	2.63493	0.00841538	0.0933486
LOC728377	32.5341	-1.74997	0.664168	-2.63482	0.00841809	0.0933486
ITGB4	760.219	-0.792198	0.30073	-2.63425	0.00843229	0.0934051
GOLGA4	335.615	1.05266	0.399647	2.63397	0.00843918	0.0934051
ZNF839	72.9883	-1.36035	0.51651	-2.63373	0.00844538	0.0934051
CHIC1	29.8575	1.30706	0.496285	2.63369	0.00844627	0.0934051
NBEA	77.3967	1.48753	0.564903	2.63325	0.00845732	0.0934081
ZFAND2A	168.836	1.51009	0.57348	2.63321	0.00845832	0.0934081
TM4SF19	2.71664	3.28542	1.2478	2.63298	0.00846385	0.0934081
CLCN5	45.0026	1.31423	0.499199	2.63268	0.00847144	0.0934283
MYADM	161.446	0.97934	0.372238	2.63095	0.00851469	0.0938412
FHL5	4.56882	3.61993	1.37645	2.6299	0.00854087	0.0940658
RSF1	148.781	1.04963	0.399154	2.62965	0.00854737	0.0940734
KAT6B	26.5704	1.55701	0.592406	2.62829	0.00858162	0.0943335
SULF2	96.9798	1.06471	0.405128	2.62808	0.00858683	0.0943335
C20orf194	22.1082	1.2613	0.479945	2.62801	0.00858848	0.0943335
DTX4	106.535	-0.762163	0.29009	-2.62733	0.00860571	0.0943896
SLC5A1	101.565	-0.957457	0.364459	-2.62707	0.00861242	0.0943896
RASGEF1B	47.5896	-1.06908	0.406977	-2.62689	0.00861703	0.0943896
AHSA2	74.9105	-1.02178	0.388987	-2.62676	0.00862019	0.0943896
CDR2	79.6027	0.945443	0.359941	2.62666	0.00862274	0.0943896
NEK2	112.434	1.30808	0.498169	2.62578	0.00864512	0.0945706
UNC13B	153.992	-1.15157	0.438692	-2.625	0.00866496	0.0947236
LAMC1	312.834	0.749494	0.285595	2.62433	0.00868209	0.094826
SSR1	667.338	0.888768	0.338686	2.62417	0.00868604	0.094826
TLR4	225.747	-1.25299	0.477791	-2.62247	0.00872962	0.0952375
GATA6	280.769	-0.821512	0.313308	-2.62206	0.00874007	0.0952874
MRPS22	89.7098	1.3117	0.50039	2.62136	0.00875807	0.0954193
CLSPN	15.729	1.85867	0.709336	2.6203	0.00878523	0.0954889
NUMA1	533.585	-0.455367	0.173808	-2.61995	0.00879422	0.0954889
GJA1	69.4614	1.33397	0.50916	2.61995	0.00879429	0.0954889
GRK6	93.2514	-1.04186	0.397684	-2.61982	0.00879751	0.0954889
ZNF90	26.6327	-2.00318	0.764633	-2.6198	0.00879822	0.0954889
YWHAB	331.371	1.16577	0.445031	2.61952	0.00880544	0.0954889
CYP2C9	18.7419	-2.43947	0.93127	-2.61951	0.00880574	0.0954889
PPP1R14A	39.694	1.29647	0.494982	2.61922	0.00881315	0.0955053
PDE2A	9.08065	1.92545	0.73549	2.61792	0.00884676	0.0957406
EEF1A1	33865.3	-0.718312	0.274404	-2.61771	0.0088521	0.0957406
DPH1	28.9981	-0.95849	0.366178	-2.61755	0.00885639	0.0957406
MRPS23	140.271	1.15349	0.440688	2.61747	0.00885852	0.0957406
TMEM45A	8.72652	1.9006	0.726326	2.61674	0.00887747	0.0958814
HSPA7	132.264	1.247	0.476751	2.61562	0.00890668	0.0961328
PPP1R18	135.283	1.23057	0.470599	2.6149	0.0089254	0.0962706
GRAMD1A	67.4125	-1.0992	0.4204	-2.61465	0.0089319	0.0962767
MELK	100.741	0.83197	0.318304	2.61376	0.00895529	0.0964645
APOD	20.3059	2.18662	0.83676	2.6132	0.00896978	0.0965564
SNCG	8.60776	2.23811	0.85665	2.61264	0.00898471	0.0966293
MGC16121	1.94345	4.23284	1.62024	2.61247	0.00898911	0.0966293
E2F7	17.1024	1.10329	0.422349	2.61226	0.00899446	0.0966293
HIST1H4J	1227.23	1.12739	0.431675	2.61166	0.00901041	0.0966952
FOXRED2	10.5357	1.62697	0.623045	2.61131	0.0090195	0.0966952
PDE5A	115.718	-0.878513	0.336426	-2.61131	0.00901965	0.0966952
ACSM3	83.2223	-0.849809	0.325457	-2.61113	0.00902449	0.0966952
ALKBH1	33.9589	1.37998	0.528737	2.60995	0.00905565	0.0969649
ZNF223	16.7404	-2.07906	0.796743	-2.60945	0.00906887	0.0970377
DKK1	4.89035	4.34998	1.66715	2.60924	0.00907443	0.0970377
R3HDM2	85.6457	-0.681473	0.261279	-2.60822	0.00910146	0.0972625
BRMS1	121.782	0.966824	0.370735	2.60786	0.00911103	0.0973005
FBXL7	46.4892	1.52864	0.586756	2.60524	0.00918106	0.0979838
FRYL	134.957	-0.943783	0.362577	-2.60298	0.00924164	0.098543
ATOX1	152.221	0.618412	0.237592	2.60284	0.00924564	0.098543
OR2S2	6.87496	-3.1303	1.20282	-2.60246	0.00925576	0.0985579
LOC100272228	3.9054	-2.75867	1.06008	-2.60233	0.00925921	0.0985579
ZNF175	25.7926	1.27953	0.491786	2.60181	0.00927333	0.0986433
RAB9A	9.95902	1.37846	0.529907	2.60133	0.00928642	0.0986834
YPEL4	3.8569	3.36531	1.29379	2.60113	0.00929183	0.0986834
TTBK1	7.6899	-2.7304	1.04975	-2.60099	0.00929545	0.0986834
MAP1LC3A	168.769	-0.531775	0.204481	-2.6006	0.00930596	0.0986834
CFH	53.6113	1.49428	0.574623	2.60045	0.00931014	0.0986834
ANP32E	263.498	1.22878	0.47255	2.60032	0.00931366	0.0986834
OR8D4	10.471	-2.96792	1.1418	-2.59933	0.00934049	0.0989029
HLA-DRB1	1029.06	1.154	0.444065	2.59872	0.00935728	0.0990159
VSIG8	3.9443	-2.5785	0.992777	-2.59726	0.00939701	0.0993713
TRPC4	9.32736	3.02107	1.16355	2.59641	0.00942026	0.0995522
EGFL8	17.9129	-1.2828	0.494146	-2.59599	0.00943175	0.0996087
FAM63B	57.1663	0.65229	0.251295	2.59572	0.00943933	0.0996237
FAM3C	404.193	0.971013	0.37418	2.59504	0.00945796	0.0996733
DIS3	243.139	0.64752	0.249527	2.59499	0.00945927	0.0996733
CEACAM1	162.295	1.23603	0.476335	2.59488	0.0094625	0.0996733
TRIM27	150.716	-0.642075	0.247537	-2.59385	0.00949071	0.0999001
NAALAD2	2.91123	3.17869	1.22557	2.59365	0.00949637	0.0999001
PTGES3	1605.71	1.09065	0.420652	2.59277	0.00952062	0.1
RTL1	2.57516	2.42066	0.933759	2.59238	0.00953134	0.1
LDHA	1099.97	0.843826	0.325503	2.59237	0.0095316	0.1
EIF2C2	296.042	0.648248	0.250075	2.59221	0.00953607	0.1
DPM1	293.415	0.98259	0.379072	2.59209	0.00953946	0.1
SLC17A4	10.0525	-1.93404	0.746261	-2.59164	0.00955191	0.1
ADORA2A	11.3423	1.67989	0.648211	2.59158	0.00955361	0.1
IFIT1	35.7668	2.11497	0.81611	2.59152	0.00955532	0.1
SIGLEC12	10.1668	-2.32317	0.89702	-2.58988	0.00960106	0.100414
CCDC109B	36.5517	1.22494	0.473082	2.58929	0.00961754	0.100516
GLIS2	35.314	1.15334	0.445464	2.58908	0.00962324	0.100516
SRPX2	105.314	1.65243	0.638291	2.58884	0.00963002	0.100522
OLFM1	7.73714	1.63601	0.63212	2.58813	0.00964972	0.100663
ANKRD36BP2	37.5174	-1.85472	0.716768	-2.58761	0.00966445	0.100752
LNX2	51.7145	1.0315	0.398726	2.58698	0.00968216	0.100857
SIDT1	84.8691	-1.37415	0.531216	-2.58681	0.00968696	0.100857
RNF186	160.223	-1.39654	0.539925	-2.58654	0.00969438	0.100869
IPMK	12.6264	1.26179	0.48803	2.58547	0.00972461	0.101118
CALM1	1340.8	1.05373	0.40762	2.58509	0.00973533	0.101165
ARHGEF5	158.3	-1.42907	0.552947	-2.58446	0.00975327	0.101286
C8orf42	4.44659	2.0305	0.785877	2.58374	0.00977348	0.101431
SLC1A3	6.62059	2.03256	0.786915	2.58294	0.0097962	0.101516
KIF3A	41.7559	1.35439	0.524381	2.58283	0.00979945	0.101516
OR4X1	3.66368	4.77138	1.84737	2.58279	0.00980046	0.101516
SNRPB2	121.903	1.0262	0.397534	2.58142	0.00983958	0.101707
EGFLAM	3.57107	2.72782	1.05673	2.58138	0.00984049	0.101707
SHISA5	522.895	0.501926	0.194444	2.58134	0.00984176	0.101707
SPG20	17.6303	1.3859	0.536908	2.58126	0.00984407	0.101707
IFITM1	572.3	0.789663	0.305958	2.58095	0.0098529	0.101717
SLC6A20	54.4626	1.8004	0.697616	2.58079	0.00985758	0.101717
CDK14	24.8514	1.06782	0.413808	2.58048	0.00986624	0.101742
TBCA	1194.16	1.09321	0.4237	2.58015	0.00987566	0.101774
RPS8	5927.03	-0.659623	0.255694	-2.57973	0.00988769	0.10178
NRP2	80.0794	1.4382	0.557538	2.57955	0.00989285	0.10178
POU6F1	16.1151	-1.69215	0.656007	-2.57947	0.00989512	0.10178
LYAR	217.751	0.920329	0.35683	2.57918	0.00990361	0.101795
CCS	33.3475	-0.775913	0.300884	-2.57878	0.0099151	0.101795
STK4	201.581	0.920349	0.356895	2.57877	0.00991539	0.101795
GK5	107.919	-0.976075	0.378606	-2.57807	0.00993527	0.101934
CENPO	33.5253	0.980824	0.380564	2.57729	0.00995782	0.102101
RAPGEF1	19.5154	1.61572	0.627048	2.57672	0.0099744	0.102188
NDUFAF4P1	26.3268	-2.18424	0.847734	-2.57656	0.009979	0.102188
VPS33B	71.6105	-1.25816	0.488819	-2.57388	0.0100567	0.102905
MSRB3	22.4631	2.01074	0.781263	2.5737	0.0100617	0.102905
MAST2	160.652	-0.612873	0.238171	-2.57324	0.010075	0.102976
PTTG1	100.569	0.92054	0.357804	2.57275	0.0100894	0.103058
RBL1	94.7861	1.15021	0.447177	2.57215	0.0101068	0.103155
NT5DC2	246.968	0.940764	0.365773	2.57199	0.0101116	0.103155
MYBL1	8.5278	1.57945	0.614174	2.57167	0.0101208	0.103184
RHEBL1	2.95383	3.25233	1.26495	2.57112	0.0101371	0.103285
EMILIN1	9.62467	1.46432	0.569707	2.57031	0.0101607	0.103354
AP5B1	61.2173	0.996051	0.387529	2.57026	0.0101622	0.103354
ANKRD36B	129.554	-0.92825	0.361159	-2.5702	0.010164	0.103354
DYNC1LI1	168.78	1.14313	0.444796	2.57001	0.0101694	0.103354
RIN3	95.3457	-1.02929	0.40061	-2.56931	0.0101901	0.103499
EFS	19.2843	1.47032	0.57246	2.56843	0.0102161	0.103677
WASF1	13.4373	2.0528	0.799288	2.56828	0.0102204	0.103677
MAP4K3	174.835	0.732914	0.285477	2.56733	0.0102484	0.103896
CMC4	38.3328	1.20836	0.470912	2.56601	0.0102876	0.104228
CA5A	2.54963	4.61287	1.79873	2.56452	0.010332	0.104575
MAML3	13.528	-1.37404	0.535809	-2.56442	0.0103348	0.104575
MMP3	13.9949	1.80305	0.703481	2.56304	0.0103761	0.104927
ACSL1	31.8902	1.00289	0.391413	2.56223	0.0104001	0.10509
GPRC5C	56.8379	-1.1079	0.432425	-2.56207	0.0104051	0.10509
IL16	2.74852	4.07389	1.5908	2.5609	0.0104401	0.10536
NMI	42.1898	1.31236	0.512493	2.56074	0.0104449	0.10536
HOMER1	16.6622	1.51747	0.592659	2.56045	0.0104538	0.105384
HLA-C	643.278	-2.62413	1.02499	-2.56016	0.0104623	0.105404
TSPAN2	14.4761	1.56772	0.612515	2.55948	0.010483	0.105547
IL18BP	8.4406	2.34986	0.918193	2.55923	0.0104905	0.105557
SIGIRR	103.322	-1.05458	0.41221	-2.55835	0.0105171	0.105759
ENOSF1	71.3591	-1.41237	0.552111	-2.55812	0.0105239	0.105762
OR4E2	6.13896	4.15514	1.62444	2.55789	0.0105309	0.105765
EFEMP1	28.6543	2.07625	0.811811	2.55755	0.0105412	0.105765
HIST1H4K	1230.39	1.12135	0.438462	2.55747	0.0105438	0.105765
ISL1	4.04739	-2.04325	0.799274	-2.55638	0.0105769	0.106005
CAB39	434.892	1.03073	0.40322	2.55625	0.0105808	0.106005
FBXL18	35.1026	1.12322	0.439525	2.55553	0.0106027	0.106158
UHRF1	17.6064	1.08134	0.423217	2.55506	0.010617	0.106236
OLFM4	1366.31	-1.95204	0.76416	-2.55449	0.0106345	0.106275
PARP2	110.639	1.20913	0.473361	2.55436	0.0106385	0.106275
CEBPZ	344.124	0.961982	0.376636	2.55415	0.0106449	0.106275
FARP1	194.681	0.814617	0.318949	2.55407	0.0106472	0.106275
MIR181D	2.59474	-3.01264	1.18017	-2.55272	0.0106887	0.106601
FAM84B	81.4048	-1.41735	0.555288	-2.55246	0.0106964	0.106601
VIPAS39	104.973	-0.865957	0.339305	-2.55215	0.010706	0.106601
GOLPH3	475.198	0.830039	0.325232	2.55214	0.0107062	0.106601
STARD13	74.5434	1.09774	0.430275	2.55126	0.0107335	0.106736
UCP3	5.35064	-1.53545	0.601879	-2.55109	0.0107388	0.106736
GLIPR2	20.9125	1.76515	0.691928	2.55106	0.0107395	0.106736
ADM	20.8221	1.45674	0.571115	2.5507	0.0107506	0.106781
FIGF	2.19284	3.42662	1.34363	2.55027	0.0107639	0.106847
VCAM1	30.9487	1.6108	0.631817	2.54948	0.0107885	0.107026
SAMSN1	27.5624	1.9383	0.760343	2.54924	0.0107958	0.107033
CYB5D1	5.86045	-1.67214	0.656197	-2.54823	0.010827	0.107276
SNAP25	1.71985	4.07151	1.59797	2.54793	0.0108364	0.107304
SOX6	8.80084	-1.90323	0.747421	-2.5464	0.0108841	0.10771
CEP192	165.533	-0.971946	0.381732	-2.54614	0.010892	0.107722
LY6G5B	47.7706	-1.10206	0.432884	-2.54586	0.010901	0.107745
SPAST	184.965	0.82649	0.324721	2.54523	0.0109205	0.107873
ECHDC2	122.924	-0.73738	0.289739	-2.54498	0.0109284	0.107884
MTRNR2L7	3.28115	3.81655	1.50009	2.54422	0.0109522	0.108053
HMG20B	111.959	-0.607445	0.238823	-2.5435	0.0109749	0.108169
ZMAT5	13.3342	-1.8654	0.73342	-2.54342	0.0109773	0.108169
ZFP37	10.8674	1.56248	0.614432	2.54297	0.0109915	0.108243
RPL7L1	95.2312	-0.670617	0.263741	-2.54271	0.0109998	0.108259
SUB1	1489.16	1.23027	0.483973	2.54201	0.0110216	0.108408
SPACA4	129.08	-1.30191	0.512232	-2.54163	0.0110336	0.108435
LOC100505839	24.1894	1.8622	0.732715	2.5415	0.0110378	0.108435
RAD51AP1	37.7419	1.30362	0.513051	2.54092	0.0110562	0.108544
USE1	132.22	-0.98767	0.388764	-2.54054	0.0110683	0.108544
SASS6	22.4569	1.05239	0.414252	2.54045	0.0110709	0.108544
PPP1R9A	88.2868	-1.61782	0.636862	-2.5403	0.0110757	0.108544
RPL10A	2060.17	-0.730314	0.287537	-2.53989	0.0110886	0.108606
LOC100128573	28.1113	-1.43511	0.565138	-2.53939	0.0111045	0.108649
SNHG15	38.5089	1.08488	0.427229	2.53933	0.0111065	0.108649
OGFR	50.3749	0.837031	0.329668	2.53901	0.0111166	0.108682
ZNF91	423.021	-0.832198	0.327835	-2.53847	0.0111339	0.10872
RRP7A	122.422	-0.695986	0.27418	-2.53843	0.0111351	0.10872
CELF6	10.8671	-1.48324	0.58442	-2.53797	0.0111499	0.10872
MORF4L2	76.3072	0.81022	0.319242	2.53795	0.0111503	0.10872
LYPLA1	2683.49	0.935987	0.368813	2.53784	0.011154	0.10872
DUSP18	135.083	-1.10483	0.43542	-2.53739	0.0111681	0.108791
HOMER3	49.5034	1.00053	0.394366	2.53707	0.0111784	0.108826
CAST	553.775	-0.586599	0.231317	-2.53591	0.0112156	0.109033
CWC15	401.551	1.25666	0.495564	2.53582	0.0112184	0.109033
RABIF	122.285	0.730417	0.288048	2.53575	0.0112208	0.109033
AIM1L	32.2751	1.34549	0.530665	2.53548	0.0112293	0.109033
BCL2L1	248.054	0.960798	0.378959	2.53536	0.0112332	0.109033
OR2F2	4.5129	3.81005	1.50302	2.53494	0.0112467	0.109084
ARHGAP8	268.694	-1.10455	0.435761	-2.53477	0.011252	0.109084
CD48	30.8812	1.38051	0.544842	2.53378	0.0112841	0.109235
MRS2	348.052	0.904367	0.356933	2.53372	0.011286	0.109235
ANO5	19.362	2.1525	0.849563	2.53366	0.0112878	0.109235
SMEK2	280.387	0.745035	0.29417	2.53267	0.0113196	0.109477
MTMR8	10.53	-1.47927	0.584223	-2.53203	0.0113406	0.109614
OR6C1	4.34448	-4.67936	1.84874	-2.5311	0.0113704	0.109837
GSTT2B	7.82294	2.22273	0.878372	2.53051	0.0113898	0.109959
CNTNAP4	4.55093	4.24253	1.67705	2.52976	0.011414	0.110127
FGFR1OP2	30.2592	1.71426	0.677721	2.52946	0.0114239	0.110157
SH2D3A	156.475	-0.762373	0.30148	-2.52877	0.0114463	0.110307
NUBPL	65.2953	-0.67834	0.268288	-2.5284	0.0114584	0.110358
TRAM1	552.218	0.958668	0.379287	2.52755	0.011486	0.11055
KDM5A	266.963	-0.671014	0.265518	-2.52718	0.0114981	0.11055
ZNF264	56.7813	1.54201	0.610175	2.52716	0.0114989	0.11055
SPIB	10.8867	1.87706	0.742919	2.5266	0.0115172	0.110661
ACAD10	44.0976	-0.861569	0.34106	-2.52615	0.011532	0.110683
CST2	9.68479	2.56533	1.0156	2.52593	0.0115393	0.110683
MECOM	23.5725	-1.2765	0.505361	-2.52591	0.01154	0.110683
TLX3	3.21445	3.20622	1.26955	2.52548	0.0115541	0.110752
EEF2	4726.81	-0.62641	0.248121	-2.52461	0.0115827	0.110961
RPN2	346.737	0.691126	0.273816	2.52406	0.011601	0.111007
LOC100505648	35.8305	-1.34532	0.533021	-2.52395	0.0116044	0.111007
RPS9	399.75	-0.784417	0.310818	-2.52372	0.011612	0.111007
ACTL8	5.36164	3.43227	1.36005	2.52363	0.0116149	0.111007
CRADD	32.905	-1.05441	0.418059	-2.52216	0.0116638	0.111409
C18orf8	39.7175	1.14564	0.454304	2.52175	0.0116771	0.11147
LNX1	24.2852	-1.45629	0.57763	-2.52114	0.0116974	0.111597
CTAGE9	56.2232	-1.48713	0.590047	-2.52036	0.0117234	0.111653
BUB1	163.525	0.97645	0.387433	2.52031	0.0117252	0.111653
TIAM1	12.7029	1.49088	0.591572	2.5202	0.0117289	0.111653
SHCBP1	19.2722	1.46147	0.579917	2.52014	0.0117308	0.111653
PLXDC2	127.216	1.0608	0.42107	2.51929	0.0117592	0.111857
MCTS1	177.62	0.719772	0.285751	2.51888	0.0117728	0.111922
GOLGA6L6	2.81712	3.46764	1.37717	2.51795	0.0118041	0.11211
PGF	4.33133	1.79748	0.713887	2.51787	0.0118065	0.11211
TRPM4	198.132	-1.18603	0.471135	-2.51738	0.0118231	0.112168
CFD	37.1167	-1.84914	0.73458	-2.51728	0.0118264	0.112168
PFKFB3	79.1883	1.16681	0.463566	2.51704	0.0118347	0.11218
SHC4	2.43823	4.18791	1.66399	2.51679	0.011843	0.112193
RCAN1	43.9116	0.980013	0.389514	2.51599	0.0118698	0.112273
PSMD2	181.398	0.591409	0.235067	2.51592	0.0118723	0.112273
ANO8	14.9086	-0.937762	0.372771	-2.51565	0.0118812	0.112273
HMMR	6.98416	1.50344	0.59764	2.51563	0.011882	0.112273
RAB39A	6.91829	2.31792	0.921454	2.51551	0.0118861	0.112273
2024-03-09	64.7201	-0.842787	0.33509	-2.51511	0.0118997	0.112319
HIP1R	157.727	-0.967874	0.384848	-2.51495	0.0119049	0.112319
SGOL1	22.3122	1.30556	0.519205	2.51454	0.0119188	0.112386
MAPK15	9.46765	-1.83004	0.728114	-2.5134	0.0119574	0.112683
DEPDC4	35.693	-1.95339	0.777836	-2.51131	0.0120283	0.113232
ANKRD9	157.638	-0.807008	0.321354	-2.51127	0.0120296	0.113232
NME3	54.8508	-0.94966	0.378355	-2.50997	0.012074	0.113584
HSPA4	589.079	1.16429	0.463949	2.50953	0.0120892	0.113661
CORIN	2.37885	3.49794	1.39427	2.5088	0.0121143	0.113798
REPS2	68.5799	-1.2561	0.500708	-2.50865	0.0121193	0.113798
TAF9B	107.2	1.27714	0.509127	2.50849	0.0121249	0.113798
PBX4	63.1745	-1.46887	0.585789	-2.5075	0.0121588	0.11405
PCDHB6	4.85065	2.45883	0.980871	2.50678	0.0121836	0.114155
VN1R2	4.1775	3.55357	1.41759	2.50677	0.012184	0.114155
AQP9	6.79167	2.39249	0.954553	2.5064	0.0121968	0.114208
ZNF569	30.9318	1.23576	0.49321	2.50555	0.012226	0.114392
FAM3B	31.8877	2.09614	0.836641	2.50542	0.0122305	0.114392
CHRNA3	5.89066	2.38389	0.951694	2.50489	0.0122488	0.114497
NSUN3	71.4097	-0.648351	0.258946	-2.5038	0.0122866	0.114768
HELLS	84.1476	0.947806	0.37857	2.50365	0.012292	0.114768
NDUFB11	1126.47	0.730511	0.291932	2.50233	0.0123379	0.11513
MAP3K1	223.089	0.948866	0.379234	2.50206	0.0123472	0.11515
GPR65	8.21666	1.66243	0.664541	2.50162	0.0123625	0.115227
RHBDL3	1.06636	-3.31387	1.32474	-2.50152	0.0123661	NA
POFUT2	86.4532	-1.02591	0.41018	-2.50112	0.0123802	0.115325
IGFBP3	156.515	1.7905	0.715993	2.50073	0.0123938	0.115332
UBTF	107.146	-0.872428	0.348882	-2.50064	0.012397	0.115332
CLSTN3	73.8257	-1.19873	0.4794	-2.50049	0.0124022	0.115332
THOC3	584.072	1.14023	0.456169	2.49957	0.0124345	0.115565
C1orf54	53.1187	1.48387	0.593912	2.49846	0.0124734	0.11586
SHISA6	21.1227	2.70131	1.08164	2.49743	0.0125096	0.11613
ZIC2	4.95514	3.76364	1.50742	2.49674	0.0125342	0.116286
LETMD1	61.4037	-0.990121	0.396596	-2.49655	0.0125408	0.116286
SNORA21	11599.4	1.38673	0.555641	2.49573	0.0125697	0.116487
TRIM6	5.59102	1.99649	0.800152	2.49514	0.0125909	0.116542
LOC100132352	34.8493	1.10009	0.440895	2.49513	0.0125911	0.116542
DPH5	70.5828	-0.700129	0.280643	-2.49473	0.0126054	0.116542
FHL2	316.013	-0.599706	0.240402	-2.4946	0.0126101	0.116542
C6orf1	96.0024	0.702385	0.28161	2.49417	0.0126251	0.116542
GMPS	312.886	1.11872	0.44855	2.49407	0.0126286	0.116542
RORC	64.5788	-1.04479	0.418913	-2.49404	0.0126298	0.116542
TMEM31	1.9623	2.9918	1.19963	2.49395	0.0126332	0.116542
SEZ6L2	93.2595	-1.16494	0.467169	-2.49362	0.0126447	0.116582
VEGFC	12.8963	1.53916	0.617363	2.49312	0.0126628	0.116665
FAM106CP	11.4939	1.62642	0.652404	2.49296	0.0126682	0.116665
TPRA1	75.7538	-1.33685	0.536313	-2.49266	0.0126789	0.116666
RGS5	103.526	1.30619	0.524036	2.49256	0.0126827	0.116666
PDCD10	465.51	0.714876	0.286854	2.49213	0.012698	0.116741
HOXB8	80.514	-1.62127	0.650822	-2.49112	0.0127342	0.117008
CLEC7A	6.08711	2.62199	1.05279	2.49051	0.0127561	0.117142
SMARCD3	15.4531	1.34181	0.538873	2.49003	0.0127731	0.117232
IRF2BP2	752.062	-0.648198	0.260392	-2.48932	0.0127989	0.117401
KIFC3	53.5381	1.3443	0.540202	2.48852	0.0128276	0.117506
DPP10	13.455	3.31252	1.33121	2.48835	0.0128336	0.117506
ZNF17	339.666	1.49145	0.5994	2.48823	0.0128379	0.117506
EFHA1	58.8839	1.05948	0.425802	2.4882	0.0128393	0.117506
YARS2	54.3391	-0.755738	0.303801	-2.48761	0.0128604	0.117567
RNU12	6722.26	1.18597	0.476764	2.48754	0.0128631	0.117567
DPF3	11.6416	-1.64849	0.662743	-2.48737	0.012869	0.117567
SF3B5	270.477	-0.759564	0.305388	-2.48721	0.012875	0.117567
OR52E8	4.17804	-4.63741	1.8651	-2.48642	0.0129036	0.117761
RECQL	54.5396	1.01199	0.40704	2.48622	0.0129109	0.117762
CACNA1H	32.0533	0.851264	0.342439	2.48588	0.012923	0.117806
NHEJ1	17.7376	-1.32004	0.531397	-2.48409	0.0129883	0.118335
LOC100507424	11.6944	-1.52603	0.614377	-2.48387	0.0129965	0.118343
LPGAT1	190.292	0.817782	0.329315	2.48329	0.0130177	0.118469
LOC550643	141.54	1.07962	0.434909	2.48242	0.0130495	0.118646
ID4	28.5018	-1.14465	0.461128	-2.48228	0.0130546	0.118646
UNC5B	102.67	0.806981	0.325137	2.48197	0.0130657	0.118646
PEX11G	7.72742	-1.22276	0.492662	-2.48195	0.0130664	0.118646
CDKN2D	30.084	0.856223	0.345011	2.48173	0.0130746	0.118654
SOAT1	285.79	1.44158	0.58113	2.48065	0.0131143	0.118947
SAV1	68.4593	0.869602	0.350593	2.48037	0.0131246	0.118974
TCEB2	3210.26	1.29181	0.520892	2.47999	0.0131385	0.119033
TEX261	165.284	0.673769	0.271724	2.47961	0.0131525	0.119093
HOMER2	5.30246	2.32092	0.936487	2.47832	0.0132003	0.119338
CNTLN	25.8987	1.42398	0.574576	2.47831	0.0132005	0.119338
CDK10	316.741	-1.14271	0.461089	-2.47828	0.0132016	0.119338
PRKG1	30.5613	1.55427	0.62726	2.47788	0.0132166	0.119406
RPL12	4640.34	-0.659127	0.266047	-2.47748	0.0132313	0.119473
CD300LB	1.22302	3.17558	1.28188	2.47728	0.0132387	NA
MMP17	4.5993	2.40005	0.968962	2.47693	0.0132519	0.119592
OR10J3	3.97912	3.82346	1.54492	2.47485	0.0133291	0.120129
DIRC1	2.82303	3.7196	1.50301	2.47477	0.0133323	0.120129
WASH3P	140.289	-0.78924	0.31892	-2.47473	0.0133337	0.120129
SPATA6L	52.4748	-1.39331	0.563062	-2.47452	0.0133414	0.120132
SNHG1	178.224	0.674418	0.272585	2.47416	0.013355	0.120187
DHX16	39.3538	0.695902	0.281302	2.47386	0.0133662	0.120221
RNF183	16.4307	-1.83473	0.742261	-2.47182	0.0134429	0.120783
INMT	18.1416	1.66738	0.674564	2.4718	0.0134436	0.120783
SNORA39	96.4796	1.45743	0.589841	2.47089	0.0134777	0.121023
PBOV1	54.6784	-1.22076	0.494177	-2.4703	0.0134999	0.12113
NFKBIZ	332.621	-0.827453	0.334977	-2.47018	0.0135046	0.12113
ARSD	191.263	-1.37617	0.557213	-2.46973	0.0135213	0.121162
VIP	2.77905	3.15291	1.27673	2.46951	0.0135299	0.121162
C17orf82	9.96123	-1.90472	0.771303	-2.46949	0.0135307	0.121162
SPRR2E	4.32338	4.99078	2.02146	2.4689	0.0135531	0.121296
MPC2	407.927	0.867427	0.351419	2.46836	0.0135735	0.121387
SLC12A8	52.6976	-1.46858	0.594991	-2.46823	0.0135782	0.121387
METTL21B	42.1362	-1.17336	0.475504	-2.46762	0.0136015	0.121467
TAF7L	1.93243	3.30244	1.33832	2.4676	0.0136022	0.121467
TRIB3	83.556	1.69684	0.687899	2.46669	0.0136366	0.121707
VMAC	17.0791	-1.47221	0.596929	-2.46632	0.0136511	0.12177
KIF1B	104.149	0.647654	0.262675	2.46561	0.013678	0.121934
DTX3L	303.584	1.03038	0.417931	2.46544	0.0136846	0.121934
WNT3	5.57455	1.52743	0.619614	2.46513	0.0136964	0.121972
SLC25A46	140.196	0.904321	0.36697	2.46429	0.0137285	0.122171
CLIP3	75.0045	0.945959	0.383888	2.46415	0.0137339	0.122171
PLCL1	7.12624	1.83223	0.743881	2.46308	0.013775	0.122421
DEPDC7	30.9124	1.03681	0.42097	2.46291	0.0137813	0.122421
RTN4	460.69	0.952327	0.38668	2.46283	0.0137846	0.122421
RUSC2	39.8349	1.20277	0.488634	2.4615	0.0138357	0.122797
ZFP36L1	1105.22	-0.638477	0.259403	-2.46133	0.0138421	0.122797
ZNF300P1	1.94905	3.90162	1.58546	2.46087	0.01386	0.122887
ARL10	22.7234	1.61734	0.657307	2.46055	0.0138722	0.122887
HMCN1	18.5762	1.97874	0.804377	2.45996	0.0138952	0.122887
HSBP1	185.702	1.03122	0.419226	2.45982	0.0139007	0.122887
ZNF542	213.262	1.77104	0.720015	2.45972	0.0139046	0.122887
DUSP1	453.814	1.46654	0.596235	2.45967	0.0139066	0.122887
RHBDD2	100.729	0.967902	0.393526	2.45956	0.0139106	0.122887
ADAMTSL3	11.4733	1.81335	0.737282	2.4595	0.013913	0.122887
PEG10	7.17396	3.1629	1.28621	2.45908	0.0139293	0.122964
EMP3	152.152	1.09498	0.445409	2.45838	0.0139565	0.123136
ABCB7	84.8301	0.924151	0.376043	2.45757	0.0139882	0.123349
TMSB4Y	8.03238	1.92951	0.785276	2.45711	0.0140061	0.12344
GPR128	31.237	1.6719	0.680524	2.45678	0.0140189	0.123485
SBDS	1029.11	0.995179	0.405203	2.456	0.0140493	0.12363
SSFA2	497.244	0.63115	0.256986	2.45597	0.0140506	0.12363
TNIP3	12.8094	2.14761	0.874666	2.45535	0.0140749	0.123777
AQP1	56.2138	1.07255	0.43687	2.45508	0.0140852	0.1238
KLK1	60.5914	-1.78883	0.728707	-2.4548	0.0140964	0.123831
DUSP28	48.5986	1.02542	0.417758	2.45458	0.014105	0.123839
RARS	192.576	0.715447	0.291534	2.45408	0.0141245	0.123866
N6AMT1	41.4732	-1.29209	0.526529	-2.45398	0.0141286	0.123866
USP31	126.016	0.957577	0.390248	2.45377	0.0141369	0.123866
C16orf58	32.3605	-0.883314	0.359993	-2.4537	0.0141397	0.123866
RAPSN	3.50504	2.99481	1.22061	2.45353	0.0141463	0.123866
SERINC3	229.874	0.789351	0.321779	2.45308	0.0141637	0.123951
TOPBP1	280.103	0.857855	0.34979	2.45248	0.0141874	0.124092
OR2A2	17.5286	-2.26161	0.922583	-2.45139	0.0142307	0.124376
CAPN12	12.3703	-2.22548	0.907887	-2.45127	0.0142353	0.124376
RSPRY1	90.7494	0.730663	0.298158	2.45059	0.0142621	0.124432
IL33	41.9752	-1.93514	0.789716	-2.45042	0.0142688	0.124432
SULT1C2	51.3924	-1.64351	0.670712	-2.45039	0.01427	0.124432
ARHGEF2	116.224	-0.990679	0.404304	-2.45033	0.0142724	0.124432
NOA1	272.716	-0.837096	0.341757	-2.44939	0.0143099	0.124625
COMMD2	20.0158	-1.35437	0.55294	-2.44939	0.0143099	0.124625
ZNF813	232.573	1.29036	0.527119	2.44795	0.014367	0.125055
F5	5.21779	2.33828	0.955356	2.44755	0.0143829	0.125126
PRPS1L1	4.76607	-4.83148	1.97469	-2.44671	0.0144167	0.125313
LOC553103	55.8823	-0.953974	0.389941	-2.44646	0.0144268	0.125313
TFEC	10.9296	2.18586	0.893489	2.44644	0.0144276	0.125313
PDXDC2P	919.15	-1.13444	0.463765	-2.44616	0.0144387	0.125342
LOC100505622	3.82455	-3.26181	1.33365	-2.44577	0.0144541	0.125409
ASPDH	3.49635	-2.61293	1.06882	-2.4447	0.0144972	0.125695
SRPX	8.20214	2.53475	1.03689	2.44456	0.0145027	0.125695
COQ5	30.5788	-0.778295	0.318495	-2.44367	0.0145388	0.125941
POLG	124.863	-0.509199	0.208497	-2.44224	0.0145966	0.126373
MSMO1	173.564	1.19505	0.48942	2.44178	0.0146152	0.126467
C7orf10	4.90436	1.88922	0.774081	2.44059	0.0146632	0.126761
TCEANC2	21.9328	-0.926619	0.379676	-2.44055	0.0146648	0.126761
IL10RA	49.7519	1.12555	0.461325	2.43983	0.0146944	0.126949
CCL3L3	3.11171	2.34057	0.959597	2.43912	0.0147231	0.127129
BST2	481.942	1.37681	0.564712	2.43807	0.014766	0.127387
PTGES	8.10326	1.95257	0.800911	2.43794	0.0147714	0.127387
LOC392196	79.6895	-2.06782	0.848228	-2.43781	0.0147766	0.127387
VPS26A	251.255	0.986712	0.404891	2.43698	0.0148103	0.127575
U2AF2	207.442	-0.546473	0.22425	-2.43689	0.0148141	0.127575
HNF4A	253.469	0.781562	0.32079	2.43637	0.0148355	0.127667
TPMT	290.818	1.0914	0.447982	2.43625	0.0148406	0.127667
IQGAP1	241.814	-0.807163	0.33139	-2.43569	0.0148635	0.127787
CYBRD1	100.619	1.36876	0.562	2.43552	0.0148703	0.127787
YEATS4	130.836	-0.517694	0.21265	-2.43449	0.0149126	0.128023
SNX33	78.9394	0.772258	0.317218	2.43447	0.0149137	0.128023
DNAH5	6.10444	-1.48611	0.610728	-2.43334	0.0149602	0.128308
FARP2	19.576	-0.996492	0.40953	-2.43326	0.0149637	0.128308
RAB12	255.088	0.814153	0.334617	2.43309	0.0149706	0.128308
TCEAL4	390.79	1.23799	0.508931	2.43254	0.0149934	0.128418
RBM24	5.48735	2.48086	1.01993	2.4324	0.0149993	0.128418
KLHL38	2.20236	3.14736	1.29405	2.43217	0.0150087	0.128431
LOC729080	13.8858	-1.97945	0.813961	-2.43188	0.0150209	0.128467
PCBP3	1.98738	2.60329	1.07071	2.43136	0.0150421	0.128581
HOXD13	27.5393	1.80853	0.743985	2.43086	0.0150629	0.12869
RNF113A	100.957	1.16067	0.477557	2.43044	0.0150807	0.12871
LGI2	9.78496	1.68821	0.694616	2.43043	0.0150811	0.12871
GTF2IRD2B	191.435	-0.587001	0.241569	-2.42995	0.0151007	0.128809
MTL5	12.4784	-2.00032	0.823288	-2.42967	0.0151126	0.12881
PLCD1	118.155	-1.10688	0.455588	-2.42957	0.0151166	0.12881
LOC100134229	9.63102	-1.35988	0.55977	-2.42935	0.0151258	0.12882
GALNT10	181.187	-0.803996	0.330987	-2.42909	0.0151368	0.128846
KRT23	127.024	2.0968	0.86337	2.42862	0.0151565	0.128946
BHLHE22	9.68543	1.59562	0.657165	2.42804	0.0151805	0.129082
GALNT8	85.5273	-1.84462	0.760068	-2.42691	0.015228	0.129418
LILRB2	11.5261	1.60832	0.662798	2.42656	0.0152429	0.129477
FANCF	57.7029	-1.39588	0.575413	-2.42588	0.0152712	0.129601
DARC	2.54236	3.5269	1.4539	2.42583	0.0152736	0.129601
SMC3	177.469	0.874649	0.36066	2.42513	0.0153027	0.129781
LRRC6	66.1856	-0.977157	0.403011	-2.42464	0.0153236	0.129854
FGF10	6.7788	2.74267	1.13123	2.42451	0.0153289	0.129854
C3AR1	17.5577	1.38104	0.569652	2.42436	0.0153355	0.129854
KDM5B	166.904	-0.556024	0.229411	-2.4237	0.0153633	0.130022
PYGL	37.4771	1.57867	0.651739	2.42225	0.0154247	0.130473
APP	321.315	-0.636362	0.262738	-2.42204	0.0154338	0.13048
UBA6	138.568	0.615484	0.254138	2.42185	0.0154416	0.13048
CLCF1	26.6251	1.39582	0.576647	2.42057	0.015496	0.130871
TBC1D23	226.872	0.904058	0.373598	2.41987	0.0155261	0.131057
SOX21	1.74498	3.28685	1.35917	2.41827	0.0155943	0.131564
NDUFA9	217.096	-0.509515	0.210731	-2.41785	0.0156125	0.131649
LOC728554	580.185	1.08756	0.450123	2.41613	0.0156865	0.132204
CENPE	44.5424	0.844954	0.349778	2.41569	0.0157056	0.132297
ZNF124	734.888	1.23847	0.512911	2.41459	0.0157529	0.132585
EOGT	69.9113	0.88567	0.366811	2.41451	0.0157562	0.132585
MRGPRF	13.2678	2.22008	0.919835	2.41357	0.0157973	0.132861
GDI1	106.234	0.52682	0.218297	2.41332	0.0158079	0.132877
C2orf70	4.58698	-1.86244	0.771836	-2.413	0.0158219	0.132877
PHF12	37.6817	-0.828122	0.343198	-2.41296	0.0158237	0.132877
H1F0	1495.67	0.887305	0.367783	2.41258	0.0158402	0.132946
LINC00324	2.77333	2.70615	1.12206	2.41176	0.0158756	0.133173
HIST1H2AD	398.956	0.82524	0.342251	2.41121	0.0158996	0.133173
TRIM9	2.77145	3.10045	1.28594	2.41104	0.0159069	0.133173
FAM86C2P	37.0933	-1.50419	0.623896	-2.41097	0.0159104	0.133173
SULT1B1	143.726	-1.2673	0.525663	-2.41086	0.0159148	0.133173
FAM48A	53.3367	0.860653	0.356996	2.41082	0.0159166	0.133173
LYPD8	93.3091	-1.76828	0.733636	-2.41029	0.0159397	0.133297
COL11A1	1.7874	3.6907	1.53148	2.40989	0.0159573	0.133351
BEND3	12.1348	-1.39428	0.578636	-2.4096	0.0159702	0.133351
UCHL3	254.318	0.690527	0.286576	2.40958	0.0159709	0.133351
EMP1	175.594	1.50219	0.6235	2.40928	0.0159839	0.133378
HS6ST1	96.3288	0.989918	0.410902	2.40913	0.0159906	0.133378
F8A1	407.337	0.743479	0.308661	2.40872	0.0160084	0.133398
PTGER4P2	2.24929	-3.41231	1.41666	-2.4087	0.0160094	0.133398
BPHL	28.1053	-1.11534	0.463343	-2.40715	0.0160774	0.133895
LOC100130691	7.67054	-1.63861	0.680777	-2.40697	0.0160856	0.133895
ZDHHC20	466.366	0.730739	0.303631	2.40667	0.0160989	0.133937
HCAR2	35.6827	2.31591	0.962567	2.40597	0.0161295	0.134123
BATF3	20.6199	1.81406	0.754387	2.40468	0.0161866	0.134462
PLEKHA8	1050.51	1.32684	0.551774	2.40467	0.0161869	0.134462
WWC2-AS2	12.2792	1.88919	0.785817	2.40411	0.0162121	0.134521
ELK1	43.9254	0.849945	0.353549	2.40403	0.0162152	0.134521
CLIP1	158.098	0.812176	0.337851	2.40395	0.016219	0.134521
EIF3D	455.334	-0.528369	0.219859	-2.40322	0.0162516	0.134723
RNF115	228.51	0.636162	0.264768	2.40272	0.0162737	0.134837
TNFSF13B	30.3339	1.55398	0.646827	2.40247	0.0162849	0.13486
C15orf23	72.1922	0.917181	0.381894	2.40166	0.0163207	0.135088
NUDT4	662.597	-0.717594	0.298872	-2.40101	0.0163498	0.13526
MMP12	82.1406	1.51065	0.629304	2.4005	0.0163725	0.135379
GRB7	23.892	-1.38258	0.576113	-2.39985	0.016402	0.135489
HAUS4	42.7694	-0.865327	0.360587	-2.39977	0.0164053	0.135489
RNASEH1	112.78	0.887719	0.369938	2.39964	0.016411	0.135489
ZCCHC14	221.698	0.591965	0.246724	2.3993	0.0164264	0.13554
DBNDD2	555.603	0.700976	0.292182	2.39911	0.0164351	0.13554
SLC30A5	40.4005	0.901868	0.375948	2.39892	0.0164435	0.13554
FAM204A	452.887	0.954199	0.397788	2.39876	0.0164506	0.13554
PSIP1	114.882	1.38789	0.578948	2.39727	0.0165179	0.136025
ITGB6	152.706	-1.14998	0.479751	-2.39702	0.0165288	0.136046
MXRA7	13.8086	1.19368	0.498082	2.39654	0.0165506	0.136133
UGCG	87.7396	0.903936	0.377203	2.39642	0.0165562	0.136133
CCDC163P	1.45069	-2.17981	0.909963	-2.39549	0.0165982	NA
ETV1	13.8553	1.43855	0.600764	2.39453	0.0166417	0.136659
DESI2	100.102	0.877556	0.366508	2.39437	0.0166488	0.136659
PDE4A	48.8668	-0.637285	0.266166	-2.39432	0.0166514	0.136659
CSAD	89.8328	-0.801655	0.334824	-2.39426	0.0166541	0.136659
LAMA4	121.017	1.45141	0.606295	2.3939	0.0166703	0.136722
EGFL7	21.8332	1.38469	0.578514	2.39353	0.0166869	0.136722
RBM38	28.4957	0.991934	0.414422	2.39353	0.016687	0.136722
GPAT2	2.77661	2.31635	0.967963	2.39302	0.0167104	0.136844
IFT140	42.9358	-1.04675	0.43748	-2.39268	0.0167259	0.136902
STXBP6	118.62	-0.796807	0.333093	-2.39214	0.0167502	0.137032
KIAA1551	415.518	0.750135	0.313786	2.3906	0.0168211	0.137531
SMIM3	45.0674	0.852205	0.356523	2.39032	0.0168337	0.137531
WDR78	17.9704	-2.05611	0.860244	-2.39015	0.0168417	0.137531
FAM227B	17.1057	-1.4821	0.620109	-2.39007	0.0168452	0.137531
B3GNT6	76.0849	-2.14152	0.896134	-2.38974	0.0168605	0.137586
P2RX7	17.3876	1.37652	0.576216	2.3889	0.0168987	0.137828
LYPD6	18.3366	1.18463	0.496163	2.38757	0.01696	0.138259
TBCEL	25.823	1.13682	0.476241	2.38707	0.0169832	0.138379
TCF7L1	26.7415	1.58303	0.663271	2.3867	0.0170005	0.138384
TSPYL2	34.5664	0.918838	0.384998	2.3866	0.0170049	0.138384
MEF2BNB	3.32812	-4.05352	1.69852	-2.3865	0.0170095	0.138384
ITGA2	73.4073	-0.775359	0.325012	-2.38563	0.0170499	0.138643
SNORA41	758.844	1.0764	0.451241	2.38542	0.0170598	0.138654
CYP51A1	626.94	1.10868	0.464882	2.38487	0.0170853	0.138724
[truncated: 1,246 more rows]
