# Supplementary material for: Transcriptome-Wide Analysis and Experimental Validation from FFPE Tissue Identifies Stage-Specific Gene Expression Profiles Differentiating Adenoma, Carcinoma In-Situ and Adenocarcinoma in Colorectal Cancer Progression
Source: Int J Mol Sci. 2025 Apr 28;26(9):4194. doi: 10.3390/ijms26094194 (PMC12071244; doi:10.3390/ijms26094194)
Supplement: Supplementary file 1 [file ijms-26-04194-s001.zip › Table S2. Adenocarcinoma_vs_Adenoma_Significant_Pathways.xlsx]

## Sheet: C1
GS	SIZE	SOURCE	ES	NES	NOM p-val	FDR q-val	FWER p-val	Tag %	Gene %	Signal	FDR (median)	glob.p.val
chr21q22	38	https://www.gsea-msigdb.org/gsea/msigdb/human/geneset/chr21q22	0.54543	1.9715	<0.001	0.043929	0.022	0.474	0.268	0.348	0	0.021
chr2q37	39	https://www.gsea-msigdb.org/gsea/msigdb/human/geneset/chr2q37	0.57369	1.8496	<0.001	0.077957	0.128	0.436	0.166	0.366	0	0.013
chr10q24	36	https://www.gsea-msigdb.org/gsea/msigdb/human/geneset/chr10q24	0.54569	1.8374	<0.001	0.066762	0.145	0.472	0.265	0.349	0	0.005
chr12q24	76	https://www.gsea-msigdb.org/gsea/msigdb/human/geneset/chr12q24	0.46999	1.7678	<0.001	0.075335	0.27	0.447	0.309	0.313	0	0.001
chr1p36	115	https://www.gsea-msigdb.org/gsea/msigdb/human/geneset/chr1p36	0.46424	1.7576	<0.001	0.065188	0.289	0.47	0.299	0.335	0	0
chr14q24	32	https://www.gsea-msigdb.org/gsea/msigdb/human/geneset/chr14q24	0.5749	1.7695	0.002037	0.085458	0.268	0.625	0.337	0.416	0	0.001
chr16p13	64	https://www.gsea-msigdb.org/gsea/msigdb/human/geneset/chr16p13	0.54235	1.8778	0.002088	0.078708	0.088	0.531	0.284	0.384	0	0.026
chr17q11	27	https://www.gsea-msigdb.org/gsea/msigdb/human/geneset/chr17q11	0.54466	1.6771	0.002123	0.10401	0.473	0.444	0.209	0.353	0	0.001
chr16p11	34	https://www.gsea-msigdb.org/gsea/msigdb/human/geneset/chr16p11	0.55963	1.7241	0.00409	0.088423	0.369	0.618	0.285	0.444	0	0.003
chr16q22	42	https://www.gsea-msigdb.org/gsea/msigdb/human/geneset/chr16q22	0.55391	1.7676	0.004115	0.066964	0.27	0.643	0.326	0.436	0	0
chr6p21	86	https://www.gsea-msigdb.org/gsea/msigdb/human/geneset/chr6p21	0.43217	1.6194	0.006098	0.11742	0.578	0.616	0.447	0.345	0.079619	0.001
chr22q12	40	https://www.gsea-msigdb.org/gsea/msigdb/human/geneset/chr22q12	0.55536	1.7236	0.006302	0.081511	0.371	0.625	0.295	0.444	0	0.001
chr16p12	32	https://www.gsea-msigdb.org/gsea/msigdb/human/geneset/chr16p12	0.55285	1.6475	0.006465	0.10686	0.527	0.344	0.155	0.292	0.059608	0.001
chr17q21	84	https://www.gsea-msigdb.org/gsea/msigdb/human/geneset/chr17q21	0.47471	1.7792	0.008282	0.089299	0.247	0.44	0.244	0.337	0	0.004
chr22q13	69	https://www.gsea-msigdb.org/gsea/msigdb/human/geneset/chr22q13	0.53548	1.7798	0.01027	0.10641	0.246	0.565	0.263	0.421	0	0.008
chr1p35	30	https://www.gsea-msigdb.org/gsea/msigdb/human/geneset/chr1p35	0.51217	1.7184	0.01237	0.079677	0.381	0.367	0.148	0.314	0	0.001
chr14q32	47	https://www.gsea-msigdb.org/gsea/msigdb/human/geneset/chr14q32	0.51222	1.6735	0.01829	0.10169	0.484	0.383	0.196	0.31	0	0.001
chr3p21	69	https://www.gsea-msigdb.org/gsea/msigdb/human/geneset/chr3p21	0.54575	1.6663	0.01915	0.10126	0.494	0.754	0.376	0.475	0	0.001
chr22q11	40	https://www.gsea-msigdb.org/gsea/msigdb/human/geneset/chr22q11	0.52749	1.6295	0.02114	0.11817	0.559	0.675	0.358	0.436	0.068782	0.001
chr17q25	61	https://www.gsea-msigdb.org/gsea/msigdb/human/geneset/chr17q25	0.46069	1.6276	0.02287	0.11458	0.564	0.607	0.379	0.38	0.069219	0.001
chr6p22	29	https://www.gsea-msigdb.org/gsea/msigdb/human/geneset/chr6p22	0.4279	1.5702	0.02429	0.15918	0.645	0.552	0.409	0.327	0.11692	0.001
chr19p13	175	https://www.gsea-msigdb.org/gsea/msigdb/human/geneset/chr19p13	0.47869	1.6819	0.02559	0.1072	0.465	0.623	0.381	0.396	0	0.001
chr1p34	56	https://www.gsea-msigdb.org/gsea/msigdb/human/geneset/chr1p34	0.49771	1.6491	0.02559	0.11151	0.526	0.429	0.245	0.326	0.062667	0.001
chr2q11	18	https://www.gsea-msigdb.org/gsea/msigdb/human/geneset/chr2q11	0.46018	1.5035	0.03272	0.19082	0.715	0.444	0.294	0.315	0.16096	0.001
chr11q13	92	https://www.gsea-msigdb.org/gsea/msigdb/human/geneset/chr11q13	0.45357	1.5586	0.03376	0.16721	0.666	0.674	0.443	0.381	0.13116	0.001
chr1p32	17	https://www.gsea-msigdb.org/gsea/msigdb/human/geneset/chr1p32	0.52078	1.5571	0.03476	0.16223	0.666	0.529	0.317	0.363	0.12612	0.001
chr14q12	21	https://www.gsea-msigdb.org/gsea/msigdb/human/geneset/chr14q12	0.51268	1.5745	0.03942	0.16077	0.643	0.524	0.297	0.37	0.11904	0.001
chr17p13	76	https://www.gsea-msigdb.org/gsea/msigdb/human/geneset/chr17p13	0.41258	1.5438	0.04149	0.16533	0.68	0.592	0.455	0.326	0.12912	0.001

## Sheet: C2
GS	SIZE	SOURCE	ES	NES	NOM p-val	FDR q-val	FWER p-val	Tag %	Gene %	Signal	FDR (median)	glob.p.val
NOURUZI_NEPC_ASCL1_TARGETS	35	https://www.gsea-msigdb.org/gsea/msigdb/human/geneset/NOURUZI_NEPC_ASCL1_TARGETS	0.51932	1.8815	<0.001	1	0.305	0.486	0.287	0.348	0	0.285
CHARAFE_BREAST_CANCER_LUMINAL_VS_BASAL_UP	139	https://www.gsea-msigdb.org/gsea/msigdb/human/geneset/CHARAFE_BREAST_CANCER_LUMINAL_VS_BASAL_UP	0.5393	1.8595	<0.001	0.87987	0.355	0.691	0.367	0.446	0	0.232
BLANCO_MELO_COVID19_SARS_COV_2_POS_PATIENT_LUNG_TISSUE_DN	65	https://www.gsea-msigdb.org/gsea/msigdb/human/geneset/BLANCO_MELO_COVID19_SARS_COV_2_POS_PATIENT_LUNG_TISSUE_DN	0.55159	1.8344	<0.001	0.49818	0.412	0.585	0.266	0.433	0	0.143
KIM_GASTRIC_CANCER_CHEMOSENSITIVITY	32	https://www.gsea-msigdb.org/gsea/msigdb/human/geneset/KIM_GASTRIC_CANCER_CHEMOSENSITIVITY	0.56652	1.8336	<0.001	0.4187	0.413	0.438	0.19	0.356	0	0.123
BROWNE_HCMV_INFECTION_4HR_DN	71	https://www.gsea-msigdb.org/gsea/msigdb/human/geneset/BROWNE_HCMV_INFECTION_4HR_DN	0.49953	1.8224	<0.001	0.32438	0.438	0.408	0.248	0.311	0	0.097
TANAKA_METHYLATED_IN_ESOPHAGEAL_CARCINOMA	28	https://www.gsea-msigdb.org/gsea/msigdb/human/geneset/TANAKA_METHYLATED_IN_ESOPHAGEAL_CARCINOMA	0.54113	1.8139	<0.001	0.2946	0.455	0.464	0.268	0.341	0	0.084
DEBIASI_APOPTOSIS_BY_REOVIRUS_INFECTION_DN	105	https://www.gsea-msigdb.org/gsea/msigdb/human/geneset/DEBIASI_APOPTOSIS_BY_REOVIRUS_INFECTION_DN	0.50022	1.7994	<0.001	0.28161	0.487	0.486	0.286	0.352	0	0.079
REACTOME_TRANSCRIPTIONAL_ACTIVATION_OF_MITOCHONDRIAL_BIOGENESIS	26	https://www.gsea-msigdb.org/gsea/msigdb/human/geneset/REACTOME_TRANSCRIPTIONAL_ACTIVATION_OF_MITOCHONDRIAL_BIOGENESIS	0.63683	1.7848	<0.001	0.2639	0.521	0.423	0.156	0.358	0.058459	0.069
ACEVEDO_LIVER_TUMOR_VS_NORMAL_ADJACENT_TISSUE_DN	102	https://www.gsea-msigdb.org/gsea/msigdb/human/geneset/ACEVEDO_LIVER_TUMOR_VS_NORMAL_ADJACENT_TISSUE_DN	0.46969	1.7799	<0.001	0.2702	0.542	0.324	0.179	0.27	0.064485	0.07
REACTOME_PI_METABOLISM	33	https://www.gsea-msigdb.org/gsea/msigdb/human/geneset/REACTOME_PI_METABOLISM	0.56138	1.7782	<0.001	0.26302	0.544	0.394	0.262	0.292	0.062451	0.069
RODRIGUES_THYROID_CARCINOMA_POORLY_DIFFERENTIATED_DN	286	https://www.gsea-msigdb.org/gsea/msigdb/human/geneset/RODRIGUES_THYROID_CARCINOMA_POORLY_DIFFERENTIATED_DN	0.47776	1.7761	<0.001	0.25817	0.547	0.483	0.323	0.341	0.062997	0.067
REACTOME_PLATELET_HOMEOSTASIS	31	https://www.gsea-msigdb.org/gsea/msigdb/human/geneset/REACTOME_PLATELET_HOMEOSTASIS	0.4937	1.7703	<0.001	0.26522	0.552	0.226	0.0589	0.213	0.068803	0.071
CHIARETTI_ACUTE_LYMPHOBLASTIC_LEUKEMIA_ZAP70	25	https://www.gsea-msigdb.org/gsea/msigdb/human/geneset/CHIARETTI_ACUTE_LYMPHOBLASTIC_LEUKEMIA_ZAP70	0.58668	1.7668	<0.001	0.24559	0.558	0.4	0.149	0.342	0.068176	0.067
FIRESTEIN_PROLIFERATION	58	https://www.gsea-msigdb.org/gsea/msigdb/human/geneset/FIRESTEIN_PROLIFERATION	0.48001	1.7631	<0.001	0.23959	0.567	0.379	0.237	0.292	0.070299	0.063
MIKKELSEN_ES_ICP_WITH_H3K4ME3	211	https://www.gsea-msigdb.org/gsea/msigdb/human/geneset/MIKKELSEN_ES_ICP_WITH_H3K4ME3	0.4292	1.748	<0.001	0.25531	0.601	0.569	0.415	0.344	0.075219	0.067
VANTVEER_BREAST_CANCER_ESR1_UP	55	https://www.gsea-msigdb.org/gsea/msigdb/human/geneset/VANTVEER_BREAST_CANCER_ESR1_UP	0.5671	1.7401	<0.001	0.25759	0.623	0.655	0.318	0.45	0.087187	0.065
SMID_BREAST_CANCER_BASAL_DN	231	https://www.gsea-msigdb.org/gsea/msigdb/human/geneset/SMID_BREAST_CANCER_BASAL_DN	0.44832	1.7152	<0.001	0.26563	0.671	0.55	0.376	0.355	0.10282	0.064
PEREZ_TP53_TARGETS	369	https://www.gsea-msigdb.org/gsea/msigdb/human/geneset/PEREZ_TP53_TARGETS	0.40019	1.7087	<0.001	0.25683	0.676	0.509	0.392	0.327	0.099688	0.056
BLANCO_MELO_BETA_INTERFERON_TREATED_BRONCHIAL_EPITHELIAL_CELLS_DN	63	https://www.gsea-msigdb.org/gsea/msigdb/human/geneset/BLANCO_MELO_BETA_INTERFERON_TREATED_BRONCHIAL_EPITHELIAL_CELLS_DN	0.46095	1.6953	<0.001	0.26788	0.698	0.714	0.433	0.409	0.10616	0.059
KEGG_PURINE_METABOLISM	55	https://www.gsea-msigdb.org/gsea/msigdb/human/geneset/KEGG_PURINE_METABOLISM	0.49118	1.6771	<0.001	0.28862	0.717	0.455	0.32	0.312	0.13202	0.063
GARCIA_TARGETS_OF_FLI1_AND_DAX1_UP	26	https://www.gsea-msigdb.org/gsea/msigdb/human/geneset/GARCIA_TARGETS_OF_FLI1_AND_DAX1_UP	0.54943	1.6621	<0.001	0.30509	0.735	0.538	0.3	0.379	0.14499	0.069
KEGG_GLYCEROPHOSPHOLIPID_METABOLISM	27	https://www.gsea-msigdb.org/gsea/msigdb/human/geneset/KEGG_GLYCEROPHOSPHOLIPID_METABOLISM	0.5195	1.6591	<0.001	0.29848	0.738	0.407	0.207	0.324	0.1407	0.067
WP_APOPTOSIS	33	https://www.gsea-msigdb.org/gsea/msigdb/human/geneset/WP_APOPTOSIS	0.53549	1.6396	<0.001	0.33807	0.765	0.394	0.194	0.319	0.1584	0.08
CREIGHTON_ENDOCRINE_THERAPY_RESISTANCE_2	126	https://www.gsea-msigdb.org/gsea/msigdb/human/geneset/CREIGHTON_ENDOCRINE_THERAPY_RESISTANCE_2	0.39763	1.6138	<0.001	0.36553	0.786	0.373	0.294	0.268	0.18494	0.088
YOSHIMURA_MAPK8_TARGETS_UP	356	https://www.gsea-msigdb.org/gsea/msigdb/human/geneset/YOSHIMURA_MAPK8_TARGETS_UP	0.36961	1.6134	<0.001	0.36026	0.786	0.508	0.427	0.307	0.18132	0.086
IVANOVA_HEMATOPOIESIS_STEM_CELL_AND_PROGENITOR	187	https://www.gsea-msigdb.org/gsea/msigdb/human/geneset/IVANOVA_HEMATOPOIESIS_STEM_CELL_AND_PROGENITOR	0.41631	1.6106	<0.001	0.36657	0.79	0.396	0.329	0.273	0.18335	0.092
DARWICHE_PAPILLOMA_RISK_HIGH_DN	57	https://www.gsea-msigdb.org/gsea/msigdb/human/geneset/DARWICHE_PAPILLOMA_RISK_HIGH_DN	0.44003	1.6053	<0.001	0.37077	0.793	0.421	0.335	0.282	0.18748	0.094
JINESH_BLEBBISHIELD_VS_LIVE_CONTROL_UP	114	https://www.gsea-msigdb.org/gsea/msigdb/human/geneset/JINESH_BLEBBISHIELD_VS_LIVE_CONTROL_UP	0.41211	1.5905	<0.001	0.3739	0.805	0.386	0.291	0.278	0.18914	0.094
REACTOME_DEATH_RECEPTOR_SIGNALING	54	https://www.gsea-msigdb.org/gsea/msigdb/human/geneset/REACTOME_DEATH_RECEPTOR_SIGNALING	0.49415	1.5685	<0.001	0.39999	0.818	0.407	0.245	0.31	0.20757	0.104
WAKABAYASHI_ADIPOGENESIS_PPARG_BOUND_8D	235	https://www.gsea-msigdb.org/gsea/msigdb/human/geneset/WAKABAYASHI_ADIPOGENESIS_PPARG_BOUND_8D	0.41587	1.5584	<0.001	0.41435	0.827	0.396	0.334	0.273	0.22025	0.108
WAKABAYASHI_ADIPOGENESIS_PPARG_RXRA_BOUND_8D	311	https://www.gsea-msigdb.org/gsea/msigdb/human/geneset/WAKABAYASHI_ADIPOGENESIS_PPARG_RXRA_BOUND_8D	0.39712	1.5338	<0.001	0.42503	0.845	0.518	0.421	0.314	0.22987	0.111
GRAESSMANN_APOPTOSIS_BY_DOXORUBICIN_UP	421	https://www.gsea-msigdb.org/gsea/msigdb/human/geneset/GRAESSMANN_APOPTOSIS_BY_DOXORUBICIN_UP	0.38434	1.4709	<0.001	0.45858	0.879	0.416	0.371	0.279	0.2679	0.125
LOPEZ_TRANSLATION_VIA_FN1_SIGNALING	17	https://www.gsea-msigdb.org/gsea/msigdb/human/geneset/LOPEZ_TRANSLATION_VIA_FN1_SIGNALING	0.67656	1.8551	0.002008	0.62158	0.37	0.353	0.12	0.311	0	0.177
FONTAINE_PAPILLARY_THYROID_CARCINOMA_DN	29	https://www.gsea-msigdb.org/gsea/msigdb/human/geneset/FONTAINE_PAPILLARY_THYROID_CARCINOMA_DN	0.48424	1.7625	0.002016	0.22552	0.568	0.31	0.165	0.26	0.065451	0.06
BLANCO_MELO_HUMAN_PARAINFLUENZA_VIRUS_3_INFECTION_A594_CELLS_DN	53	https://www.gsea-msigdb.org/gsea/msigdb/human/geneset/BLANCO_MELO_HUMAN_PARAINFLUENZA_VIRUS_3_INFECTION_A594_CELLS_DN	0.5364	1.7028	0.002028	0.26111	0.691	0.736	0.366	0.47	0.10391	0.056
WP_2Q37_COPY_NUMBER_VARIATION_SYNDROME	51	https://www.gsea-msigdb.org/gsea/msigdb/human/geneset/WP_2Q37_COPY_NUMBER_VARIATION_SYNDROME	0.49658	1.7342	0.002033	0.24828	0.639	0.49	0.316	0.338	0.089162	0.059
LINDGREN_BLADDER_CANCER_CLUSTER_3_DN	84	https://www.gsea-msigdb.org/gsea/msigdb/human/geneset/LINDGREN_BLADDER_CANCER_CLUSTER_3_DN	0.49793	1.8182	0.002037	0.30817	0.449	0.583	0.386	0.362	0	0.084
LAIHO_COLORECTAL_CANCER_SERRATED_DN	28	https://www.gsea-msigdb.org/gsea/msigdb/human/geneset/LAIHO_COLORECTAL_CANCER_SERRATED_DN	0.59565	1.7657	0.002037	0.24002	0.56	0.607	0.272	0.444	0.068504	0.064
IBRAHIM_NRF1_DOWN	53	https://www.gsea-msigdb.org/gsea/msigdb/human/geneset/IBRAHIM_NRF1_DOWN	0.52173	1.7965	0.002045	0.24	0.493	0.34	0.153	0.29	0	0.061
BHAT_ESR1_TARGETS_NOT_VIA_AKT1_DN	30	https://www.gsea-msigdb.org/gsea/msigdb/human/geneset/BHAT_ESR1_TARGETS_NOT_VIA_AKT1_DN	0.58722	1.768	0.002049	0.25053	0.554	0.467	0.153	0.397	0.06721	0.067
WP_5Q35_COPY_NUMBER_VARIATION	48	https://www.gsea-msigdb.org/gsea/msigdb/human/geneset/WP_5Q35_COPY_NUMBER_VARIATION	0.52272	1.6398	0.002049	0.34151	0.764	0.542	0.36	0.349	0.15991	0.081
FOSTER_KDM1A_TARGETS_DN	67	https://www.gsea-msigdb.org/gsea/msigdb/human/geneset/FOSTER_KDM1A_TARGETS_DN	0.48757	1.6508	0.002062	0.31812	0.749	0.552	0.356	0.359	0.15395	0.071
PARENT_MTOR_SIGNALING_UP	207	https://www.gsea-msigdb.org/gsea/msigdb/human/geneset/PARENT_MTOR_SIGNALING_UP	0.48273	1.77	0.002066	0.25446	0.552	0.527	0.32	0.37	0.06669	0.068
AMBROSINI_FLAVOPIRIDOL_TREATMENT_TP53	44	https://www.gsea-msigdb.org/gsea/msigdb/human/geneset/AMBROSINI_FLAVOPIRIDOL_TREATMENT_TP53	0.5173	1.7467	0.002066	0.25095	0.605	0.477	0.279	0.346	0.074353	0.067
KEGG_LYSOSOME	43	https://www.gsea-msigdb.org/gsea/msigdb/human/geneset/KEGG_LYSOSOME	0.50437	1.7091	0.002066	0.2611	0.676	0.488	0.326	0.331	0.10172	0.058
KEGG_PHOSPHATIDYLINOSITOL_SIGNALING_SYSTEM	32	https://www.gsea-msigdb.org/gsea/msigdb/human/geneset/KEGG_PHOSPHATIDYLINOSITOL_SIGNALING_SYSTEM	0.51689	1.6799	0.002066	0.29319	0.716	0.438	0.291	0.312	0.13346	0.064
ZHAN_MULTIPLE_MYELOMA_UP	16	https://www.gsea-msigdb.org/gsea/msigdb/human/geneset/ZHAN_MULTIPLE_MYELOMA_UP	0.5622	1.6755	0.002066	0.28551	0.721	0.562	0.322	0.382	0.12904	0.064
ZHOU_INFLAMMATORY_RESPONSE_FIMA_DN	93	https://www.gsea-msigdb.org/gsea/msigdb/human/geneset/ZHOU_INFLAMMATORY_RESPONSE_FIMA_DN	0.43126	1.6217	0.002075	0.35452	0.781	0.398	0.254	0.301	0.18004	0.084
CARRILLOREIXACH_MRS3_VS_LOWER_RISK_HEPATOBLASTOMA_UP	17	https://www.gsea-msigdb.org/gsea/msigdb/human/geneset/CARRILLOREIXACH_MRS3_VS_LOWER_RISK_HEPATOBLASTOMA_UP	0.69322	1.7418	0.002079	0.25897	0.618	0.765	0.281	0.551	0.086332	0.066
REACTOME_FORMATION_OF_WDR5_CONTAINING_HISTONE_MODIFYING_COMPLEXES	20	https://www.gsea-msigdb.org/gsea/msigdb/human/geneset/REACTOME_FORMATION_OF_WDR5_CONTAINING_HISTONE_MODIFYING_COMPLEXES	0.65027	1.7381	0.002083	0.25731	0.631	0.5	0.204	0.399	0.085609	0.063
DOANE_BREAST_CANCER_CLASSES_UP	29	https://www.gsea-msigdb.org/gsea/msigdb/human/geneset/DOANE_BREAST_CANCER_CLASSES_UP	0.57767	1.7223	0.002083	0.24901	0.66	0.759	0.326	0.514	0.092678	0.057
REACTOME_PHOSPHOLIPID_METABOLISM	75	https://www.gsea-msigdb.org/gsea/msigdb/human/geneset/REACTOME_PHOSPHOLIPID_METABOLISM	0.51113	1.7072	0.002083	0.25704	0.677	0.507	0.329	0.344	0.098693	0.056
WP_BARDET_BIEDL_SYNDROME	35	https://www.gsea-msigdb.org/gsea/msigdb/human/geneset/WP_BARDET_BIEDL_SYNDROME	0.5143	1.8473	0.002092	0.51663	0.382	0.429	0.259	0.319	0	0.153
REACTOME_METABOLISM_OF_LIPIDS	258	https://www.gsea-msigdb.org/gsea/msigdb/human/geneset/REACTOME_METABOLISM_OF_LIPIDS	0.42131	1.6452	0.002096	0.32977	0.754	0.465	0.363	0.308	0.15979	0.076
MONNIER_POSTRADIATION_TUMOR_ESCAPE_DN	141	https://www.gsea-msigdb.org/gsea/msigdb/human/geneset/MONNIER_POSTRADIATION_TUMOR_ESCAPE_DN	0.43286	1.5222	0.002096	0.42641	0.848	0.511	0.391	0.317	0.23298	0.112
ZHOU_INFLAMMATORY_RESPONSE_LIVE_DN	111	https://www.gsea-msigdb.org/gsea/msigdb/human/geneset/ZHOU_INFLAMMATORY_RESPONSE_LIVE_DN	0.4223	1.5193	0.002096	0.42159	0.848	0.477	0.419	0.282	0.23035	0.111
BIDUS_METASTASIS_DN	53	https://www.gsea-msigdb.org/gsea/msigdb/human/geneset/BIDUS_METASTASIS_DN	0.56438	1.7966	0.002101	0.25494	0.493	0.604	0.313	0.418	0	0.067
WP_THERMOGENESIS	42	https://www.gsea-msigdb.org/gsea/msigdb/human/geneset/WP_THERMOGENESIS	0.52505	1.7121	0.00211	0.26382	0.674	0.476	0.291	0.34	0.1012	0.059
KEGG_INSULIN_SIGNALING_PATHWAY	53	https://www.gsea-msigdb.org/gsea/msigdb/human/geneset/KEGG_INSULIN_SIGNALING_PATHWAY	0.4674	1.6258	0.00211	0.354	0.775	0.453	0.331	0.305	0.17979	0.084
REACTOME_HATS_ACETYLATE_HISTONES	37	https://www.gsea-msigdb.org/gsea/msigdb/human/geneset/REACTOME_HATS_ACETYLATE_HISTONES	0.58479	1.7627	0.002128	0.23197	0.567	0.486	0.22	0.381	0.067788	0.062
LIN_APC_TARGETS	29	https://www.gsea-msigdb.org/gsea/msigdb/human/geneset/LIN_APC_TARGETS	0.55107	1.7512	0.00409	0.25385	0.598	0.379	0.194	0.307	0.07415	0.068
RIZKI_TUMOR_INVASIVENESS_2D_DN	23	https://www.gsea-msigdb.org/gsea/msigdb/human/geneset/RIZKI_TUMOR_INVASIVENESS_2D_DN	0.54962	1.7027	0.004107	0.25678	0.692	0.348	0.133	0.303	0.1031	0.054
ACEVEDO_LIVER_CANCER_DN	193	https://www.gsea-msigdb.org/gsea/msigdb/human/geneset/ACEVEDO_LIVER_CANCER_DN	0.4046	1.5411	0.004107	0.41887	0.839	0.513	0.422	0.305	0.22109	0.109
FERREIRA_EWINGS_SARCOMA_UNSTABLE_VS_STABLE_DN	38	https://www.gsea-msigdb.org/gsea/msigdb/human/geneset/FERREIRA_EWINGS_SARCOMA_UNSTABLE_VS_STABLE_DN	0.4869	1.6014	0.004124	0.37419	0.797	0.632	0.397	0.383	0.1869	0.096
GINESTIER_BREAST_CANCER_20Q13_AMPLIFICATION_DN	65	https://www.gsea-msigdb.org/gsea/msigdb/human/geneset/GINESTIER_BREAST_CANCER_20Q13_AMPLIFICATION_DN	0.53334	1.7349	0.004132	0.252	0.637	0.585	0.346	0.386	0.090541	0.059
KEGG_PYRIMIDINE_METABOLISM	29	https://www.gsea-msigdb.org/gsea/msigdb/human/geneset/KEGG_PYRIMIDINE_METABOLISM	0.52467	1.6432	0.004132	0.33241	0.758	0.414	0.32	0.283	0.1581	0.077
FIGUEROA_AML_METHYLATION_CLUSTER_7_UP	41	https://www.gsea-msigdb.org/gsea/msigdb/human/geneset/FIGUEROA_AML_METHYLATION_CLUSTER_7_UP	0.46431	1.5406	0.004141	0.41826	0.839	0.293	0.188	0.239	0.22215	0.108
SMID_BREAST_CANCER_ERBB2_UP	50	https://www.gsea-msigdb.org/gsea/msigdb/human/geneset/SMID_BREAST_CANCER_ERBB2_UP	0.47475	1.6613	0.004149	0.29927	0.735	0.4	0.208	0.319	0.1425	0.065
VERHAAK_GLIOBLASTOMA_CLASSICAL	61	https://www.gsea-msigdb.org/gsea/msigdb/human/geneset/VERHAAK_GLIOBLASTOMA_CLASSICAL	0.45307	1.6365	0.004193	0.34038	0.766	0.721	0.444	0.405	0.15825	0.081
LIM_MAMMARY_LUMINAL_MATURE_UP	39	https://www.gsea-msigdb.org/gsea/msigdb/human/geneset/LIM_MAMMARY_LUMINAL_MATURE_UP	0.56198	1.8111	0.00421	0.28297	0.46	0.692	0.343	0.458	0	0.079
THEILGAARD_NEUTROPHIL_AT_SKIN_WOUND_DN	84	https://www.gsea-msigdb.org/gsea/msigdb/human/geneset/THEILGAARD_NEUTROPHIL_AT_SKIN_WOUND_DN	0.45821	1.562	0.004228	0.41025	0.825	0.429	0.341	0.286	0.21534	0.107
WP_KIT_RECEPTOR_SIGNALING_PATHWAY	19	https://www.gsea-msigdb.org/gsea/msigdb/human/geneset/WP_KIT_RECEPTOR_SIGNALING_PATHWAY	0.54498	1.5383	0.004237	0.4201	0.842	0.526	0.334	0.352	0.22581	0.109
BARRIER_CANCER_RELAPSE_NORMAL_SAMPLE_DN	19	https://www.gsea-msigdb.org/gsea/msigdb/human/geneset/BARRIER_CANCER_RELAPSE_NORMAL_SAMPLE_DN	0.65405	1.7991	0.006098	0.26349	0.488	0.737	0.247	0.557	0	0.075
WP_RANKL_RANK_SIGNALING_PATHWAY	19	https://www.gsea-msigdb.org/gsea/msigdb/human/geneset/WP_RANKL_RANK_SIGNALING_PATHWAY	0.57271	1.6149	0.006098	0.36503	0.784	0.421	0.173	0.349	0.18542	0.087
WANG_CLIM2_TARGETS_UP	87	https://www.gsea-msigdb.org/gsea/msigdb/human/geneset/WANG_CLIM2_TARGETS_UP	0.44533	1.5371	0.006135	0.4223	0.844	0.471	0.349	0.311	0.22735	0.11
ROSS_AML_WITH_PML_RARA_FUSION	36	https://www.gsea-msigdb.org/gsea/msigdb/human/geneset/ROSS_AML_WITH_PML_RARA_FUSION	0.49193	1.5538	0.006186	0.41179	0.829	0.528	0.34	0.35	0.21754	0.108
BENPORATH_EED_TARGETS	262	https://www.gsea-msigdb.org/gsea/msigdb/human/geneset/BENPORATH_EED_TARGETS	0.31639	1.5012	0.006186	0.44131	0.866	0.576	0.52	0.288	0.24621	0.116
SHEDDEN_LUNG_CANCER_GOOD_SURVIVAL_A12	88	https://www.gsea-msigdb.org/gsea/msigdb/human/geneset/SHEDDEN_LUNG_CANCER_GOOD_SURVIVAL_A12	0.43844	1.6618	0.006211	0.30179	0.735	0.25	0.146	0.216	0.14367	0.067
SMID_BREAST_CANCER_RELAPSE_IN_BRAIN_DN	25	https://www.gsea-msigdb.org/gsea/msigdb/human/geneset/SMID_BREAST_CANCER_RELAPSE_IN_BRAIN_DN	0.59908	1.7115	0.006237	0.26054	0.675	0.72	0.318	0.493	0.099607	0.059
REACTOME_CHROMATIN_MODIFYING_ENZYMES	71	https://www.gsea-msigdb.org/gsea/msigdb/human/geneset/REACTOME_CHROMATIN_MODIFYING_ENZYMES	0.51517	1.6768	0.006237	0.28515	0.717	0.451	0.27	0.332	0.13037	0.061
MARTENS_BOUND_BY_PML_RARA_FUSION	158	https://www.gsea-msigdb.org/gsea/msigdb/human/geneset/MARTENS_BOUND_BY_PML_RARA_FUSION	0.42208	1.5094	0.006237	0.43334	0.856	0.443	0.341	0.299	0.23836	0.113
BHAT_ESR1_TARGETS_VIA_AKT1_DN	29	https://www.gsea-msigdb.org/gsea/msigdb/human/geneset/BHAT_ESR1_TARGETS_VIA_AKT1_DN	0.53934	1.6856	0.00625	0.28284	0.711	0.586	0.319	0.401	0.12134	0.062
LASTOWSKA_NEUROBLASTOMA_COPY_NUMBER_DN	293	https://www.gsea-msigdb.org/gsea/msigdb/human/geneset/LASTOWSKA_NEUROBLASTOMA_COPY_NUMBER_DN	0.43699	1.5461	0.006289	0.41384	0.836	0.488	0.383	0.315	0.21878	0.108
BACOLOD_RESISTANCE_TO_ALKYLATING_AGENTS_DN	21	https://www.gsea-msigdb.org/gsea/msigdb/human/geneset/BACOLOD_RESISTANCE_TO_ALKYLATING_AGENTS_DN	0.5543	1.599	0.006316	0.37602	0.801	0.476	0.331	0.319	0.18783	0.095
DODD_NASOPHARYNGEAL_CARCINOMA_UP	514	https://www.gsea-msigdb.org/gsea/msigdb/human/geneset/DODD_NASOPHARYNGEAL_CARCINOMA_UP	0.46053	1.825	0.006329	0.35479	0.433	0.621	0.404	0.4	0	0.106
MULLIGHAN_MLL_SIGNATURE_1_UP	148	https://www.gsea-msigdb.org/gsea/msigdb/human/geneset/MULLIGHAN_MLL_SIGNATURE_1_UP	0.43548	1.5566	0.006329	0.41512	0.829	0.48	0.36	0.314	0.21902	0.109
WP_ENDODERM_DIFFERENTIATION	47	https://www.gsea-msigdb.org/gsea/msigdb/human/geneset/WP_ENDODERM_DIFFERENTIATION	0.43773	1.624	0.00641	0.35338	0.779	0.383	0.3	0.27	0.17932	0.085
IBRAHIM_NRF2_DOWN	63	https://www.gsea-msigdb.org/gsea/msigdb/human/geneset/IBRAHIM_NRF2_DOWN	0.55653	1.8327	0.008016	0.36361	0.416	0.619	0.301	0.437	0	0.109
LIN_MELANOMA_COPY_NUMBER_UP	24	https://www.gsea-msigdb.org/gsea/msigdb/human/geneset/LIN_MELANOMA_COPY_NUMBER_UP	0.53017	1.7005	0.008081	0.25862	0.694	0.375	0.19	0.305	0.1036	0.055
PID_TAP63_PATHWAY	25	https://www.gsea-msigdb.org/gsea/msigdb/human/geneset/PID_TAP63_PATHWAY	0.53709	1.5558	0.008163	0.41502	0.829	0.4	0.238	0.306	0.2178	0.109
KEGG_INOSITOL_PHOSPHATE_METABOLISM	23	https://www.gsea-msigdb.org/gsea/msigdb/human/geneset/KEGG_INOSITOL_PHOSPHATE_METABOLISM	0.53747	1.5992	0.00818	0.37859	0.801	0.565	0.337	0.376	0.18952	0.096
WP_22Q11_2_COPY_NUMBER_VARIATION_SYNDROME	48	https://www.gsea-msigdb.org/gsea/msigdb/human/geneset/WP_22Q11_2_COPY_NUMBER_VARIATION_SYNDROME	0.49191	1.7125	0.008214	0.26828	0.674	0.479	0.271	0.352	0.1025	0.064
REACTOME_SARS_COV_2_ACTIVATES_MODULATES_INNATE_AND_ADAPTIVE_IMMUNE_RESPONSES	38	https://www.gsea-msigdb.org/gsea/msigdb/human/geneset/REACTOME_SARS_COV_2_ACTIVATES_MODULATES_INNATE_AND_ADAPTIVE_IMMUNE_RESPONSES	0.51369	1.6277	0.00823	0.35555	0.774	0.263	0.185	0.216	0.18242	0.085
WP_1P36_COPY_NUMBER_VARIATION_SYNDROME	33	https://www.gsea-msigdb.org/gsea/msigdb/human/geneset/WP_1P36_COPY_NUMBER_VARIATION_SYNDROME	0.51739	1.6703	0.008247	0.28	0.725	0.455	0.285	0.327	0.12526	0.062
PASINI_SUZ12_TARGETS_UP	42	https://www.gsea-msigdb.org/gsea/msigdb/human/geneset/PASINI_SUZ12_TARGETS_UP	0.44705	1.6361	0.008247	0.33772	0.766	0.5	0.34	0.332	0.15697	0.08
REACTOME_METABOLISM_OF_WATER_SOLUBLE_VITAMINS_AND_COFACTORS	40	https://www.gsea-msigdb.org/gsea/msigdb/human/geneset/REACTOME_METABOLISM_OF_WATER_SOLUBLE_VITAMINS_AND_COFACTORS	0.46963	1.5038	0.008264	0.44289	0.866	0.475	0.313	0.328	0.24596	0.117
REACTOME_CIRCADIAN_CLOCK	27	https://www.gsea-msigdb.org/gsea/msigdb/human/geneset/REACTOME_CIRCADIAN_CLOCK	0.53647	1.6201	0.008282	0.35333	0.782	0.481	0.298	0.339	0.1792	0.083
WP_ECTODERM_DIFFERENTIATION	43	https://www.gsea-msigdb.org/gsea/msigdb/human/geneset/WP_ECTODERM_DIFFERENTIATION	0.45924	1.673	0.008316	0.28094	0.723	0.372	0.271	0.273	0.12591	0.062
GRAESSMANN_RESPONSE_TO_MC_AND_DOXORUBICIN_UP	222	https://www.gsea-msigdb.org/gsea/msigdb/human/geneset/GRAESSMANN_RESPONSE_TO_MC_AND_DOXORUBICIN_UP	0.40573	1.516	0.008316	0.42655	0.85	0.464	0.371	0.302	0.23613	0.112
CHEMNITZ_RESPONSE_TO_PROSTAGLANDIN_E2_DN	117	https://www.gsea-msigdb.org/gsea/msigdb/human/geneset/CHEMNITZ_RESPONSE_TO_PROSTAGLANDIN_E2_DN	0.47111	1.726	0.008439	0.24345	0.655	0.615	0.377	0.39	0.087547	0.056
BENPORATH_ES_WITH_H3K27ME3	268	https://www.gsea-msigdb.org/gsea/msigdb/human/geneset/BENPORATH_ES_WITH_H3K27ME3	0.34409	1.6058	0.008493	0.37291	0.793	0.601	0.49	0.319	0.18845	0.095
GARY_CD5_TARGETS_UP	148	https://www.gsea-msigdb.org/gsea/msigdb/human/geneset/GARY_CD5_TARGETS_UP	0.43403	1.5624	0.01016	0.41166	0.825	0.5	0.368	0.323	0.21568	0.108
WP_WNT_SIGNALING_PATHWAY_AND_PLURIPOTENCY	40	https://www.gsea-msigdb.org/gsea/msigdb/human/geneset/WP_WNT_SIGNALING_PATHWAY_AND_PLURIPOTENCY	0.46816	1.5575	0.01031	0.41511	0.828	0.4	0.305	0.28	0.21996	0.109
RATTENBACHER_BOUND_BY_CELF1	137	https://www.gsea-msigdb.org/gsea/msigdb/human/geneset/RATTENBACHER_BOUND_BY_CELF1	0.38861	1.4592	0.01035	0.46331	0.884	0.613	0.504	0.311	0.27469	0.126
NAGASHIMA_NRG1_SIGNALING_DN	18	https://www.gsea-msigdb.org/gsea/msigdb/human/geneset/NAGASHIMA_NRG1_SIGNALING_DN	0.5257	1.5891	0.01037	0.37547	0.805	0.333	0.191	0.27	0.19325	0.094
MIKKELSEN_NPC_ICP_WITH_H3K4ME3	126	https://www.gsea-msigdb.org/gsea/msigdb/human/geneset/MIKKELSEN_NPC_ICP_WITH_H3K4ME3	0.3756	1.5017	0.01039	0.44155	0.866	0.5	0.447	0.282	0.24701	0.116
BLANCO_MELO_COVID19_SARS_COV_2_INFECTION_A594_CELLS_DN	27	https://www.gsea-msigdb.org/gsea/msigdb/human/geneset/BLANCO_MELO_COVID19_SARS_COV_2_INFECTION_A594_CELLS_DN	0.49102	1.5753	0.01042	0.39531	0.814	0.815	0.444	0.455	0.20106	0.103
NIKOLSKY_BREAST_CANCER_16P13_AMPLICON	39	https://www.gsea-msigdb.org/gsea/msigdb/human/geneset/NIKOLSKY_BREAST_CANCER_16P13_AMPLICON	0.51441	1.7052	0.0105	0.25813	0.682	0.667	0.394	0.406	0.10168	0.057
ZWANG_EGF_PERSISTENTLY_DN	28	https://www.gsea-msigdb.org/gsea/msigdb/human/geneset/ZWANG_EGF_PERSISTENTLY_DN	0.51796	1.5987	0.01053	0.37059	0.801	0.679	0.405	0.405	0.18454	0.094
KEGG_MELANOGENESIS	33	https://www.gsea-msigdb.org/gsea/msigdb/human/geneset/KEGG_MELANOGENESIS	0.48021	1.685	0.01059	0.27979	0.712	0.455	0.331	0.306	0.12204	0.062
BROWNE_HCMV_INFECTION_24HR_UP	48	https://www.gsea-msigdb.org/gsea/msigdb/human/geneset/BROWNE_HCMV_INFECTION_24HR_UP	0.45026	1.5709	0.01215	0.39959	0.817	0.396	0.273	0.29	0.20496	0.104
KEGG_ENDOCYTOSIS	60	https://www.gsea-msigdb.org/gsea/msigdb/human/geneset/KEGG_ENDOCYTOSIS	0.43272	1.4964	0.01225	0.44554	0.87	0.483	0.389	0.298	0.24946	0.118
REACTOME_SYNTHESIS_OF_PIPS_AT_THE_PLASMA_MEMBRANE	24	https://www.gsea-msigdb.org/gsea/msigdb/human/geneset/REACTOME_SYNTHESIS_OF_PIPS_AT_THE_PLASMA_MEMBRANE	0.53307	1.6191	0.01227	0.35334	0.782	0.292	0.184	0.239	0.17827	0.085
REACTOME_TNF_SIGNALING	20	https://www.gsea-msigdb.org/gsea/msigdb/human/geneset/REACTOME_TNF_SIGNALING	0.58236	1.5532	0.01227	0.40863	0.83	0.4	0.224	0.311	0.21509	0.108
BONOME_OVARIAN_CANCER_SURVIVAL_SUBOPTIMAL_DEBULKING	182	https://www.gsea-msigdb.org/gsea/msigdb/human/geneset/BONOME_OVARIAN_CANCER_SURVIVAL_SUBOPTIMAL_DEBULKING	0.40381	1.4442	0.01227	0.47824	0.89	0.44	0.378	0.281	0.28284	0.131
LU_EZH2_TARGETS_UP	99	https://www.gsea-msigdb.org/gsea/msigdb/human/geneset/LU_EZH2_TARGETS_UP	0.39779	1.4806	0.01235	0.46128	0.874	0.374	0.324	0.257	0.26542	0.123
REACTOME_METABOLISM_OF_CARBOHYDRATES	92	https://www.gsea-msigdb.org/gsea/msigdb/human/geneset/REACTOME_METABOLISM_OF_CARBOHYDRATES	0.40481	1.4725	0.01235	0.46353	0.878	0.337	0.261	0.253	0.26653	0.126
WNT_SIGNALING	31	https://www.gsea-msigdb.org/gsea/msigdb/human/geneset/WNT_SIGNALING	0.46459	1.5462	0.01242	0.41605	0.836	0.387	0.298	0.273	0.22012	0.109
OSMAN_BLADDER_CANCER_DN	124	https://www.gsea-msigdb.org/gsea/msigdb/human/geneset/OSMAN_BLADDER_CANCER_DN	0.42051	1.4829	0.01245	0.46079	0.874	0.419	0.346	0.279	0.26605	0.125
STEIN_ESRRA_TARGETS	206	https://www.gsea-msigdb.org/gsea/msigdb/human/geneset/STEIN_ESRRA_TARGETS	0.41174	1.4776	0.01258	0.46237	0.876	0.456	0.368	0.297	0.26696	0.127
ZWANG_DOWN_BY_2ND_EGF_PULSE	80	https://www.gsea-msigdb.org/gsea/msigdb/human/geneset/ZWANG_DOWN_BY_2ND_EGF_PULSE	0.46921	1.7355	0.01386	0.25771	0.635	0.575	0.384	0.359	0.090747	0.062
GINESTIER_BREAST_CANCER_ZNF217_AMPLIFIED_DN	116	https://www.gsea-msigdb.org/gsea/msigdb/human/geneset/GINESTIER_BREAST_CANCER_ZNF217_AMPLIFIED_DN	0.54109	1.8037	0.01417	0.28653	0.473	0.672	0.381	0.424	0	0.08
BUYTAERT_PHOTODYNAMIC_THERAPY_STRESS_DN	238	https://www.gsea-msigdb.org/gsea/msigdb/human/geneset/BUYTAERT_PHOTODYNAMIC_THERAPY_STRESS_DN	0.39186	1.4594	0.01431	0.46439	0.884	0.441	0.369	0.289	0.27564	0.127
YANG_BREAST_CANCER_ESR1_LASER_UP	17	https://www.gsea-msigdb.org/gsea/msigdb/human/geneset/YANG_BREAST_CANCER_ESR1_LASER_UP	0.66411	1.6783	0.01443	0.28895	0.716	0.824	0.272	0.601	0.13262	0.063
PID_INTEGRIN_A4B1_PATHWAY	16	https://www.gsea-msigdb.org/gsea/msigdb/human/geneset/PID_INTEGRIN_A4B1_PATHWAY	0.5611	1.5543	0.01443	0.41519	0.829	0.625	0.362	0.4	0.21705	0.109
WP_NUCLEAR_RECEPTORS	16	https://www.gsea-msigdb.org/gsea/msigdb/human/geneset/WP_NUCLEAR_RECEPTORS	0.56543	1.5928	0.01446	0.36874	0.804	0.75	0.357	0.483	0.18535	0.091
SOTIRIOU_BREAST_CANCER_GRADE_1_VS_3_DN	19	https://www.gsea-msigdb.org/gsea/msigdb/human/geneset/SOTIRIOU_BREAST_CANCER_GRADE_1_VS_3_DN	0.60937	1.6905	0.01458	0.27234	0.706	0.684	0.272	0.5	0.11354	0.062
BYSTRYKH_HEMATOPOIESIS_STEM_CELL_QTL_CIS	48	https://www.gsea-msigdb.org/gsea/msigdb/human/geneset/BYSTRYKH_HEMATOPOIESIS_STEM_CELL_QTL_CIS	0.44648	1.4975	0.01461	0.4479	0.868	0.354	0.222	0.277	0.25181	0.12
WP_PHOSPHODIESTERASES_IN_NEURONAL_FUNCTION	15	https://www.gsea-msigdb.org/gsea/msigdb/human/geneset/WP_PHOSPHODIESTERASES_IN_NEURONAL_FUNCTION	0.58601	1.6606	0.01464	0.29756	0.735	0.6	0.269	0.44	0.14134	0.064
HOSHIDA_LIVER_CANCER_SURVIVAL_DN	41	https://www.gsea-msigdb.org/gsea/msigdb/human/geneset/HOSHIDA_LIVER_CANCER_SURVIVAL_DN	0.4665	1.6346	0.01471	0.33929	0.768	0.585	0.425	0.339	0.16331	0.081
CARRILLOREIXACH_HEPATOBLASTOMA_VS_NORMAL_DN	328	https://www.gsea-msigdb.org/gsea/msigdb/human/geneset/CARRILLOREIXACH_HEPATOBLASTOMA_VS_NORMAL_DN	0.42132	1.6749	0.01483	0.28317	0.722	0.54	0.388	0.347	0.12815	0.063
DARWICHE_PAPILLOMA_RISK_LOW_DN	61	https://www.gsea-msigdb.org/gsea/msigdb/human/geneset/DARWICHE_PAPILLOMA_RISK_LOW_DN	0.41307	1.5149	0.01606	0.42629	0.851	0.311	0.237	0.24	0.23423	0.112
WP_TAR_SYNDROME	18	https://www.gsea-msigdb.org/gsea/msigdb/human/geneset/WP_TAR_SYNDROME	0.52583	1.5867	0.01623	0.37721	0.806	0.444	0.284	0.319	0.19186	0.095
DARWICHE_PAPILLOMA_PROGRESSION_RISK	20	https://www.gsea-msigdb.org/gsea/msigdb/human/geneset/DARWICHE_PAPILLOMA_PROGRESSION_RISK	0.51821	1.6223	0.01626	0.35616	0.781	0.3	0.0696	0.28	0.18159	0.085
NIKOLSKY_BREAST_CANCER_11Q12_Q14_AMPLICON	57	https://www.gsea-msigdb.org/gsea/msigdb/human/geneset/NIKOLSKY_BREAST_CANCER_11Q12_Q14_AMPLICON	0.44967	1.5745	0.01626	0.39538	0.815	0.333	0.159	0.283	0.20342	0.103
KEGG_MEDICUS_REFERENCE_WNT_SIGNALING_PATHWAY	16	https://www.gsea-msigdb.org/gsea/msigdb/human/geneset/KEGG_MEDICUS_REFERENCE_WNT_SIGNALING_PATHWAY	0.57796	1.7303	0.01633	0.24227	0.647	0.438	0.279	0.316	0.088087	0.057
KEGG_MEDICUS_VARIANT_LRP6_OVEREXPRESSION_TO_WNT_SIGNALING_PATHWAY	16	https://www.gsea-msigdb.org/gsea/msigdb/human/geneset/KEGG_MEDICUS_VARIANT_LRP6_OVEREXPRESSION_TO_WNT_SIGNALING_PATHWAY	0.57796	1.7303	0.01633	0.24227	0.647	0.438	0.279	0.316	0.088087	0.057
WP_NOTCH_SIGNALING	18	https://www.gsea-msigdb.org/gsea/msigdb/human/geneset/WP_NOTCH_SIGNALING	0.57503	1.5985	0.01646	0.36782	0.801	0.556	0.283	0.399	0.18364	0.092
REACTOME_SIGNALING_BY_NOTCH3	20	https://www.gsea-msigdb.org/gsea/msigdb/human/geneset/REACTOME_SIGNALING_BY_NOTCH3	0.55366	1.5614	0.01646	0.40933	0.825	0.3	0.158	0.253	0.2153	0.106
WP_DNA_DAMAGE_RESPONSE_ONLY_ATM_DEPENDENT	47	https://www.gsea-msigdb.org/gsea/msigdb/human/geneset/WP_DNA_DAMAGE_RESPONSE_ONLY_ATM_DEPENDENT	0.46179	1.5346	0.01646	0.42432	0.845	0.383	0.282	0.277	0.2301	0.109
MEISSNER_NPC_HCP_WITH_H3K4ME2	136	https://www.gsea-msigdb.org/gsea/msigdb/human/geneset/MEISSNER_NPC_HCP_WITH_H3K4ME2	0.35379	1.5246	0.01646	0.42929	0.848	0.728	0.545	0.338	0.23245	0.112
NIKOLSKY_BREAST_CANCER_17Q21_Q25_AMPLICON	107	https://www.gsea-msigdb.org/gsea/msigdb/human/geneset/NIKOLSKY_BREAST_CANCER_17Q21_Q25_AMPLICON	0.48065	1.7264	0.0166	0.24745	0.655	0.589	0.361	0.382	0.089631	0.058
REACTOME_GLYCEROPHOSPHOLIPID_BIOSYNTHESIS	43	https://www.gsea-msigdb.org/gsea/msigdb/human/geneset/REACTOME_GLYCEROPHOSPHOLIPID_BIOSYNTHESIS	0.52766	1.5931	0.01663	0.37078	0.804	0.628	0.367	0.4	0.1864	0.091
PID_CERAMIDE_PATHWAY	15	https://www.gsea-msigdb.org/gsea/msigdb/human/geneset/PID_CERAMIDE_PATHWAY	0.58449	1.5368	0.0167	0.42085	0.844	0.467	0.181	0.383	0.22668	0.109
MULLIGHAN_MLL_SIGNATURE_2_UP	161	https://www.gsea-msigdb.org/gsea/msigdb/human/geneset/MULLIGHAN_MLL_SIGNATURE_2_UP	0.43014	1.5499	0.01674	0.41254	0.832	0.565	0.445	0.322	0.21819	0.108
VERHAAK_GLIOBLASTOMA_NEURAL	45	https://www.gsea-msigdb.org/gsea/msigdb/human/geneset/VERHAAK_GLIOBLASTOMA_NEURAL	0.41138	1.5218	0.01681	0.42329	0.848	0.267	0.155	0.227	0.23283	0.112
REACTOME_REGULATION_OF_TP53_ACTIVITY_THROUGH_ACETYLATION	16	https://www.gsea-msigdb.org/gsea/msigdb/human/geneset/REACTOME_REGULATION_OF_TP53_ACTIVITY_THROUGH_ACETYLATION	0.59966	1.6027	0.01691	0.37306	0.796	0.375	0.12	0.331	0.18712	0.096
IVANOVA_HEMATOPOIESIS_STEM_CELL_LONG_TERM	74	https://www.gsea-msigdb.org/gsea/msigdb/human/geneset/IVANOVA_HEMATOPOIESIS_STEM_CELL_LONG_TERM	0.38858	1.5196	0.01691	0.42253	0.848	0.297	0.198	0.241	0.23087	0.111
RODRIGUES_THYROID_CARCINOMA_ANAPLASTIC_DN	188	https://www.gsea-msigdb.org/gsea/msigdb/human/geneset/RODRIGUES_THYROID_CARCINOMA_ANAPLASTIC_DN	0.38754	1.4421	0.01691	0.47544	0.89	0.388	0.322	0.271	0.28034	0.13
CHYLA_CBFA2T3_TARGETS_DN	78	https://www.gsea-msigdb.org/gsea/msigdb/human/geneset/CHYLA_CBFA2T3_TARGETS_DN	0.4046	1.4692	0.01709	0.45711	0.879	0.59	0.461	0.322	0.26655	0.122
PID_IGF1_PATHWAY	15	https://www.gsea-msigdb.org/gsea/msigdb/human/geneset/PID_IGF1_PATHWAY	0.59473	1.6392	0.01811	0.33537	0.765	0.4	0.282	0.288	0.15678	0.077
HOSHIDA_LIVER_CANCER_LATE_RECURRENCE_DN	18	https://www.gsea-msigdb.org/gsea/msigdb/human/geneset/HOSHIDA_LIVER_CANCER_LATE_RECURRENCE_DN	0.54151	1.5701	0.01822	0.39981	0.817	0.444	0.175	0.368	0.2068	0.104
WP_NON_GENOMIC_ACTIONS_OF_1_25_DIHYDROXYVITAMIN_D3	30	https://www.gsea-msigdb.org/gsea/msigdb/human/geneset/WP_NON_GENOMIC_ACTIONS_OF_1_25_DIHYDROXYVITAMIN_D3	0.47681	1.5393	0.01822	0.41867	0.841	0.567	0.331	0.381	0.22496	0.108
SANSOM_APC_MYC_TARGETS	97	https://www.gsea-msigdb.org/gsea/msigdb/human/geneset/SANSOM_APC_MYC_TARGETS	0.46163	1.5447	0.01841	0.41622	0.837	0.546	0.415	0.324	0.22004	0.108
REACTOME_ION_CHANNEL_TRANSPORT	61	https://www.gsea-msigdb.org/gsea/msigdb/human/geneset/REACTOME_ION_CHANNEL_TRANSPORT	0.4694	1.6952	0.01848	0.26345	0.698	0.344	0.146	0.297	0.10442	0.058
DAVICIONI_MOLECULAR_ARMS_VS_ERMS_UP	109	https://www.gsea-msigdb.org/gsea/msigdb/human/geneset/DAVICIONI_MOLECULAR_ARMS_VS_ERMS_UP	0.40938	1.4376	0.01863	0.46892	0.892	0.495	0.427	0.288	0.27724	0.126
LEE_BMP2_TARGETS_UP	261	https://www.gsea-msigdb.org/gsea/msigdb/human/geneset/LEE_BMP2_TARGETS_UP	0.38555	1.484	0.01887	0.46279	0.874	0.594	0.467	0.329	0.26592	0.124
AGUIRRE_PANCREATIC_CANCER_COPY_NUMBER_UP	114	https://www.gsea-msigdb.org/gsea/msigdb/human/geneset/AGUIRRE_PANCREATIC_CANCER_COPY_NUMBER_UP	0.44385	1.5949	0.01891	0.37081	0.803	0.491	0.372	0.314	0.18824	0.094
SCHLOSSER_SERUM_RESPONSE_UP	44	https://www.gsea-msigdb.org/gsea/msigdb/human/geneset/SCHLOSSER_SERUM_RESPONSE_UP	0.50975	1.5944	0.01891	0.36919	0.803	0.568	0.326	0.386	0.18665	0.094
SCHLOSSER_SERUM_RESPONSE_AUGMENTED_BY_MYC	42	https://www.gsea-msigdb.org/gsea/msigdb/human/geneset/SCHLOSSER_SERUM_RESPONSE_AUGMENTED_BY_MYC	0.45808	1.5134	0.0202	0.42533	0.852	0.524	0.378	0.328	0.23179	0.112
WP_EMBRYONIC_STEM_CELL_PLURIPOTENCY_PATHWAYS	42	https://www.gsea-msigdb.org/gsea/msigdb/human/geneset/WP_EMBRYONIC_STEM_CELL_PLURIPOTENCY_PATHWAYS	0.47132	1.624	0.02024	0.35697	0.779	0.333	0.279	0.242	0.18127	0.088
REACTOME_INTERFERON_GAMMA_SIGNALING	30	https://www.gsea-msigdb.org/gsea/msigdb/human/geneset/REACTOME_INTERFERON_GAMMA_SIGNALING	0.50598	1.6032	0.02037	0.37467	0.795	0.333	0.179	0.275	0.18822	0.095
FIGUEROA_AML_METHYLATION_CLUSTER_4_UP	42	https://www.gsea-msigdb.org/gsea/msigdb/human/geneset/FIGUEROA_AML_METHYLATION_CLUSTER_4_UP	0.43567	1.4395	0.02045	0.47026	0.891	0.429	0.314	0.296	0.27908	0.128
HOLLMANN_APOPTOSIS_VIA_CD40_DN	96	https://www.gsea-msigdb.org/gsea/msigdb/human/geneset/HOLLMANN_APOPTOSIS_VIA_CD40_DN	0.4118	1.4322	0.02053	0.46724	0.896	0.323	0.23	0.252	0.27685	0.128
REACTOME_PROTEIN_PROTEIN_INTERACTIONS_AT_SYNAPSES	24	https://www.gsea-msigdb.org/gsea/msigdb/human/geneset/REACTOME_PROTEIN_PROTEIN_INTERACTIONS_AT_SYNAPSES	0.48208	1.506	0.02066	0.4394	0.863	0.625	0.39	0.383	0.24572	0.116
GRAESSMANN_APOPTOSIS_BY_SERUM_DEPRIVATION_DN	83	https://www.gsea-msigdb.org/gsea/msigdb/human/geneset/GRAESSMANN_APOPTOSIS_BY_SERUM_DEPRIVATION_DN	0.41558	1.4882	0.0207	0.45357	0.872	0.494	0.387	0.307	0.25521	0.123
MULLIGHAN_NPM1_MUTATED_SIGNATURE_2_UP	67	https://www.gsea-msigdb.org/gsea/msigdb/human/geneset/MULLIGHAN_NPM1_MUTATED_SIGNATURE_2_UP	0.42877	1.4934	0.02083	0.44594	0.871	0.567	0.417	0.334	0.25015	0.118
PID_RHOA_REG_PATHWAY	22	https://www.gsea-msigdb.org/gsea/msigdb/human/geneset/PID_RHOA_REG_PATHWAY	0.58457	1.6549	0.02092	0.30825	0.743	0.636	0.312	0.439	0.14686	0.069
WP_FRAGILE_X_SYNDROME	47	https://www.gsea-msigdb.org/gsea/msigdb/human/geneset/WP_FRAGILE_X_SYNDROME	0.42539	1.4702	0.02096	0.4576	0.879	0.447	0.334	0.299	0.26626	0.123
REACTOME_HEME_SIGNALING	18	https://www.gsea-msigdb.org/gsea/msigdb/human/geneset/REACTOME_HEME_SIGNALING	0.54775	1.6791	0.02132	0.29098	0.716	0.333	0.156	0.282	0.13203	0.064
WANG_RESPONSE_TO_GSK3_INHIBITOR_SB216763_UP	122	https://www.gsea-msigdb.org/gsea/msigdb/human/geneset/WANG_RESPONSE_TO_GSK3_INHIBITOR_SB216763_UP	0.423	1.5189	0.02222	0.42074	0.848	0.5	0.431	0.29	0.22922	0.111
REACTOME_P75_NTR_RECEPTOR_MEDIATED_SIGNALLING	35	https://www.gsea-msigdb.org/gsea/msigdb/human/geneset/REACTOME_P75_NTR_RECEPTOR_MEDIATED_SIGNALLING	0.47714	1.4741	0.02245	0.46681	0.877	0.6	0.451	0.331	0.27034	0.129
RASHI_RESPONSE_TO_IONIZING_RADIATION_3	17	https://www.gsea-msigdb.org/gsea/msigdb/human/geneset/RASHI_RESPONSE_TO_IONIZING_RADIATION_3	0.56203	1.5259	0.02263	0.42943	0.848	0.588	0.374	0.369	0.23363	0.113
GAZDA_DIAMOND_BLACKFAN_ANEMIA_ERYTHROID_DN	172	https://www.gsea-msigdb.org/gsea/msigdb/human/geneset/GAZDA_DIAMOND_BLACKFAN_ANEMIA_ERYTHROID_DN	0.38111	1.4165	0.02263	0.47695	0.902	0.297	0.254	0.227	0.28648	0.132
ANDERSEN_CHOLANGIOCARCINOMA_CLASS1	25	https://www.gsea-msigdb.org/gsea/msigdb/human/geneset/ANDERSEN_CHOLANGIOCARCINOMA_CLASS1	0.48379	1.5891	0.02268	0.37254	0.805	0.64	0.384	0.396	0.1917	0.094
LASTOWSKA_NEUROBLASTOMA_COPY_NUMBER_UP	69	https://www.gsea-msigdb.org/gsea/msigdb/human/geneset/LASTOWSKA_NEUROBLASTOMA_COPY_NUMBER_UP	0.48012	1.5802	0.02268	0.38651	0.811	0.536	0.375	0.339	0.19709	0.099
KEGG_NOTCH_SIGNALING_PATHWAY	22	https://www.gsea-msigdb.org/gsea/msigdb/human/geneset/KEGG_NOTCH_SIGNALING_PATHWAY	0.5342	1.5542	0.02273	0.4129	0.829	0.455	0.283	0.327	0.2184	0.108
REACTOME_CELL_DEATH_SIGNALLING_VIA_NRAGE_NRIF_AND_NADE	28	https://www.gsea-msigdb.org/gsea/msigdb/human/geneset/REACTOME_CELL_DEATH_SIGNALLING_VIA_NRAGE_NRIF_AND_NADE	0.5037	1.5043	0.02316	0.44299	0.865	0.679	0.451	0.374	0.24709	0.117
CAIRO_LIVER_DEVELOPMENT_DN	75	https://www.gsea-msigdb.org/gsea/msigdb/human/geneset/CAIRO_LIVER_DEVELOPMENT_DN	0.42423	1.5726	0.0233	0.39924	0.816	0.707	0.482	0.37	0.20484	0.105
KEGG_GNRH_SIGNALING_PATHWAY	35	https://www.gsea-msigdb.org/gsea/msigdb/human/geneset/KEGG_GNRH_SIGNALING_PATHWAY	0.46393	1.53	0.02376	0.43128	0.847	0.486	0.333	0.326	0.23235	0.113
GARGALOVIC_RESPONSE_TO_OXIDIZED_PHOSPHOLIPIDS_BLUE_DN	22	https://www.gsea-msigdb.org/gsea/msigdb/human/geneset/GARGALOVIC_RESPONSE_TO_OXIDIZED_PHOSPHOLIPIDS_BLUE_DN	0.576	1.6103	0.02414	0.36423	0.79	0.636	0.341	0.42	0.18213	0.091
ROESSLER_LIVER_CANCER_METASTASIS_DN	18	https://www.gsea-msigdb.org/gsea/msigdb/human/geneset/ROESSLER_LIVER_CANCER_METASTASIS_DN	0.5516	1.628	0.02444	0.35844	0.774	0.333	0.162	0.28	0.18318	0.088
SIG_BCR_SIGNALING_PATHWAY	21	https://www.gsea-msigdb.org/gsea/msigdb/human/geneset/SIG_BCR_SIGNALING_PATHWAY	0.54812	1.5287	0.02449	0.43059	0.847	0.429	0.201	0.344	0.23224	0.113
NAKAYAMA_SOFT_TISSUE_TUMORS_PCA1_DN	17	https://www.gsea-msigdb.org/gsea/msigdb/human/geneset/NAKAYAMA_SOFT_TISSUE_TUMORS_PCA1_DN	0.51488	1.5146	0.02449	0.42502	0.851	0.706	0.358	0.454	0.23311	0.112
KEGG_AXON_GUIDANCE	53	https://www.gsea-msigdb.org/gsea/msigdb/human/geneset/KEGG_AXON_GUIDANCE	0.41418	1.4651	0.02459	0.46062	0.881	0.642	0.467	0.345	0.27232	0.125
LIU_SOX4_TARGETS_DN	125	https://www.gsea-msigdb.org/gsea/msigdb/human/geneset/LIU_SOX4_TARGETS_DN	0.44905	1.4975	0.02484	0.44597	0.868	0.376	0.269	0.28	0.25071	0.117
BHATI_G2M_ARREST_BY_2METHOXYESTRADIOL_DN	51	https://www.gsea-msigdb.org/gsea/msigdb/human/geneset/BHATI_G2M_ARREST_BY_2METHOXYESTRADIOL_DN	0.43074	1.4824	0.02516	0.45871	0.874	0.49	0.361	0.316	0.26467	0.123
REACTOME_MITOCHONDRIAL_BIOGENESIS	35	https://www.gsea-msigdb.org/gsea/msigdb/human/geneset/REACTOME_MITOCHONDRIAL_BIOGENESIS	0.48849	1.492	0.02532	0.44881	0.871	0.314	0.156	0.267	0.25112	0.121
SENGUPTA_NASOPHARYNGEAL_CARCINOMA_DN	87	https://www.gsea-msigdb.org/gsea/msigdb/human/geneset/SENGUPTA_NASOPHARYNGEAL_CARCINOMA_DN	0.45821	1.7316	0.02537	0.25075	0.645	0.586	0.38	0.368	0.09132	0.058
LIM_MAMMARY_STEM_CELL_DN	162	https://www.gsea-msigdb.org/gsea/msigdb/human/geneset/LIM_MAMMARY_STEM_CELL_DN	0.51081	1.6706	0.02548	0.28302	0.725	0.562	0.296	0.405	0.12689	0.063
BIOCARTA_IL2RB_PATHWAY	16	https://www.gsea-msigdb.org/gsea/msigdb/human/geneset/BIOCARTA_IL2RB_PATHWAY	0.55005	1.5256	0.02616	0.42807	0.848	0.5	0.331	0.335	0.23258	0.112
BENPORATH_PRC2_TARGETS	143	https://www.gsea-msigdb.org/gsea/msigdb/human/geneset/BENPORATH_PRC2_TARGETS	0.34406	1.4874	0.02626	0.45274	0.873	0.601	0.489	0.314	0.25667	0.122
PEDRIOLI_MIR31_TARGETS_UP	73	https://www.gsea-msigdb.org/gsea/msigdb/human/geneset/PEDRIOLI_MIR31_TARGETS_UP	0.38095	1.4832	0.02637	0.46167	0.874	0.575	0.466	0.311	0.26714	0.125
WP_THYROID_HORMONES_PRODUCTION_AND_PERIPHERAL_DOWNSTREAM_SIGNALING_EFFECTS	38	https://www.gsea-msigdb.org/gsea/msigdb/human/geneset/WP_THYROID_HORMONES_PRODUCTION_AND_PERIPHERAL_DOWNSTREAM_SIGNALING_EFFECTS	0.47274	1.5771	0.02664	0.39183	0.813	0.526	0.357	0.34	0.19959	0.102
WP_AMP_ACTIVATED_PROTEIN_KINASE_SIGNALING	25	https://www.gsea-msigdb.org/gsea/msigdb/human/geneset/WP_AMP_ACTIVATED_PROTEIN_KINASE_SIGNALING	0.48642	1.4909	0.02664	0.45044	0.872	0.44	0.291	0.313	0.25096	0.122
TORCHIA_TARGETS_OF_EWSR1_FLI1_FUSION_UP	93	https://www.gsea-msigdb.org/gsea/msigdb/human/geneset/TORCHIA_TARGETS_OF_EWSR1_FLI1_FUSION_UP	0.40348	1.4779	0.02664	0.46332	0.876	0.495	0.401	0.301	0.26727	0.127
MCCABE_BOUND_BY_HOXC6	128	https://www.gsea-msigdb.org/gsea/msigdb/human/geneset/MCCABE_BOUND_BY_HOXC6	0.35999	1.4284	0.02664	0.46666	0.896	0.469	0.44	0.268	0.27816	0.128
ROVERSI_GLIOMA_COPY_NUMBER_UP	37	https://www.gsea-msigdb.org/gsea/msigdb/human/geneset/ROVERSI_GLIOMA_COPY_NUMBER_UP	0.44184	1.5207	0.02675	0.4225	0.848	0.486	0.314	0.335	0.2323	0.112
SCHAEFFER_PROSTATE_DEVELOPMENT_48HR_UP	158	https://www.gsea-msigdb.org/gsea/msigdb/human/geneset/SCHAEFFER_PROSTATE_DEVELOPMENT_48HR_UP	0.35997	1.4235	0.02692	0.47455	0.896	0.57	0.482	0.302	0.28156	0.131
BIOCARTA_KERATINOCYTE_PATHWAY	17	https://www.gsea-msigdb.org/gsea/msigdb/human/geneset/BIOCARTA_KERATINOCYTE_PATHWAY	0.55834	1.5279	0.02703	0.42681	0.847	0.471	0.167	0.393	0.23075	0.113
FONTAINE_FOLLICULAR_THYROID_ADENOMA_UP	31	https://www.gsea-msigdb.org/gsea/msigdb/human/geneset/FONTAINE_FOLLICULAR_THYROID_ADENOMA_UP	0.50846	1.627	0.02708	0.35411	0.775	0.613	0.325	0.416	0.18148	0.085
DOANE_RESPONSE_TO_ANDROGEN_UP	66	https://www.gsea-msigdb.org/gsea/msigdb/human/geneset/DOANE_RESPONSE_TO_ANDROGEN_UP	0.41125	1.4714	0.0272	0.45882	0.879	0.485	0.348	0.319	0.26613	0.125
WP_GENES_RELATED_TO_PRIMARY_CILIUM_DEVELOPMENT_BASED_ON_CRISPR	33	https://www.gsea-msigdb.org/gsea/msigdb/human/geneset/WP_GENES_RELATED_TO_PRIMARY_CILIUM_DEVELOPMENT_BASED_ON_CRISPR	0.51798	1.5429	0.02731	0.41738	0.838	0.485	0.311	0.336	0.21872	0.108
STEIN_ESRRA_TARGETS_UP	158	https://www.gsea-msigdb.org/gsea/msigdb/human/geneset/STEIN_ESRRA_TARGETS_UP	0.43546	1.4943	0.02743	0.44504	0.871	0.487	0.367	0.316	0.25037	0.119
SIG_IL4RECEPTOR_IN_B_LYPHOCYTES	16	https://www.gsea-msigdb.org/gsea/msigdb/human/geneset/SIG_IL4RECEPTOR_IN_B_LYPHOCYTES	0.54791	1.4889	0.02754	0.45315	0.872	0.562	0.331	0.377	0.25628	0.123
GOZGIT_ESR1_TARGETS_DN	254	https://www.gsea-msigdb.org/gsea/msigdb/human/geneset/GOZGIT_ESR1_TARGETS_DN	0.36117	1.4231	0.02754	0.47456	0.897	0.449	0.393	0.283	0.28078	0.131
CAMPS_COLON_CANCER_COPY_NUMBER_UP	23	https://www.gsea-msigdb.org/gsea/msigdb/human/geneset/CAMPS_COLON_CANCER_COPY_NUMBER_UP	0.48463	1.4894	0.02783	0.45344	0.872	0.522	0.323	0.355	0.25616	0.123
LEE_CALORIE_RESTRICTION_NEOCORTEX_UP	23	https://www.gsea-msigdb.org/gsea/msigdb/human/geneset/LEE_CALORIE_RESTRICTION_NEOCORTEX_UP	0.47289	1.5503	0.02875	0.41387	0.832	0.478	0.325	0.324	0.21498	0.109
KONDO_PROSTATE_CANCER_HCP_WITH_H3K27ME3	32	https://www.gsea-msigdb.org/gsea/msigdb/human/geneset/KONDO_PROSTATE_CANCER_HCP_WITH_H3K27ME3	0.4119	1.4706	0.02875	0.45782	0.879	0.469	0.388	0.288	0.26691	0.124
NIKOLSKY_MUTATED_AND_AMPLIFIED_IN_BREAST_CANCER	31	https://www.gsea-msigdb.org/gsea/msigdb/human/geneset/NIKOLSKY_MUTATED_AND_AMPLIFIED_IN_BREAST_CANCER	0.46913	1.5125	0.02893	0.42444	0.853	0.387	0.298	0.273	0.23169	0.112
STARK_PREFRONTAL_CORTEX_22Q11_DELETION_UP	75	https://www.gsea-msigdb.org/gsea/msigdb/human/geneset/STARK_PREFRONTAL_CORTEX_22Q11_DELETION_UP	0.42037	1.4511	0.02893	0.47133	0.887	0.533	0.413	0.317	0.27534	0.128
WP_CILIOPATHIES	55	https://www.gsea-msigdb.org/gsea/msigdb/human/geneset/WP_CILIOPATHIES	0.42449	1.5163	0.02899	0.4279	0.85	0.364	0.261	0.271	0.23695	0.112
PID_MTOR_4PATHWAY	35	https://www.gsea-msigdb.org/gsea/msigdb/human/geneset/PID_MTOR_4PATHWAY	0.50577	1.4957	0.02899	0.44607	0.871	0.4	0.291	0.285	0.25185	0.119
RASHI_RESPONSE_TO_IONIZING_RADIATION_5	60	https://www.gsea-msigdb.org/gsea/msigdb/human/geneset/RASHI_RESPONSE_TO_IONIZING_RADIATION_5	0.40521	1.397	0.02911	0.49645	0.914	0.467	0.42	0.273	0.30464	0.137
WAKABAYASHI_ADIPOGENESIS_PPARG_RXRA_BOUND_36HR	59	https://www.gsea-msigdb.org/gsea/msigdb/human/geneset/WAKABAYASHI_ADIPOGENESIS_PPARG_RXRA_BOUND_36HR	0.4487	1.4727	0.02923	0.46643	0.878	0.288	0.199	0.233	0.26853	0.13
XU_CREBBP_TARGETS_DN	18	https://www.gsea-msigdb.org/gsea/msigdb/human/geneset/XU_CREBBP_TARGETS_DN	0.5488	1.5264	0.02935	0.42991	0.848	0.778	0.402	0.467	0.23239	0.113
CHIANG_LIVER_CANCER_SUBCLASS_POLYSOMY7_UP	24	https://www.gsea-msigdb.org/gsea/msigdb/human/geneset/CHIANG_LIVER_CANCER_SUBCLASS_POLYSOMY7_UP	0.49795	1.5663	0.03061	0.40272	0.82	0.5	0.266	0.368	0.20945	0.105
WP_BRAIN_DERIVED_NEUROTROPHIC_FACTOR_BDNF_SIGNALING_PATHWAY	53	https://www.gsea-msigdb.org/gsea/msigdb/human/geneset/WP_BRAIN_DERIVED_NEUROTROPHIC_FACTOR_BDNF_SIGNALING_PATHWAY	0.44902	1.4672	0.03074	0.45699	0.879	0.434	0.334	0.291	0.26833	0.122
JIANG_VHL_TARGETS	33	https://www.gsea-msigdb.org/gsea/msigdb/human/geneset/JIANG_VHL_TARGETS	0.48806	1.4579	0.03074	0.45954	0.884	0.394	0.225	0.307	0.27018	0.123
WP_GLIOBLASTOMA_SIGNALING_PATHWAYS	36	https://www.gsea-msigdb.org/gsea/msigdb/human/geneset/WP_GLIOBLASTOMA_SIGNALING_PATHWAYS	0.47104	1.4551	0.03074	0.46583	0.885	0.444	0.333	0.298	0.2728	0.127
RAY_TUMORIGENESIS_BY_ERBB2_CDC25A_DN	93	https://www.gsea-msigdb.org/gsea/msigdb/human/geneset/RAY_TUMORIGENESIS_BY_ERBB2_CDC25A_DN	0.4438	1.524	0.03099	0.42905	0.848	0.516	0.354	0.338	0.23341	0.112
RICKMAN_METASTASIS_UP	137	https://www.gsea-msigdb.org/gsea/msigdb/human/geneset/RICKMAN_METASTASIS_UP	0.43684	1.5142	0.03099	0.42428	0.851	0.299	0.24	0.232	0.232	0.112
WP_OSTEOBLAST_DIFFERENTIATION_AND_RELATED_DISEASES	42	https://www.gsea-msigdb.org/gsea/msigdb/human/geneset/WP_OSTEOBLAST_DIFFERENTIATION_AND_RELATED_DISEASES	0.44326	1.5239	0.03125	0.42705	0.848	0.31	0.263	0.23	0.23329	0.112
WP_DYRK1A_INVOLVEMENT_REGARDING_CELL_PROLIFERATION_IN_BRAIN_DEVELOPMENT	20	https://www.gsea-msigdb.org/gsea/msigdb/human/geneset/WP_DYRK1A_INVOLVEMENT_REGARDING_CELL_PROLIFERATION_IN_BRAIN_DEVELOPMENT	0.48603	1.4263	0.03138	0.46916	0.896	0.45	0.311	0.311	0.27828	0.129
WP_PHOSPHOINOSITIDES_METABOLISM	19	https://www.gsea-msigdb.org/gsea/msigdb/human/geneset/WP_PHOSPHOINOSITIDES_METABOLISM	0.53405	1.5821	0.03158	0.38462	0.81	0.316	0.147	0.27	0.19728	0.098
KEGG_ADIPOCYTOKINE_SIGNALING_PATHWAY	31	https://www.gsea-msigdb.org/gsea/msigdb/human/geneset/KEGG_ADIPOCYTOKINE_SIGNALING_PATHWAY	0.47626	1.5198	0.03158	0.42381	0.848	0.548	0.346	0.36	0.23167	0.111
ODONNELL_TARGETS_OF_MYC_AND_TFRC_UP	25	https://www.gsea-msigdb.org/gsea/msigdb/human/geneset/ODONNELL_TARGETS_OF_MYC_AND_TFRC_UP	0.54355	1.5687	0.03178	0.40197	0.818	0.56	0.304	0.391	0.20907	0.105
WP_APOPTOSIS_MODULATION_AND_SIGNALING	34	https://www.gsea-msigdb.org/gsea/msigdb/human/geneset/WP_APOPTOSIS_MODULATION_AND_SIGNALING	0.48847	1.5008	0.03206	0.44065	0.867	0.412	0.243	0.313	0.24511	0.116
ALCALAY_AML_BY_NPM1_LOCALIZATION_UP	49	https://www.gsea-msigdb.org/gsea/msigdb/human/geneset/ALCALAY_AML_BY_NPM1_LOCALIZATION_UP	0.42402	1.4602	0.03213	0.4665	0.884	0.245	0.13	0.215	0.27745	0.128
WP_PREGNANE_X_RECEPTOR_PATHWAY	15	https://www.gsea-msigdb.org/gsea/msigdb/human/geneset/WP_PREGNANE_X_RECEPTOR_PATHWAY	0.52478	1.5545	0.03219	0.41737	0.829	0.333	0.148	0.285	0.21724	0.11
REACTOME_NUCLEAR_RECEPTOR_TRANSCRIPTION_PATHWAY	23	https://www.gsea-msigdb.org/gsea/msigdb/human/geneset/REACTOME_NUCLEAR_RECEPTOR_TRANSCRIPTION_PATHWAY	0.52615	1.5985	0.03252	0.36479	0.801	0.609	0.311	0.421	0.18206	0.092
RIZKI_TUMOR_INVASIVENESS_3D_UP	77	https://www.gsea-msigdb.org/gsea/msigdb/human/geneset/RIZKI_TUMOR_INVASIVENESS_3D_UP	0.4066	1.4799	0.03252	0.46016	0.875	0.468	0.41	0.279	0.26434	0.122
BLANCO_MELO_RESPIRATORY_SYNCYTIAL_VIRUS_INFECTION_A594_CELLS_DN	48	https://www.gsea-msigdb.org/gsea/msigdb/human/geneset/BLANCO_MELO_RESPIRATORY_SYNCYTIAL_VIRUS_INFECTION_A594_CELLS_DN	0.48139	1.5535	0.03259	0.41016	0.829	0.771	0.445	0.431	0.21615	0.108
FAELT_B_CLL_WITH_VH3_21_UP	15	https://www.gsea-msigdb.org/gsea/msigdb/human/geneset/FAELT_B_CLL_WITH_VH3_21_UP	0.63952	1.5984	0.03265	0.36179	0.801	0.8	0.333	0.535	0.1805	0.092
FIRESTEIN_CTNNB1_PATHWAY	16	https://www.gsea-msigdb.org/gsea/msigdb/human/geneset/FIRESTEIN_CTNNB1_PATHWAY	0.524	1.5238	0.03265	0.42517	0.848	0.625	0.373	0.393	0.23209	0.112
WP_COPPER_HOMEOSTASIS	24	https://www.gsea-msigdb.org/gsea/msigdb/human/geneset/WP_COPPER_HOMEOSTASIS	0.5235	1.5586	0.03279	0.41625	0.827	0.292	0.158	0.246	0.22127	0.109
WAMUNYOKOLI_OVARIAN_CANCER_LMP_UP	123	https://www.gsea-msigdb.org/gsea/msigdb/human/geneset/WAMUNYOKOLI_OVARIAN_CANCER_LMP_UP	0.53592	1.6734	0.03368	0.28358	0.723	0.691	0.373	0.441	0.12776	0.064
REACTOME_FATTY_ACID_METABOLISM	73	https://www.gsea-msigdb.org/gsea/msigdb/human/geneset/REACTOME_FATTY_ACID_METABOLISM	0.40673	1.4988	0.03376	0.44561	0.868	0.479	0.371	0.305	0.25286	0.118
KEGG_PYRUVATE_METABOLISM	15	https://www.gsea-msigdb.org/gsea/msigdb/human/geneset/KEGG_PYRUVATE_METABOLISM	0.57676	1.528	0.03383	0.42874	0.847	0.6	0.32	0.409	0.23199	0.113
REACTOME_STIMULI_SENSING_CHANNELS	38	https://www.gsea-msigdb.org/gsea/msigdb/human/geneset/REACTOME_STIMULI_SENSING_CHANNELS	0.46506	1.6206	0.0342	0.3551	0.782	0.342	0.136	0.297	0.18079	0.084
KASLER_HDAC7_TARGETS_1_UP	65	https://www.gsea-msigdb.org/gsea/msigdb/human/geneset/KASLER_HDAC7_TARGETS_1_UP	0.48477	1.5208	0.03427	0.42433	0.848	0.631	0.404	0.38	0.23324	0.112
MANNE_COVID19_ICU_VS_HEALTHY_DONOR_PLATELETS_UP	49	https://www.gsea-msigdb.org/gsea/msigdb/human/geneset/MANNE_COVID19_ICU_VS_HEALTHY_DONOR_PLATELETS_UP	0.43919	1.4599	0.03462	0.46594	0.884	0.51	0.39	0.313	0.27648	0.128
WP_CORTICOTROPIN_RELEASING_HORMONE_SIGNALING_PATHWAY	21	https://www.gsea-msigdb.org/gsea/msigdb/human/geneset/WP_CORTICOTROPIN_RELEASING_HORMONE_SIGNALING_PATHWAY	0.5451	1.5721	0.03476	0.39818	0.817	0.381	0.196	0.307	0.20527	0.103
SMID_BREAST_CANCER_LUMINAL_B_UP	49	https://www.gsea-msigdb.org/gsea/msigdb/human/geneset/SMID_BREAST_CANCER_LUMINAL_B_UP	0.419	1.442	0.03498	0.47423	0.89	0.551	0.408	0.329	0.27946	0.13
LEE_LIVER_CANCER_DENA_DN	21	https://www.gsea-msigdb.org/gsea/msigdb/human/geneset/LEE_LIVER_CANCER_DENA_DN	0.49288	1.5821	0.03512	0.3819	0.81	0.429	0.211	0.339	0.19589	0.097
JAZAG_TGFB1_SIGNALING_VIA_SMAD4_UP	35	https://www.gsea-msigdb.org/gsea/msigdb/human/geneset/JAZAG_TGFB1_SIGNALING_VIA_SMAD4_UP	0.44633	1.4397	0.03512	0.47123	0.891	0.314	0.205	0.251	0.27993	0.128
NOUZOVA_TRETINOIN_AND_H4_ACETYLATION	48	https://www.gsea-msigdb.org/gsea/msigdb/human/geneset/NOUZOVA_TRETINOIN_AND_H4_ACETYLATION	0.44352	1.4225	0.0352	0.47503	0.897	0.375	0.319	0.257	0.28364	0.129
MEDINA_SMARCA4_TARGETS	16	https://www.gsea-msigdb.org/gsea/msigdb/human/geneset/MEDINA_SMARCA4_TARGETS	0.54321	1.5445	0.03542	0.41453	0.837	0.562	0.259	0.418	0.21893	0.108
WP_MICRORNAS_IN_CARDIOMYOCYTE_HYPERTROPHY	27	https://www.gsea-msigdb.org/gsea/msigdb/human/geneset/WP_MICRORNAS_IN_CARDIOMYOCYTE_HYPERTROPHY	0.50469	1.4633	0.03556	0.46158	0.882	0.519	0.373	0.327	0.27452	0.126
MEBARKI_HCC_PROGENITOR_FZD8CRD_DN	162	https://www.gsea-msigdb.org/gsea/msigdb/human/geneset/MEBARKI_HCC_PROGENITOR_FZD8CRD_DN	0.43779	1.584	0.03564	0.38085	0.81	0.636	0.422	0.377	0.19279	0.097
MEISSNER_NPC_HCP_WITH_H3_UNMETHYLATED	159	https://www.gsea-msigdb.org/gsea/msigdb/human/geneset/MEISSNER_NPC_HCP_WITH_H3_UNMETHYLATED	0.35683	1.4715	0.0364	0.45996	0.878	0.623	0.509	0.313	0.26678	0.126
REACTOME_PLASMA_LIPOPROTEIN_ASSEMBLY_REMODELING_AND_CLEARANCE	23	https://www.gsea-msigdb.org/gsea/msigdb/human/geneset/REACTOME_PLASMA_LIPOPROTEIN_ASSEMBLY_REMODELING_AND_CLEARANCE	0.50185	1.6138	0.03681	0.36213	0.786	0.261	0.0723	0.243	0.18311	0.087
KEGG_AMYOTROPHIC_LATERAL_SCLEROSIS_ALS	17	https://www.gsea-msigdb.org/gsea/msigdb/human/geneset/KEGG_AMYOTROPHIC_LATERAL_SCLEROSIS_ALS	0.52521	1.5413	0.03711	0.42051	0.839	0.471	0.271	0.344	0.22137	0.109
GOBERT_OLIGODENDROCYTE_DIFFERENTIATION_DN	364	https://www.gsea-msigdb.org/gsea/msigdb/human/geneset/GOBERT_OLIGODENDROCYTE_DIFFERENTIATION_DN	0.35413	1.3636	0.03719	0.52177	0.926	0.426	0.397	0.272	0.33254	0.148
HELLER_HDAC_TARGETS_UP	98	https://www.gsea-msigdb.org/gsea/msigdb/human/geneset/HELLER_HDAC_TARGETS_UP	0.37035	1.4674	0.03727	0.45797	0.879	0.663	0.528	0.318	0.26896	0.125
RODRIGUES_NTN1_TARGETS_DN	72	https://www.gsea-msigdb.org/gsea/msigdb/human/geneset/RODRIGUES_NTN1_TARGETS_DN	0.46305	1.5671	0.03814	0.40225	0.819	0.681	0.453	0.377	0.20752	0.105
CHENG_IMPRINTED_BY_ESTRADIOL	32	https://www.gsea-msigdb.org/gsea/msigdb/human/geneset/CHENG_IMPRINTED_BY_ESTRADIOL	0.43222	1.4448	0.03822	0.47758	0.89	0.5	0.37	0.316	0.28313	0.131
KEGG_APOPTOSIS	31	https://www.gsea-msigdb.org/gsea/msigdb/human/geneset/KEGG_APOPTOSIS	0.46507	1.4423	0.03838	0.47633	0.89	0.323	0.181	0.266	0.28122	0.131
ODONNELL_TFRC_TARGETS_UP	116	https://www.gsea-msigdb.org/gsea/msigdb/human/geneset/ODONNELL_TFRC_TARGETS_UP	0.39315	1.5152	0.03846	0.4273	0.85	0.319	0.22	0.253	0.23499	0.112
LIU_SOX4_TARGETS_UP	53	https://www.gsea-msigdb.org/gsea/msigdb/human/geneset/LIU_SOX4_TARGETS_UP	0.45782	1.4509	0.03909	0.46879	0.887	0.358	0.257	0.268	0.27382	0.128
REACTOME_HEPARAN_SULFATE_HEPARIN_HS_GAG_METABOLISM	15	https://www.gsea-msigdb.org/gsea/msigdb/human/geneset/REACTOME_HEPARAN_SULFATE_HEPARIN_HS_GAG_METABOLISM	0.5446	1.5989	0.03976	0.37312	0.801	0.533	0.26	0.396	0.18617	0.095
CHIANG_LIVER_CANCER_SUBCLASS_PROLIFERATION_DN	57	https://www.gsea-msigdb.org/gsea/msigdb/human/geneset/CHIANG_LIVER_CANCER_SUBCLASS_PROLIFERATION_DN	0.47539	1.5843	0.04	0.3826	0.809	0.684	0.408	0.409	0.19363	0.096
MASSARWEH_TAMOXIFEN_RESISTANCE_UP	198	https://www.gsea-msigdb.org/gsea/msigdb/human/geneset/MASSARWEH_TAMOXIFEN_RESISTANCE_UP	0.41678	1.4946	0.0404	0.44553	0.871	0.354	0.286	0.26	0.25106	0.119
ONDER_CDH1_TARGETS_1_UP	51	https://www.gsea-msigdb.org/gsea/msigdb/human/geneset/ONDER_CDH1_TARGETS_1_UP	0.3934	1.3858	0.04049	0.50457	0.919	0.549	0.441	0.309	0.31054	0.143
ROSS_ACUTE_MYELOID_LEUKEMIA_CBF	25	https://www.gsea-msigdb.org/gsea/msigdb/human/geneset/ROSS_ACUTE_MYELOID_LEUKEMIA_CBF	0.46311	1.4506	0.0409	0.46821	0.887	0.48	0.322	0.327	0.27362	0.127
WP_MRNA_PROCESSING	54	https://www.gsea-msigdb.org/gsea/msigdb/human/geneset/WP_MRNA_PROCESSING	0.45779	1.4401	0.0409	0.47128	0.891	0.481	0.365	0.308	0.28066	0.129
REACTOME_METABOLISM_OF_VITAMINS_AND_COFACTORS	62	https://www.gsea-msigdb.org/gsea/msigdb/human/geneset/REACTOME_METABOLISM_OF_VITAMINS_AND_COFACTORS	0.40668	1.3909	0.04098	0.50619	0.916	0.403	0.313	0.28	0.31047	0.143
CHARAFE_BREAST_CANCER_LUMINAL_VS_MESENCHYMAL_UP	187	https://www.gsea-msigdb.org/gsea/msigdb/human/geneset/CHARAFE_BREAST_CANCER_LUMINAL_VS_MESENCHYMAL_UP	0.5067	1.6488	0.04175	0.32015	0.75	0.738	0.42	0.44	0.15513	0.072
BENPORATH_SUZ12_TARGETS	262	https://www.gsea-msigdb.org/gsea/msigdb/human/geneset/BENPORATH_SUZ12_TARGETS	0.31167	1.4586	0.04184	0.46357	0.884	0.565	0.516	0.285	0.27385	0.126
SHEDDEN_LUNG_CANCER_GOOD_SURVIVAL_A5	22	https://www.gsea-msigdb.org/gsea/msigdb/human/geneset/SHEDDEN_LUNG_CANCER_GOOD_SURVIVAL_A5	0.5383	1.5283	0.04208	0.42998	0.847	0.682	0.314	0.469	0.23099	0.113
HUANG_DASATINIB_RESISTANCE_DN	32	https://www.gsea-msigdb.org/gsea/msigdb/human/geneset/HUANG_DASATINIB_RESISTANCE_DN	0.48679	1.497	0.0433	0.44558	0.869	0.375	0.209	0.298	0.25	0.118
REACTOME_O_LINKED_GLYCOSYLATION	34	https://www.gsea-msigdb.org/gsea/msigdb/human/geneset/REACTOME_O_LINKED_GLYCOSYLATION	0.42362	1.4471	0.04375	0.47626	0.889	0.706	0.489	0.363	0.28135	0.131
REACTOME_INTERLEUKIN_3_INTERLEUKIN_5_AND_GM_CSF_SIGNALING	16	https://www.gsea-msigdb.org/gsea/msigdb/human/geneset/REACTOME_INTERLEUKIN_3_INTERLEUKIN_5_AND_GM_CSF_SIGNALING	0.52479	1.4721	0.04393	0.46156	0.878	0.25	0.209	0.198	0.26652	0.126
REACTOME_NEURONAL_SYSTEM	113	https://www.gsea-msigdb.org/gsea/msigdb/human/geneset/REACTOME_NEURONAL_SYSTEM	0.34023	1.4071	0.04393	0.48366	0.908	0.752	0.594	0.311	0.29047	0.133
FIGUEROA_AML_METHYLATION_CLUSTER_6_UP	50	https://www.gsea-msigdb.org/gsea/msigdb/human/geneset/FIGUEROA_AML_METHYLATION_CLUSTER_6_UP	0.40898	1.3608	0.04393	0.51638	0.926	0.38	0.307	0.265	0.32627	0.145
REACTOME_CDC42_GTPASE_CYCLE	55	https://www.gsea-msigdb.org/gsea/msigdb/human/geneset/REACTOME_CDC42_GTPASE_CYCLE	0.47336	1.4543	0.04403	0.46537	0.885	0.473	0.296	0.335	0.27174	0.128
FIGUEROA_AML_METHYLATION_CLUSTER_1_DN	18	https://www.gsea-msigdb.org/gsea/msigdb/human/geneset/FIGUEROA_AML_METHYLATION_CLUSTER_1_DN	0.47372	1.5087	0.04418	0.43157	0.859	0.667	0.389	0.409	0.23851	0.113
WP_MAPK_SIGNALING_PATHWAY	84	https://www.gsea-msigdb.org/gsea/msigdb/human/geneset/WP_MAPK_SIGNALING_PATHWAY	0.39493	1.4151	0.04418	0.47751	0.903	0.381	0.31	0.266	0.2868	0.131
KEGG_MAPK_SIGNALING_PATHWAY	90	https://www.gsea-msigdb.org/gsea/msigdb/human/geneset/KEGG_MAPK_SIGNALING_PATHWAY	0.39413	1.4179	0.04471	0.47661	0.902	0.378	0.31	0.264	0.28651	0.131
WP_SMITH_MAGENIS_AND_POTOCKI_LUPSKI_SYNDROME_COPY_NUMBER_VARIATION	61	https://www.gsea-msigdb.org/gsea/msigdb/human/geneset/WP_SMITH_MAGENIS_AND_POTOCKI_LUPSKI_SYNDROME_COPY_NUMBER_VARIATION	0.45362	1.4667	0.04481	0.45695	0.879	0.475	0.334	0.319	0.26898	0.121
ASTIER_INTEGRIN_SIGNALING	21	https://www.gsea-msigdb.org/gsea/msigdb/human/geneset/ASTIER_INTEGRIN_SIGNALING	0.46841	1.4687	0.04536	0.457	0.879	0.333	0.169	0.278	0.26628	0.122
PANGAS_TUMOR_SUPPRESSION_BY_SMAD1_AND_SMAD5_DN	51	https://www.gsea-msigdb.org/gsea/msigdb/human/geneset/PANGAS_TUMOR_SUPPRESSION_BY_SMAD1_AND_SMAD5_DN	0.42079	1.4467	0.04536	0.47589	0.889	0.392	0.314	0.271	0.28044	0.131
ODONNELL_METASTASIS_UP	15	https://www.gsea-msigdb.org/gsea/msigdb/human/geneset/ODONNELL_METASTASIS_UP	0.53399	1.4878	0.04537	0.45299	0.872	0.467	0.334	0.311	0.255	0.123
REACTOME_REGULATION_OF_LIPID_METABOLISM_BY_PPARALPHA	52	https://www.gsea-msigdb.org/gsea/msigdb/human/geneset/REACTOME_REGULATION_OF_LIPID_METABOLISM_BY_PPARALPHA	0.43751	1.4687	0.04546	0.45543	0.879	0.5	0.363	0.321	0.26532	0.121
DEURIG_T_CELL_PROLYMPHOCYTIC_LEUKEMIA_UP	131	https://www.gsea-msigdb.org/gsea/msigdb/human/geneset/DEURIG_T_CELL_PROLYMPHOCYTIC_LEUKEMIA_UP	0.38269	1.3796	0.04574	0.50985	0.922	0.565	0.475	0.302	0.31579	0.144
ROESSLER_LIVER_CANCER_METASTASIS_UP	31	https://www.gsea-msigdb.org/gsea/msigdb/human/geneset/ROESSLER_LIVER_CANCER_METASTASIS_UP	0.45483	1.4084	0.04593	0.48109	0.908	0.323	0.228	0.25	0.29015	0.133
REACTOME_NR1H2_AND_NR1H3_MEDIATED_SIGNALING	17	https://www.gsea-msigdb.org/gsea/msigdb/human/geneset/REACTOME_NR1H2_AND_NR1H3_MEDIATED_SIGNALING	0.54214	1.5497	0.04618	0.41082	0.832	0.588	0.295	0.416	0.21689	0.108
COLDREN_GEFITINIB_RESISTANCE_DN	96	https://www.gsea-msigdb.org/gsea/msigdb/human/geneset/COLDREN_GEFITINIB_RESISTANCE_DN	0.45455	1.6085	0.04622	0.36696	0.791	0.615	0.402	0.373	0.18392	0.092
GRADE_COLON_VS_RECTAL_CANCER_DN	20	https://www.gsea-msigdb.org/gsea/msigdb/human/geneset/GRADE_COLON_VS_RECTAL_CANCER_DN	0.49354	1.4951	0.04628	0.44603	0.871	0.55	0.382	0.341	0.25214	0.119
REACTOME_RAB_REGULATION_OF_TRAFFICKING	46	https://www.gsea-msigdb.org/gsea/msigdb/human/geneset/REACTOME_RAB_REGULATION_OF_TRAFFICKING	0.45693	1.4283	0.04628	0.46553	0.896	0.37	0.252	0.278	0.27738	0.126
REACTOME_METABOLISM_OF_NUCLEOTIDES	27	https://www.gsea-msigdb.org/gsea/msigdb/human/geneset/REACTOME_METABOLISM_OF_NUCLEOTIDES	0.53958	1.5354	0.04632	0.4239	0.845	0.556	0.361	0.356	0.23064	0.11
SHETH_LIVER_CANCER_VS_TXNIP_LOSS_PAM4	94	https://www.gsea-msigdb.org/gsea/msigdb/human/geneset/SHETH_LIVER_CANCER_VS_TXNIP_LOSS_PAM4	0.3861	1.4306	0.04651	0.46557	0.896	0.543	0.444	0.306	0.27695	0.127
DOANE_BREAST_CANCER_ESR1_UP	41	https://www.gsea-msigdb.org/gsea/msigdb/human/geneset/DOANE_BREAST_CANCER_ESR1_UP	0.44244	1.464	0.04656	0.46095	0.882	0.415	0.227	0.322	0.27549	0.126
KEGG_RIG_I_LIKE_RECEPTOR_SIGNALING_PATHWAY	18	https://www.gsea-msigdb.org/gsea/msigdb/human/geneset/KEGG_RIG_I_LIKE_RECEPTOR_SIGNALING_PATHWAY	0.49686	1.5294	0.04684	0.43073	0.847	0.389	0.167	0.325	0.23186	0.113
PID_NFAT_3PATHWAY	24	https://www.gsea-msigdb.org/gsea/msigdb/human/geneset/PID_NFAT_3PATHWAY	0.49137	1.48	0.04684	0.46123	0.874	0.292	0.181	0.24	0.26511	0.122
SIG_PIP3_SIGNALING_IN_B_LYMPHOCYTES	17	https://www.gsea-msigdb.org/gsea/msigdb/human/geneset/SIG_PIP3_SIGNALING_IN_B_LYMPHOCYTES	0.50712	1.4744	0.04704	0.46748	0.877	0.353	0.211	0.279	0.26958	0.13
WP_IL_3_SIGNALING_PATHWAY	19	https://www.gsea-msigdb.org/gsea/msigdb/human/geneset/WP_IL_3_SIGNALING_PATHWAY	0.49611	1.3987	0.04713	0.49593	0.913	0.421	0.333	0.281	0.30163	0.137
MARTIN_INTERACT_WITH_HDAC	21	https://www.gsea-msigdb.org/gsea/msigdb/human/geneset/MARTIN_INTERACT_WITH_HDAC	0.50752	1.4309	0.04762	0.46597	0.896	0.571	0.36	0.367	0.276	0.128
BLANCO_MELO_INFLUENZA_A_INFECTION_A594_CELLS_DN	42	https://www.gsea-msigdb.org/gsea/msigdb/human/geneset/BLANCO_MELO_INFLUENZA_A_INFECTION_A594_CELLS_DN	0.43501	1.444	0.04772	0.47565	0.89	0.571	0.414	0.337	0.28123	0.13
PID_IL4_2PATHWAY	24	https://www.gsea-msigdb.org/gsea/msigdb/human/geneset/PID_IL4_2PATHWAY	0.45178	1.4296	0.04772	0.46556	0.896	0.5	0.336	0.333	0.27881	0.127
REACTOME_EPIGENETIC_REGULATION_OF_GENE_EXPRESSION	58	https://www.gsea-msigdb.org/gsea/msigdb/human/geneset/REACTOME_EPIGENETIC_REGULATION_OF_GENE_EXPRESSION	0.45379	1.4131	0.04772	0.47837	0.903	0.5	0.411	0.297	0.28681	0.132
WP_MEASLES_VIRUS_INFECTION	45	https://www.gsea-msigdb.org/gsea/msigdb/human/geneset/WP_MEASLES_VIRUS_INFECTION	0.43634	1.4417	0.04781	0.47245	0.891	0.289	0.215	0.228	0.2797	0.13
WP_B_CELL_RECEPTOR_SIGNALING_PATHWAY	32	https://www.gsea-msigdb.org/gsea/msigdb/human/geneset/WP_B_CELL_RECEPTOR_SIGNALING_PATHWAY	0.48325	1.4408	0.04829	0.47184	0.891	0.25	0.211	0.198	0.27796	0.129
LEE_AGING_CEREBELLUM_DN	22	https://www.gsea-msigdb.org/gsea/msigdb/human/geneset/LEE_AGING_CEREBELLUM_DN	0.47647	1.451	0.04938	0.47004	0.887	0.455	0.272	0.332	0.27443	0.128
CREIGHTON_ENDOCRINE_THERAPY_RESISTANCE_3	259	https://www.gsea-msigdb.org/gsea/msigdb/human/geneset/CREIGHTON_ENDOCRINE_THERAPY_RESISTANCE_3	0.37937	1.4407	0.04959	0.47064	0.891	0.425	0.37	0.278	0.27808	0.129

## Sheet: C3
GS	SIZE	SOURCE	ES	NES	NOM p-val	FDR q-val	FWER p-val	Tag %	Gene %	Signal	FDR (median)	glob.p.val
MIR6751_5P	23	https://www.gsea-msigdb.org/gsea/msigdb/human/geneset/MIR6751_5P	0.6311	1.9374	<0.001	0.18254	0.0971	0.304	0.103	0.274	0	0.096
GGCACAT_MIR455	18	https://www.gsea-msigdb.org/gsea/msigdb/human/geneset/GGCACAT_MIR455	0.64619	1.8921	<0.001	0.1738	0.1562	0.5	0.252	0.375	0	0.072
OLF1_01	85	https://www.gsea-msigdb.org/gsea/msigdb/human/geneset/OLF1_01	0.51375	1.8824	<0.001	0.13553	0.1752	0.588	0.37	0.375	0	0.04
MIR1227_5P	36	https://www.gsea-msigdb.org/gsea/msigdb/human/geneset/MIR1227_5P	0.54934	1.8713	<0.001	0.11973	0.1902	0.5	0.216	0.394	0	0.031
MIR6762_5P	22	https://www.gsea-msigdb.org/gsea/msigdb/human/geneset/MIR6762_5P	0.59556	1.8385	<0.001	0.13295	0.2563	0.5	0.252	0.375	0	0.028
MIR6845_5P	22	https://www.gsea-msigdb.org/gsea/msigdb/human/geneset/MIR6845_5P	0.59556	1.8385	<0.001	0.13295	0.2563	0.5	0.252	0.375	0	0.028
AGCTCCT_MIR28	38	https://www.gsea-msigdb.org/gsea/msigdb/human/geneset/AGCTCCT_MIR28	0.5675	1.8364	<0.001	0.11758	0.2593	0.5	0.238	0.383	0	0.023
ATOH8_TARGET_GENES	15	https://www.gsea-msigdb.org/gsea/msigdb/human/geneset/ATOH8_TARGET_GENES	0.64371	1.8273	<0.001	0.10391	0.2833	0.733	0.312	0.506	0	0.018
MAZR_01	69	https://www.gsea-msigdb.org/gsea/msigdb/human/geneset/MAZR_01	0.48372	1.8264	<0.001	0.095351	0.2833	0.449	0.277	0.328	0	0.015
RUVBL2_TARGET_GENES	19	https://www.gsea-msigdb.org/gsea/msigdb/human/geneset/RUVBL2_TARGET_GENES	0.63069	1.8175	<0.001	0.093448	0.3073	0.421	0.18	0.346	0	0.013
MIR3934_3P	27	https://www.gsea-msigdb.org/gsea/msigdb/human/geneset/MIR3934_3P	0.56257	1.8107	<0.001	0.097035	0.3283	0.63	0.346	0.413	0	0.015
NFKBIA_TARGET_GENES	377	https://www.gsea-msigdb.org/gsea/msigdb/human/geneset/NFKBIA_TARGET_GENES	0.46351	1.8038	<0.001	0.098415	0.3423	0.69	0.455	0.398	0	0.014
MIR4421	18	https://www.gsea-msigdb.org/gsea/msigdb/human/geneset/MIR4421	0.61097	1.7995	<0.001	0.091456	0.3523	0.278	0.0693	0.259	0	0.011
ZFP36L1_TARGET_GENES	15	https://www.gsea-msigdb.org/gsea/msigdb/human/geneset/ZFP36L1_TARGET_GENES	0.61565	1.7757	<0.001	0.11517	0.4014	0.4	0.14	0.345	0	0.018
SMN1_SMN2_TARGET_GENES	216	https://www.gsea-msigdb.org/gsea/msigdb/human/geneset/SMN1_SMN2_TARGET_GENES	0.44498	1.7719	<0.001	0.10972	0.4114	0.486	0.366	0.319	0	0.015
MIR761	81	https://www.gsea-msigdb.org/gsea/msigdb/human/geneset/MIR761	0.50164	1.7716	<0.001	0.10507	0.4114	0.469	0.324	0.321	0	0.014
MIR4457	40	https://www.gsea-msigdb.org/gsea/msigdb/human/geneset/MIR4457	0.56867	1.7705	<0.001	0.10242	0.4124	0.425	0.272	0.311	0	0.014
CDC73_TARGET_GENES	185	https://www.gsea-msigdb.org/gsea/msigdb/human/geneset/CDC73_TARGET_GENES	0.48216	1.7672	<0.001	0.099101	0.4224	0.459	0.309	0.327	0	0.011
MIR6731_5P	66	https://www.gsea-msigdb.org/gsea/msigdb/human/geneset/MIR6731_5P	0.50121	1.7608	<0.001	0.09521	0.4314	0.409	0.264	0.304	0	0.011
SNAI1_TARGET_GENES	158	https://www.gsea-msigdb.org/gsea/msigdb/human/geneset/SNAI1_TARGET_GENES	0.49148	1.7594	<0.001	0.093463	0.4314	0.563	0.376	0.36	0	0.011
MIR6734_3P	49	https://www.gsea-msigdb.org/gsea/msigdb/human/geneset/MIR6734_3P	0.52228	1.7581	<0.001	0.091539	0.4334	0.51	0.323	0.348	0	0.011
MIR4510	61	https://www.gsea-msigdb.org/gsea/msigdb/human/geneset/MIR4510	0.51071	1.7452	<0.001	0.10037	0.4565	0.492	0.322	0.336	0	0.012
RUVBL1_TARGET_GENES	49	https://www.gsea-msigdb.org/gsea/msigdb/human/geneset/RUVBL1_TARGET_GENES	0.53103	1.7443	<0.001	0.095628	0.4595	0.286	0.141	0.247	0	0.011
MIR6129	61	https://www.gsea-msigdb.org/gsea/msigdb/human/geneset/MIR6129	0.51009	1.7403	<0.001	0.09894	0.4655	0.492	0.322	0.336	0	0.011
CCCAGAG_MIR326	52	https://www.gsea-msigdb.org/gsea/msigdb/human/geneset/CCCAGAG_MIR326	0.50053	1.7338	<0.001	0.10541	0.4825	0.654	0.394	0.399	0	0.012
ZNF197_TARGET_GENES	190	https://www.gsea-msigdb.org/gsea/msigdb/human/geneset/ZNF197_TARGET_GENES	0.46954	1.7289	<0.001	0.10416	0.4905	0.453	0.299	0.327	0	0.011
MIR5589_3P	50	https://www.gsea-msigdb.org/gsea/msigdb/human/geneset/MIR5589_3P	0.46428	1.7274	<0.001	0.10112	0.4915	0.42	0.321	0.287	0	0.011
MIR612	37	https://www.gsea-msigdb.org/gsea/msigdb/human/geneset/MIR612	0.53634	1.7266	<0.001	0.099878	0.4955	0.649	0.357	0.419	0	0.011
MIR214_3P	87	https://www.gsea-msigdb.org/gsea/msigdb/human/geneset/MIR214_3P	0.48816	1.7173	<0.001	0.10278	0.5045	0.471	0.339	0.315	0.02205	0.012
ZFP3_TARGET_GENES	108	https://www.gsea-msigdb.org/gsea/msigdb/human/geneset/ZFP3_TARGET_GENES	0.47265	1.7151	<0.001	0.10113	0.5065	0.537	0.366	0.346	0.021182	0.012
MIR6130	60	https://www.gsea-msigdb.org/gsea/msigdb/human/geneset/MIR6130	0.50422	1.7131	<0.001	0.097717	0.5115	0.483	0.322	0.33	0.02045	0.012
MIR6133	60	https://www.gsea-msigdb.org/gsea/msigdb/human/geneset/MIR6133	0.50422	1.7131	<0.001	0.097717	0.5115	0.483	0.322	0.33	0.02045	0.012
OCT1_Q5_01	88	https://www.gsea-msigdb.org/gsea/msigdb/human/geneset/OCT1_Q5_01	0.40587	1.7071	<0.001	0.10401	0.5235	0.477	0.357	0.311	0.02129	0.012
ZSCAN23_TARGET_GENES	28	https://www.gsea-msigdb.org/gsea/msigdb/human/geneset/ZSCAN23_TARGET_GENES	0.53523	1.7018	<0.001	0.10502	0.5255	0.393	0.214	0.31	0.021619	0.013
ARNT2_TARGET_GENES	232	https://www.gsea-msigdb.org/gsea/msigdb/human/geneset/ARNT2_TARGET_GENES	0.48183	1.6988	<0.001	0.10525	0.5295	0.47	0.346	0.318	0.022011	0.013
LMTK3_TARGET_GENES	157	https://www.gsea-msigdb.org/gsea/msigdb/human/geneset/LMTK3_TARGET_GENES	0.44539	1.6974	<0.001	0.10555	0.5325	0.465	0.317	0.325	0.021631	0.013
CUX1_TARGET_GENES	264	https://www.gsea-msigdb.org/gsea/msigdb/human/geneset/CUX1_TARGET_GENES	0.45184	1.6959	<0.001	0.10568	0.5355	0.398	0.295	0.292	0.022872	0.013
ZNF623_TARGET_GENES	138	https://www.gsea-msigdb.org/gsea/msigdb/human/geneset/ZNF623_TARGET_GENES	0.43871	1.6916	<0.001	0.10694	0.5385	0.471	0.339	0.318	0.02658	0.013
MIR632	24	https://www.gsea-msigdb.org/gsea/msigdb/human/geneset/MIR632	0.53981	1.6898	<0.001	0.10441	0.5405	0.458	0.233	0.353	0.026903	0.013
MIR3619_5P	95	https://www.gsea-msigdb.org/gsea/msigdb/human/geneset/MIR3619_5P	0.46308	1.6837	<0.001	0.10646	0.5455	0.453	0.339	0.303	0.029009	0.014
FXR1_TARGET_GENES	388	https://www.gsea-msigdb.org/gsea/msigdb/human/geneset/FXR1_TARGET_GENES	0.45101	1.6835	<0.001	0.10514	0.5455	0.536	0.401	0.341	0.028594	0.014
HDAC8_TARGET_GENES	48	https://www.gsea-msigdb.org/gsea/msigdb/human/geneset/HDAC8_TARGET_GENES	0.53003	1.6803	<0.001	0.1078	0.5475	0.354	0.195	0.287	0.028608	0.015
MIR4319	158	https://www.gsea-msigdb.org/gsea/msigdb/human/geneset/MIR4319	0.45789	1.6741	<0.001	0.10921	0.5545	0.462	0.337	0.314	0.029455	0.016
MIER1_TARGET_GENES	79	https://www.gsea-msigdb.org/gsea/msigdb/human/geneset/MIER1_TARGET_GENES	0.42735	1.6739	<0.001	0.10812	0.5545	0.392	0.287	0.283	0.029072	0.016
PRKDC_TARGET_GENES	266	https://www.gsea-msigdb.org/gsea/msigdb/human/geneset/PRKDC_TARGET_GENES	0.44532	1.6693	<0.001	0.10823	0.5586	0.425	0.319	0.301	0.029953	0.014
MIR6127	65	https://www.gsea-msigdb.org/gsea/msigdb/human/geneset/MIR6127	0.48359	1.6593	<0.001	0.10809	0.5646	0.477	0.322	0.326	0.032175	0.016
MIR4437	42	https://www.gsea-msigdb.org/gsea/msigdb/human/geneset/MIR4437	0.46917	1.6589	<0.001	0.10734	0.5646	0.333	0.186	0.273	0.031836	0.016
ZNF766_TARGET_GENES	346	https://www.gsea-msigdb.org/gsea/msigdb/human/geneset/ZNF766_TARGET_GENES	0.43116	1.6557	<0.001	0.10973	0.5696	0.376	0.28	0.285	0.031415	0.015
ADNP_TARGET_GENES	189	https://www.gsea-msigdb.org/gsea/msigdb/human/geneset/ADNP_TARGET_GENES	0.43781	1.655	<0.001	0.10998	0.5716	0.497	0.398	0.308	0.031603	0.015
MEF2_03	67	https://www.gsea-msigdb.org/gsea/msigdb/human/geneset/MEF2_03	0.44229	1.6475	<0.001	0.11575	0.5796	0.522	0.387	0.323	0.033545	0.017
MIR1207_5P	119	https://www.gsea-msigdb.org/gsea/msigdb/human/geneset/MIR1207_5P	0.4256	1.6454	<0.001	0.11636	0.5806	0.378	0.24	0.293	0.033254	0.017
ZFP91_TARGET_GENES	468	https://www.gsea-msigdb.org/gsea/msigdb/human/geneset/ZFP91_TARGET_GENES	0.41681	1.6408	<0.001	0.1149	0.5906	0.438	0.332	0.315	0.034401	0.017
ZBTB5_TARGET_GENES	164	https://www.gsea-msigdb.org/gsea/msigdb/human/geneset/ZBTB5_TARGET_GENES	0.4424	1.6328	<0.001	0.11974	0.6016	0.5	0.416	0.299	0.035294	0.018
MIR3202	63	https://www.gsea-msigdb.org/gsea/msigdb/human/geneset/MIR3202	0.46305	1.6322	<0.001	0.11865	0.6036	0.508	0.367	0.324	0.034969	0.018
ER_Q6	102	https://www.gsea-msigdb.org/gsea/msigdb/human/geneset/ER_Q6	0.41029	1.6257	<0.001	0.12396	0.6076	0.5	0.407	0.301	0.037406	0.018
ZNF329_TARGET_GENES	175	https://www.gsea-msigdb.org/gsea/msigdb/human/geneset/ZNF329_TARGET_GENES	0.43707	1.6256	<0.001	0.12326	0.6076	0.457	0.362	0.299	0.037112	0.018
MIR7160_5P	65	https://www.gsea-msigdb.org/gsea/msigdb/human/geneset/MIR7160_5P	0.45914	1.6253	<0.001	0.12259	0.6086	0.431	0.321	0.295	0.036822	0.018
MIR125A_5P	119	https://www.gsea-msigdb.org/gsea/msigdb/human/geneset/MIR125A_5P	0.45715	1.6243	<0.001	0.12101	0.6086	0.462	0.345	0.308	0.037014	0.017
MIR125B_5P	119	https://www.gsea-msigdb.org/gsea/msigdb/human/geneset/MIR125B_5P	0.45715	1.6243	<0.001	0.12101	0.6086	0.462	0.345	0.308	0.037014	0.017
ZNF558_TARGET_GENES	91	https://www.gsea-msigdb.org/gsea/msigdb/human/geneset/ZNF558_TARGET_GENES	0.4504	1.6172	<0.001	0.11929	0.6166	0.505	0.348	0.334	0.036231	0.017
ZNF22_TARGET_GENES	331	https://www.gsea-msigdb.org/gsea/msigdb/human/geneset/ZNF22_TARGET_GENES	0.40067	1.6161	<0.001	0.11915	0.6176	0.417	0.349	0.285	0.037019	0.017
CART1_01	69	https://www.gsea-msigdb.org/gsea/msigdb/human/geneset/CART1_01	0.42291	1.6158	<0.001	0.11888	0.6186	0.275	0.141	0.239	0.037073	0.017
ZNF768_TARGET_GENES	379	https://www.gsea-msigdb.org/gsea/msigdb/human/geneset/ZNF768_TARGET_GENES	0.39368	1.6156	<0.001	0.11828	0.6186	0.507	0.432	0.305	0.037209	0.017
GFI1_01	92	https://www.gsea-msigdb.org/gsea/msigdb/human/geneset/GFI1_01	0.41359	1.6126	<0.001	0.11969	0.6246	0.424	0.322	0.291	0.037944	0.018
ZNF610_TARGET_GENES	299	https://www.gsea-msigdb.org/gsea/msigdb/human/geneset/ZNF610_TARGET_GENES	0.42799	1.6109	<0.001	0.11718	0.6256	0.431	0.355	0.291	0.036799	0.018
MIR6785_5P	161	https://www.gsea-msigdb.org/gsea/msigdb/human/geneset/MIR6785_5P	0.42483	1.605	<0.001	0.11944	0.6276	0.484	0.365	0.315	0.037138	0.018
ZNF589_TARGET_GENES	188	https://www.gsea-msigdb.org/gsea/msigdb/human/geneset/ZNF589_TARGET_GENES	0.4362	1.5981	<0.001	0.12488	0.6356	0.372	0.255	0.285	0.040685	0.021
SAFB2_TARGET_GENES	254	https://www.gsea-msigdb.org/gsea/msigdb/human/geneset/SAFB2_TARGET_GENES	0.4291	1.5957	<0.001	0.12166	0.6356	0.469	0.369	0.307	0.039072	0.019
ZNF320_TARGET_GENES	475	https://www.gsea-msigdb.org/gsea/msigdb/human/geneset/ZNF320_TARGET_GENES	0.39464	1.594	<0.001	0.12157	0.6366	0.417	0.374	0.281	0.039313	0.019
ZSCAN31_TARGET_GENES	311	https://www.gsea-msigdb.org/gsea/msigdb/human/geneset/ZSCAN31_TARGET_GENES	0.42234	1.5892	<0.001	0.12549	0.6396	0.441	0.363	0.294	0.040136	0.02
HDAC4_TARGET_GENES	216	https://www.gsea-msigdb.org/gsea/msigdb/human/geneset/HDAC4_TARGET_GENES	0.43701	1.585	<0.001	0.12893	0.6446	0.468	0.366	0.306	0.043224	0.022
ZBTB44_TARGET_GENES	233	https://www.gsea-msigdb.org/gsea/msigdb/human/geneset/ZBTB44_TARGET_GENES	0.39511	1.5838	<0.001	0.12761	0.6476	0.438	0.362	0.289	0.04273	0.02
CP2_02	88	https://www.gsea-msigdb.org/gsea/msigdb/human/geneset/CP2_02	0.43009	1.5825	<0.001	0.12614	0.6476	0.5	0.403	0.302	0.042066	0.021
ZNF740_TARGET_GENES	479	https://www.gsea-msigdb.org/gsea/msigdb/human/geneset/ZNF740_TARGET_GENES	0.42202	1.5791	<0.001	0.12376	0.6526	0.426	0.339	0.303	0.042211	0.02
CEBPZ_TARGET_GENES	492	https://www.gsea-msigdb.org/gsea/msigdb/human/geneset/CEBPZ_TARGET_GENES	0.41796	1.5788	<0.001	0.12355	0.6526	0.47	0.405	0.301	0.042243	0.02
CIITA_TARGET_GENES	389	https://www.gsea-msigdb.org/gsea/msigdb/human/geneset/CIITA_TARGET_GENES	0.43276	1.5786	<0.001	0.12332	0.6526	0.437	0.352	0.3	0.042048	0.02
ZNF592_TARGET_GENES	597	https://www.gsea-msigdb.org/gsea/msigdb/human/geneset/ZNF592_TARGET_GENES	0.42206	1.5711	<0.001	0.12449	0.6557	0.479	0.392	0.32	0.04058	0.021
TSHZ1_TARGET_GENES	71	https://www.gsea-msigdb.org/gsea/msigdb/human/geneset/TSHZ1_TARGET_GENES	0.43527	1.5702	<0.001	0.12475	0.6557	0.479	0.377	0.302	0.041704	0.021
CBX7_TARGET_GENES	279	https://www.gsea-msigdb.org/gsea/msigdb/human/geneset/CBX7_TARGET_GENES	0.38404	1.5686	<0.001	0.12462	0.6567	0.405	0.336	0.281	0.04122	0.021
MYOCD_TARGET_GENES	436	https://www.gsea-msigdb.org/gsea/msigdb/human/geneset/MYOCD_TARGET_GENES	0.37471	1.5656	<0.001	0.12594	0.6597	0.502	0.437	0.303	0.041629	0.023
OCT_C	90	https://www.gsea-msigdb.org/gsea/msigdb/human/geneset/OCT_C	0.38196	1.5654	<0.001	0.12567	0.6597	0.478	0.368	0.306	0.041459	0.023
YGCGYRCGC_UNKNOWN	105	https://www.gsea-msigdb.org/gsea/msigdb/human/geneset/YGCGYRCGC_UNKNOWN	0.4252	1.5631	<0.001	0.12477	0.6627	0.371	0.288	0.269	0.041928	0.023
SETD7_TARGET_GENES	313	https://www.gsea-msigdb.org/gsea/msigdb/human/geneset/SETD7_TARGET_GENES	0.43439	1.5628	<0.001	0.12414	0.6627	0.406	0.325	0.287	0.041599	0.022
ZNF41_TARGET_GENES	55	https://www.gsea-msigdb.org/gsea/msigdb/human/geneset/ZNF41_TARGET_GENES	0.45741	1.5528	<0.001	0.1303	0.6667	0.491	0.397	0.299	0.043552	0.023
HDGF_TARGET_GENES	283	https://www.gsea-msigdb.org/gsea/msigdb/human/geneset/HDGF_TARGET_GENES	0.41829	1.5499	<0.001	0.13197	0.6677	0.449	0.348	0.305	0.045172	0.024
ZNF134_TARGET_GENES	336	https://www.gsea-msigdb.org/gsea/msigdb/human/geneset/ZNF134_TARGET_GENES	0.39203	1.5477	<0.001	0.13155	0.6697	0.315	0.252	0.248	0.045207	0.024
ZNF322_TARGET_GENES	271	https://www.gsea-msigdb.org/gsea/msigdb/human/geneset/ZNF322_TARGET_GENES	0.42357	1.546	<0.001	0.13248	0.6717	0.417	0.343	0.286	0.045138	0.024
MIR4279	72	https://www.gsea-msigdb.org/gsea/msigdb/human/geneset/MIR4279	0.4	1.5455	<0.001	0.13258	0.6717	0.444	0.357	0.289	0.045383	0.024
OCT1_B	85	https://www.gsea-msigdb.org/gsea/msigdb/human/geneset/OCT1_B	0.38303	1.5441	<0.001	0.13283	0.6757	0.506	0.39	0.313	0.045224	0.024
ZNF133_TARGET_GENES	71	https://www.gsea-msigdb.org/gsea/msigdb/human/geneset/ZNF133_TARGET_GENES	0.44965	1.5436	<0.001	0.13256	0.6757	0.437	0.349	0.287	0.045301	0.024
CAGGTA_AREB6_01	233	https://www.gsea-msigdb.org/gsea/msigdb/human/geneset/CAGGTA_AREB6_01	0.37394	1.5412	<0.001	0.13118	0.6767	0.489	0.415	0.297	0.04454	0.024
ZNF34_TARGET_GENES	85	https://www.gsea-msigdb.org/gsea/msigdb/human/geneset/ZNF34_TARGET_GENES	0.4079	1.5406	<0.001	0.13104	0.6777	0.424	0.362	0.274	0.044349	0.024
CHAF1B_TARGET_GENES	298	https://www.gsea-msigdb.org/gsea/msigdb/human/geneset/CHAF1B_TARGET_GENES	0.40187	1.5391	<0.001	0.13205	0.6787	0.443	0.389	0.283	0.044273	0.024
OCT_Q6	88	https://www.gsea-msigdb.org/gsea/msigdb/human/geneset/OCT_Q6	0.37783	1.5313	<0.001	0.1316	0.6797	0.466	0.357	0.304	0.044837	0.024
GCANCTGNY_MYOD_Q6	285	https://www.gsea-msigdb.org/gsea/msigdb/human/geneset/GCANCTGNY_MYOD_Q6	0.36636	1.5254	<0.001	0.13471	0.6827	0.379	0.328	0.266	0.046557	0.024
CTCAGGG_MIR125B_MIR125A	118	https://www.gsea-msigdb.org/gsea/msigdb/human/geneset/CTCAGGG_MIR125B_MIR125A	0.43176	1.5218	<0.001	0.13646	0.6857	0.398	0.29	0.288	0.047752	0.024
RTAAACA_FREAC2_01	314	https://www.gsea-msigdb.org/gsea/msigdb/human/geneset/RTAAACA_FREAC2_01	0.37657	1.5083	<0.001	0.13728	0.6937	0.513	0.431	0.306	0.046558	0.025
CTTTAAR_UNKNOWN	348	https://www.gsea-msigdb.org/gsea/msigdb/human/geneset/CTTTAAR_UNKNOWN	0.36063	1.5012	<0.001	0.13797	0.6987	0.483	0.424	0.293	0.047978	0.025
ZSCAN5B_TARGET_GENES	17	https://www.gsea-msigdb.org/gsea/msigdb/human/geneset/ZSCAN5B_TARGET_GENES	0.59511	1.7528	0.002012	0.092338	0.4424	0.588	0.288	0.42	0	0.01
FOXO4_01	84	https://www.gsea-msigdb.org/gsea/msigdb/human/geneset/FOXO4_01	0.39817	1.5385	0.002016	0.1319	0.6787	0.56	0.46	0.306	0.044058	0.024
ZNF223_TARGET_GENES	103	https://www.gsea-msigdb.org/gsea/msigdb/human/geneset/ZNF223_TARGET_GENES	0.43634	1.5928	0.002024	0.12249	0.6366	0.485	0.346	0.322	0.039775	0.019
MIR6735_5P	29	https://www.gsea-msigdb.org/gsea/msigdb/human/geneset/MIR6735_5P	0.45274	1.665	0.002033	0.1058	0.5636	0.448	0.318	0.307	0.029413	0.014
MIR4731_5P	85	https://www.gsea-msigdb.org/gsea/msigdb/human/geneset/MIR4731_5P	0.47317	1.7213	0.002041	0.10232	0.5035	0.612	0.373	0.389	0.022945	0.011
MIR3169	21	https://www.gsea-msigdb.org/gsea/msigdb/human/geneset/MIR3169	0.56645	1.8279	0.002045	0.11599	0.2813	0.333	0.152	0.284	0	0.023
SP1_01	85	https://www.gsea-msigdb.org/gsea/msigdb/human/geneset/SP1_01	0.43753	1.6096	0.002045	0.11651	0.6266	0.506	0.394	0.31	0.03657	0.018
FOXO1_02	90	https://www.gsea-msigdb.org/gsea/msigdb/human/geneset/FOXO1_02	0.39634	1.51	0.002045	0.13871	0.6917	0.522	0.437	0.298	0.046354	0.025
GABP_B	100	https://www.gsea-msigdb.org/gsea/msigdb/human/geneset/GABP_B	0.46114	1.5438	0.002049	0.13277	0.6757	0.43	0.37	0.275	0.045067	0.024
ID1_TARGET_GENES	409	https://www.gsea-msigdb.org/gsea/msigdb/human/geneset/ID1_TARGET_GENES	0.40897	1.5408	0.002049	0.13116	0.6767	0.421	0.363	0.285	0.044496	0.024
MIR6825_5P	138	https://www.gsea-msigdb.org/gsea/msigdb/human/geneset/MIR6825_5P	0.4428	1.6924	0.002053	0.10941	0.5385	0.587	0.424	0.345	0.027466	0.014
ZC3H11A_TARGET_GENES	307	https://www.gsea-msigdb.org/gsea/msigdb/human/geneset/ZC3H11A_TARGET_GENES	0.43233	1.6204	0.002053	0.11918	0.6146	0.446	0.336	0.31	0.035937	0.017
MIR3667_3P	57	https://www.gsea-msigdb.org/gsea/msigdb/human/geneset/MIR3667_3P	0.45526	1.6682	0.002062	0.10743	0.5596	0.632	0.423	0.368	0.030225	0.014
AEBP2_TARGET_GENES	387	https://www.gsea-msigdb.org/gsea/msigdb/human/geneset/AEBP2_TARGET_GENES	0.42068	1.5682	0.002062	0.12458	0.6567	0.437	0.364	0.294	0.04124	0.021
MIR149_3P	131	https://www.gsea-msigdb.org/gsea/msigdb/human/geneset/MIR149_3P	0.41357	1.552	0.002062	0.13029	0.6677	0.473	0.365	0.307	0.044263	0.023
MIR3913_5P	36	https://www.gsea-msigdb.org/gsea/msigdb/human/geneset/MIR3913_5P	0.49028	1.7	0.002066	0.1056	0.5275	0.417	0.287	0.299	0.021233	0.013
ZNF584_TARGET_GENES	103	https://www.gsea-msigdb.org/gsea/msigdb/human/geneset/ZNF584_TARGET_GENES	0.47761	1.6914	0.002066	0.1056	0.5385	0.427	0.256	0.323	0.026159	0.013
MIR1285_3P	66	https://www.gsea-msigdb.org/gsea/msigdb/human/geneset/MIR1285_3P	0.46235	1.69	0.002066	0.10582	0.5405	0.561	0.383	0.349	0.027324	0.013
MIR4728_5P	174	https://www.gsea-msigdb.org/gsea/msigdb/human/geneset/MIR4728_5P	0.4166	1.5953	0.002066	0.12089	0.6356	0.477	0.365	0.311	0.038719	0.019
NCOA4_TARGET_GENES	342	https://www.gsea-msigdb.org/gsea/msigdb/human/geneset/NCOA4_TARGET_GENES	0.43255	1.5865	0.002066	0.12874	0.6436	0.471	0.382	0.307	0.042327	0.022
DROSHA_TARGET_GENES	15	https://www.gsea-msigdb.org/gsea/msigdb/human/geneset/DROSHA_TARGET_GENES	0.61918	1.8036	0.00207	0.092199	0.3433	0.467	0.189	0.379	0	0.011
GKCGCNNNNNNNTGAYG_UNKNOWN	18	https://www.gsea-msigdb.org/gsea/msigdb/human/geneset/GKCGCNNNNNNNTGAYG_UNKNOWN	0.60097	1.61	0.00207	0.11674	0.6266	0.444	0.199	0.357	0.036798	0.018
BDP1_TARGET_GENES	383	https://www.gsea-msigdb.org/gsea/msigdb/human/geneset/BDP1_TARGET_GENES	0.39555	1.5364	0.00207	0.13199	0.6787	0.41	0.327	0.293	0.044318	0.024
ZNF423_TARGET_GENES	332	https://www.gsea-msigdb.org/gsea/msigdb/human/geneset/ZNF423_TARGET_GENES	0.38667	1.5104	0.00207	0.13893	0.6917	0.392	0.339	0.272	0.046597	0.025
ZNF274_TARGET_GENES	310	https://www.gsea-msigdb.org/gsea/msigdb/human/geneset/ZNF274_TARGET_GENES	0.37391	1.5033	0.00207	0.13921	0.6957	0.439	0.394	0.278	0.048237	0.025
ZNF10_TARGET_GENES	262	https://www.gsea-msigdb.org/gsea/msigdb/human/geneset/ZNF10_TARGET_GENES	0.38681	1.4488	0.00207	0.15838	0.7377	0.427	0.378	0.277	0.056519	0.032
MIR8085	66	https://www.gsea-msigdb.org/gsea/msigdb/human/geneset/MIR8085	0.4882	1.7233	0.002075	0.1017	0.5005	0.409	0.264	0.304	0.01165	0.012
MEF2_Q6_01	76	https://www.gsea-msigdb.org/gsea/msigdb/human/geneset/MEF2_Q6_01	0.40762	1.5838	0.002075	0.12814	0.6476	0.276	0.204	0.222	0.042946	0.021
MIR4763_5P	19	https://www.gsea-msigdb.org/gsea/msigdb/human/geneset/MIR4763_5P	0.60259	1.745	0.002079	0.097585	0.4565	0.526	0.172	0.437	0	0.011
CTAWWWATA_RSRFC4_Q2	114	https://www.gsea-msigdb.org/gsea/msigdb/human/geneset/CTAWWWATA_RSRFC4_Q2	0.40051	1.5809	0.002079	0.12529	0.6486	0.482	0.387	0.301	0.041828	0.02
MIR6883_5P	123	https://www.gsea-msigdb.org/gsea/msigdb/human/geneset/MIR6883_5P	0.42631	1.5649	0.002079	0.12542	0.6607	0.52	0.397	0.32	0.041124	0.023
MIR12128	57	https://www.gsea-msigdb.org/gsea/msigdb/human/geneset/MIR12128	0.43388	1.6578	0.002083	0.10765	0.5656	0.386	0.308	0.269	0.031575	0.016
CTGYNNCTYTAA_UNKNOWN	34	https://www.gsea-msigdb.org/gsea/msigdb/human/geneset/CTGYNNCTYTAA_UNKNOWN	0.4762	1.6042	0.002083	0.11935	0.6306	0.471	0.366	0.3	0.036852	0.018
MCM3_TARGET_GENES	69	https://www.gsea-msigdb.org/gsea/msigdb/human/geneset/MCM3_TARGET_GENES	0.49512	1.767	0.002088	0.095511	0.4224	0.464	0.282	0.336	0	0.011
H1_6_TARGET_GENES	171	https://www.gsea-msigdb.org/gsea/msigdb/human/geneset/H1_6_TARGET_GENES	0.41581	1.6704	0.002088	0.10908	0.5586	0.48	0.389	0.301	0.029408	0.015
MIR5189_5P	60	https://www.gsea-msigdb.org/gsea/msigdb/human/geneset/MIR5189_5P	0.46333	1.6697	0.002088	0.10888	0.5586	0.583	0.383	0.363	0.029954	0.015
RBM34_TARGET_GENES	327	https://www.gsea-msigdb.org/gsea/msigdb/human/geneset/RBM34_TARGET_GENES	0.42732	1.5426	0.002092	0.13117	0.6757	0.486	0.4	0.307	0.045047	0.024
ZNF577_TARGET_GENES	156	https://www.gsea-msigdb.org/gsea/msigdb/human/geneset/ZNF577_TARGET_GENES	0.39704	1.5355	0.002092	0.13186	0.6797	0.494	0.449	0.278	0.044522	0.024
MIR6840_3P	53	https://www.gsea-msigdb.org/gsea/msigdb/human/geneset/MIR6840_3P	0.43791	1.6711	0.002096	0.1109	0.5586	0.547	0.345	0.361	0.029895	0.016
TITF1_Q3	83	https://www.gsea-msigdb.org/gsea/msigdb/human/geneset/TITF1_Q3	0.4135	1.5721	0.002096	0.12438	0.6557	0.518	0.417	0.306	0.040856	0.02
ZNF410_TARGET_GENES	174	https://www.gsea-msigdb.org/gsea/msigdb/human/geneset/ZNF410_TARGET_GENES	0.41107	1.5123	0.002101	0.1374	0.6907	0.483	0.41	0.293	0.046576	0.024
ZNF92_TARGET_GENES	402	https://www.gsea-msigdb.org/gsea/msigdb/human/geneset/ZNF92_TARGET_GENES	0.43389	1.7186	0.00211	0.10307	0.5035	0.55	0.41	0.345	0.022435	0.011
PCGF1_TARGET_GENES	181	https://www.gsea-msigdb.org/gsea/msigdb/human/geneset/PCGF1_TARGET_GENES	0.41028	1.5388	0.00211	0.132	0.6787	0.536	0.444	0.306	0.044127	0.024
SNRNP70_TARGET_GENES	297	https://www.gsea-msigdb.org/gsea/msigdb/human/geneset/SNRNP70_TARGET_GENES	0.44344	1.5652	0.002114	0.12549	0.6597	0.451	0.332	0.315	0.041291	0.023
ZSCAN4_TARGET_GENES	424	https://www.gsea-msigdb.org/gsea/msigdb/human/geneset/ZSCAN4_TARGET_GENES	0.37897	1.5357	0.002114	0.13249	0.6797	0.493	0.422	0.304	0.044807	0.024
ZNF524_TARGET_GENES	117	https://www.gsea-msigdb.org/gsea/msigdb/human/geneset/ZNF524_TARGET_GENES	0.43434	1.5302	0.002114	0.1321	0.6807	0.479	0.385	0.3	0.045382	0.024
MIR3187_5P	46	https://www.gsea-msigdb.org/gsea/msigdb/human/geneset/MIR3187_5P	0.49067	1.7036	0.002123	0.10489	0.5255	0.565	0.357	0.366	0.020889	0.012
CDC5L_TARGET_GENES	96	https://www.gsea-msigdb.org/gsea/msigdb/human/geneset/CDC5L_TARGET_GENES	0.47414	1.6649	0.002128	0.10477	0.5636	0.49	0.315	0.34	0.029086	0.014
ACAWNRNSRCGG_UNKNOWN	25	https://www.gsea-msigdb.org/gsea/msigdb/human/geneset/ACAWNRNSRCGG_UNKNOWN	0.53479	1.6609	0.002128	0.10687	0.5646	0.64	0.352	0.416	0.032428	0.015
MIR6860	42	https://www.gsea-msigdb.org/gsea/msigdb/human/geneset/MIR6860	0.51924	1.7548	0.002132	0.092758	0.4384	0.643	0.357	0.416	0	0.01
PPAR_DR1_Q2	91	https://www.gsea-msigdb.org/gsea/msigdb/human/geneset/PPAR_DR1_Q2	0.43795	1.5176	0.002132	0.1381	0.6867	0.495	0.352	0.325	0.048202	0.024
TGTTTGY_HNF3_Q6	251	https://www.gsea-msigdb.org/gsea/msigdb/human/geneset/TGTTTGY_HNF3_Q6	0.37291	1.5172	0.002137	0.13715	0.6867	0.498	0.44	0.29	0.047824	0.024
PAX4_01	100	https://www.gsea-msigdb.org/gsea/msigdb/human/geneset/PAX4_01	0.4065	1.5325	0.002155	0.13282	0.6797	0.43	0.346	0.285	0.044951	0.024
PRMT5_TARGET_GENES	17	https://www.gsea-msigdb.org/gsea/msigdb/human/geneset/PRMT5_TARGET_GENES	0.58693	1.671	0.003914	0.1097	0.5586	0.529	0.274	0.385	0.029517	0.016
MIR4764_5P	28	https://www.gsea-msigdb.org/gsea/msigdb/human/geneset/MIR4764_5P	0.49298	1.7321	0.004	0.10489	0.4845	0.357	0.183	0.293	0	0.013
MIR3943	16	https://www.gsea-msigdb.org/gsea/msigdb/human/geneset/MIR3943	0.59825	1.8209	0.004008	0.092883	0.2933	0.375	0.19	0.305	0	0.011
CACCCBINDINGFACTOR_Q6	111	https://www.gsea-msigdb.org/gsea/msigdb/human/geneset/CACCCBINDINGFACTOR_Q6	0.37284	1.5395	0.004008	0.13201	0.6787	0.486	0.413	0.29	0.044308	0.024
MIR4632_5P	28	https://www.gsea-msigdb.org/gsea/msigdb/human/geneset/MIR4632_5P	0.47817	1.7642	0.004024	0.094503	0.4244	0.464	0.318	0.318	0	0.011
ZNF157_TARGET_GENES	24	https://www.gsea-msigdb.org/gsea/msigdb/human/geneset/ZNF157_TARGET_GENES	0.53109	1.6762	0.004024	0.10942	0.5515	0.5	0.233	0.385	0.027901	0.016
MIR4450	22	https://www.gsea-msigdb.org/gsea/msigdb/human/geneset/MIR4450	0.58517	1.7739	0.004057	0.11215	0.4054	0.636	0.259	0.473	0	0.016
MIR24_3P	100	https://www.gsea-msigdb.org/gsea/msigdb/human/geneset/MIR24_3P	0.40876	1.5825	0.004057	0.12676	0.6476	0.33	0.251	0.251	0.042274	0.021
NKX2_5_TARGET_GENES	464	https://www.gsea-msigdb.org/gsea/msigdb/human/geneset/NKX2_5_TARGET_GENES	0.41206	1.5292	0.004073	0.13132	0.6807	0.442	0.382	0.293	0.04521	0.024
THRA_TARGET_GENES	25	https://www.gsea-msigdb.org/gsea/msigdb/human/geneset/THRA_TARGET_GENES	0.53513	1.6178	0.00409	0.11923	0.6146	0.44	0.295	0.311	0.035553	0.017
CTGCAGY_UNKNOWN	253	https://www.gsea-msigdb.org/gsea/msigdb/human/geneset/CTGCAGY_UNKNOWN	0.38111	1.5315	0.00409	0.1333	0.6797	0.364	0.287	0.269	0.045529	0.024
GLI1_TARGET_GENES	156	https://www.gsea-msigdb.org/gsea/msigdb/human/geneset/GLI1_TARGET_GENES	0.41173	1.5292	0.00409	0.13168	0.6807	0.429	0.347	0.287	0.045345	0.024
CCTNTMAGA_UNKNOWN	47	https://www.gsea-msigdb.org/gsea/msigdb/human/geneset/CCTNTMAGA_UNKNOWN	0.45648	1.4938	0.00409	0.14226	0.7057	0.468	0.309	0.326	0.050281	0.026
MIR5699_5P	36	https://www.gsea-msigdb.org/gsea/msigdb/human/geneset/MIR5699_5P	0.45909	1.5378	0.004098	0.13233	0.6787	0.444	0.31	0.308	0.043915	0.024
ZNF561_TARGET_GENES	266	https://www.gsea-msigdb.org/gsea/msigdb/human/geneset/ZNF561_TARGET_GENES	0.39111	1.5344	0.004098	0.13251	0.6797	0.466	0.39	0.296	0.044872	0.024
ZNF680_TARGET_GENES	236	https://www.gsea-msigdb.org/gsea/msigdb/human/geneset/ZNF680_TARGET_GENES	0.40576	1.5297	0.004107	0.13186	0.6807	0.508	0.443	0.294	0.045342	0.024
ZNF140_TARGET_GENES	219	https://www.gsea-msigdb.org/gsea/msigdb/human/geneset/ZNF140_TARGET_GENES	0.38481	1.5181	0.004107	0.13788	0.6867	0.452	0.407	0.277	0.04776	0.024
ZNF669_TARGET_GENES	38	https://www.gsea-msigdb.org/gsea/msigdb/human/geneset/ZNF669_TARGET_GENES	0.52147	1.6788	0.004115	0.10826	0.5485	0.632	0.362	0.405	0.028357	0.015
MIR6764_5P	67	https://www.gsea-msigdb.org/gsea/msigdb/human/geneset/MIR6764_5P	0.43433	1.6354	0.004115	0.11762	0.5996	0.567	0.406	0.34	0.034633	0.018
HNF1_Q6	87	https://www.gsea-msigdb.org/gsea/msigdb/human/geneset/HNF1_Q6	0.39675	1.5988	0.004115	0.12517	0.6326	0.609	0.449	0.34	0.038754	0.02
MIR4533	97	https://www.gsea-msigdb.org/gsea/msigdb/human/geneset/MIR4533	0.44684	1.6116	0.004124	0.12008	0.6246	0.515	0.378	0.325	0.037994	0.018
CREB3_TARGET_GENES	136	https://www.gsea-msigdb.org/gsea/msigdb/human/geneset/CREB3_TARGET_GENES	0.43032	1.517	0.004124	0.13693	0.6867	0.434	0.336	0.294	0.047692	0.024
STAT5A_02	56	https://www.gsea-msigdb.org/gsea/msigdb/human/geneset/STAT5A_02	0.47992	1.6624	0.004132	0.10678	0.5646	0.536	0.347	0.353	0.032752	0.014
MIR6792_3P	54	https://www.gsea-msigdb.org/gsea/msigdb/human/geneset/MIR6792_3P	0.44863	1.61	0.004132	0.11747	0.6266	0.315	0.18	0.26	0.037028	0.018
TAFAZZIN_TARGET_GENES	140	https://www.gsea-msigdb.org/gsea/msigdb/human/geneset/TAFAZZIN_TARGET_GENES	0.40197	1.5741	0.004132	0.12417	0.6557	0.529	0.385	0.332	0.041063	0.021
MIR1827	146	https://www.gsea-msigdb.org/gsea/msigdb/human/geneset/MIR1827	0.37429	1.5624	0.004132	0.12432	0.6627	0.384	0.325	0.265	0.041754	0.022
MIF1_01	58	https://www.gsea-msigdb.org/gsea/msigdb/human/geneset/MIF1_01	0.42395	1.5231	0.004132	0.13538	0.6827	0.534	0.427	0.309	0.047514	0.024
SUPT16H_TARGET_GENES	544	https://www.gsea-msigdb.org/gsea/msigdb/human/geneset/SUPT16H_TARGET_GENES	0.38055	1.5039	0.004141	0.13845	0.6947	0.487	0.432	0.301	0.047473	0.025
ZNF350_TARGET_GENES	472	https://www.gsea-msigdb.org/gsea/msigdb/human/geneset/ZNF350_TARGET_GENES	0.37798	1.4601	0.004141	0.15489	0.7317	0.422	0.394	0.275	0.054112	0.03
CTGAGCC_MIR24	77	https://www.gsea-msigdb.org/gsea/msigdb/human/geneset/CTGAGCC_MIR24	0.41926	1.631	0.004149	0.11933	0.6036	0.623	0.5	0.315	0.035366	0.018
ZNF184_TARGET_GENES	415	https://www.gsea-msigdb.org/gsea/msigdb/human/geneset/ZNF184_TARGET_GENES	0.38317	1.5098	0.004149	0.13829	0.6927	0.463	0.415	0.289	0.046414	0.025
TERT_TARGET_GENES	22	https://www.gsea-msigdb.org/gsea/msigdb/human/geneset/TERT_TARGET_GENES	0.53324	1.6545	0.004158	0.10973	0.5726	0.5	0.314	0.344	0.031583	0.015
ACAGGGT_MIR10A_MIR10B	46	https://www.gsea-msigdb.org/gsea/msigdb/human/geneset/ACAGGGT_MIR10A_MIR10B	0.46983	1.6252	0.004158	0.12176	0.6086	0.522	0.374	0.329	0.036536	0.018
PHF21A_TARGET_GENES	107	https://www.gsea-msigdb.org/gsea/msigdb/human/geneset/PHF21A_TARGET_GENES	0.42731	1.5313	0.004158	0.132	0.6797	0.393	0.321	0.271	0.044974	0.024
RYBP_TARGET_GENES	563	https://www.gsea-msigdb.org/gsea/msigdb/human/geneset/RYBP_TARGET_GENES	0.36391	1.5086	0.004158	0.13863	0.6937	0.398	0.371	0.273	0.047158	0.025
GACAATC_MIR219	52	https://www.gsea-msigdb.org/gsea/msigdb/human/geneset/GACAATC_MIR219	0.47175	1.6261	0.004167	0.1242	0.6066	0.462	0.32	0.316	0.037516	0.018
SMTTTTGT_UNKNOWN	136	https://www.gsea-msigdb.org/gsea/msigdb/human/geneset/SMTTTTGT_UNKNOWN	0.40818	1.5569	0.004167	0.1264	0.6647	0.544	0.443	0.309	0.042235	0.022
ZNF528_TARGET_GENES	243	https://www.gsea-msigdb.org/gsea/msigdb/human/geneset/ZNF528_TARGET_GENES	0.38793	1.5215	0.004167	0.13644	0.6857	0.412	0.381	0.264	0.047616	0.024
ZNF579_TARGET_GENES	263	https://www.gsea-msigdb.org/gsea/msigdb/human/geneset/ZNF579_TARGET_GENES	0.40279	1.4851	0.004167	0.14291	0.7097	0.529	0.441	0.307	0.050356	0.028
MIR661	54	https://www.gsea-msigdb.org/gsea/msigdb/human/geneset/MIR661	0.46803	1.6658	0.004193	0.10716	0.5626	0.574	0.372	0.363	0.029782	0.015
MIR4691_5P	55	https://www.gsea-msigdb.org/gsea/msigdb/human/geneset/MIR4691_5P	0.43887	1.5777	0.004193	0.12336	0.6526	0.309	0.18	0.255	0.041858	0.02
COUP_01	82	https://www.gsea-msigdb.org/gsea/msigdb/human/geneset/COUP_01	0.4472	1.5746	0.004246	0.12414	0.6557	0.488	0.322	0.335	0.041105	0.02
AP4_01	96	https://www.gsea-msigdb.org/gsea/msigdb/human/geneset/AP4_01	0.37794	1.5427	0.004246	0.13182	0.6757	0.479	0.407	0.288	0.045188	0.024
MIR92A_2_5P	66	https://www.gsea-msigdb.org/gsea/msigdb/human/geneset/MIR92A_2_5P	0.50718	1.6923	0.004292	0.10777	0.5385	0.561	0.297	0.398	0.027016	0.014
PIAS4_TARGET_GENES	19	https://www.gsea-msigdb.org/gsea/msigdb/human/geneset/PIAS4_TARGET_GENES	0.58416	1.6847	0.00431	0.10836	0.5445	0.579	0.334	0.387	0.029724	0.014
METHYLCYTOSINE_DIOXYGENASE_TET_UNIPROT_A0A023HHK9_UNREVIEWED_TARGET_GENES	51	https://www.gsea-msigdb.org/gsea/msigdb/human/geneset/METHYLCYTOSINE_DIOXYGENASE_TET_UNIPROT_A0A023HHK9_UNREVIEWED_TARGET_GENES	0.4738	1.6489	0.006024	0.11583	0.5796	0.471	0.323	0.321	0.03362	0.017
PIT1_Q6	82	https://www.gsea-msigdb.org/gsea/msigdb/human/geneset/PIT1_Q6	0.36288	1.4881	0.006024	0.14257	0.7077	0.659	0.517	0.322	0.05069	0.027
MIR5001_5P	70	https://www.gsea-msigdb.org/gsea/msigdb/human/geneset/MIR5001_5P	0.43683	1.6163	0.006048	0.11973	0.6176	0.571	0.397	0.348	0.036678	0.017
ARID3B_TARGET_GENES	42	https://www.gsea-msigdb.org/gsea/msigdb/human/geneset/ARID3B_TARGET_GENES	0.51149	1.7289	0.006085	0.10161	0.4905	0.524	0.317	0.36	0	0.011
MIR4283	71	https://www.gsea-msigdb.org/gsea/msigdb/human/geneset/MIR4283	0.42388	1.6293	0.006085	0.1207	0.6056	0.634	0.442	0.357	0.037219	0.018
MIR762	68	https://www.gsea-msigdb.org/gsea/msigdb/human/geneset/MIR762	0.43939	1.5826	0.00611	0.12728	0.6476	0.574	0.397	0.35	0.042484	0.021
MIR326	38	https://www.gsea-msigdb.org/gsea/msigdb/human/geneset/MIR326	0.49863	1.643	0.006135	0.1139	0.5866	0.526	0.35	0.344	0.033482	0.017
SUMO1_TARGET_GENES	330	https://www.gsea-msigdb.org/gsea/msigdb/human/geneset/SUMO1_TARGET_GENES	0.39849	1.5144	0.006135	0.13674	0.6897	0.379	0.32	0.271	0.047007	0.024
MIR1915_3P	50	https://www.gsea-msigdb.org/gsea/msigdb/human/geneset/MIR1915_3P	0.44866	1.677	0.006148	0.10955	0.5515	0.54	0.348	0.355	0.028284	0.016
ACTWSNACTNY_UNKNOWN	38	https://www.gsea-msigdb.org/gsea/msigdb/human/geneset/ACTWSNACTNY_UNKNOWN	0.48759	1.5329	0.006148	0.13308	0.6797	0.605	0.399	0.366	0.045168	0.024
MIR27A_3P_MIR27B_3P	217	https://www.gsea-msigdb.org/gsea/msigdb/human/geneset/MIR27A_3P_MIR27B_3P	0.39281	1.4916	0.006148	0.1423	0.7067	0.35	0.278	0.261	0.050218	0.026
MYAATNNNNNNNGGC_UNKNOWN	36	https://www.gsea-msigdb.org/gsea/msigdb/human/geneset/MYAATNNNNNNNGGC_UNKNOWN	0.44954	1.5837	0.00616	0.12707	0.6476	0.528	0.339	0.351	0.042515	0.02
MIR9985	217	https://www.gsea-msigdb.org/gsea/msigdb/human/geneset/MIR9985	0.39362	1.4921	0.00616	0.14274	0.7067	0.35	0.278	0.261	0.050351	0.027
MIR5699_3P	21	https://www.gsea-msigdb.org/gsea/msigdb/human/geneset/MIR5699_3P	0.56726	1.6845	0.006173	0.10725	0.5445	0.286	0.0892	0.261	0.029435	0.014
MIR3154	32	https://www.gsea-msigdb.org/gsea/msigdb/human/geneset/MIR3154	0.49038	1.5897	0.006173	0.12615	0.6396	0.469	0.311	0.324	0.040565	0.02
ZNF563_TARGET_GENES	180	https://www.gsea-msigdb.org/gsea/msigdb/human/geneset/ZNF563_TARGET_GENES	0.38574	1.5056	0.006173	0.1386	0.6947	0.417	0.374	0.268	0.047313	0.025
ZNF85_TARGET_GENES	91	https://www.gsea-msigdb.org/gsea/msigdb/human/geneset/ZNF85_TARGET_GENES	0.42006	1.4859	0.006173	0.14411	0.7097	0.429	0.365	0.276	0.051122	0.028
CTCTGGA_MIR520A_MIR525	61	https://www.gsea-msigdb.org/gsea/msigdb/human/geneset/CTCTGGA_MIR520A_MIR525	0.44954	1.6076	0.006198	0.11698	0.6266	0.328	0.245	0.25	0.036795	0.018
GAGCCAG_MIR149	45	https://www.gsea-msigdb.org/gsea/msigdb/human/geneset/GAGCCAG_MIR149	0.45331	1.5056	0.006198	0.13826	0.6947	0.556	0.389	0.342	0.047195	0.025
ZNF250_TARGET_GENES	173	https://www.gsea-msigdb.org/gsea/msigdb/human/geneset/ZNF250_TARGET_GENES	0.45292	1.6188	0.006211	0.11967	0.6146	0.451	0.362	0.295	0.036011	0.017
AGGGCAG_MIR18A	43	https://www.gsea-msigdb.org/gsea/msigdb/human/geneset/AGGGCAG_MIR18A	0.48401	1.6691	0.006224	0.10714	0.5596	0.488	0.298	0.345	0.029592	0.014
MIR5587_5P	48	https://www.gsea-msigdb.org/gsea/msigdb/human/geneset/MIR5587_5P	0.49219	1.5774	0.006237	0.12318	0.6536	0.333	0.194	0.271	0.041722	0.02
DBP_Q6	84	https://www.gsea-msigdb.org/gsea/msigdb/human/geneset/DBP_Q6	0.40316	1.5435	0.006237	0.13215	0.6757	0.357	0.322	0.245	0.045145	0.024
RSRFC4_01	69	https://www.gsea-msigdb.org/gsea/msigdb/human/geneset/RSRFC4_01	0.42019	1.6207	0.00625	0.11961	0.6136	0.507	0.388	0.314	0.036146	0.017
DICER1_TARGET_GENES	30	https://www.gsea-msigdb.org/gsea/msigdb/human/geneset/DICER1_TARGET_GENES	0.4917	1.5961	0.00625	0.12187	0.6356	0.433	0.288	0.31	0.039289	0.019
NFXL1_TARGET_GENES	131	https://www.gsea-msigdb.org/gsea/msigdb/human/geneset/NFXL1_TARGET_GENES	0.41868	1.5806	0.00625	0.12393	0.6486	0.58	0.419	0.344	0.041233	0.02
MIR4709_5P	40	https://www.gsea-msigdb.org/gsea/msigdb/human/geneset/MIR4709_5P	0.47211	1.5809	0.006263	0.1247	0.6486	0.45	0.308	0.313	0.041627	0.02
SOX10_TARGET_GENES	68	https://www.gsea-msigdb.org/gsea/msigdb/human/geneset/SOX10_TARGET_GENES	0.42129	1.5638	0.006263	0.12528	0.6627	0.397	0.309	0.277	0.041621	0.023
TAATTA_CHX10_01	238	https://www.gsea-msigdb.org/gsea/msigdb/human/geneset/TAATTA_CHX10_01	0.34096	1.4794	0.006263	0.14603	0.7167	0.458	0.411	0.28	0.050723	0.029
MIR3663_3P	46	https://www.gsea-msigdb.org/gsea/msigdb/human/geneset/MIR3663_3P	0.50635	1.6746	0.006276	0.11011	0.5535	0.717	0.41	0.426	0.029847	0.016
ZNF362_TARGET_GENES	213	https://www.gsea-msigdb.org/gsea/msigdb/human/geneset/ZNF362_TARGET_GENES	0.38148	1.4882	0.006276	0.14274	0.7077	0.413	0.371	0.268	0.050802	0.027
MIR6861_5P	30	https://www.gsea-msigdb.org/gsea/msigdb/human/geneset/MIR6861_5P	0.50586	1.5841	0.006302	0.12819	0.6466	0.6	0.373	0.378	0.04282	0.021
MIR7113_5P	50	https://www.gsea-msigdb.org/gsea/msigdb/human/geneset/MIR7113_5P	0.46093	1.7141	0.006316	0.10044	0.5095	0.44	0.243	0.335	0.020915	0.012
ZNF260_TARGET_GENES	278	https://www.gsea-msigdb.org/gsea/msigdb/human/geneset/ZNF260_TARGET_GENES	0.3905	1.4994	0.006316	0.13948	0.7027	0.46	0.422	0.278	0.048029	0.025
HNF4_01_B	95	https://www.gsea-msigdb.org/gsea/msigdb/human/geneset/HNF4_01_B	0.45503	1.6145	0.006343	0.1193	0.6236	0.526	0.349	0.348	0.037587	0.018
MIR4763_3P	89	https://www.gsea-msigdb.org/gsea/msigdb/human/geneset/MIR4763_3P	0.42203	1.5808	0.006356	0.12422	0.6486	0.393	0.249	0.299	0.041429	0.02
GATA2_01	39	https://www.gsea-msigdb.org/gsea/msigdb/human/geneset/GATA2_01	0.50714	1.6048	0.006369	0.11934	0.6306	0.487	0.35	0.319	0.037073	0.018
AREB6_04	86	https://www.gsea-msigdb.org/gsea/msigdb/human/geneset/AREB6_04	0.41015	1.5241	0.006383	0.13442	0.6827	0.488	0.374	0.31	0.046493	0.024
CBX5_TARGET_GENES	210	https://www.gsea-msigdb.org/gsea/msigdb/human/geneset/CBX5_TARGET_GENES	0.42762	1.6374	0.006397	0.11568	0.5946	0.486	0.355	0.323	0.034444	0.017
MIR874_3P	17	https://www.gsea-msigdb.org/gsea/msigdb/human/geneset/MIR874_3P	0.60898	1.6463	0.00641	0.11628	0.5796	0.588	0.333	0.393	0.033222	0.017
MIR6803_5P	19	https://www.gsea-msigdb.org/gsea/msigdb/human/geneset/MIR6803_5P	0.57488	1.7166	0.007937	0.10128	0.5045	0.263	0.103	0.237	0.021581	0.012
CATRRAGC_UNKNOWN	43	https://www.gsea-msigdb.org/gsea/msigdb/human/geneset/CATRRAGC_UNKNOWN	0.42464	1.5968	0.008016	0.12313	0.6356	0.558	0.418	0.327	0.039661	0.019
TCCCCAC_MIR491	17	https://www.gsea-msigdb.org/gsea/msigdb/human/geneset/TCCCCAC_MIR491	0.53617	1.6189	0.008065	0.12028	0.6146	0.353	0.106	0.316	0.036225	0.017
AP4_Q6_01	65	https://www.gsea-msigdb.org/gsea/msigdb/human/geneset/AP4_Q6_01	0.43382	1.6451	0.008081	0.11465	0.5826	0.369	0.279	0.269	0.032871	0.017
HEN1_01	53	https://www.gsea-msigdb.org/gsea/msigdb/human/geneset/HEN1_01	0.41421	1.5337	0.008081	0.13299	0.6797	0.509	0.386	0.315	0.044981	0.024
MIR376A_5P	15	https://www.gsea-msigdb.org/gsea/msigdb/human/geneset/MIR376A_5P	0.56517	1.5738	0.008114	0.12408	0.6557	0.333	0.188	0.271	0.041051	0.021
AP4_Q5	96	https://www.gsea-msigdb.org/gsea/msigdb/human/geneset/AP4_Q5	0.40995	1.6324	0.00813	0.11935	0.6036	0.5	0.384	0.312	0.035258	0.018
MIR6879_5P	32	https://www.gsea-msigdb.org/gsea/msigdb/human/geneset/MIR6879_5P	0.43585	1.6483	0.008147	0.11569	0.5796	0.438	0.318	0.3	0.033621	0.017
CASP8AP2_TARGET_GENES	102	https://www.gsea-msigdb.org/gsea/msigdb/human/geneset/CASP8AP2_TARGET_GENES	0.43106	1.5192	0.00818	0.13767	0.6857	0.431	0.357	0.282	0.047954	0.024
CAVIN1_TARGET_GENES	23	https://www.gsea-msigdb.org/gsea/msigdb/human/geneset/CAVIN1_TARGET_GENES	0.52245	1.5023	0.008197	0.13844	0.6967	0.522	0.336	0.348	0.048075	0.025
SUPT20H_TARGET_GENES	435	https://www.gsea-msigdb.org/gsea/msigdb/human/geneset/SUPT20H_TARGET_GENES	0.42406	1.5311	0.008214	0.13146	0.6797	0.446	0.39	0.291	0.044701	0.024
MIR7843_5P	28	https://www.gsea-msigdb.org/gsea/msigdb/human/geneset/MIR7843_5P	0.46198	1.6895	0.00823	0.10317	0.5405	0.429	0.318	0.293	0.026496	0.013
MIR6876_5P	81	https://www.gsea-msigdb.org/gsea/msigdb/human/geneset/MIR6876_5P	0.41102	1.4658	0.00823	0.15081	0.7277	0.42	0.336	0.282	0.05296	0.03
MYB_Q6	70	https://www.gsea-msigdb.org/gsea/msigdb/human/geneset/MYB_Q6	0.39986	1.5629	0.008247	0.12462	0.6627	0.486	0.43	0.28	0.041763	0.022
ZSCAN30_TARGET_GENES	540	https://www.gsea-msigdb.org/gsea/msigdb/human/geneset/ZSCAN30_TARGET_GENES	0.40321	1.5599	0.008247	0.12498	0.6627	0.43	0.379	0.29	0.041784	0.023
NKX2_3_TARGET_GENES	189	https://www.gsea-msigdb.org/gsea/msigdb/human/geneset/NKX2_3_TARGET_GENES	0.40475	1.4627	0.008247	0.15305	0.7287	0.386	0.323	0.269	0.053361	0.03
MIR3122	27	https://www.gsea-msigdb.org/gsea/msigdb/human/geneset/MIR3122	0.48966	1.6183	0.008264	0.11938	0.6146	0.37	0.287	0.265	0.035757	0.017
MIR449B_3P	42	https://www.gsea-msigdb.org/gsea/msigdb/human/geneset/MIR449B_3P	0.44009	1.5356	0.008264	0.13216	0.6797	0.286	0.187	0.234	0.044664	0.024
PGM3_TARGET_GENES	92	https://www.gsea-msigdb.org/gsea/msigdb/human/geneset/PGM3_TARGET_GENES	0.45754	1.5245	0.008264	0.13442	0.6827	0.554	0.415	0.329	0.046137	0.024
MIR4529_5P	21	https://www.gsea-msigdb.org/gsea/msigdb/human/geneset/MIR4529_5P	0.56813	1.7292	0.008299	0.10635	0.4885	0.524	0.219	0.41	0	0.012
MIR6722_3P	47	https://www.gsea-msigdb.org/gsea/msigdb/human/geneset/MIR6722_3P	0.46557	1.6618	0.008299	0.10672	0.5646	0.468	0.328	0.317	0.032686	0.015
MIR4725_3P	99	https://www.gsea-msigdb.org/gsea/msigdb/human/geneset/MIR4725_3P	0.40292	1.4906	0.008299	0.14245	0.7067	0.566	0.427	0.329	0.050297	0.027
MIR3064_5P	43	https://www.gsea-msigdb.org/gsea/msigdb/human/geneset/MIR3064_5P	0.4395	1.4854	0.008316	0.1432	0.7097	0.488	0.338	0.325	0.050572	0.028
MIR491_5P	32	https://www.gsea-msigdb.org/gsea/msigdb/human/geneset/MIR491_5P	0.47985	1.6224	0.008333	0.12091	0.6136	0.531	0.32	0.363	0.037225	0.017
MIR4680_5P	16	https://www.gsea-msigdb.org/gsea/msigdb/human/geneset/MIR4680_5P	0.55253	1.611	0.008333	0.11781	0.6256	0.25	0.198	0.201	0.037032	0.018
HES4_TARGET_GENES	188	https://www.gsea-msigdb.org/gsea/msigdb/human/geneset/HES4_TARGET_GENES	0.42839	1.5187	0.008333	0.13755	0.6867	0.468	0.362	0.307	0.047894	0.024
ZNF816_TARGET_GENES	155	https://www.gsea-msigdb.org/gsea/msigdb/human/geneset/ZNF816_TARGET_GENES	0.40942	1.5491	0.008351	0.13259	0.6687	0.49	0.384	0.309	0.045339	0.024
MIR7106_3P	17	https://www.gsea-msigdb.org/gsea/msigdb/human/geneset/MIR7106_3P	0.64242	1.7789	0.008421	0.11773	0.3974	0.706	0.248	0.532	0	0.02
CTCCAAG_MIR432	37	https://www.gsea-msigdb.org/gsea/msigdb/human/geneset/CTCCAAG_MIR432	0.47425	1.5718	0.008421	0.12411	0.6557	0.703	0.449	0.389	0.040679	0.019
FAC1_01	60	https://www.gsea-msigdb.org/gsea/msigdb/human/geneset/FAC1_01	0.41846	1.5086	0.008421	0.13829	0.6937	0.517	0.394	0.316	0.047037	0.025
ZNF436_TARGET_GENES	153	https://www.gsea-msigdb.org/gsea/msigdb/human/geneset/ZNF436_TARGET_GENES	0.46106	1.6451	0.008439	0.11565	0.5826	0.595	0.39	0.371	0.033181	0.017
CAGCAGG_MIR370	47	https://www.gsea-msigdb.org/gsea/msigdb/human/geneset/CAGCAGG_MIR370	0.48516	1.581	0.008439	0.1257	0.6486	0.404	0.223	0.316	0.04203	0.02
ER_Q6_02	85	https://www.gsea-msigdb.org/gsea/msigdb/human/geneset/ER_Q6_02	0.38928	1.5149	0.008439	0.13694	0.6897	0.365	0.287	0.263	0.046958	0.024
TCANNTGAY_SREBP1_01	157	https://www.gsea-msigdb.org/gsea/msigdb/human/geneset/TCANNTGAY_SREBP1_01	0.38368	1.4517	0.008439	0.15767	0.7327	0.529	0.449	0.298	0.056343	0.032
KMCATNNWGGA_UNKNOWN	37	https://www.gsea-msigdb.org/gsea/msigdb/human/geneset/KMCATNNWGGA_UNKNOWN	0.51277	1.633	0.008475	0.12043	0.5996	0.486	0.337	0.324	0.035591	0.018
DR3_Q4	42	https://www.gsea-msigdb.org/gsea/msigdb/human/geneset/DR3_Q4	0.45564	1.5687	0.008493	0.12499	0.6567	0.5	0.349	0.327	0.041393	0.021
MIR4673	53	https://www.gsea-msigdb.org/gsea/msigdb/human/geneset/MIR4673	0.4228	1.5422	0.008493	0.13035	0.6757	0.566	0.452	0.313	0.044595	0.024
MIR7515	45	https://www.gsea-msigdb.org/gsea/msigdb/human/geneset/MIR7515	0.4111	1.491	0.008493	0.14264	0.7067	0.511	0.39	0.314	0.050105	0.027
MIR4436B_3P	31	https://www.gsea-msigdb.org/gsea/msigdb/human/geneset/MIR4436B_3P	0.42663	1.5893	0.01004	0.12594	0.6396	0.419	0.318	0.287	0.040349	0.02
MIR2110	53	https://www.gsea-msigdb.org/gsea/msigdb/human/geneset/MIR2110	0.4106	1.5086	0.01006	0.13798	0.6937	0.396	0.32	0.271	0.046916	0.025
MIR4447	89	https://www.gsea-msigdb.org/gsea/msigdb/human/geneset/MIR4447	0.43259	1.6419	0.01008	0.11433	0.5906	0.618	0.429	0.358	0.033487	0.017
IK2_01	82	https://www.gsea-msigdb.org/gsea/msigdb/human/geneset/IK2_01	0.3746	1.4536	0.01012	0.15747	0.7327	0.463	0.413	0.275	0.054463	0.031
MIR6842_3P	36	https://www.gsea-msigdb.org/gsea/msigdb/human/geneset/MIR6842_3P	0.48824	1.6219	0.01014	0.11887	0.6136	0.361	0.275	0.263	0.03641	0.017
PAX5_01	53	https://www.gsea-msigdb.org/gsea/msigdb/human/geneset/PAX5_01	0.42455	1.5428	0.01018	0.13222	0.6757	0.264	0.198	0.213	0.045342	0.024
MEF2D_TARGET_GENES	172	https://www.gsea-msigdb.org/gsea/msigdb/human/geneset/MEF2D_TARGET_GENES	0.43023	1.5515	0.01022	0.13036	0.6677	0.39	0.346	0.262	0.044328	0.023
MIR378G	23	https://www.gsea-msigdb.org/gsea/msigdb/human/geneset/MIR378G	0.56186	1.7679	0.01025	0.1022	0.4214	0.478	0.246	0.362	0	0.014
ZNF660_TARGET_GENES	238	https://www.gsea-msigdb.org/gsea/msigdb/human/geneset/ZNF660_TARGET_GENES	0.39781	1.5198	0.01025	0.13783	0.6857	0.399	0.353	0.268	0.048071	0.024
ELF2_TARGET_GENES	483	https://www.gsea-msigdb.org/gsea/msigdb/human/geneset/ELF2_TARGET_GENES	0.42156	1.5083	0.01025	0.13798	0.6937	0.375	0.327	0.272	0.046796	0.025
MIR6726_5P	18	https://www.gsea-msigdb.org/gsea/msigdb/human/geneset/MIR6726_5P	0.53682	1.6114	0.01031	0.11953	0.6246	0.5	0.323	0.339	0.037749	0.018
ZIC3_01	106	https://www.gsea-msigdb.org/gsea/msigdb/human/geneset/ZIC3_01	0.3881	1.5168	0.01031	0.13692	0.6867	0.557	0.44	0.317	0.047561	0.024
ZNF354B_TARGET_GENES	58	https://www.gsea-msigdb.org/gsea/msigdb/human/geneset/ZNF354B_TARGET_GENES	0.48716	1.5705	0.01037	0.12483	0.6557	0.5	0.325	0.34	0.041817	0.021
FREAC2_01	95	https://www.gsea-msigdb.org/gsea/msigdb/human/geneset/FREAC2_01	0.38343	1.4697	0.01039	0.14768	0.7247	0.568	0.46	0.311	0.052387	0.029
MIR342_3P	41	https://www.gsea-msigdb.org/gsea/msigdb/human/geneset/MIR342_3P	0.45771	1.611	0.01044	0.11855	0.6256	0.463	0.318	0.318	0.037268	0.018
EBNA1BP2_TARGET_GENES	113	https://www.gsea-msigdb.org/gsea/msigdb/human/geneset/EBNA1BP2_TARGET_GENES	0.40108	1.4991	0.01046	0.13919	0.7027	0.54	0.424	0.316	0.047801	0.025
ZNF843_TARGET_GENES	274	https://www.gsea-msigdb.org/gsea/msigdb/human/geneset/ZNF843_TARGET_GENES	0.39108	1.4899	0.01046	0.14245	0.7067	0.412	0.355	0.277	0.050656	0.026
ZNF33A_TARGET_GENES	71	https://www.gsea-msigdb.org/gsea/msigdb/human/geneset/ZNF33A_TARGET_GENES	0.41657	1.474	0.01046	0.14718	0.7197	0.507	0.414	0.3	0.052347	0.029
E12_Q6	87	https://www.gsea-msigdb.org/gsea/msigdb/human/geneset/E12_Q6	0.39482	1.5046	0.01048	0.13812	0.6947	0.609	0.46	0.333	0.047365	0.025
TBP_01	67	https://www.gsea-msigdb.org/gsea/msigdb/human/geneset/TBP_01	0.39803	1.5464	0.0105	0.13237	0.6707	0.507	0.406	0.305	0.045298	0.024
GREB1_TARGET_GENES	266	https://www.gsea-msigdb.org/gsea/msigdb/human/geneset/GREB1_TARGET_GENES	0.41479	1.5737	0.01055	0.12362	0.6557	0.541	0.399	0.339	0.040871	0.02
MIR1275	91	https://www.gsea-msigdb.org/gsea/msigdb/human/geneset/MIR1275	0.40825	1.5805	0.01057	0.12348	0.6486	0.593	0.455	0.328	0.041038	0.02
ER_Q6_01	79	https://www.gsea-msigdb.org/gsea/msigdb/human/geneset/ER_Q6_01	0.38933	1.4984	0.01057	0.13917	0.7037	0.494	0.405	0.297	0.047865	0.025
COUP_DR1_Q6	87	https://www.gsea-msigdb.org/gsea/msigdb/human/geneset/COUP_DR1_Q6	0.42961	1.474	0.01059	0.14699	0.7197	0.494	0.378	0.312	0.052242	0.029
TCF1P_Q6	82	https://www.gsea-msigdb.org/gsea/msigdb/human/geneset/TCF1P_Q6	0.37565	1.4277	0.01066	0.16646	0.7478	0.341	0.287	0.246	0.061126	0.034
GAGCTGG_MIR337	55	https://www.gsea-msigdb.org/gsea/msigdb/human/geneset/GAGCTGG_MIR337	0.42569	1.5483	0.012	0.13217	0.6697	0.4	0.32	0.274	0.045696	0.024
GCCNNNWTAAR_UNKNOWN	54	https://www.gsea-msigdb.org/gsea/msigdb/human/geneset/GCCNNNWTAAR_UNKNOWN	0.39684	1.6223	0.01202	0.12018	0.6136	0.481	0.361	0.31	0.036949	0.017
LHX2_TARGET_GENES	443	https://www.gsea-msigdb.org/gsea/msigdb/human/geneset/LHX2_TARGET_GENES	0.41209	1.5375	0.01215	0.13179	0.6787	0.429	0.376	0.287	0.043682	0.024
ZNF785_TARGET_GENES	22	https://www.gsea-msigdb.org/gsea/msigdb/human/geneset/ZNF785_TARGET_GENES	0.52447	1.5151	0.01215	0.13782	0.6897	0.636	0.377	0.398	0.047192	0.024
MIR650	42	https://www.gsea-msigdb.org/gsea/msigdb/human/geneset/MIR650	0.45868	1.5753	0.01217	0.12383	0.6557	0.405	0.29	0.289	0.041288	0.02
TFCP2_TARGET_GENES	35	https://www.gsea-msigdb.org/gsea/msigdb/human/geneset/TFCP2_TARGET_GENES	0.45754	1.491	0.01219	0.14236	0.7067	0.486	0.396	0.295	0.049993	0.026
MIR1252_5P	109	https://www.gsea-msigdb.org/gsea/msigdb/human/geneset/MIR1252_5P	0.37124	1.4684	0.01222	0.14884	0.7277	0.44	0.42	0.26	0.052494	0.029
MIR5698	58	https://www.gsea-msigdb.org/gsea/msigdb/human/geneset/MIR5698	0.45709	1.6237	0.01225	0.12005	0.6116	0.448	0.297	0.318	0.036683	0.017
MIR3160_3P	24	https://www.gsea-msigdb.org/gsea/msigdb/human/geneset/MIR3160_3P	0.5305	1.6138	0.01227	0.11869	0.6246	0.333	0.184	0.273	0.037279	0.018
HOXC6_TARGET_GENES	384	https://www.gsea-msigdb.org/gsea/msigdb/human/geneset/HOXC6_TARGET_GENES	0.40176	1.4749	0.01227	0.14641	0.7197	0.432	0.383	0.283	0.051935	0.029
NR1D1_TARGET_GENES	35	https://www.gsea-msigdb.org/gsea/msigdb/human/geneset/NR1D1_TARGET_GENES	0.51427	1.5624	0.0123	0.12386	0.6627	0.6	0.381	0.373	0.041592	0.021
MIR6818_3P	35	https://www.gsea-msigdb.org/gsea/msigdb/human/geneset/MIR6818_3P	0.45657	1.6436	0.01232	0.11357	0.5846	0.543	0.346	0.357	0.033317	0.017
GUCY1B1_TARGET_GENES	208	https://www.gsea-msigdb.org/gsea/msigdb/human/geneset/GUCY1B1_TARGET_GENES	0.42591	1.5253	0.01232	0.13442	0.6827	0.361	0.326	0.251	0.046542	0.024
ZNF282_TARGET_GENES	319	https://www.gsea-msigdb.org/gsea/msigdb/human/geneset/ZNF282_TARGET_GENES	0.39729	1.4551	0.01237	0.15715	0.7317	0.458	0.415	0.281	0.054828	0.031
MIR8052	16	https://www.gsea-msigdb.org/gsea/msigdb/human/geneset/MIR8052	0.54597	1.5779	0.0124	0.12366	0.6526	0.5	0.216	0.393	0.04205	0.02
GGGACCA_MIR133A_MIR133B	71	https://www.gsea-msigdb.org/gsea/msigdb/human/geneset/GGGACCA_MIR133A_MIR133B	0.40984	1.4633	0.0124	0.15279	0.7287	0.437	0.334	0.294	0.052947	0.03
MIR9500	52	https://www.gsea-msigdb.org/gsea/msigdb/human/geneset/MIR9500	0.44901	1.5585	0.01242	0.12585	0.6637	0.538	0.395	0.328	0.042247	0.022
CACCAGC_MIR138	73	https://www.gsea-msigdb.org/gsea/msigdb/human/geneset/CACCAGC_MIR138	0.42685	1.5054	0.01242	0.1378	0.6947	0.466	0.374	0.295	0.046985	0.025
MIR4649_3P	85	https://www.gsea-msigdb.org/gsea/msigdb/human/geneset/MIR4649_3P	0.38531	1.4882	0.01242	0.14333	0.7077	0.506	0.424	0.295	0.051026	0.027
CAGCTG_AP4_Q5	490	https://www.gsea-msigdb.org/gsea/msigdb/human/geneset/CAGCTG_AP4_Q5	0.35357	1.4847	0.01242	0.14304	0.7097	0.451	0.411	0.287	0.050248	0.028
KLF14_TARGET_GENES	81	https://www.gsea-msigdb.org/gsea/msigdb/human/geneset/KLF14_TARGET_GENES	0.51248	1.6375	0.01247	0.11747	0.5936	0.58	0.344	0.385	0.035043	0.018
MIR4300	25	https://www.gsea-msigdb.org/gsea/msigdb/human/geneset/MIR4300	0.52404	1.6666	0.0125	0.10733	0.5616	0.52	0.323	0.353	0.030128	0.015
MIR5591_5P	25	https://www.gsea-msigdb.org/gsea/msigdb/human/geneset/MIR5591_5P	0.52404	1.6666	0.0125	0.10733	0.5616	0.52	0.323	0.353	0.030128	0.015
TBPL1_TARGET_GENES	52	https://www.gsea-msigdb.org/gsea/msigdb/human/geneset/TBPL1_TARGET_GENES	0.48834	1.6654	0.01253	0.10642	0.5636	0.442	0.241	0.339	0.029747	0.014
TAAWWATAG_RSRFC4_Q2	51	https://www.gsea-msigdb.org/gsea/msigdb/human/geneset/TAAWWATAG_RSRFC4_Q2	0.4198	1.644	0.01255	0.11416	0.5846	0.569	0.417	0.334	0.033255	0.016
HEB_Q6	88	https://www.gsea-msigdb.org/gsea/msigdb/human/geneset/HEB_Q6	0.42726	1.6404	0.01258	0.11432	0.5906	0.455	0.33	0.309	0.035032	0.017
NPAT_TARGET_GENES	78	https://www.gsea-msigdb.org/gsea/msigdb/human/geneset/NPAT_TARGET_GENES	0.45159	1.5059	0.01258	0.13924	0.6947	0.5	0.348	0.33	0.047542	0.025
TOX4_TARGET_GENES	65	https://www.gsea-msigdb.org/gsea/msigdb/human/geneset/TOX4_TARGET_GENES	0.48004	1.5149	0.0126	0.1373	0.6897	0.462	0.279	0.336	0.047085	0.024
HNF1_C	74	https://www.gsea-msigdb.org/gsea/msigdb/human/geneset/HNF1_C	0.38839	1.5045	0.01263	0.13788	0.6947	0.527	0.411	0.314	0.047248	0.025
POU2AF1_TARGET_GENES	253	https://www.gsea-msigdb.org/gsea/msigdb/human/geneset/POU2AF1_TARGET_GENES	0.38069	1.4289	0.01263	0.16629	0.7468	0.443	0.384	0.283	0.060109	0.034
MIR4740_5P	23	https://www.gsea-msigdb.org/gsea/msigdb/human/geneset/MIR4740_5P	0.49663	1.6153	0.01266	0.11913	0.6196	0.304	0.183	0.25	0.03725	0.018
MIR12119	54	https://www.gsea-msigdb.org/gsea/msigdb/human/geneset/MIR12119	0.45199	1.597	0.01269	0.1235	0.6356	0.407	0.296	0.289	0.039864	0.019
CDX2_Q5	88	https://www.gsea-msigdb.org/gsea/msigdb/human/geneset/CDX2_Q5	0.3463	1.4042	0.01274	0.17552	0.7568	0.568	0.503	0.286	0.065759	0.035
CACTGCC_MIR34A_MIR34C_MIR449	100	https://www.gsea-msigdb.org/gsea/msigdb/human/geneset/CACTGCC_MIR34A_MIR34C_MIR449	0.40556	1.469	0.01277	0.14838	0.7277	0.5	0.374	0.318	0.052444	0.029
MIR6810_5P	20	https://www.gsea-msigdb.org/gsea/msigdb/human/geneset/MIR6810_5P	0.50692	1.5483	0.01288	0.13173	0.6697	0.5	0.315	0.343	0.045532	0.024
MIR196A_5P_MIR196B_5P	38	https://www.gsea-msigdb.org/gsea/msigdb/human/geneset/MIR196A_5P_MIR196B_5P	0.49948	1.5979	0.01302	0.12435	0.6356	0.395	0.228	0.306	0.040511	0.02
GGGGCCC_MIR296	20	https://www.gsea-msigdb.org/gsea/msigdb/human/geneset/GGGGCCC_MIR296	0.47182	1.5863	0.01409	0.12829	0.6436	0.6	0.347	0.393	0.042307	0.021
FOXJ2_TARGET_GENES	157	https://www.gsea-msigdb.org/gsea/msigdb/human/geneset/FOXJ2_TARGET_GENES	0.37843	1.5054	0.01411	0.13809	0.6947	0.573	0.489	0.3	0.047077	0.025
MIR6754_5P	32	https://www.gsea-msigdb.org/gsea/msigdb/human/geneset/MIR6754_5P	0.46785	1.6082	0.01414	0.11693	0.6266	0.469	0.303	0.328	0.036577	0.018
MIR665	59	https://www.gsea-msigdb.org/gsea/msigdb/human/geneset/MIR665	0.46688	1.5608	0.01414	0.12429	0.6627	0.593	0.357	0.385	0.041777	0.022
MIR2355_5P	41	https://www.gsea-msigdb.org/gsea/msigdb/human/geneset/MIR2355_5P	0.44891	1.5862	0.01417	0.1278	0.6436	0.61	0.451	0.337	0.042087	0.02
MIR378A_5P	55	https://www.gsea-msigdb.org/gsea/msigdb/human/geneset/MIR378A_5P	0.40513	1.4863	0.0142	0.1439	0.7097	0.527	0.449	0.293	0.050746	0.029
GGGTGGRR_PAX4_03	417	https://www.gsea-msigdb.org/gsea/msigdb/human/geneset/GGGTGGRR_PAX4_03	0.34389	1.4456	0.0142	0.16006	0.7377	0.434	0.415	0.271	0.056935	0.033
MIR5197_3P	61	https://www.gsea-msigdb.org/gsea/msigdb/human/geneset/MIR5197_3P	0.45997	1.527	0.01423	0.13364	0.6817	0.295	0.201	0.238	0.04597	0.024
ZNF490_TARGET_GENES	127	https://www.gsea-msigdb.org/gsea/msigdb/human/geneset/ZNF490_TARGET_GENES	0.36127	1.4593	0.01426	0.15521	0.7317	0.433	0.379	0.274	0.055135	0.031
AGCYRWTTC_UNKNOWN	32	https://www.gsea-msigdb.org/gsea/msigdb/human/geneset/AGCYRWTTC_UNKNOWN	0.47873	1.6038	0.01429	0.11899	0.6306	0.344	0.198	0.277	0.036634	0.018
MIR3065_3P	95	https://www.gsea-msigdb.org/gsea/msigdb/human/geneset/MIR3065_3P	0.41021	1.4903	0.01429	0.14258	0.7067	0.432	0.33	0.293	0.050479	0.027
DNMT1_TARGET_GENES	77	https://www.gsea-msigdb.org/gsea/msigdb/human/geneset/DNMT1_TARGET_GENES	0.42688	1.4726	0.01429	0.14661	0.7207	0.338	0.265	0.251	0.052149	0.029
SALL4_TARGET_GENES	584	https://www.gsea-msigdb.org/gsea/msigdb/human/geneset/SALL4_TARGET_GENES	0.39624	1.4716	0.01429	0.14679	0.7237	0.461	0.417	0.294	0.052104	0.029
FOXN3_TARGET_GENES	442	https://www.gsea-msigdb.org/gsea/msigdb/human/geneset/FOXN3_TARGET_GENES	0.36603	1.4396	0.01429	0.16148	0.7407	0.459	0.432	0.279	0.058502	0.033
MEF2_02	60	https://www.gsea-msigdb.org/gsea/msigdb/human/geneset/MEF2_02	0.40314	1.5967	0.01431	0.12258	0.6356	0.483	0.387	0.299	0.039533	0.019
RRAGTTGT_UNKNOWN	84	https://www.gsea-msigdb.org/gsea/msigdb/human/geneset/RRAGTTGT_UNKNOWN	0.395	1.4283	0.01431	0.16627	0.7468	0.476	0.401	0.289	0.061316	0.034
NCX_01	63	https://www.gsea-msigdb.org/gsea/msigdb/human/geneset/NCX_01	0.38827	1.5815	0.01437	0.12687	0.6476	0.333	0.253	0.251	0.042266	0.021
ZSCAN5DP_TARGET_GENES	451	https://www.gsea-msigdb.org/gsea/msigdb/human/geneset/ZSCAN5DP_TARGET_GENES	0.40617	1.5018	0.01437	0.13817	0.6977	0.421	0.369	0.285	0.048147	0.025
MIR7106_5P	127	https://www.gsea-msigdb.org/gsea/msigdb/human/geneset/MIR7106_5P	0.398	1.5127	0.01443	0.13755	0.6897	0.465	0.363	0.302	0.046595	0.024
ZNF407_TARGET_GENES	634	https://www.gsea-msigdb.org/gsea/msigdb/human/geneset/ZNF407_TARGET_GENES	0.40589	1.4854	0.01446	0.14379	0.7097	0.386	0.341	0.281	0.050791	0.028
MIR7150	49	https://www.gsea-msigdb.org/gsea/msigdb/human/geneset/MIR7150	0.41524	1.4524	0.01449	0.15763	0.7327	0.51	0.412	0.302	0.056645	0.032
HNF4_Q6	98	https://www.gsea-msigdb.org/gsea/msigdb/human/geneset/HNF4_Q6	0.39469	1.4619	0.01452	0.1533	0.7307	0.408	0.322	0.281	0.053629	0.03
HOXB6_TARGET_GENES	202	https://www.gsea-msigdb.org/gsea/msigdb/human/geneset/HOXB6_TARGET_GENES	0.41092	1.4514	0.01452	0.1575	0.7327	0.421	0.363	0.276	0.056155	0.032
MIR7111_5P	58	https://www.gsea-msigdb.org/gsea/msigdb/human/geneset/MIR7111_5P	0.44334	1.5774	0.01455	0.12214	0.6536	0.431	0.297	0.305	0.041346	0.019
MIR4492	142	https://www.gsea-msigdb.org/gsea/msigdb/human/geneset/MIR4492	0.3982	1.5176	0.01455	0.13784	0.6867	0.563	0.424	0.331	0.04815	0.024
E2F2_TARGET_GENES	514	https://www.gsea-msigdb.org/gsea/msigdb/human/geneset/E2F2_TARGET_GENES	0.3993	1.484	0.01455	0.14355	0.7127	0.403	0.353	0.282	0.050811	0.028
YY1_Q6	90	https://www.gsea-msigdb.org/gsea/msigdb/human/geneset/YY1_Q6	0.43309	1.4734	0.01455	0.14674	0.7197	0.411	0.35	0.271	0.051931	0.029
MIR6077	67	https://www.gsea-msigdb.org/gsea/msigdb/human/geneset/MIR6077	0.38993	1.4513	0.01455	0.15734	0.7327	0.507	0.409	0.303	0.056124	0.032
ID2_TARGET_GENES	371	https://www.gsea-msigdb.org/gsea/msigdb/human/geneset/ID2_TARGET_GENES	0.41425	1.4903	0.01461	0.14227	0.7067	0.434	0.372	0.288	0.050367	0.027
PAX2_02	76	https://www.gsea-msigdb.org/gsea/msigdb/human/geneset/PAX2_02	0.40087	1.4453	0.01461	0.16014	0.7377	0.513	0.396	0.314	0.056837	0.033
SP1_Q2_01	91	https://www.gsea-msigdb.org/gsea/msigdb/human/geneset/SP1_Q2_01	0.41477	1.4409	0.01461	0.16066	0.7397	0.462	0.361	0.299	0.057389	0.031
ACTAYRNNNCCCR_UNKNOWN	150	https://www.gsea-msigdb.org/gsea/msigdb/human/geneset/ACTAYRNNNCCCR_UNKNOWN	0.42199	1.4325	0.01468	0.16419	0.7437	0.487	0.412	0.293	0.059896	0.034
IPF1_Q4	71	https://www.gsea-msigdb.org/gsea/msigdb/human/geneset/IPF1_Q4	0.40743	1.5156	0.01471	0.13743	0.6877	0.563	0.415	0.333	0.047295	0.024
AR_Q6	79	https://www.gsea-msigdb.org/gsea/msigdb/human/geneset/AR_Q6	0.37929	1.4243	0.01471	0.16781	0.7508	0.62	0.506	0.31	0.060762	0.034
NR1H4_TARGET_GENES	118	https://www.gsea-msigdb.org/gsea/msigdb/human/geneset/NR1H4_TARGET_GENES	0.41831	1.5792	0.01474	0.12423	0.6526	0.542	0.402	0.33	0.042409	0.02
MIR6721_5P	117	https://www.gsea-msigdb.org/gsea/msigdb/human/geneset/MIR6721_5P	0.39341	1.5027	0.01474	0.13888	0.6957	0.624	0.486	0.327	0.048427	0.025
PBX1_01	73	https://www.gsea-msigdb.org/gsea/msigdb/human/geneset/PBX1_01	0.36328	1.47	0.01474	0.14791	0.7247	0.438	0.352	0.287	0.052459	0.029
SP1_Q6_01	91	https://www.gsea-msigdb.org/gsea/msigdb/human/geneset/SP1_Q6_01	0.4782	1.6111	0.01493	0.11906	0.6256	0.648	0.415	0.385	0.037507	0.018
LYF1_01	68	https://www.gsea-msigdb.org/gsea/msigdb/human/geneset/LYF1_01	0.38856	1.4897	0.0161	0.14239	0.7067	0.485	0.402	0.293	0.050543	0.027
MIR3612	42	https://www.gsea-msigdb.org/gsea/msigdb/human/geneset/MIR3612	0.44336	1.5523	0.01613	0.13036	0.6677	0.381	0.29	0.272	0.043518	0.023
MIR1288_5P	22	https://www.gsea-msigdb.org/gsea/msigdb/human/geneset/MIR1288_5P	0.48265	1.6239	0.01626	0.12069	0.6106	0.318	0.185	0.26	0.036961	0.017
LHX9_TARGET_GENES	473	https://www.gsea-msigdb.org/gsea/msigdb/human/geneset/LHX9_TARGET_GENES	0.37477	1.4816	0.01626	0.14486	0.7157	0.425	0.394	0.277	0.0511	0.029
MIR3187_3P	24	https://www.gsea-msigdb.org/gsea/msigdb/human/geneset/MIR3187_3P	0.51087	1.5248	0.01639	0.13441	0.6827	0.5	0.308	0.347	0.046271	0.024
MIR6765_3P	37	https://www.gsea-msigdb.org/gsea/msigdb/human/geneset/MIR6765_3P	0.46655	1.5432	0.01643	0.13212	0.6757	0.432	0.25	0.326	0.045333	0.024
HNF4_01	100	https://www.gsea-msigdb.org/gsea/msigdb/human/geneset/HNF4_01	0.42304	1.4948	0.01643	0.14123	0.7057	0.59	0.427	0.343	0.050076	0.025
GTACAGG_MIR486	19	https://www.gsea-msigdb.org/gsea/msigdb/human/geneset/GTACAGG_MIR486	0.52055	1.5555	0.01646	0.12782	0.6647	0.474	0.357	0.306	0.042414	0.022
MIR6861_3P	21	https://www.gsea-msigdb.org/gsea/msigdb/human/geneset/MIR6861_3P	0.58629	1.6084	0.01649	0.11737	0.6266	0.571	0.287	0.409	0.036801	0.018
LMO2COM_01	81	https://www.gsea-msigdb.org/gsea/msigdb/human/geneset/LMO2COM_01	0.40401	1.5158	0.01649	0.13751	0.6877	0.543	0.455	0.3	0.047424	0.024
ZSCAN21_TARGET_GENES	164	https://www.gsea-msigdb.org/gsea/msigdb/human/geneset/ZSCAN21_TARGET_GENES	0.41088	1.4972	0.01649	0.13945	0.7037	0.311	0.238	0.243	0.048418	0.025
VDR_Q3	72	https://www.gsea-msigdb.org/gsea/msigdb/human/geneset/VDR_Q3	0.42007	1.4872	0.01649	0.14301	0.7087	0.472	0.36	0.305	0.050469	0.028
MIR3922_3P	31	https://www.gsea-msigdb.org/gsea/msigdb/human/geneset/MIR3922_3P	0.50973	1.5486	0.01653	0.13271	0.6687	0.419	0.312	0.29	0.045824	0.024
MYOD_Q6	68	https://www.gsea-msigdb.org/gsea/msigdb/human/geneset/MYOD_Q6	0.38332	1.4979	0.01653	0.13908	0.7037	0.515	0.423	0.3	0.04775	0.025
MIR6780B_5P	99	https://www.gsea-msigdb.org/gsea/msigdb/human/geneset/MIR6780B_5P	0.3934	1.4542	0.01653	0.1575	0.7327	0.545	0.427	0.317	0.054759	0.031
TFIII_Q6	70	https://www.gsea-msigdb.org/gsea/msigdb/human/geneset/TFIII_Q6	0.38174	1.5145	0.01667	0.13704	0.6897	0.5	0.41	0.298	0.047134	0.024
SIX1_TARGET_GENES	114	https://www.gsea-msigdb.org/gsea/msigdb/human/geneset/SIX1_TARGET_GENES	0.39611	1.4318	0.01674	0.165	0.7447	0.561	0.476	0.299	0.059933	0.034
MIR4306	151	https://www.gsea-msigdb.org/gsea/msigdb/human/geneset/MIR4306	0.35294	1.4093	0.01681	0.17446	0.7558	0.424	0.369	0.274	0.064477	0.035
HOXB4_TARGET_GENES	399	https://www.gsea-msigdb.org/gsea/msigdb/human/geneset/HOXB4_TARGET_GENES	0.39766	1.4413	0.01695	0.16038	0.7397	0.449	0.402	0.285	0.057156	0.032
MIR5585_5P	46	https://www.gsea-msigdb.org/gsea/msigdb/human/geneset/MIR5585_5P	0.45604	1.5002	0.01702	0.13885	0.7007	0.413	0.332	0.278	0.047945	0.025
FOXO1_01	74	https://www.gsea-msigdb.org/gsea/msigdb/human/geneset/FOXO1_01	0.38466	1.4398	0.01758	0.16142	0.7397	0.541	0.437	0.308	0.058599	0.033
YBX3_TARGET_GENES	21	https://www.gsea-msigdb.org/gsea/msigdb/human/geneset/YBX3_TARGET_GENES	0.56114	1.5942	0.01807	0.12203	0.6366	0.619	0.357	0.399	0.039526	0.019
MIR5681A	45	https://www.gsea-msigdb.org/gsea/msigdb/human/geneset/MIR5681A	0.41916	1.5586	0.01807	0.12619	0.6637	0.489	0.377	0.306	0.042086	0.023
MIR608	63	https://www.gsea-msigdb.org/gsea/msigdb/human/geneset/MIR608	0.40496	1.5847	0.01811	0.1281	0.6456	0.571	0.431	0.328	0.04278	0.021
MIR6718_5P	30	https://www.gsea-msigdb.org/gsea/msigdb/human/geneset/MIR6718_5P	0.50823	1.6145	0.01826	0.11858	0.6236	0.367	0.24	0.28	0.037338	0.018
SREBP1_Q6	76	https://www.gsea-msigdb.org/gsea/msigdb/human/geneset/SREBP1_Q6	0.3866	1.4772	0.01826	0.14733	0.7177	0.487	0.414	0.288	0.052598	0.029
PITX1_TARGET_GENES	121	https://www.gsea-msigdb.org/gsea/msigdb/human/geneset/PITX1_TARGET_GENES	0.43043	1.4756	0.01826	0.1463	0.7187	0.471	0.402	0.287	0.05225	0.029
MIR939_5P	41	https://www.gsea-msigdb.org/gsea/msigdb/human/geneset/MIR939_5P	0.46638	1.6451	0.01829	0.11361	0.5826	0.659	0.419	0.385	0.032566	0.016
AR_Q2	45	https://www.gsea-msigdb.org/gsea/msigdb/human/geneset/AR_Q2	0.42973	1.4759	0.01829	0.14623	0.7187	0.444	0.346	0.293	0.052343	0.029
MIR555	15	https://www.gsea-msigdb.org/gsea/msigdb/human/geneset/MIR555	0.52448	1.4962	0.01833	0.14009	0.7037	0.4	0.18	0.329	0.049152	0.025
POU6F1_01	84	https://www.gsea-msigdb.org/gsea/msigdb/human/geneset/POU6F1_01	0.36024	1.4821	0.01833	0.14441	0.7147	0.679	0.549	0.31	0.051208	0.028
FOXG1_TARGET_GENES	211	https://www.gsea-msigdb.org/gsea/msigdb/human/geneset/FOXG1_TARGET_GENES	0.409	1.4418	0.01841	0.16043	0.7387	0.431	0.387	0.273	0.057101	0.032
FOXJ2_02	78	https://www.gsea-msigdb.org/gsea/msigdb/human/geneset/FOXJ2_02	0.37822	1.4332	0.01848	0.16414	0.7437	0.462	0.417	0.272	0.059708	0.034
BRCA2_TARGET_GENES	528	https://www.gsea-msigdb.org/gsea/msigdb/human/geneset/BRCA2_TARGET_GENES	0.39313	1.47	0.01852	0.1482	0.7247	0.386	0.354	0.271	0.052561	0.029
MIR6893_5P	70	https://www.gsea-msigdb.org/gsea/msigdb/human/geneset/MIR6893_5P	0.4245	1.4592	0.01852	0.15501	0.7317	0.443	0.358	0.287	0.055033	0.031
MIR6769B_5P	24	https://www.gsea-msigdb.org/gsea/msigdb/human/geneset/MIR6769B_5P	0.53516	1.7058	0.01856	0.10392	0.5235	0.5	0.297	0.353	0.020888	0.012
SP1_Q4_01	83	https://www.gsea-msigdb.org/gsea/msigdb/human/geneset/SP1_Q4_01	0.43465	1.5425	0.01856	0.13079	0.6757	0.542	0.415	0.321	0.044895	0.024
MIR767_3P	40	https://www.gsea-msigdb.org/gsea/msigdb/human/geneset/MIR767_3P	0.43158	1.511	0.01856	0.13844	0.6917	0.3	0.224	0.234	0.046454	0.025
MIR512_3P	33	https://www.gsea-msigdb.org/gsea/msigdb/human/geneset/MIR512_3P	0.49506	1.5631	0.0186	0.1252	0.6627	0.636	0.429	0.365	0.042094	0.023
MIR361_3P	27	https://www.gsea-msigdb.org/gsea/msigdb/human/geneset/MIR361_3P	0.47485	1.5535	0.0186	0.12988	0.6657	0.481	0.312	0.333	0.043461	0.023
MIR7110_5P	48	https://www.gsea-msigdb.org/gsea/msigdb/human/geneset/MIR7110_5P	0.45694	1.493	0.0186	0.14264	0.7067	0.604	0.397	0.367	0.050051	0.026
CAGCCTC_MIR4855P	52	https://www.gsea-msigdb.org/gsea/msigdb/human/geneset/CAGCCTC_MIR4855P	0.46608	1.5448	0.01863	0.13272	0.6747	0.577	0.389	0.355	0.045411	0.024
LMO2COM_02	68	https://www.gsea-msigdb.org/gsea/msigdb/human/geneset/LMO2COM_02	0.40435	1.4506	0.01863	0.158	0.7337	0.441	0.359	0.286	0.056728	0.032
MIR1245B_3P	52	https://www.gsea-msigdb.org/gsea/msigdb/human/geneset/MIR1245B_3P	0.42769	1.4821	0.01867	0.14466	0.7147	0.558	0.439	0.315	0.051316	0.029
DR1_Q3	92	https://www.gsea-msigdb.org/gsea/msigdb/human/geneset/DR1_Q3	0.41012	1.4346	0.01867	0.16511	0.7437	0.565	0.443	0.319	0.060369	0.034
HMG20B_TARGET_GENES	569	https://www.gsea-msigdb.org/gsea/msigdb/human/geneset/HMG20B_TARGET_GENES	0.38364	1.472	0.01871	0.1464	0.7217	0.411	0.375	0.281	0.052206	0.029
GGAMTNNNNNTCCY_UNKNOWN	46	https://www.gsea-msigdb.org/gsea/msigdb/human/geneset/GGAMTNNNNNTCCY_UNKNOWN	0.44434	1.3945	0.01871	0.17755	0.7628	0.413	0.29	0.295	0.069343	0.037
CCTGTGA_MIR513	42	https://www.gsea-msigdb.org/gsea/msigdb/human/geneset/CCTGTGA_MIR513	0.45697	1.4922	0.01891	0.14318	0.7067	0.429	0.323	0.292	0.050259	0.027
HNF4_DR1_Q3	100	https://www.gsea-msigdb.org/gsea/msigdb/human/geneset/HNF4_DR1_Q3	0.44172	1.5376	0.01895	0.13218	0.6787	0.62	0.443	0.35	0.043824	0.024
MIR4645_5P	44	https://www.gsea-msigdb.org/gsea/msigdb/human/geneset/MIR4645_5P	0.41692	1.4854	0.01915	0.1435	0.7097	0.545	0.452	0.301	0.050681	0.028
HNF3ALPHA_Q6	74	https://www.gsea-msigdb.org/gsea/msigdb/human/geneset/HNF3ALPHA_Q6	0.40253	1.5622	0.01923	0.1235	0.6627	0.568	0.426	0.329	0.04143	0.022
MIR4651	61	https://www.gsea-msigdb.org/gsea/msigdb/human/geneset/MIR4651	0.41683	1.5645	0.01996	0.12539	0.6607	0.574	0.406	0.344	0.041146	0.023
NKX61_01	68	https://www.gsea-msigdb.org/gsea/msigdb/human/geneset/NKX61_01	0.39047	1.5028	0.02032	0.13945	0.6957	0.618	0.491	0.318	0.048664	0.025
TEL2_Q6	92	https://www.gsea-msigdb.org/gsea/msigdb/human/geneset/TEL2_Q6	0.44027	1.5093	0.02049	0.1381	0.6927	0.489	0.369	0.313	0.0468	0.025
MIR6808_5P	69	https://www.gsea-msigdb.org/gsea/msigdb/human/geneset/MIR6808_5P	0.41932	1.4438	0.02053	0.16011	0.7377	0.435	0.358	0.282	0.056763	0.033
MIR486_3P	55	https://www.gsea-msigdb.org/gsea/msigdb/human/geneset/MIR486_3P	0.43925	1.5687	0.02058	0.12547	0.6567	0.364	0.244	0.277	0.041568	0.021
STAT6_02	94	https://www.gsea-msigdb.org/gsea/msigdb/human/geneset/STAT6_02	0.41746	1.5165	0.02058	0.1369	0.6877	0.606	0.491	0.313	0.047517	0.024
ZIM3_TARGET_GENES	310	https://www.gsea-msigdb.org/gsea/msigdb/human/geneset/ZIM3_TARGET_GENES	0.36485	1.3902	0.02062	0.17917	0.7668	0.439	0.42	0.267	0.070113	0.037
MIR940	71	https://www.gsea-msigdb.org/gsea/msigdb/human/geneset/MIR940	0.41901	1.4336	0.02066	0.16444	0.7437	0.352	0.259	0.264	0.059995	0.034
E47_01	82	https://www.gsea-msigdb.org/gsea/msigdb/human/geneset/E47_01	0.37133	1.3994	0.02066	0.17636	0.7608	0.439	0.357	0.286	0.068213	0.035
MIR765	95	https://www.gsea-msigdb.org/gsea/msigdb/human/geneset/MIR765	0.39477	1.5634	0.0207	0.12531	0.6627	0.411	0.312	0.286	0.042262	0.023
ZNF37A_TARGET_GENES	42	https://www.gsea-msigdb.org/gsea/msigdb/human/geneset/ZNF37A_TARGET_GENES	0.42125	1.5071	0.0207	0.1384	0.6947	0.429	0.293	0.305	0.047725	0.025
MIR211_5P	127	https://www.gsea-msigdb.org/gsea/msigdb/human/geneset/MIR211_5P	0.3711	1.414	0.0207	0.17242	0.7528	0.48	0.462	0.264	0.062613	0.035
MIR330_5P	48	https://www.gsea-msigdb.org/gsea/msigdb/human/geneset/MIR330_5P	0.49206	1.5971	0.02075	0.1241	0.6356	0.625	0.405	0.375	0.040092	0.02
MIR4723_5P	61	https://www.gsea-msigdb.org/gsea/msigdb/human/geneset/MIR4723_5P	0.43471	1.5609	0.02075	0.12466	0.6627	0.426	0.297	0.302	0.041938	0.022
MIR642B_5P	24	https://www.gsea-msigdb.org/gsea/msigdb/human/geneset/MIR642B_5P	0.51141	1.5329	0.02075	0.13276	0.6797	0.125	0.0218	0.123	0.045028	0.024
MIR4498	88	https://www.gsea-msigdb.org/gsea/msigdb/human/geneset/MIR4498	0.39607	1.4932	0.02075	0.14263	0.7057	0.545	0.411	0.326	0.050166	0.026
MEF2C_TARGET_GENES	519	https://www.gsea-msigdb.org/gsea/msigdb/human/geneset/MEF2C_TARGET_GENES	0.38091	1.4484	0.02075	0.15834	0.7377	0.445	0.414	0.283	0.056323	0.032
MIR6791_5P	47	https://www.gsea-msigdb.org/gsea/msigdb/human/geneset/MIR6791_5P	0.41652	1.4963	0.02079	0.1403	0.7037	0.596	0.422	0.347	0.049266	0.025
ARID5B_TARGET_GENES	283	https://www.gsea-msigdb.org/gsea/msigdb/human/geneset/ARID5B_TARGET_GENES	0.40175	1.4123	0.02101	0.17316	0.7538	0.406	0.371	0.267	0.06221	0.035
EVI1_04	81	https://www.gsea-msigdb.org/gsea/msigdb/human/geneset/EVI1_04	0.36845	1.3814	0.02101	0.18309	0.7698	0.469	0.41	0.28	0.072313	0.037
MYB_Q5_01	76	https://www.gsea-msigdb.org/gsea/msigdb/human/geneset/MYB_Q5_01	0.37786	1.4311	0.02105	0.16474	0.7447	0.461	0.41	0.275	0.059762	0.034
HNF1_01	74	https://www.gsea-msigdb.org/gsea/msigdb/human/geneset/HNF1_01	0.39255	1.5083	0.0211	0.13762	0.6937	0.635	0.457	0.349	0.046677	0.025
PPARA_02	43	https://www.gsea-msigdb.org/gsea/msigdb/human/geneset/PPARA_02	0.44314	1.483	0.0211	0.14429	0.7127	0.512	0.372	0.323	0.051089	0.028
WCAANNNYCAG_UNKNOWN	82	https://www.gsea-msigdb.org/gsea/msigdb/human/geneset/WCAANNNYCAG_UNKNOWN	0.41147	1.444	0.02114	0.1601	0.7377	0.463	0.42	0.272	0.056859	0.033
MIR874_5P	23	https://www.gsea-msigdb.org/gsea/msigdb/human/geneset/MIR874_5P	0.53569	1.5985	0.02119	0.12483	0.6326	0.522	0.208	0.415	0.038947	0.02
GAGCCTG_MIR484	31	https://www.gsea-msigdb.org/gsea/msigdb/human/geneset/GAGCCTG_MIR484	0.51135	1.6375	0.02128	0.1165	0.5946	0.355	0.138	0.307	0.034741	0.017
MIR1911_3P	18	https://www.gsea-msigdb.org/gsea/msigdb/human/geneset/MIR1911_3P	0.51518	1.5758	0.02132	0.12364	0.6546	0.5	0.345	0.329	0.041327	0.02
SP1_Q6	92	https://www.gsea-msigdb.org/gsea/msigdb/human/geneset/SP1_Q6	0.43533	1.4989	0.02132	0.13873	0.7027	0.565	0.416	0.335	0.047577	0.025
STAT_Q6	93	https://www.gsea-msigdb.org/gsea/msigdb/human/geneset/STAT_Q6	0.3847	1.4295	0.02209	0.16613	0.7458	0.43	0.357	0.28	0.060298	0.034
EWSR1_TARGET_GENES	315	https://www.gsea-msigdb.org/gsea/msigdb/human/geneset/EWSR1_TARGET_GENES	0.37155	1.4458	0.02222	0.16008	0.7377	0.375	0.345	0.257	0.057033	0.033
MIR1343_5P	41	https://www.gsea-msigdb.org/gsea/msigdb/human/geneset/MIR1343_5P	0.45578	1.5967	0.02227	0.12192	0.6356	0.634	0.419	0.37	0.039408	0.019
ZNF781_TARGET_GENES	54	https://www.gsea-msigdb.org/gsea/msigdb/human/geneset/ZNF781_TARGET_GENES	0.39611	1.4503	0.02231	0.15725	0.7347	0.426	0.352	0.278	0.05633	0.031
MYOGNF1_01	16	https://www.gsea-msigdb.org/gsea/msigdb/human/geneset/MYOGNF1_01	0.52746	1.6539	0.02236	0.10971	0.5746	0.562	0.361	0.36	0.031428	0.015
MIR518D_5P_MIR518F_5P_MIR520C_5P_MIR526A_5P	30	https://www.gsea-msigdb.org/gsea/msigdb/human/geneset/MIR518D_5P_MIR518F_5P_MIR520C_5P_MIR526A_5P	0.46187	1.5811	0.02236	0.12619	0.6486	0.233	0.14	0.202	0.042234	0.021
MIR518E_5P_MIR519A_5P_MIR519B_5P_MIR519C_5P_MIR522_5P_MIR523_5P	30	https://www.gsea-msigdb.org/gsea/msigdb/human/geneset/MIR518E_5P_MIR519A_5P_MIR519B_5P_MIR519C_5P_MIR522_5P_MIR523_5P	0.46187	1.5811	0.02236	0.12619	0.6486	0.233	0.14	0.202	0.042234	0.021
GCCATNTTG_YY1_Q6	155	https://www.gsea-msigdb.org/gsea/msigdb/human/geneset/GCCATNTTG_YY1_Q6	0.4257	1.4982	0.02236	0.13907	0.7037	0.4	0.36	0.262	0.047862	0.025
MIR764	23	https://www.gsea-msigdb.org/gsea/msigdb/human/geneset/MIR764	0.49841	1.4727	0.02236	0.14689	0.7207	0.478	0.311	0.331	0.052252	0.029
MIR4793_5P	26	https://www.gsea-msigdb.org/gsea/msigdb/human/geneset/MIR4793_5P	0.47222	1.5578	0.0224	0.12583	0.6647	0.192	0.0836	0.177	0.04196	0.022
MIR5196_5P	86	https://www.gsea-msigdb.org/gsea/msigdb/human/geneset/MIR5196_5P	0.38936	1.4352	0.02245	0.1649	0.7437	0.547	0.482	0.287	0.06043	0.034
MIR28_3P	23	https://www.gsea-msigdb.org/gsea/msigdb/human/geneset/MIR28_3P	0.51518	1.5848	0.0225	0.12862	0.6456	0.261	0.0742	0.242	0.043001	0.022
NRF2_01	103	https://www.gsea-msigdb.org/gsea/msigdb/human/geneset/NRF2_01	0.44691	1.5028	0.0225	0.13917	0.6957	0.447	0.369	0.286	0.048545	0.025
OVOL3_TARGET_GENES	173	https://www.gsea-msigdb.org/gsea/msigdb/human/geneset/OVOL3_TARGET_GENES	0.41048	1.4394	0.02259	0.1613	0.7417	0.48	0.431	0.28	0.05831	0.034
AREB6_02	69	https://www.gsea-msigdb.org/gsea/msigdb/human/geneset/AREB6_02	0.36789	1.4327	0.02259	0.16431	0.7437	0.507	0.423	0.296	0.059992	0.034
MIR4292	43	https://www.gsea-msigdb.org/gsea/msigdb/human/geneset/MIR4292	0.43758	1.5426	0.02263	0.13156	0.6757	0.605	0.393	0.37	0.045199	0.024
MZF1_01	82	https://www.gsea-msigdb.org/gsea/msigdb/human/geneset/MZF1_01	0.38494	1.4431	0.02263	0.1607	0.7377	0.512	0.419	0.301	0.056667	0.033
RSRFC4_Q2	67	https://www.gsea-msigdb.org/gsea/msigdb/human/geneset/RSRFC4_Q2	0.37747	1.48	0.02268	0.14549	0.7167	0.448	0.387	0.277	0.050802	0.029
IGLV5_37_TARGET_GENES	175	https://www.gsea-msigdb.org/gsea/msigdb/human/geneset/IGLV5_37_TARGET_GENES	0.35696	1.426	0.02268	0.16726	0.7488	0.406	0.329	0.279	0.060912	0.034
MIR4685_5P	31	https://www.gsea-msigdb.org/gsea/msigdb/human/geneset/MIR4685_5P	0.46273	1.5796	0.02273	0.12424	0.6526	0.548	0.372	0.346	0.042111	0.02
MAZ_Q6	60	https://www.gsea-msigdb.org/gsea/msigdb/human/geneset/MAZ_Q6	0.46375	1.4754	0.02273	0.14591	0.7187	0.417	0.295	0.296	0.05204	0.029
ACTACCT_MIR196A_MIR196B	53	https://www.gsea-msigdb.org/gsea/msigdb/human/geneset/ACTACCT_MIR196A_MIR196B	0.42849	1.4895	0.02287	0.14232	0.7067	0.415	0.323	0.283	0.050431	0.025
MIR5695	23	https://www.gsea-msigdb.org/gsea/msigdb/human/geneset/MIR5695	0.47074	1.5659	0.02292	0.12604	0.6597	0.696	0.453	0.382	0.041801	0.023
CYTAGCAAY_UNKNOWN	33	https://www.gsea-msigdb.org/gsea/msigdb/human/geneset/CYTAGCAAY_UNKNOWN	0.48557	1.5189	0.02301	0.13768	0.6867	0.606	0.388	0.373	0.047977	0.024
MIR3184_5P	35	https://www.gsea-msigdb.org/gsea/msigdb/human/geneset/MIR3184_5P	0.43083	1.4647	0.02311	0.1516	0.7287	0.543	0.404	0.325	0.053002	0.03
MIR3191_5P	45	https://www.gsea-msigdb.org/gsea/msigdb/human/geneset/MIR3191_5P	0.40518	1.5142	0.02321	0.13669	0.6897	0.556	0.424	0.322	0.046882	0.024
SF1_Q6	86	https://www.gsea-msigdb.org/gsea/msigdb/human/geneset/SF1_Q6	0.4263	1.5368	0.02355	0.1319	0.6787	0.5	0.357	0.326	0.043461	0.024
MIR4521	32	https://www.gsea-msigdb.org/gsea/msigdb/human/geneset/MIR4521	0.43813	1.4853	0.02381	0.14291	0.7097	0.406	0.32	0.277	0.050464	0.028
MIR6837_5P	31	https://www.gsea-msigdb.org/gsea/msigdb/human/geneset/MIR6837_5P	0.43575	1.5287	0.0239	0.13149	0.6807	0.516	0.372	0.326	0.045297	0.024
MIR4476	79	https://www.gsea-msigdb.org/gsea/msigdb/human/geneset/MIR4476	0.39519	1.407	0.02454	0.17449	0.7558	0.405	0.336	0.272	0.06464	0.035
MIR7155_5P	35	https://www.gsea-msigdb.org/gsea/msigdb/human/geneset/MIR7155_5P	0.47069	1.535	0.02459	0.13211	0.6797	0.629	0.412	0.371	0.044663	0.024
MIR4441	79	https://www.gsea-msigdb.org/gsea/msigdb/human/geneset/MIR4441	0.40993	1.5172	0.02464	0.13743	0.6867	0.557	0.411	0.332	0.047956	0.024
TAXCREB_01	53	https://www.gsea-msigdb.org/gsea/msigdb/human/geneset/TAXCREB_01	0.4355	1.5056	0.02469	0.13894	0.6947	0.377	0.274	0.276	0.047432	0.025
AAAYWAACM_HFH4_01	83	https://www.gsea-msigdb.org/gsea/msigdb/human/geneset/AAAYWAACM_HFH4_01	0.36302	1.3841	0.02479	0.18168	0.7698	0.494	0.46	0.27	0.070925	0.037
NF1_Q6	87	https://www.gsea-msigdb.org/gsea/msigdb/human/geneset/NF1_Q6	0.36383	1.4178	0.02484	0.17102	0.7518	0.494	0.417	0.292	0.061877	0.035
MIR125A_3P	28	https://www.gsea-msigdb.org/gsea/msigdb/human/geneset/MIR125A_3P	0.50041	1.5465	0.0249	0.13271	0.6707	0.179	0.0706	0.167	0.045459	0.024
MIR520F_3P	76	https://www.gsea-msigdb.org/gsea/msigdb/human/geneset/MIR520F_3P	0.42608	1.5372	0.02495	0.13184	0.6787	0.329	0.231	0.256	0.043602	0.024
MCAATNNNNNGCG_UNKNOWN	29	https://www.gsea-msigdb.org/gsea/msigdb/human/geneset/MCAATNNNNNGCG_UNKNOWN	0.48762	1.5974	0.025	0.12424	0.6356	0.586	0.394	0.356	0.040278	0.02
MIR1236_3P	64	https://www.gsea-msigdb.org/gsea/msigdb/human/geneset/MIR1236_3P	0.40265	1.4621	0.025	0.15321	0.7307	0.391	0.308	0.273	0.053457	0.03
ZNF549_TARGET_GENES	367	https://www.gsea-msigdb.org/gsea/msigdb/human/geneset/ZNF549_TARGET_GENES	0.36649	1.3906	0.02505	0.17919	0.7668	0.379	0.362	0.256	0.070291	0.037
HFH1_01	84	https://www.gsea-msigdb.org/gsea/msigdb/human/geneset/HFH1_01	0.38409	1.473	0.0251	0.14704	0.7207	0.488	0.42	0.287	0.05246	0.029
RCGCANGCGY_NRF1_Q6	345	https://www.gsea-msigdb.org/gsea/msigdb/human/geneset/RCGCANGCGY_NRF1_Q6	0.41204	1.4505	0.0251	0.15726	0.7337	0.423	0.387	0.273	0.056429	0.032
MIR3121_5P	33	https://www.gsea-msigdb.org/gsea/msigdb/human/geneset/MIR3121_5P	0.42544	1.4527	0.02542	0.15785	0.7327	0.576	0.493	0.293	0.056848	0.032
AREB6_01	84	https://www.gsea-msigdb.org/gsea/msigdb/human/geneset/AREB6_01	0.37471	1.4484	0.02542	0.1586	0.7377	0.524	0.423	0.306	0.056421	0.032
OCT1_02	70	https://www.gsea-msigdb.org/gsea/msigdb/human/geneset/OCT1_02	0.36356	1.4473	0.02548	0.15937	0.7377	0.471	0.394	0.288	0.056945	0.033
MIR212_5P	33	https://www.gsea-msigdb.org/gsea/msigdb/human/geneset/MIR212_5P	0.43447	1.4585	0.02564	0.15549	0.7317	0.212	0.0736	0.197	0.05508	0.031
MIR7705	22	https://www.gsea-msigdb.org/gsea/msigdb/human/geneset/MIR7705	0.50637	1.4975	0.02581	0.13927	0.7037	0.318	0.135	0.276	0.047939	0.025
ZIC2_01	88	https://www.gsea-msigdb.org/gsea/msigdb/human/geneset/ZIC2_01	0.36106	1.4275	0.02626	0.16651	0.7478	0.455	0.42	0.267	0.061032	0.034
MIR3614_3P	19	https://www.gsea-msigdb.org/gsea/msigdb/human/geneset/MIR3614_3P	0.53188	1.5066	0.02637	0.13871	0.6947	0.526	0.311	0.364	0.047636	0.025
MIR6736_3P	42	https://www.gsea-msigdb.org/gsea/msigdb/human/geneset/MIR6736_3P	0.42121	1.5224	0.02648	0.13603	0.6857	0.381	0.329	0.257	0.04789	0.024
MIR5691_MIR6805_3P	60	https://www.gsea-msigdb.org/gsea/msigdb/human/geneset/MIR5691_MIR6805_3P	0.4106	1.4761	0.02648	0.14655	0.7187	0.367	0.273	0.269	0.05216	0.029
MIR4494	24	https://www.gsea-msigdb.org/gsea/msigdb/human/geneset/MIR4494	0.50935	1.5293	0.02653	0.13192	0.6807	0.458	0.331	0.308	0.045481	0.024
AP4_Q6	74	https://www.gsea-msigdb.org/gsea/msigdb/human/geneset/AP4_Q6	0.39387	1.5302	0.02659	0.13173	0.6807	0.554	0.428	0.32	0.045245	0.024
MIR6771_3P	34	https://www.gsea-msigdb.org/gsea/msigdb/human/geneset/MIR6771_3P	0.46056	1.4545	0.02659	0.15742	0.7317	0.382	0.278	0.278	0.054858	0.031
MIR1293	20	https://www.gsea-msigdb.org/gsea/msigdb/human/geneset/MIR1293	0.52054	1.5661	0.02664	0.12629	0.6587	0.6	0.345	0.394	0.041973	0.023
MIR490_5P	16	https://www.gsea-msigdb.org/gsea/msigdb/human/geneset/MIR490_5P	0.51062	1.5638	0.02677	0.12578	0.6627	0.25	0.194	0.202	0.041788	0.023
CETS1P54_01	113	https://www.gsea-msigdb.org/gsea/msigdb/human/geneset/CETS1P54_01	0.43973	1.4784	0.0268	0.14607	0.7177	0.442	0.364	0.286	0.05105	0.029
MIR3616_5P	37	https://www.gsea-msigdb.org/gsea/msigdb/human/geneset/MIR3616_5P	0.43105	1.4738	0.02686	0.14683	0.7197	0.297	0.216	0.234	0.052138	0.029
MIR204_5P	128	https://www.gsea-msigdb.org/gsea/msigdb/human/geneset/MIR204_5P	0.36726	1.4092	0.02686	0.17427	0.7558	0.477	0.462	0.261	0.064386	0.035
STAT5A_04	66	https://www.gsea-msigdb.org/gsea/msigdb/human/geneset/STAT5A_04	0.41474	1.5324	0.02692	0.13254	0.6797	0.258	0.153	0.22	0.04493	0.024
CCCNNGGGAR_OLF1_01	113	https://www.gsea-msigdb.org/gsea/msigdb/human/geneset/CCCNNGGGAR_OLF1_01	0.35257	1.4428	0.02692	0.16075	0.7387	0.531	0.471	0.286	0.056572	0.033
PAX4_03	81	https://www.gsea-msigdb.org/gsea/msigdb/human/geneset/PAX4_03	0.38819	1.4379	0.02692	0.16262	0.7427	0.457	0.403	0.276	0.059381	0.034
POU3F2_01	33	https://www.gsea-msigdb.org/gsea/msigdb/human/geneset/POU3F2_01	0.4306	1.5478	0.02703	0.1319	0.6697	0.636	0.455	0.348	0.045369	0.024
MIR6870_5P	63	https://www.gsea-msigdb.org/gsea/msigdb/human/geneset/MIR6870_5P	0.42773	1.5424	0.02725	0.13052	0.6757	0.413	0.297	0.293	0.044744	0.024
POU1F1_Q6	80	https://www.gsea-msigdb.org/gsea/msigdb/human/geneset/POU1F1_Q6	0.34917	1.4091	0.02725	0.17413	0.7558	0.487	0.431	0.281	0.064296	0.035
ZNF596_TARGET_GENES	180	https://www.gsea-msigdb.org/gsea/msigdb/human/geneset/ZNF596_TARGET_GENES	0.36425	1.4313	0.02737	0.16505	0.7447	0.339	0.287	0.248	0.059872	0.034
MIR219A_5P	47	https://www.gsea-msigdb.org/gsea/msigdb/human/geneset/MIR219A_5P	0.47408	1.5313	0.0276	0.13237	0.6797	0.447	0.312	0.31	0.045112	0.024
MIR4782_3P	47	https://www.gsea-msigdb.org/gsea/msigdb/human/geneset/MIR4782_3P	0.47408	1.5313	0.0276	0.13237	0.6797	0.447	0.312	0.31	0.045112	0.024
MIR6766_3P	47	https://www.gsea-msigdb.org/gsea/msigdb/human/geneset/MIR6766_3P	0.47408	1.5313	0.0276	0.13237	0.6797	0.447	0.312	0.31	0.045112	0.024
GGTGAAG_MIR412	23	https://www.gsea-msigdb.org/gsea/msigdb/human/geneset/GGTGAAG_MIR412	0.51952	1.4826	0.02796	0.14448	0.7147	0.522	0.341	0.345	0.051425	0.029
MIR6799_5P	39	https://www.gsea-msigdb.org/gsea/msigdb/human/geneset/MIR6799_5P	0.42024	1.4122	0.02811	0.17278	0.7538	0.385	0.33	0.259	0.062032	0.035
MIR4722_3P	23	https://www.gsea-msigdb.org/gsea/msigdb/human/geneset/MIR4722_3P	0.50014	1.5774	0.0284	0.12262	0.6536	0.478	0.247	0.361	0.041533	0.02
MIR4732_3P	23	https://www.gsea-msigdb.org/gsea/msigdb/human/geneset/MIR4732_3P	0.50984	1.4762	0.02846	0.14682	0.7187	0.435	0.306	0.303	0.052266	0.029
MAF_Q6	80	https://www.gsea-msigdb.org/gsea/msigdb/human/geneset/MAF_Q6	0.40217	1.4553	0.02846	0.15721	0.7317	0.5	0.412	0.298	0.054928	0.031
YTAAYNGCT_UNKNOWN	53	https://www.gsea-msigdb.org/gsea/msigdb/human/geneset/YTAAYNGCT_UNKNOWN	0.4097	1.5138	0.02863	0.13689	0.6897	0.547	0.412	0.325	0.046757	0.024
GCACCTT_MIR18A_MIR18B	26	https://www.gsea-msigdb.org/gsea/msigdb/human/geneset/GCACCTT_MIR18A_MIR18B	0.48442	1.5444	0.02869	0.13286	0.6757	0.423	0.251	0.318	0.045381	0.024
PEA3_Q6	93	https://www.gsea-msigdb.org/gsea/msigdb/human/geneset/PEA3_Q6	0.43762	1.5197	0.02869	0.13752	0.6857	0.473	0.357	0.308	0.04809	0.024
ACTGTGA_MIR27A_MIR27B	172	https://www.gsea-msigdb.org/gsea/msigdb/human/geneset/ACTGTGA_MIR27A_MIR27B	0.39472	1.4726	0.02875	0.1461	0.7207	0.366	0.318	0.256	0.051944	0.029
GR_Q6_01	106	https://www.gsea-msigdb.org/gsea/msigdb/human/geneset/GR_Q6_01	0.35471	1.4516	0.02875	0.15757	0.7327	0.302	0.252	0.229	0.056243	0.032
MIR548AU_3P	55	https://www.gsea-msigdb.org/gsea/msigdb/human/geneset/MIR548AU_3P	0.41155	1.4422	0.02881	0.16056	0.7387	0.364	0.289	0.261	0.056808	0.033
CC2D1A_TARGET_GENES	496	https://www.gsea-msigdb.org/gsea/msigdb/human/geneset/CC2D1A_TARGET_GENES	0.3805	1.4579	0.02905	0.15535	0.7317	0.393	0.379	0.264	0.054776	0.031
ICSBP_Q6	89	https://www.gsea-msigdb.org/gsea/msigdb/human/geneset/ICSBP_Q6	0.39346	1.4461	0.02911	0.16032	0.7377	0.494	0.429	0.286	0.056998	0.033
ZNF2_TARGET_GENES	369	https://www.gsea-msigdb.org/gsea/msigdb/human/geneset/ZNF2_TARGET_GENES	0.379	1.452	0.02917	0.15784	0.7327	0.366	0.348	0.252	0.056544	0.032
MIR544B	87	https://www.gsea-msigdb.org/gsea/msigdb/human/geneset/MIR544B	0.38351	1.3612	0.02923	0.18714	0.7778	0.414	0.347	0.274	0.073798	0.037
CTTTGA_LEF1_Q2	413	https://www.gsea-msigdb.org/gsea/msigdb/human/geneset/CTTTGA_LEF1_Q2	0.32314	1.3723	0.02935	0.18416	0.7738	0.431	0.42	0.266	0.072677	0.037
DACH1_TARGET_GENES	300	https://www.gsea-msigdb.org/gsea/msigdb/human/geneset/DACH1_TARGET_GENES	0.3634	1.3681	0.02947	0.18476	0.7738	0.383	0.326	0.271	0.073758	0.037
MIR423_5P	36	https://www.gsea-msigdb.org/gsea/msigdb/human/geneset/MIR423_5P	0.42941	1.454	0.02954	0.15746	0.7327	0.528	0.404	0.316	0.05466	0.031
MIR144_5P	20	https://www.gsea-msigdb.org/gsea/msigdb/human/geneset/MIR144_5P	0.52313	1.5736	0.02994	0.12322	0.6557	0.4	0.289	0.285	0.040843	0.019
MIR370_3P	27	https://www.gsea-msigdb.org/gsea/msigdb/human/geneset/MIR370_3P	0.51672	1.5957	0.03055	0.12101	0.6356	0.519	0.323	0.352	0.038857	0.019
DYRK1A_TARGET_GENES	265	https://www.gsea-msigdb.org/gsea/msigdb/human/geneset/DYRK1A_TARGET_GENES	0.41633	1.4917	0.03061	0.1426	0.7067	0.351	0.298	0.256	0.050332	0.026
PBXIP1_TARGET_GENES	80	https://www.gsea-msigdb.org/gsea/msigdb/human/geneset/PBXIP1_TARGET_GENES	0.42063	1.5173	0.03068	0.13773	0.6867	0.475	0.35	0.312	0.04809	0.024
MIR11181_3P	69	https://www.gsea-msigdb.org/gsea/msigdb/human/geneset/MIR11181_3P	0.386	1.5026	0.03074	0.13872	0.6957	0.594	0.477	0.314	0.048309	0.025
NKX2_2_TARGET_GENES	445	https://www.gsea-msigdb.org/gsea/msigdb/human/geneset/NKX2_2_TARGET_GENES	0.40091	1.4622	0.03074	0.15348	0.7307	0.418	0.387	0.274	0.053558	0.03
MIR6827_5P	27	https://www.gsea-msigdb.org/gsea/msigdb/human/geneset/MIR6827_5P	0.46167	1.4597	0.03074	0.15519	0.7317	0.704	0.445	0.392	0.054652	0.031
MIR3198	19	https://www.gsea-msigdb.org/gsea/msigdb/human/geneset/MIR3198	0.52122	1.5048	0.0308	0.13828	0.6947	0.526	0.313	0.363	0.046995	0.025
P53_DECAMER_Q2	94	https://www.gsea-msigdb.org/gsea/msigdb/human/geneset/P53_DECAMER_Q2	0.37244	1.4143	0.0308	0.17228	0.7528	0.511	0.456	0.282	0.062703	0.035
MIR5697	60	https://www.gsea-msigdb.org/gsea/msigdb/human/geneset/MIR5697	0.43163	1.4787	0.03086	0.14659	0.7167	0.417	0.335	0.279	0.051214	0.029
T3R_Q6	84	https://www.gsea-msigdb.org/gsea/msigdb/human/geneset/T3R_Q6	0.355	1.446	0.03086	0.16006	0.7377	0.464	0.415	0.275	0.056899	0.033
MIR6752_5P	37	https://www.gsea-msigdb.org/gsea/msigdb/human/geneset/MIR6752_5P	0.43966	1.4317	0.03086	0.16477	0.7447	0.595	0.417	0.349	0.059838	0.034
OSF2_Q6	94	https://www.gsea-msigdb.org/gsea/msigdb/human/geneset/OSF2_Q6	0.38223	1.4425	0.03106	0.1607	0.7387	0.457	0.36	0.297	0.056696	0.033
SKIL_TARGET_GENES	597	https://www.gsea-msigdb.org/gsea/msigdb/human/geneset/SKIL_TARGET_GENES	0.37594	1.4071	0.03106	0.17456	0.7558	0.367	0.346	0.263	0.064532	0.035
ZNF784_TARGET_GENES	170	https://www.gsea-msigdb.org/gsea/msigdb/human/geneset/ZNF784_TARGET_GENES	0.40824	1.4338	0.03112	0.16486	0.7437	0.482	0.432	0.281	0.060284	0.034
YTATTTTNR_MEF2_02	222	https://www.gsea-msigdb.org/gsea/msigdb/human/geneset/YTATTTTNR_MEF2_02	0.34945	1.4195	0.03112	0.16963	0.7518	0.432	0.416	0.261	0.061564	0.035
MIR6843_3P	39	https://www.gsea-msigdb.org/gsea/msigdb/human/geneset/MIR6843_3P	0.42025	1.4765	0.03138	0.14695	0.7187	0.615	0.471	0.327	0.052168	0.029
MIR6848_3P	39	https://www.gsea-msigdb.org/gsea/msigdb/human/geneset/MIR6848_3P	0.42025	1.4765	0.03138	0.14695	0.7187	0.615	0.471	0.327	0.052168	0.029
ZNF426_TARGET_GENES	54	https://www.gsea-msigdb.org/gsea/msigdb/human/geneset/ZNF426_TARGET_GENES	0.39172	1.4495	0.03219	0.15804	0.7357	0.407	0.339	0.271	0.056717	0.032
MIR10526_3P	36	https://www.gsea-msigdb.org/gsea/msigdb/human/geneset/MIR10526_3P	0.41938	1.4679	0.03232	0.14912	0.7277	0.25	0.0905	0.229	0.052393	0.03
MIR4446_3P	25	https://www.gsea-msigdb.org/gsea/msigdb/human/geneset/MIR4446_3P	0.45059	1.4329	0.03232	0.1643	0.7437	0.48	0.354	0.311	0.059759	0.034
MIR4330	31	https://www.gsea-msigdb.org/gsea/msigdb/human/geneset/MIR4330	0.45867	1.499	0.03239	0.13891	0.7027	0.516	0.392	0.315	0.047689	0.025
MIR203B_5P	31	https://www.gsea-msigdb.org/gsea/msigdb/human/geneset/MIR203B_5P	0.49415	1.5582	0.03245	0.12569	0.6647	0.355	0.24	0.271	0.042087	0.022
OCT1_05	79	https://www.gsea-msigdb.org/gsea/msigdb/human/geneset/OCT1_05	0.35735	1.4519	0.03252	0.1576	0.7327	0.418	0.357	0.272	0.056443	0.032
MIR513A_5P	134	https://www.gsea-msigdb.org/gsea/msigdb/human/geneset/MIR513A_5P	0.38459	1.4422	0.03259	0.1608	0.7387	0.463	0.423	0.272	0.056904	0.033
AHRARNT_01	44	https://www.gsea-msigdb.org/gsea/msigdb/human/geneset/AHRARNT_01	0.41767	1.4252	0.03259	0.16742	0.7498	0.477	0.361	0.307	0.06104	0.034
TST1_01	83	https://www.gsea-msigdb.org/gsea/msigdb/human/geneset/TST1_01	0.35941	1.3945	0.03259	0.17735	0.7628	0.47	0.416	0.278	0.069253	0.037
AML_Q6	78	https://www.gsea-msigdb.org/gsea/msigdb/human/geneset/AML_Q6	0.40936	1.4856	0.03265	0.14418	0.7097	0.538	0.408	0.323	0.051011	0.028
WGGAATGY_TEF1_Q6	136	https://www.gsea-msigdb.org/gsea/msigdb/human/geneset/WGGAATGY_TEF1_Q6	0.37676	1.4677	0.03285	0.14916	0.7277	0.441	0.36	0.288	0.052292	0.03
INSM2_TARGET_GENES	293	https://www.gsea-msigdb.org/gsea/msigdb/human/geneset/INSM2_TARGET_GENES	0.37541	1.4596	0.03285	0.15508	0.7317	0.317	0.272	0.242	0.05455	0.031
MIR6778_3P	82	https://www.gsea-msigdb.org/gsea/msigdb/human/geneset/MIR6778_3P	0.35891	1.3681	0.03292	0.1842	0.7738	0.5	0.456	0.275	0.073512	0.037
MIR103A_1_5P	46	https://www.gsea-msigdb.org/gsea/msigdb/human/geneset/MIR103A_1_5P	0.45465	1.4698	0.03299	0.14786	0.7247	0.304	0.212	0.242	0.052358	0.029
E2F5_TARGET_GENES	390	https://www.gsea-msigdb.org/gsea/msigdb/human/geneset/E2F5_TARGET_GENES	0.39544	1.4484	0.03299	0.15808	0.7377	0.326	0.274	0.251	0.056225	0.031
MYOD_01	81	https://www.gsea-msigdb.org/gsea/msigdb/human/geneset/MYOD_01	0.361	1.3988	0.03306	0.17671	0.7608	0.519	0.478	0.274	0.068033	0.035
ZNF257_TARGET_GENES	187	https://www.gsea-msigdb.org/gsea/msigdb/human/geneset/ZNF257_TARGET_GENES	0.38197	1.4023	0.03313	0.17573	0.7568	0.46	0.422	0.273	0.065937	0.035
MIR4700_5P	63	https://www.gsea-msigdb.org/gsea/msigdb/human/geneset/MIR4700_5P	0.41756	1.4426	0.03333	0.16079	0.7387	0.619	0.467	0.333	0.056791	0.033
MIR7110_3P	126	https://www.gsea-msigdb.org/gsea/msigdb/human/geneset/MIR7110_3P	0.33972	1.3427	0.03347	0.19438	0.7868	0.389	0.357	0.255	0.07893	0.037
ATGCTGC_MIR103_MIR107	62	https://www.gsea-msigdb.org/gsea/msigdb/human/geneset/ATGCTGC_MIR103_MIR107	0.4119	1.4505	0.03368	0.15778	0.7337	0.403	0.348	0.265	0.056628	0.032
MIR4747_5P	82	https://www.gsea-msigdb.org/gsea/msigdb/human/geneset/MIR4747_5P	0.38637	1.4262	0.03434	0.16737	0.7488	0.549	0.482	0.288	0.061005	0.034
YATGNWAAT_OCT_C	113	https://www.gsea-msigdb.org/gsea/msigdb/human/geneset/YATGNWAAT_OCT_C	0.33442	1.3975	0.03434	0.17744	0.7608	0.434	0.412	0.259	0.068767	0.036
OCT1_06	102	https://www.gsea-msigdb.org/gsea/msigdb/human/geneset/OCT1_06	0.35224	1.4535	0.03441	0.15721	0.7327	0.382	0.347	0.254	0.054365	0.031
MYB_Q3	79	https://www.gsea-msigdb.org/gsea/msigdb/human/geneset/MYB_Q3	0.37211	1.4337	0.03455	0.16455	0.7437	0.392	0.364	0.252	0.060091	0.034
PAX4_04	80	https://www.gsea-msigdb.org/gsea/msigdb/human/geneset/PAX4_04	0.37411	1.3958	0.03462	0.17793	0.7618	0.512	0.43	0.296	0.068467	0.037
MIR6770_5P	63	https://www.gsea-msigdb.org/gsea/msigdb/human/geneset/MIR6770_5P	0.40545	1.455	0.03463	0.15696	0.7317	0.556	0.441	0.313	0.054728	0.031
IK1_01	81	https://www.gsea-msigdb.org/gsea/msigdb/human/geneset/IK1_01	0.37328	1.4536	0.03469	0.15772	0.7327	0.531	0.443	0.299	0.054561	0.032
ZNF664_TARGET_GENES	300	https://www.gsea-msigdb.org/gsea/msigdb/human/geneset/ZNF664_TARGET_GENES	0.35495	1.3951	0.03469	0.17771	0.7618	0.457	0.427	0.274	0.068628	0.037
CAAGGAT_MIR362	27	https://www.gsea-msigdb.org/gsea/msigdb/human/geneset/CAAGGAT_MIR362	0.43862	1.5012	0.03476	0.13828	0.6987	0.37	0.279	0.268	0.048093	0.025
OCT1_04	77	https://www.gsea-msigdb.org/gsea/msigdb/human/geneset/OCT1_04	0.36773	1.4553	0.03476	0.15746	0.7317	0.506	0.416	0.299	0.055028	0.031
MIR5010_3P	106	https://www.gsea-msigdb.org/gsea/msigdb/human/geneset/MIR5010_3P	0.36659	1.4354	0.03476	0.16492	0.7437	0.472	0.441	0.268	0.060243	0.034
MIR485_5P	55	https://www.gsea-msigdb.org/gsea/msigdb/human/geneset/MIR485_5P	0.41392	1.4259	0.03476	0.16698	0.7498	0.527	0.413	0.312	0.060725	0.034
MIR3652	48	https://www.gsea-msigdb.org/gsea/msigdb/human/geneset/MIR3652	0.42773	1.4215	0.03484	0.16881	0.7508	0.438	0.354	0.285	0.061241	0.035
RACTNNRTTTNC_UNKNOWN	39	https://www.gsea-msigdb.org/gsea/msigdb/human/geneset/RACTNNRTTTNC_UNKNOWN	0.42211	1.4443	0.03498	0.16002	0.7377	0.487	0.404	0.292	0.056956	0.033
MIR6728_3P	55	https://www.gsea-msigdb.org/gsea/msigdb/human/geneset/MIR6728_3P	0.38016	1.4202	0.03512	0.16923	0.7508	0.491	0.39	0.302	0.06155	0.035
MIR920	19	https://www.gsea-msigdb.org/gsea/msigdb/human/geneset/MIR920	0.49257	1.5018	0.0352	0.13791	0.6977	0.421	0.323	0.286	0.048031	0.025
ZIC1_01	103	https://www.gsea-msigdb.org/gsea/msigdb/human/geneset/ZIC1_01	0.37789	1.4377	0.03542	0.16262	0.7427	0.388	0.285	0.282	0.059283	0.034
MIR1324	43	https://www.gsea-msigdb.org/gsea/msigdb/human/geneset/MIR1324	0.44146	1.403	0.03542	0.17607	0.7568	0.488	0.364	0.313	0.066215	0.035
GGATTA_PITX2_Q2	166	https://www.gsea-msigdb.org/gsea/msigdb/human/geneset/GGATTA_PITX2_Q2	0.32473	1.3771	0.03587	0.18447	0.7698	0.494	0.477	0.265	0.072016	0.037
MIR6796_5P	27	https://www.gsea-msigdb.org/gsea/msigdb/human/geneset/MIR6796_5P	0.47139	1.5099	0.0364	0.1385	0.6917	0.556	0.349	0.363	0.046535	0.025
NKX62_Q2	75	https://www.gsea-msigdb.org/gsea/msigdb/human/geneset/NKX62_Q2	0.36692	1.4582	0.03666	0.15531	0.7317	0.547	0.457	0.3	0.054877	0.031
MIR516A_3P_MIR516B_3P	58	https://www.gsea-msigdb.org/gsea/msigdb/human/geneset/MIR516A_3P_MIR516B_3P	0.40285	1.4418	0.03666	0.1602	0.7387	0.448	0.416	0.264	0.057006	0.032
MIR573	37	https://www.gsea-msigdb.org/gsea/msigdb/human/geneset/MIR573	0.42613	1.4526	0.03689	0.1576	0.7327	0.297	0.216	0.234	0.056746	0.032
EGR1_01	105	https://www.gsea-msigdb.org/gsea/msigdb/human/geneset/EGR1_01	0.39053	1.4313	0.03696	0.16483	0.7447	0.352	0.294	0.253	0.059856	0.034
GLI3_TARGET_GENES	245	https://www.gsea-msigdb.org/gsea/msigdb/human/geneset/GLI3_TARGET_GENES	0.39629	1.4254	0.03696	0.16744	0.7498	0.42	0.375	0.272	0.061134	0.034
ZNF30_TARGET_GENES	446	https://www.gsea-msigdb.org/gsea/msigdb/human/geneset/ZNF30_TARGET_GENES	0.3769	1.4112	0.03696	0.17305	0.7538	0.41	0.392	0.267	0.063253	0.035
MIR4516	106	https://www.gsea-msigdb.org/gsea/msigdb/human/geneset/MIR4516	0.35505	1.4148	0.03704	0.17243	0.7528	0.453	0.455	0.251	0.062977	0.035
MIR4432	25	https://www.gsea-msigdb.org/gsea/msigdb/human/geneset/MIR4432	0.4808	1.5334	0.03711	0.13291	0.6797	0.32	0.259	0.238	0.045135	0.024
MIR6884_5P	56	https://www.gsea-msigdb.org/gsea/msigdb/human/geneset/MIR6884_5P	0.41317	1.4205	0.03711	0.16908	0.7508	0.518	0.413	0.307	0.061423	0.035
ELK1_01	104	https://www.gsea-msigdb.org/gsea/msigdb/human/geneset/ELK1_01	0.39996	1.3732	0.03711	0.1841	0.7738	0.49	0.443	0.278	0.072959	0.037
AHRR_TARGET_GENES	415	https://www.gsea-msigdb.org/gsea/msigdb/human/geneset/AHRR_TARGET_GENES	0.38215	1.4337	0.03734	0.16477	0.7437	0.407	0.382	0.268	0.060187	0.034
MIR4430	48	https://www.gsea-msigdb.org/gsea/msigdb/human/geneset/MIR4430	0.42488	1.4004	0.03742	0.17595	0.7588	0.438	0.354	0.285	0.067117	0.035
CIZ_01	75	https://www.gsea-msigdb.org/gsea/msigdb/human/geneset/CIZ_01	0.38954	1.3815	0.03758	0.18324	0.7698	0.48	0.394	0.294	0.072401	0.037
GCAAGAC_MIR431	19	https://www.gsea-msigdb.org/gsea/msigdb/human/geneset/GCAAGAC_MIR431	0.52271	1.5262	0.0377	0.13374	0.6817	0.316	0.194	0.255	0.046175	0.024
ZSCAN5C_TARGET_GENES	36	https://www.gsea-msigdb.org/gsea/msigdb/human/geneset/ZSCAN5C_TARGET_GENES	0.46395	1.436	0.03789	0.16445	0.7437	0.278	0.17	0.232	0.059767	0.034
MIR211_3P	30	https://www.gsea-msigdb.org/gsea/msigdb/human/geneset/MIR211_3P	0.423	1.4832	0.03838	0.14437	0.7127	0.5	0.374	0.315	0.051198	0.028
ZNF697_TARGET_GENES	53	https://www.gsea-msigdb.org/gsea/msigdb/human/geneset/ZNF697_TARGET_GENES	0.38642	1.4155	0.03846	0.17169	0.7528	0.491	0.423	0.286	0.062339	0.035
MIR6885_5P	18	https://www.gsea-msigdb.org/gsea/msigdb/human/geneset/MIR6885_5P	0.52148	1.57	0.03893	0.12441	0.6557	0.611	0.399	0.368	0.041709	0.021
MIR4456	32	https://www.gsea-msigdb.org/gsea/msigdb/human/geneset/MIR4456	0.46398	1.5129	0.03893	0.1377	0.6897	0.344	0.155	0.292	0.046719	0.024
MIR3192_5P	57	https://www.gsea-msigdb.org/gsea/msigdb/human/geneset/MIR3192_5P	0.40139	1.4416	0.03893	0.16021	0.7387	0.526	0.386	0.326	0.057251	0.032
RNGTGGGC_UNKNOWN	237	https://www.gsea-msigdb.org/gsea/msigdb/human/geneset/RNGTGGGC_UNKNOWN	0.34325	1.3632	0.03893	0.1857	0.7758	0.388	0.364	0.256	0.074067	0.037
ZNF175_TARGET_GENES	224	https://www.gsea-msigdb.org/gsea/msigdb/human/geneset/ZNF175_TARGET_GENES	0.37591	1.3937	0.03918	0.17796	0.7648	0.388	0.346	0.263	0.070158	0.037
TET1_TARGET_GENES	419	https://www.gsea-msigdb.org/gsea/msigdb/human/geneset/TET1_TARGET_GENES	0.3821	1.4234	0.03926	0.16745	0.7508	0.411	0.384	0.27	0.060651	0.034
CREB3L4_TARGET_GENES	492	https://www.gsea-msigdb.org/gsea/msigdb/human/geneset/CREB3L4_TARGET_GENES	0.39368	1.4169	0.03934	0.1714	0.7518	0.392	0.35	0.275	0.062329	0.035
ZNF146_TARGET_GENES	340	https://www.gsea-msigdb.org/gsea/msigdb/human/geneset/ZNF146_TARGET_GENES	0.35438	1.3926	0.03934	0.17861	0.7658	0.371	0.353	0.253	0.070092	0.037
HOXC13_TARGET_GENES	44	https://www.gsea-msigdb.org/gsea/msigdb/human/geneset/HOXC13_TARGET_GENES	0.44073	1.4421	0.0395	0.16035	0.7387	0.386	0.25	0.292	0.056713	0.032
MIR197_3P	32	https://www.gsea-msigdb.org/gsea/msigdb/human/geneset/MIR197_3P	0.49051	1.4736	0.03967	0.14686	0.7197	0.312	0.215	0.246	0.052034	0.029
MIR6880_5P	32	https://www.gsea-msigdb.org/gsea/msigdb/human/geneset/MIR6880_5P	0.41045	1.4168	0.03967	0.1713	0.7518	0.594	0.441	0.333	0.062238	0.035
MIR6769A_5P	16	https://www.gsea-msigdb.org/gsea/msigdb/human/geneset/MIR6769A_5P	0.5617	1.5669	0.03975	0.12584	0.6587	0.562	0.296	0.397	0.041668	0.021
CAGCACT_MIR5123P	46	https://www.gsea-msigdb.org/gsea/msigdb/human/geneset/CAGCACT_MIR5123P	0.43633	1.4606	0.03975	0.15454	0.7317	0.413	0.309	0.288	0.054213	0.03
MIR1236_5P	29	https://www.gsea-msigdb.org/gsea/msigdb/human/geneset/MIR1236_5P	0.45548	1.4035	0.03983	0.17572	0.7568	0.448	0.347	0.294	0.065831	0.035
COMP1_01	32	https://www.gsea-msigdb.org/gsea/msigdb/human/geneset/COMP1_01	0.44295	1.476	0.03984	0.14638	0.7187	0.562	0.404	0.337	0.052449	0.029
MIR6727_3P	34	https://www.gsea-msigdb.org/gsea/msigdb/human/geneset/MIR6727_3P	0.48866	1.5725	0.04025	0.12426	0.6557	0.765	0.457	0.417	0.041033	0.02
HEN1_02	70	https://www.gsea-msigdb.org/gsea/msigdb/human/geneset/HEN1_02	0.36699	1.3792	0.04032	0.18442	0.7698	0.471	0.437	0.268	0.071899	0.037
MIR4303	70	https://www.gsea-msigdb.org/gsea/msigdb/human/geneset/MIR4303	0.39992	1.4212	0.04057	0.16893	0.7508	0.343	0.282	0.249	0.061391	0.035
SP3_Q3	70	https://www.gsea-msigdb.org/gsea/msigdb/human/geneset/SP3_Q3	0.38282	1.4145	0.04065	0.17259	0.7528	0.457	0.42	0.268	0.062885	0.035
FREAC3_01	79	https://www.gsea-msigdb.org/gsea/msigdb/human/geneset/FREAC3_01	0.34062	1.4103	0.0409	0.17382	0.7548	0.506	0.469	0.272	0.064548	0.035
YY1_02	94	https://www.gsea-msigdb.org/gsea/msigdb/human/geneset/YY1_02	0.42198	1.4005	0.0409	0.17602	0.7588	0.404	0.346	0.268	0.067206	0.035
MIR6842_5P	44	https://www.gsea-msigdb.org/gsea/msigdb/human/geneset/MIR6842_5P	0.43597	1.4243	0.04098	0.16801	0.7508	0.591	0.417	0.347	0.060855	0.034
TBX3_TARGET_GENES	247	https://www.gsea-msigdb.org/gsea/msigdb/human/geneset/TBX3_TARGET_GENES	0.38733	1.419	0.04098	0.16997	0.7518	0.409	0.36	0.272	0.061473	0.035
SRY_01	75	https://www.gsea-msigdb.org/gsea/msigdb/human/geneset/SRY_01	0.38195	1.435	0.04132	0.16498	0.7437	0.32	0.253	0.242	0.060467	0.034
ETF_Q6	42	https://www.gsea-msigdb.org/gsea/msigdb/human/geneset/ETF_Q6	0.43697	1.4726	0.04141	0.14638	0.7207	0.452	0.381	0.282	0.052046	0.029
MIR6716_5P	39	https://www.gsea-msigdb.org/gsea/msigdb/human/geneset/MIR6716_5P	0.41019	1.3761	0.04149	0.1831	0.7708	0.59	0.487	0.304	0.0721	0.037
MIR1909_3P	37	https://www.gsea-msigdb.org/gsea/msigdb/human/geneset/MIR1909_3P	0.43368	1.4993	0.04167	0.13922	0.7027	0.459	0.328	0.311	0.047915	0.025
MIR3136_3P	23	https://www.gsea-msigdb.org/gsea/msigdb/human/geneset/MIR3136_3P	0.50007	1.4343	0.04167	0.16454	0.7437	0.565	0.358	0.364	0.060381	0.034
MIR7155_3P	23	https://www.gsea-msigdb.org/gsea/msigdb/human/geneset/MIR7155_3P	0.50007	1.4343	0.04167	0.16454	0.7437	0.565	0.358	0.364	0.060381	0.034
MIR4443	58	https://www.gsea-msigdb.org/gsea/msigdb/human/geneset/MIR4443	0.38491	1.3772	0.04175	0.18464	0.7698	0.362	0.3	0.256	0.072186	0.037
MIR6731_3P	24	https://www.gsea-msigdb.org/gsea/msigdb/human/geneset/MIR6731_3P	0.46005	1.515	0.04183	0.13755	0.6897	0.333	0.197	0.269	0.047179	0.024
GTCNYYATGR_UNKNOWN	41	https://www.gsea-msigdb.org/gsea/msigdb/human/geneset/GTCNYYATGR_UNKNOWN	0.41164	1.4119	0.04202	0.17298	0.7538	0.39	0.321	0.267	0.062993	0.035
WYAAANNRNNNGCG_UNKNOWN	21	https://www.gsea-msigdb.org/gsea/msigdb/human/geneset/WYAAANNRNNNGCG_UNKNOWN	0.43725	1.477	0.04251	0.14736	0.7177	0.619	0.472	0.328	0.05249	0.029
MIR7974	28	https://www.gsea-msigdb.org/gsea/msigdb/human/geneset/MIR7974	0.46313	1.5026	0.04255	0.13842	0.6957	0.393	0.282	0.283	0.048192	0.025
MIR592	30	https://www.gsea-msigdb.org/gsea/msigdb/human/geneset/MIR592	0.47171	1.4637	0.0426	0.15256	0.7287	0.6	0.419	0.35	0.053047	0.03
MIR6515_3P	75	https://www.gsea-msigdb.org/gsea/msigdb/human/geneset/MIR6515_3P	0.38556	1.4394	0.04264	0.16141	0.7407	0.253	0.205	0.204	0.058406	0.034
MIR3175	48	https://www.gsea-msigdb.org/gsea/msigdb/human/geneset/MIR3175	0.44163	1.5215	0.04286	0.13609	0.6857	0.604	0.427	0.348	0.04748	0.024
LCORL_TARGET_GENES	136	https://www.gsea-msigdb.org/gsea/msigdb/human/geneset/LCORL_TARGET_GENES	0.37238	1.3719	0.04286	0.18384	0.7738	0.493	0.449	0.277	0.072451	0.037
RPA1_TARGET_GENES	16	https://www.gsea-msigdb.org/gsea/msigdb/human/geneset/RPA1_TARGET_GENES	0.56231	1.5834	0.04312	0.12676	0.6476	0.812	0.37	0.513	0.042302	0.02
MIR548AV_3P	66	https://www.gsea-msigdb.org/gsea/msigdb/human/geneset/MIR548AV_3P	0.43597	1.5485	0.04321	0.13242	0.6687	0.318	0.243	0.243	0.045862	0.024
MIR320E	27	https://www.gsea-msigdb.org/gsea/msigdb/human/geneset/MIR320E	0.46923	1.4704	0.04321	0.14792	0.7247	0.37	0.264	0.274	0.052221	0.029
TTF1_Q6	98	https://www.gsea-msigdb.org/gsea/msigdb/human/geneset/TTF1_Q6	0.3738	1.3847	0.04348	0.18163	0.7688	0.459	0.422	0.269	0.070742	0.037
YCATTAA_UNKNOWN	181	https://www.gsea-msigdb.org/gsea/msigdb/human/geneset/YCATTAA_UNKNOWN	0.32213	1.4057	0.04357	0.17436	0.7568	0.552	0.517	0.274	0.064611	0.035
ATF6_TARGET_GENES	323	https://www.gsea-msigdb.org/gsea/msigdb/human/geneset/ATF6_TARGET_GENES	0.3753	1.3766	0.04357	0.18368	0.7698	0.406	0.374	0.266	0.072346	0.037
PAX8_TARGET_GENES	30	https://www.gsea-msigdb.org/gsea/msigdb/human/geneset/PAX8_TARGET_GENES	0.43444	1.4921	0.04365	0.14304	0.7067	0.267	0.207	0.213	0.050465	0.027
MIR4741	23	https://www.gsea-msigdb.org/gsea/msigdb/human/geneset/MIR4741	0.46324	1.426	0.04366	0.16707	0.7498	0.565	0.39	0.346	0.060818	0.034
MIR6504_5P	41	https://www.gsea-msigdb.org/gsea/msigdb/human/geneset/MIR6504_5P	0.41445	1.3898	0.04366	0.17948	0.7678	0.463	0.338	0.309	0.070058	0.037
MIR621	16	https://www.gsea-msigdb.org/gsea/msigdb/human/geneset/MIR621	0.55008	1.4875	0.04375	0.143	0.7077	0.438	0.242	0.332	0.050579	0.027
MIR7703	40	https://www.gsea-msigdb.org/gsea/msigdb/human/geneset/MIR7703	0.40156	1.3703	0.04375	0.18399	0.7738	0.225	0.11	0.202	0.072566	0.037
MIR30B_3P	61	https://www.gsea-msigdb.org/gsea/msigdb/human/geneset/MIR30B_3P	0.36303	1.3647	0.04375	0.18499	0.7758	0.41	0.344	0.271	0.073853	0.037
MIR3689A_3P_MIR3689B_3P_MIR3689C	61	https://www.gsea-msigdb.org/gsea/msigdb/human/geneset/MIR3689A_3P_MIR3689B_3P_MIR3689C	0.36303	1.3647	0.04375	0.18499	0.7758	0.41	0.344	0.271	0.073853	0.037
MIR4297	60	https://www.gsea-msigdb.org/gsea/msigdb/human/geneset/MIR4297	0.41078	1.4283	0.04384	0.16646	0.7468	0.4	0.321	0.274	0.061411	0.034
MIR185_3P	54	https://www.gsea-msigdb.org/gsea/msigdb/human/geneset/MIR185_3P	0.42759	1.4787	0.04393	0.14638	0.7167	0.37	0.239	0.284	0.051262	0.029
TMTCGCGANR_UNKNOWN	75	https://www.gsea-msigdb.org/gsea/msigdb/human/geneset/TMTCGCGANR_UNKNOWN	0.45456	1.4555	0.04393	0.15753	0.7317	0.4	0.348	0.264	0.055102	0.031
ZNF7_TARGET_GENES	267	https://www.gsea-msigdb.org/gsea/msigdb/human/geneset/ZNF7_TARGET_GENES	0.36968	1.3885	0.04393	0.18018	0.7678	0.483	0.457	0.273	0.069706	0.037
MIR7851_3P	19	https://www.gsea-msigdb.org/gsea/msigdb/human/geneset/MIR7851_3P	0.50329	1.4663	0.04421	0.15034	0.7277	0.632	0.365	0.402	0.052277	0.03
MIR373_3P	124	https://www.gsea-msigdb.org/gsea/msigdb/human/geneset/MIR373_3P	0.38485	1.4118	0.04421	0.17281	0.7538	0.371	0.318	0.258	0.062916	0.035
HP1SITEFACTOR_Q6	84	https://www.gsea-msigdb.org/gsea/msigdb/human/geneset/HP1SITEFACTOR_Q6	0.36096	1.3769	0.0443	0.18419	0.7698	0.595	0.467	0.321	0.072384	0.037
MIR4475	22	https://www.gsea-msigdb.org/gsea/msigdb/human/geneset/MIR4475	0.47947	1.4226	0.0444	0.16822	0.7508	0.318	0.21	0.252	0.061518	0.034
NR1I2_TARGET_GENES	112	https://www.gsea-msigdb.org/gsea/msigdb/human/geneset/NR1I2_TARGET_GENES	0.41096	1.3948	0.0444	0.17775	0.7628	0.375	0.345	0.25	0.069126	0.037
SOX5_01	88	https://www.gsea-msigdb.org/gsea/msigdb/human/geneset/SOX5_01	0.38545	1.3981	0.04449	0.17701	0.7608	0.489	0.417	0.289	0.068783	0.036
ZBED4_TARGET_GENES	105	https://www.gsea-msigdb.org/gsea/msigdb/human/geneset/ZBED4_TARGET_GENES	0.39535	1.3651	0.04459	0.18502	0.7758	0.4	0.348	0.265	0.074095	0.037
MIR34A_5P	99	https://www.gsea-msigdb.org/gsea/msigdb/human/geneset/MIR34A_5P	0.358	1.384	0.04481	0.18161	0.7698	0.596	0.489	0.309	0.071079	0.037
RYCACNNRNNRNCAG_UNKNOWN	21	https://www.gsea-msigdb.org/gsea/msigdb/human/geneset/RYCACNNRNNRNCAG_UNKNOWN	0.48164	1.4765	0.04499	0.14669	0.7187	0.333	0.164	0.279	0.052062	0.029
RGAGGAARY_PU1_Q6	174	https://www.gsea-msigdb.org/gsea/msigdb/human/geneset/RGAGGAARY_PU1_Q6	0.36319	1.3953	0.04508	0.17766	0.7618	0.489	0.447	0.277	0.06815	0.037
OCT1_01	82	https://www.gsea-msigdb.org/gsea/msigdb/human/geneset/OCT1_01	0.34881	1.3513	0.04517	0.19349	0.7828	0.5	0.423	0.292	0.076043	0.037
MIR4296	26	https://www.gsea-msigdb.org/gsea/msigdb/human/geneset/MIR4296	0.4716	1.4882	0.04546	0.14301	0.7077	0.5	0.355	0.324	0.050914	0.027
MIR4522	15	https://www.gsea-msigdb.org/gsea/msigdb/human/geneset/MIR4522	0.50231	1.5264	0.04564	0.134	0.6817	0.533	0.305	0.372	0.046311	0.024
MIR4493	36	https://www.gsea-msigdb.org/gsea/msigdb/human/geneset/MIR4493	0.42363	1.4959	0.04582	0.14015	0.7037	0.556	0.444	0.311	0.049039	0.025
MIR20A_3P	65	https://www.gsea-msigdb.org/gsea/msigdb/human/geneset/MIR20A_3P	0.37082	1.4675	0.04583	0.14909	0.7277	0.615	0.515	0.301	0.052192	0.03
MIR624_3P	36	https://www.gsea-msigdb.org/gsea/msigdb/human/geneset/MIR624_3P	0.42918	1.4573	0.04593	0.15573	0.7317	0.278	0.178	0.23	0.055036	0.031
GCNF_01	27	https://www.gsea-msigdb.org/gsea/msigdb/human/geneset/GCNF_01	0.45154	1.4814	0.046	0.14448	0.7157	0.481	0.323	0.327	0.050886	0.028
CAGNWMCNNNGAC_UNKNOWN	16	https://www.gsea-msigdb.org/gsea/msigdb/human/geneset/CAGNWMCNNNGAC_UNKNOWN	0.53715	1.6221	0.04603	0.11952	0.6136	0.438	0.217	0.343	0.036678	0.017
MIR4692	81	https://www.gsea-msigdb.org/gsea/msigdb/human/geneset/MIR4692	0.42732	1.4658	0.04612	0.15053	0.7277	0.543	0.372	0.345	0.052859	0.03
AP2ALPHA_01	78	https://www.gsea-msigdb.org/gsea/msigdb/human/geneset/AP2ALPHA_01	0.38583	1.4064	0.04646	0.17377	0.7568	0.526	0.426	0.305	0.064461	0.035
MIR1224_3P	27	https://www.gsea-msigdb.org/gsea/msigdb/human/geneset/MIR1224_3P	0.43425	1.5126	0.04665	0.13737	0.6907	0.333	0.254	0.25	0.046472	0.024
MIR449A	100	https://www.gsea-msigdb.org/gsea/msigdb/human/geneset/MIR449A	0.36105	1.3955	0.04684	0.17786	0.7618	0.6	0.489	0.311	0.068327	0.037
LHX3_01	72	https://www.gsea-msigdb.org/gsea/msigdb/human/geneset/LHX3_01	0.37139	1.5101	0.04752	0.13894	0.6917	0.597	0.492	0.306	0.046475	0.025
ZNF213_TARGET_GENES	187	https://www.gsea-msigdb.org/gsea/msigdb/human/geneset/ZNF213_TARGET_GENES	0.38856	1.4174	0.04752	0.17101	0.7518	0.46	0.428	0.271	0.062101	0.035
MAFG_TARGET_GENES	486	https://www.gsea-msigdb.org/gsea/msigdb/human/geneset/MAFG_TARGET_GENES	0.3391	1.3688	0.04762	0.18481	0.7738	0.346	0.35	0.242	0.073099	0.037
ZNF512_TARGET_GENES	117	https://www.gsea-msigdb.org/gsea/msigdb/human/geneset/ZNF512_TARGET_GENES	0.34629	1.3504	0.04802	0.19425	0.7828	0.385	0.367	0.248	0.076748	0.037
MIR1290	93	https://www.gsea-msigdb.org/gsea/msigdb/human/geneset/MIR1290	0.36754	1.3587	0.04832	0.18858	0.7798	0.344	0.312	0.24	0.074199	0.037
MIR6893_3P	26	https://www.gsea-msigdb.org/gsea/msigdb/human/geneset/MIR6893_3P	0.49375	1.5451	0.04839	0.13283	0.6727	0.462	0.323	0.314	0.04557	0.024
NKX25_02	80	https://www.gsea-msigdb.org/gsea/msigdb/human/geneset/NKX25_02	0.36753	1.4767	0.04852	0.14743	0.7187	0.512	0.412	0.305	0.052382	0.029
MIR185_5P	88	https://www.gsea-msigdb.org/gsea/msigdb/human/geneset/MIR185_5P	0.351	1.3452	0.04873	0.19364	0.7838	0.477	0.42	0.281	0.077814	0.037
PXR_Q2	80	https://www.gsea-msigdb.org/gsea/msigdb/human/geneset/PXR_Q2	0.35848	1.3778	0.04878	0.18454	0.7698	0.537	0.455	0.296	0.071758	0.037
MIR6756_5P	77	https://www.gsea-msigdb.org/gsea/msigdb/human/geneset/MIR6756_5P	0.37292	1.4382	0.04908	0.16251	0.7417	0.442	0.374	0.28	0.058996	0.034
HAND1_TARGET_GENES	140	https://www.gsea-msigdb.org/gsea/msigdb/human/geneset/HAND1_TARGET_GENES	0.38145	1.3801	0.04908	0.18415	0.7698	0.357	0.308	0.252	0.072332	0.037
MIR3934_5P	23	https://www.gsea-msigdb.org/gsea/msigdb/human/geneset/MIR3934_5P	0.45926	1.4144	0.04918	0.17244	0.7528	0.522	0.361	0.335	0.062794	0.035
SOX3_TARGET_GENES	159	https://www.gsea-msigdb.org/gsea/msigdb/human/geneset/SOX3_TARGET_GENES	0.36941	1.3961	0.04918	0.17785	0.7608	0.371	0.333	0.253	0.068556	0.037
SCGGAAGY_ELK1_02	482	https://www.gsea-msigdb.org/gsea/msigdb/human/geneset/SCGGAAGY_ELK1_02	0.40546	1.4161	0.04928	0.17146	0.7528	0.411	0.372	0.278	0.061991	0.035
MIR4782_5P	52	https://www.gsea-msigdb.org/gsea/msigdb/human/geneset/MIR4782_5P	0.37118	1.376	0.04928	0.18291	0.7708	0.654	0.546	0.299	0.072016	0.037
MIR4271	71	https://www.gsea-msigdb.org/gsea/msigdb/human/geneset/MIR4271	0.38086	1.3534	0.04938	0.19295	0.7818	0.535	0.427	0.31	0.07606	0.037
MIR3199	17	https://www.gsea-msigdb.org/gsea/msigdb/human/geneset/MIR3199	0.49725	1.4447	0.04969	0.16037	0.7377	0.471	0.216	0.37	0.056643	0.033
E2A_Q2	72	https://www.gsea-msigdb.org/gsea/msigdb/human/geneset/E2A_Q2	0.35179	1.4201	0.04969	0.16908	0.7508	0.278	0.217	0.22	0.061458	0.035
HOXA10_TARGET_GENES	72	https://www.gsea-msigdb.org/gsea/msigdb/human/geneset/HOXA10_TARGET_GENES	0.41484	1.3794	0.0499	0.18453	0.7698	0.458	0.361	0.296	0.072072	0.037

## Sheet: C4
GS	SIZE	SOURCE	ES	NES	NOM p-val	FDR q-val	FWER p-val	Tag %	Gene %	Signal	FDR (median)	glob.p.val
MORF_FDXR	80	https://www.gsea-msigdb.org/gsea/msigdb/human/geneset/MORF_FDXR	0.56985	1.9975	<0.001	0.063707	0.033	0.55	0.248	0.418	0	0.022
MORF_JAG1	30	https://www.gsea-msigdb.org/gsea/msigdb/human/geneset/MORF_JAG1	0.60547	1.9314	<0.001	0.088437	0.086	0.667	0.294	0.473	0	0.022
MORF_LTK	50	https://www.gsea-msigdb.org/gsea/msigdb/human/geneset/MORF_LTK	0.55527	1.9115	<0.001	0.086622	0.107	0.66	0.343	0.437	0	0.028
MORF_RBBP8	74	https://www.gsea-msigdb.org/gsea/msigdb/human/geneset/MORF_RBBP8	0.50234	1.9002	<0.001	0.072491	0.115	0.5	0.3	0.354	0	0.019
MORF_JAK3	33	https://www.gsea-msigdb.org/gsea/msigdb/human/geneset/MORF_JAK3	0.57011	1.8925	<0.001	0.065233	0.124	0.667	0.343	0.44	0	0.016
MORF_PML	51	https://www.gsea-msigdb.org/gsea/msigdb/human/geneset/MORF_PML	0.56688	1.8878	<0.001	0.057889	0.132	0.627	0.298	0.444	0	0.016
MORF_MT4	84	https://www.gsea-msigdb.org/gsea/msigdb/human/geneset/MORF_MT4	0.5074	1.8767	<0.001	0.0566	0.145	0.524	0.3	0.371	0	0.011
MORF_STK17A	51	https://www.gsea-msigdb.org/gsea/msigdb/human/geneset/MORF_STK17A	0.5228	1.8657	<0.001	0.056383	0.163	0.549	0.3	0.387	0	0.008
MORF_NF1	59	https://www.gsea-msigdb.org/gsea/msigdb/human/geneset/MORF_NF1	0.49441	1.8625	<0.001	0.053037	0.172	0.508	0.294	0.362	0	0.006
MORF_MYST2	30	https://www.gsea-msigdb.org/gsea/msigdb/human/geneset/MORF_MYST2	0.60238	1.8614	<0.001	0.049107	0.177	0.5	0.224	0.39	0	0.006
MORF_CDC2L5	45	https://www.gsea-msigdb.org/gsea/msigdb/human/geneset/MORF_CDC2L5	0.5862	1.8579	<0.001	0.048304	0.185	0.622	0.294	0.442	0	0.004
MORF_BCL2	70	https://www.gsea-msigdb.org/gsea/msigdb/human/geneset/MORF_BCL2	0.48957	1.849	<0.001	0.048896	0.197	0.514	0.3	0.364	0	0.005
MORF_RAGE	45	https://www.gsea-msigdb.org/gsea/msigdb/human/geneset/MORF_RAGE	0.53862	1.8379	<0.001	0.052452	0.212	0.556	0.294	0.395	0	0.004
MORF_DDX11	52	https://www.gsea-msigdb.org/gsea/msigdb/human/geneset/MORF_DDX11	0.56218	1.835	<0.001	0.050554	0.219	0.596	0.294	0.424	0	0.003
MORF_IL13	75	https://www.gsea-msigdb.org/gsea/msigdb/human/geneset/MORF_IL13	0.46476	1.7999	<0.001	0.068829	0.289	0.427	0.294	0.304	0	0.007
MORF_PSMF1	57	https://www.gsea-msigdb.org/gsea/msigdb/human/geneset/MORF_PSMF1	0.51338	1.7725	<0.001	0.089117	0.335	0.491	0.294	0.35	0	0.012
MORF_ATRX	79	https://www.gsea-msigdb.org/gsea/msigdb/human/geneset/MORF_ATRX	0.49213	1.7697	<0.001	0.08741	0.341	0.443	0.294	0.316	0	0.011
MORF_BNIP1	60	https://www.gsea-msigdb.org/gsea/msigdb/human/geneset/MORF_BNIP1	0.4709	1.6805	<0.001	0.17308	0.531	0.467	0.294	0.332	0.036341	0.033
MODULE_48	104	https://www.gsea-msigdb.org/gsea/msigdb/human/geneset/MODULE_48	0.39346	1.6231	<0.001	0.23595	0.634	0.5	0.419	0.295	0.089321	0.048
MODULE_13	152	https://www.gsea-msigdb.org/gsea/msigdb/human/geneset/MODULE_13	0.41243	1.6164	<0.001	0.23724	0.645	0.408	0.282	0.3	0.090155	0.048
MORF_FOSL1	126	https://www.gsea-msigdb.org/gsea/msigdb/human/geneset/MORF_FOSL1	0.39156	1.5781	<0.001	0.2917	0.698	0.365	0.274	0.27	0.13317	0.066
MORF_RUNX1	47	https://www.gsea-msigdb.org/gsea/msigdb/human/geneset/MORF_RUNX1	0.50217	1.7508	0.002024	0.10385	0.379	0.511	0.294	0.363	0	0.014
MODULE_163	176	https://www.gsea-msigdb.org/gsea/msigdb/human/geneset/MODULE_163	0.35262	1.5288	0.002066	0.33605	0.752	0.46	0.422	0.273	0.16602	0.084
MODULE_257	56	https://www.gsea-msigdb.org/gsea/msigdb/human/geneset/MODULE_257	0.50439	1.6952	0.00207	0.16046	0.496	0.5	0.311	0.348	0	0.029
MODULE_418	17	https://www.gsea-msigdb.org/gsea/msigdb/human/geneset/MODULE_418	0.56183	1.6978	0.002075	0.16211	0.49	0.353	0.13	0.308	0	0.032
MORF_ARL3	92	https://www.gsea-msigdb.org/gsea/msigdb/human/geneset/MORF_ARL3	0.38908	1.5446	0.002075	0.3356	0.738	0.38	0.294	0.272	0.15664	0.089
GCM_GSPT1	62	https://www.gsea-msigdb.org/gsea/msigdb/human/geneset/GCM_GSPT1	0.49216	1.5297	0.002079	0.34511	0.75	0.403	0.26	0.301	0.17126	0.094
MORF_IKBKG	53	https://www.gsea-msigdb.org/gsea/msigdb/human/geneset/MORF_IKBKG	0.53035	1.6589	0.002114	0.20273	0.571	0.509	0.248	0.386	0.057626	0.045
MORF_CASP2	35	https://www.gsea-msigdb.org/gsea/msigdb/human/geneset/MORF_CASP2	0.51892	1.6581	0.002137	0.19781	0.571	0.486	0.243	0.37	0.056018	0.04
MORF_CSNK1D	26	https://www.gsea-msigdb.org/gsea/msigdb/human/geneset/MORF_CSNK1D	0.54591	1.5904	0.002137	0.26757	0.685	0.538	0.298	0.379	0.11089	0.059
MORF_PRKACA	37	https://www.gsea-msigdb.org/gsea/msigdb/human/geneset/MORF_PRKACA	0.53881	1.6688	0.002141	0.19036	0.551	0.541	0.274	0.395	0.052016	0.036
MORF_ERCC2	32	https://www.gsea-msigdb.org/gsea/msigdb/human/geneset/MORF_ERCC2	0.60681	1.8164	0.002151	0.05775	0.261	0.594	0.294	0.421	0	0.004
GCM_RING1	36	https://www.gsea-msigdb.org/gsea/msigdb/human/geneset/GCM_RING1	0.50075	1.6363	0.004073	0.2188	0.61	0.639	0.405	0.382	0.07409	0.045
MORF_ARAF1	31	https://www.gsea-msigdb.org/gsea/msigdb/human/geneset/MORF_ARAF1	0.59287	1.8278	0.00409	0.051725	0.234	0.516	0.157	0.437	0	0.003
MORF_FANCG	58	https://www.gsea-msigdb.org/gsea/msigdb/human/geneset/MORF_FANCG	0.48089	1.6984	0.004149	0.16779	0.49	0.466	0.294	0.331	0	0.033
MORF_TFDP2	70	https://www.gsea-msigdb.org/gsea/msigdb/human/geneset/MORF_TFDP2	0.44958	1.6821	0.004193	0.17639	0.526	0.429	0.294	0.306	0.035159	0.033
MORF_TNFRSF25	83	https://www.gsea-msigdb.org/gsea/msigdb/human/geneset/MORF_TNFRSF25	0.41376	1.646	0.00616	0.21717	0.591	0.494	0.366	0.317	0.065201	0.046
MORF_ESR1	55	https://www.gsea-msigdb.org/gsea/msigdb/human/geneset/MORF_ESR1	0.47691	1.7049	0.006198	0.16231	0.481	0.509	0.294	0.362	0	0.032
MODULE_95	173	https://www.gsea-msigdb.org/gsea/msigdb/human/geneset/MODULE_95	0.34935	1.498	0.006237	0.37756	0.786	0.457	0.422	0.271	0.20106	0.106
MORF_CNTN1	37	https://www.gsea-msigdb.org/gsea/msigdb/human/geneset/MORF_CNTN1	0.49366	1.5955	0.00625	0.26764	0.673	0.432	0.243	0.329	0.10989	0.059
MORF_FLT1	34	https://www.gsea-msigdb.org/gsea/msigdb/human/geneset/MORF_FLT1	0.52506	1.705	0.006383	0.16951	0.481	0.588	0.294	0.417	0	0.033
MODULE_486	33	https://www.gsea-msigdb.org/gsea/msigdb/human/geneset/MODULE_486	0.58287	1.7632	0.008214	0.0935	0.353	0.697	0.311	0.483	0	0.013
MODULE_67	72	https://www.gsea-msigdb.org/gsea/msigdb/human/geneset/MODULE_67	0.39125	1.5056	0.008247	0.36254	0.78	0.528	0.425	0.307	0.19493	0.101
MORF_MSH3	83	https://www.gsea-msigdb.org/gsea/msigdb/human/geneset/MORF_MSH3	0.42404	1.6115	0.008351	0.24209	0.651	0.386	0.294	0.275	0.092357	0.051
MODULE_567	35	https://www.gsea-msigdb.org/gsea/msigdb/human/geneset/MODULE_567	0.45529	1.555	0.01022	0.32745	0.726	0.343	0.261	0.255	0.14583	0.084
MORF_PAX7	83	https://www.gsea-msigdb.org/gsea/msigdb/human/geneset/MORF_PAX7	0.39091	1.5276	0.01245	0.33422	0.754	0.41	0.294	0.293	0.16534	0.082
MORF_PPP2R5B	57	https://www.gsea-msigdb.org/gsea/msigdb/human/geneset/MORF_PPP2R5B	0.408	1.5316	0.01247	0.34615	0.75	0.386	0.285	0.278	0.17037	0.093
MORF_LMO1	16	https://www.gsea-msigdb.org/gsea/msigdb/human/geneset/MORF_LMO1	0.59748	1.6425	0.01426	0.21146	0.598	0.625	0.294	0.442	0.064818	0.044
GCM_ING1	24	https://www.gsea-msigdb.org/gsea/msigdb/human/geneset/GCM_ING1	0.55307	1.5159	0.01446	0.34065	0.769	0.625	0.36	0.401	0.17795	0.088
MORF_SS18	27	https://www.gsea-msigdb.org/gsea/msigdb/human/geneset/MORF_SS18	0.51463	1.6005	0.0148	0.26164	0.668	0.481	0.298	0.339	0.10364	0.058
MORF_CASP10	33	https://www.gsea-msigdb.org/gsea/msigdb/human/geneset/MORF_CASP10	0.48993	1.6203	0.01724	0.23509	0.64	0.485	0.285	0.348	0.09036	0.047
MODULE_41	152	https://www.gsea-msigdb.org/gsea/msigdb/human/geneset/MODULE_41	0.3421	1.4954	0.01779	0.37908	0.788	0.612	0.509	0.307	0.20244	0.107
MORF_HEAB	28	https://www.gsea-msigdb.org/gsea/msigdb/human/geneset/MORF_HEAB	0.54573	1.6244	0.01837	0.23902	0.631	0.5	0.294	0.354	0.089506	0.048
GNF2_DDX5	26	https://www.gsea-msigdb.org/gsea/msigdb/human/geneset/GNF2_DDX5	0.55087	1.5479	0.01841	0.33351	0.737	0.462	0.309	0.32	0.15213	0.082
MODULE_308	29	https://www.gsea-msigdb.org/gsea/msigdb/human/geneset/MODULE_308	0.51663	1.5635	0.01856	0.31164	0.714	0.379	0.248	0.287	0.13673	0.073
MORF_RFC1	43	https://www.gsea-msigdb.org/gsea/msigdb/human/geneset/MORF_RFC1	0.47153	1.4819	0.01871	0.39296	0.798	0.488	0.384	0.303	0.2095	0.111
MORF_PPP5C	37	https://www.gsea-msigdb.org/gsea/msigdb/human/geneset/MORF_PPP5C	0.51969	1.5723	0.01891	0.30172	0.708	0.432	0.294	0.307	0.13705	0.071
MORF_ETV3	20	https://www.gsea-msigdb.org/gsea/msigdb/human/geneset/MORF_ETV3	0.53964	1.5536	0.01991	0.32469	0.729	0.65	0.294	0.46	0.14357	0.079
GNF2_TAL1	26	https://www.gsea-msigdb.org/gsea/msigdb/human/geneset/GNF2_TAL1	0.48744	1.6429	0.02032	0.21669	0.597	0.423	0.256	0.316	0.065642	0.045
MORF_PDPK1	30	https://www.gsea-msigdb.org/gsea/msigdb/human/geneset/MORF_PDPK1	0.49469	1.5398	0.02296	0.3372	0.743	0.567	0.358	0.365	0.15764	0.088
MODULE_136	177	https://www.gsea-msigdb.org/gsea/msigdb/human/geneset/MODULE_136	0.35447	1.4052	0.02424	0.46472	0.848	0.401	0.388	0.252	0.29217	0.142
MORF_RBM8A	29	https://www.gsea-msigdb.org/gsea/msigdb/human/geneset/MORF_RBM8A	0.46162	1.4803	0.02542	0.39216	0.798	0.517	0.322	0.352	0.21412	0.109
MORF_NOS2A	88	https://www.gsea-msigdb.org/gsea/msigdb/human/geneset/MORF_NOS2A	0.37107	1.4575	0.02714	0.42814	0.82	0.375	0.294	0.268	0.24144	0.122
MODULE_20	22	https://www.gsea-msigdb.org/gsea/msigdb/human/geneset/MODULE_20	0.4879	1.5417	0.02794	0.3376	0.742	0.591	0.397	0.358	0.15516	0.091
GCM_SUPT4H1	18	https://www.gsea-msigdb.org/gsea/msigdb/human/geneset/GCM_SUPT4H1	0.53522	1.5921	0.02857	0.26989	0.679	0.611	0.405	0.365	0.11262	0.059
GCM_BNIP1	25	https://www.gsea-msigdb.org/gsea/msigdb/human/geneset/GCM_BNIP1	0.49955	1.564	0.02941	0.31706	0.714	0.64	0.405	0.382	0.13944	0.077
MODULE_7	72	https://www.gsea-msigdb.org/gsea/msigdb/human/geneset/MODULE_7	0.37083	1.4775	0.03049	0.39456	0.8	0.431	0.367	0.275	0.21503	0.109
MORF_MAGEA9	129	https://www.gsea-msigdb.org/gsea/msigdb/human/geneset/MORF_MAGEA9	0.33151	1.3652	0.03125	0.48445	0.86	0.504	0.47	0.272	0.32234	0.141
MODULE_69	187	https://www.gsea-msigdb.org/gsea/msigdb/human/geneset/MODULE_69	0.34844	1.3772	0.03226	0.47103	0.857	0.396	0.388	0.249	0.30912	0.137
MORF_RAP1A	49	https://www.gsea-msigdb.org/gsea/msigdb/human/geneset/MORF_RAP1A	0.47968	1.4529	0.03233	0.42408	0.825	0.388	0.294	0.276	0.23923	0.12
MORF_TPR	54	https://www.gsea-msigdb.org/gsea/msigdb/human/geneset/MORF_TPR	0.45569	1.4516	0.03306	0.41753	0.825	0.389	0.298	0.275	0.23747	0.119
MODULE_104	85	https://www.gsea-msigdb.org/gsea/msigdb/human/geneset/MODULE_104	0.3535	1.435	0.03434	0.43843	0.834	0.824	0.609	0.326	0.26461	0.132
MODULE_493	24	https://www.gsea-msigdb.org/gsea/msigdb/human/geneset/MODULE_493	0.47722	1.4855	0.03711	0.39468	0.797	0.417	0.294	0.295	0.21266	0.112
MODULE_279	60	https://www.gsea-msigdb.org/gsea/msigdb/human/geneset/MODULE_279	0.38139	1.3499	0.04115	0.49475	0.867	0.483	0.422	0.282	0.33928	0.147
MORF_ORC1L	26	https://www.gsea-msigdb.org/gsea/msigdb/human/geneset/MORF_ORC1L	0.46522	1.3985	0.04321	0.4603	0.852	0.462	0.334	0.309	0.29207	0.138
GNF2_ANK1	26	https://www.gsea-msigdb.org/gsea/msigdb/human/geneset/GNF2_ANK1	0.46499	1.5254	0.04435	0.32837	0.756	0.423	0.256	0.316	0.16617	0.078
GNF2_SPTB	26	https://www.gsea-msigdb.org/gsea/msigdb/human/geneset/GNF2_SPTB	0.46499	1.5254	0.04435	0.32837	0.756	0.423	0.256	0.316	0.16617	0.078
MODULE_181	75	https://www.gsea-msigdb.org/gsea/msigdb/human/geneset/MODULE_181	0.35669	1.452	0.04501	0.42151	0.825	0.853	0.609	0.337	0.2385	0.118
MORF_RAD51L3	112	https://www.gsea-msigdb.org/gsea/msigdb/human/geneset/MORF_RAD51L3	0.31347	1.331	0.04574	0.48486	0.878	0.571	0.531	0.272	0.33505	0.142
MORF_MYC	24	https://www.gsea-msigdb.org/gsea/msigdb/human/geneset/MORF_MYC	0.48854	1.487	0.04622	0.39624	0.795	0.583	0.334	0.39	0.21533	0.112
GCM_GSTA4	19	https://www.gsea-msigdb.org/gsea/msigdb/human/geneset/GCM_GSTA4	0.53253	1.4764	0.04742	0.39217	0.8	0.474	0.311	0.327	0.21474	0.108
GCM_USP6	25	https://www.gsea-msigdb.org/gsea/msigdb/human/geneset/GCM_USP6	0.5341	1.4853	0.04792	0.38972	0.797	0.68	0.36	0.437	0.20962	0.109
GCM_FANCC	38	https://www.gsea-msigdb.org/gsea/msigdb/human/geneset/GCM_FANCC	0.43123	1.4669	0.04829	0.41315	0.812	0.474	0.405	0.283	0.23026	0.115
MORF_IL4	58	https://www.gsea-msigdb.org/gsea/msigdb/human/geneset/MORF_IL4	0.3473	1.3394	0.04969	0.48247	0.872	0.534	0.468	0.287	0.33503	0.139
MORF_IL16	70	https://www.gsea-msigdb.org/gsea/msigdb/human/geneset/MORF_IL16	0.36493	1.4243	0.0499	0.44825	0.838	0.343	0.285	0.248	0.27474	0.134

## Sheet: C5
GS	SIZE	SOURCE	ES	NES	NOM p-val	FDR q-val	FWER p-val	Tag %	Gene %	Signal	FDR (median)	glob.p.val
GOMF_GLYCOSYLTRANSFERASE_ACTIVITY	87	https://www.gsea-msigdb.org/gsea/msigdb/human/geneset/GOMF_GLYCOSYLTRANSFERASE_ACTIVITY	0.4474	1.5758	<0.001	0.21	0.807	0.46	0.344	0.305	0.11868	0.027
GOMF_ACYLTRANSFERASE_ACTIVITY	238	https://www.gsea-msigdb.org/gsea/msigdb/human/geneset/GOMF_ACYLTRANSFERASE_ACTIVITY	0.41748	1.5683	<0.001	0.21	0.811	0.445	0.367	0.292	0.12362	0.027
GOMF_ADENYL_NUCLEOTIDE_BINDING	598	https://www.gsea-msigdb.org/gsea/msigdb/human/geneset/GOMF_ADENYL_NUCLEOTIDE_BINDING	0.42253	1.6087	<0.001	0.21	0.776	0.441	0.354	0.313	0.11504	0.028
GOMF_PROTEIN_KINASE_ACTIVITY	207	https://www.gsea-msigdb.org/gsea/msigdb/human/geneset/GOMF_PROTEIN_KINASE_ACTIVITY	0.42721	1.6048	<0.001	0.21	0.779	0.507	0.376	0.326	0.11717	0.029
GOMF_SIGNALING_ADAPTOR_ACTIVITY	36	https://www.gsea-msigdb.org/gsea/msigdb/human/geneset/GOMF_SIGNALING_ADAPTOR_ACTIVITY	0.4887	1.6208	<0.001	0.22	0.761	0.5	0.319	0.342	0.11291	0.03
GOMF_TRANSITION_METAL_ION_BINDING	375	https://www.gsea-msigdb.org/gsea/msigdb/human/geneset/GOMF_TRANSITION_METAL_ION_BINDING	0.38042	1.6354	<0.001	0.22	0.746	0.475	0.423	0.29	0.11138	0.034
GOMF_PROTEIN_SERINE_THREONINE_KINASE_ACTIVITY	166	https://www.gsea-msigdb.org/gsea/msigdb/human/geneset/GOMF_PROTEIN_SERINE_THREONINE_KINASE_ACTIVITY	0.44978	1.6652	<0.001	0.23	0.714	0.47	0.311	0.332	0.11	0.041
GOMF_KINASE_ACTIVITY	270	https://www.gsea-msigdb.org/gsea/msigdb/human/geneset/GOMF_KINASE_ACTIVITY	0.44096	1.6598	<0.001	0.23	0.715	0.493	0.35	0.333	0.10863	0.04
GOMF_ZINC_ION_BINDING	290	https://www.gsea-msigdb.org/gsea/msigdb/human/geneset/GOMF_ZINC_ION_BINDING	0.40484	1.6767	<0.001	0.24	0.698	0.503	0.423	0.303	0.10867	0.044
GOMF_HYDROLASE_ACTIVITY_ACTING_ON_ESTER_BONDS	233	https://www.gsea-msigdb.org/gsea/msigdb/human/geneset/GOMF_HYDROLASE_ACTIVITY_ACTING_ON_ESTER_BONDS	0.43293	1.6783	<0.001	0.24	0.694	0.421	0.309	0.301	0.11115	0.045
GOMF_SIGNALING_RECEPTOR_COMPLEX_ADAPTOR_ACTIVITY	19	https://www.gsea-msigdb.org/gsea/msigdb/human/geneset/GOMF_SIGNALING_RECEPTOR_COMPLEX_ADAPTOR_ACTIVITY	0.62308	2.0153	<0.001	0.25	0.103	0.421	0.0925	0.383	0	0.103
GOMF_CHOLESTEROL_BINDING	22	https://www.gsea-msigdb.org/gsea/msigdb/human/geneset/GOMF_CHOLESTEROL_BINDING	0.52458	1.6467	0.002062	0.22	0.731	0.409	0.226	0.318	0.1069	0.035
GOMF_HEXOSYLTRANSFERASE_ACTIVITY	66	https://www.gsea-msigdb.org/gsea/msigdb/human/geneset/GOMF_HEXOSYLTRANSFERASE_ACTIVITY	0.45113	1.542	0.002083	0.22	0.829	0.424	0.315	0.293	0.13551	0.03
GOMF_NUCLEOTIDYLTRANSFERASE_ACTIVITY	45	https://www.gsea-msigdb.org/gsea/msigdb/human/geneset/GOMF_NUCLEOTIDYLTRANSFERASE_ACTIVITY	0.50262	1.5894	0.002101	0.21	0.791	0.489	0.367	0.312	0.11746	0.028
GOMF_PROTEIN_SERINE_KINASE_ACTIVITY	142	https://www.gsea-msigdb.org/gsea/msigdb/human/geneset/GOMF_PROTEIN_SERINE_KINASE_ACTIVITY	0.4445	1.6243	0.002105	0.22	0.758	0.528	0.373	0.338	0.11305	0.033
GOMF_4_IRON_4_SULFUR_CLUSTER_BINDING	21	https://www.gsea-msigdb.org/gsea/msigdb/human/geneset/GOMF_4_IRON_4_SULFUR_CLUSTER_BINDING	0.59715	1.6364	0.004073	0.23	0.744	0.571	0.274	0.416	0.1093	0.035
GOMF_LIPID_BINDING	294	https://www.gsea-msigdb.org/gsea/msigdb/human/geneset/GOMF_LIPID_BINDING	0.36414	1.5419	0.004124	0.22	0.829	0.371	0.306	0.269	0.13485	0.03
GOMF_PHOSPHORIC_ESTER_HYDROLASE_ACTIVITY	107	https://www.gsea-msigdb.org/gsea/msigdb/human/geneset/GOMF_PHOSPHORIC_ESTER_HYDROLASE_ACTIVITY	0.43688	1.5656	0.004141	0.21	0.812	0.393	0.277	0.288	0.12361	0.027
GOMF_PEPTIDASE_ACTIVITY	185	https://www.gsea-msigdb.org/gsea/msigdb/human/geneset/GOMF_PEPTIDASE_ACTIVITY	0.35249	1.4688	0.004158	0.23	0.88	0.557	0.489	0.292	0.15115	0.027
GOMF_TRANSCRIPTION_COREGULATOR_BINDING	48	https://www.gsea-msigdb.org/gsea/msigdb/human/geneset/GOMF_TRANSCRIPTION_COREGULATOR_BINDING	0.47455	1.5786	0.004175	0.21	0.807	0.5	0.311	0.347	0.12013	0.028
GOMF_OXIDOREDUCTASE_ACTIVITY	251	https://www.gsea-msigdb.org/gsea/msigdb/human/geneset/GOMF_OXIDOREDUCTASE_ACTIVITY	0.40816	1.6249	0.004175	0.22	0.757	0.502	0.402	0.312	0.11333	0.033
GOMF_GUANYL_NUCLEOTIDE_EXCHANGE_FACTOR_ACTIVITY	81	https://www.gsea-msigdb.org/gsea/msigdb/human/geneset/GOMF_GUANYL_NUCLEOTIDE_EXCHANGE_FACTOR_ACTIVITY	0.4912	1.6322	0.00611	0.22	0.748	0.519	0.323	0.355	0.11414	0.034
GOMF_PURINE_NUCLEOTIDE_BINDING	718	https://www.gsea-msigdb.org/gsea/msigdb/human/geneset/GOMF_PURINE_NUCLEOTIDE_BINDING	0.39097	1.5224	0.006135	0.22	0.84	0.426	0.374	0.298	0.13426	0.027
GOMF_HYDROLASE_ACTIVITY_ACTING_ON_CARBON_NITROGEN_BUT_NOT_PEPTIDE_BONDS	47	https://www.gsea-msigdb.org/gsea/msigdb/human/geneset/GOMF_HYDROLASE_ACTIVITY_ACTING_ON_CARBON_NITROGEN_BUT_NOT_PEPTIDE_BONDS	0.46875	1.631	0.006289	0.22	0.75	0.574	0.377	0.36	0.11314	0.031
GOMF_OXIDOREDUCTASE_ACTIVITY_ACTING_ON_CH_OH_GROUP_OF_DONORS	45	https://www.gsea-msigdb.org/gsea/msigdb/human/geneset/GOMF_OXIDOREDUCTASE_ACTIVITY_ACTING_ON_CH_OH_GROUP_OF_DONORS	0.52672	1.6823	0.006343	0.25	0.69	0.644	0.361	0.414	0.11689	0.048
GOMF_UDP_GLYCOSYLTRANSFERASE_ACTIVITY	44	https://www.gsea-msigdb.org/gsea/msigdb/human/geneset/GOMF_UDP_GLYCOSYLTRANSFERASE_ACTIVITY	0.46237	1.5802	0.008299	0.21	0.806	0.455	0.315	0.313	0.12026	0.028
GOMF_CYSTEINE_TYPE_PEPTIDASE_ACTIVITY	51	https://www.gsea-msigdb.org/gsea/msigdb/human/geneset/GOMF_CYSTEINE_TYPE_PEPTIDASE_ACTIVITY	0.45649	1.5419	0.008403	0.22	0.829	0.333	0.243	0.254	0.13518	0.03
GOMF_RECEPTOR_TYROSINE_KINASE_BINDING	29	https://www.gsea-msigdb.org/gsea/msigdb/human/geneset/GOMF_RECEPTOR_TYROSINE_KINASE_BINDING	0.51509	1.6321	0.008493	0.22	0.749	0.379	0.22	0.297	0.11347	0.034
GOMF_MANGANESE_ION_BINDING	19	https://www.gsea-msigdb.org/gsea/msigdb/human/geneset/GOMF_MANGANESE_ION_BINDING	0.58705	1.6739	0.01016	0.23	0.702	0.579	0.32	0.395	0.1063	0.042
GOMF_PHOSPHATIDYLINOSITOL_BINDING	105	https://www.gsea-msigdb.org/gsea/msigdb/human/geneset/GOMF_PHOSPHATIDYLINOSITOL_BINDING	0.39655	1.4583	0.01027	0.23	0.882	0.59	0.497	0.302	0.15041	0.025
GOMF_TRANSCRIPTION_COREPRESSOR_ACTIVITY	71	https://www.gsea-msigdb.org/gsea/msigdb/human/geneset/GOMF_TRANSCRIPTION_COREPRESSOR_ACTIVITY	0.47715	1.58	0.01033	0.21	0.807	0.338	0.206	0.271	0.12065	0.027
GOMF_GTPASE_ACTIVATOR_ACTIVITY	103	https://www.gsea-msigdb.org/gsea/msigdb/human/geneset/GOMF_GTPASE_ACTIVATOR_ACTIVITY	0.42723	1.5359	0.01037	0.22	0.832	0.621	0.485	0.325	0.13274	0.028
GOMF_PEPTIDE_LYSINE_N_ACETYLTRANSFERASE_ACTIVITY	22	https://www.gsea-msigdb.org/gsea/msigdb/human/geneset/GOMF_PEPTIDE_LYSINE_N_ACETYLTRANSFERASE_ACTIVITY	0.6003	1.6853	0.01055	0.25	0.686	0.5	0.195	0.404	0.11299	0.05
GOMF_S_ADENOSYLMETHIONINE_DEPENDENT_METHYLTRANSFERASE_ACTIVITY	50	https://www.gsea-msigdb.org/gsea/msigdb/human/geneset/GOMF_S_ADENOSYLMETHIONINE_DEPENDENT_METHYLTRANSFERASE_ACTIVITY	0.4987	1.5537	0.01253	0.21	0.825	0.38	0.245	0.289	0.12865	0.029
GOMF_UBIQUITIN_LIKE_PROTEIN_LIGASE_ACTIVITY	111	https://www.gsea-msigdb.org/gsea/msigdb/human/geneset/GOMF_UBIQUITIN_LIKE_PROTEIN_LIGASE_ACTIVITY	0.41281	1.5088	0.01253	0.22	0.848	0.396	0.316	0.276	0.13735	0.026
GOMF_TRANSCRIPTION_COREPRESSOR_BINDING	20	https://www.gsea-msigdb.org/gsea/msigdb/human/geneset/GOMF_TRANSCRIPTION_COREPRESSOR_BINDING	0.56234	1.6333	0.01266	0.22	0.747	0.5	0.263	0.37	0.11243	0.034
GOMF_PHOSPHATIDYLINOSITOL_3_PHOSPHATE_BINDING	16	https://www.gsea-msigdb.org/gsea/msigdb/human/geneset/GOMF_PHOSPHATIDYLINOSITOL_3_PHOSPHATE_BINDING	0.57641	1.6518	0.01271	0.23	0.725	0.438	0.299	0.307	0.10828	0.037
GOMF_NUCLEOSIDE_TRIPHOSPHATASE_REGULATOR_ACTIVITY	178	https://www.gsea-msigdb.org/gsea/msigdb/human/geneset/GOMF_NUCLEOSIDE_TRIPHOSPHATASE_REGULATOR_ACTIVITY	0.41616	1.5057	0.01446	0.22	0.85	0.489	0.389	0.307	0.13871	0.026
GOMF_NAD_BINDING	25	https://www.gsea-msigdb.org/gsea/msigdb/human/geneset/GOMF_NAD_BINDING	0.58883	1.6481	0.01446	0.22	0.73	0.76	0.349	0.497	0.10596	0.033
GOMF_PALMITOYLTRANSFERASE_ACTIVITY	15	https://www.gsea-msigdb.org/gsea/msigdb/human/geneset/GOMF_PALMITOYLTRANSFERASE_ACTIVITY	0.61044	1.6126	0.01496	0.21	0.773	0.4	0.0669	0.374	0.11294	0.028
GOMF_NADP_BINDING	20	https://www.gsea-msigdb.org/gsea/msigdb/human/geneset/GOMF_NADP_BINDING	0.54189	1.6303	0.01646	0.22	0.751	0.55	0.238	0.42	0.1124	0.031
GOMF_VITAMIN_BINDING	34	https://www.gsea-msigdb.org/gsea/msigdb/human/geneset/GOMF_VITAMIN_BINDING	0.45321	1.5156	0.01663	0.22	0.844	0.706	0.44	0.397	0.13714	0.026
GOMF_PEPTIDE_N_ACETYLTRANSFERASE_ACTIVITY	23	https://www.gsea-msigdb.org/gsea/msigdb/human/geneset/GOMF_PEPTIDE_N_ACETYLTRANSFERASE_ACTIVITY	0.5766	1.6702	0.01667	0.23	0.708	0.478	0.195	0.386	0.1029	0.041
GOMF_CATALYTIC_ACTIVITY_ACTING_ON_RNA	126	https://www.gsea-msigdb.org/gsea/msigdb/human/geneset/GOMF_CATALYTIC_ACTIVITY_ACTING_ON_RNA	0.44941	1.5657	0.01837	0.21	0.812	0.405	0.338	0.273	0.12397	0.027
GOMF_TRANSCRIPTION_REGULATOR_ACTIVITY	636	https://www.gsea-msigdb.org/gsea/msigdb/human/geneset/GOMF_TRANSCRIPTION_REGULATOR_ACTIVITY	0.35101	1.5613	0.01852	0.21	0.817	0.494	0.461	0.294	0.12723	0.029
GOMF_TRANSFERASE_ACTIVITY_TRANSFERRING_ALKYL_OR_ARYL_OTHER_THAN_METHYL_GROUPS	24	https://www.gsea-msigdb.org/gsea/msigdb/human/geneset/GOMF_TRANSFERASE_ACTIVITY_TRANSFERRING_ALKYL_OR_ARYL_OTHER_THAN_METHYL_GROUPS	0.54415	1.5642	0.01856	0.21	0.815	0.542	0.307	0.377	0.12346	0.028
GOMF_TRANSCRIPTION_COACTIVATOR_ACTIVITY	98	https://www.gsea-msigdb.org/gsea/msigdb/human/geneset/GOMF_TRANSCRIPTION_COACTIVATOR_ACTIVITY	0.4329	1.5647	0.01863	0.21	0.813	0.388	0.307	0.273	0.12371	0.028
GOMF_SULFUR_COMPOUND_TRANSMEMBRANE_TRANSPORTER_ACTIVITY	19	https://www.gsea-msigdb.org/gsea/msigdb/human/geneset/GOMF_SULFUR_COMPOUND_TRANSMEMBRANE_TRANSPORTER_ACTIVITY	0.56411	1.592	0.01871	0.21	0.79	0.632	0.361	0.405	0.11741	0.027
GOMF_O_ACYLTRANSFERASE_ACTIVITY	16	https://www.gsea-msigdb.org/gsea/msigdb/human/geneset/GOMF_O_ACYLTRANSFERASE_ACTIVITY	0.59526	1.6083	0.01875	0.21	0.776	0.562	0.242	0.427	0.11455	0.028
GOMF_ENDONUCLEASE_ACTIVITY	34	https://www.gsea-msigdb.org/gsea/msigdb/human/geneset/GOMF_ENDONUCLEASE_ACTIVITY	0.48053	1.5608	0.01891	0.21	0.817	0.5	0.303	0.35	0.12755	0.028
GOMF_HYDROLASE_ACTIVITY_ACTING_ON_CARBON_NITROGEN_BUT_NOT_PEPTIDE_BONDS_IN_LINEAR_AMIDES	29	https://www.gsea-msigdb.org/gsea/msigdb/human/geneset/GOMF_HYDROLASE_ACTIVITY_ACTING_ON_CARBON_NITROGEN_BUT_NOT_PEPTIDE_BONDS_IN_LINEAR_AMIDES	0.54031	1.6049	0.01903	0.21	0.779	0.69	0.377	0.432	0.11712	0.029
GOMF_HELICASE_ACTIVITY	63	https://www.gsea-msigdb.org/gsea/msigdb/human/geneset/GOMF_HELICASE_ACTIVITY	0.488	1.5086	0.02037	0.22	0.848	0.46	0.323	0.314	0.13709	0.026
GOMF_CARGO_RECEPTOR_ACTIVITY	24	https://www.gsea-msigdb.org/gsea/msigdb/human/geneset/GOMF_CARGO_RECEPTOR_ACTIVITY	0.49793	1.5939	0.02045	0.21	0.789	0.5	0.291	0.356	0.11661	0.027
GOMF_POLY_PYRIMIDINE_TRACT_BINDING	15	https://www.gsea-msigdb.org/gsea/msigdb/human/geneset/GOMF_POLY_PYRIMIDINE_TRACT_BINDING	0.52566	1.5227	0.02045	0.22	0.84	0.333	0.16	0.281	0.13423	0.027
GOMF_MONOATOMIC_ANION_CHANNEL_ACTIVITY	23	https://www.gsea-msigdb.org/gsea/msigdb/human/geneset/GOMF_MONOATOMIC_ANION_CHANNEL_ACTIVITY	0.48639	1.6146	0.02053	0.21	0.771	0.304	0.134	0.264	0.11407	0.029
GOMF_LIGASE_ACTIVITY	47	https://www.gsea-msigdb.org/gsea/msigdb/human/geneset/GOMF_LIGASE_ACTIVITY	0.4626	1.5033	0.02058	0.22	0.85	0.511	0.376	0.321	0.13704	0.026
GOMF_PHOSPHATASE_ACTIVITY	81	https://www.gsea-msigdb.org/gsea/msigdb/human/geneset/GOMF_PHOSPHATASE_ACTIVITY	0.43835	1.4716	0.02075	0.23	0.876	0.383	0.277	0.28	0.15125	0.027
GOMF_ALCOHOL_BINDING	33	https://www.gsea-msigdb.org/gsea/msigdb/human/geneset/GOMF_ALCOHOL_BINDING	0.42697	1.4808	0.02079	0.23	0.868	0.364	0.257	0.271	0.1471	0.025
GOMF_TRANSCRIPTION_COREGULATOR_ACTIVITY	182	https://www.gsea-msigdb.org/gsea/msigdb/human/geneset/GOMF_TRANSCRIPTION_COREGULATOR_ACTIVITY	0.40006	1.4826	0.02083	0.23	0.866	0.412	0.369	0.267	0.14806	0.025
GOMF_FLAVIN_ADENINE_DINUCLEOTIDE_BINDING	32	https://www.gsea-msigdb.org/gsea/msigdb/human/geneset/GOMF_FLAVIN_ADENINE_DINUCLEOTIDE_BINDING	0.47864	1.5977	0.02096	0.21	0.785	0.469	0.272	0.343	0.11623	0.027
GOMF_LIPASE_ACTIVITY	37	https://www.gsea-msigdb.org/gsea/msigdb/human/geneset/GOMF_LIPASE_ACTIVITY	0.41475	1.5296	0.02155	0.22	0.835	0.432	0.291	0.308	0.13482	0.027
GOMF_KINASE_BINDING	272	https://www.gsea-msigdb.org/gsea/msigdb/human/geneset/GOMF_KINASE_BINDING	0.37781	1.4348	0.02419	0.24	0.89	0.338	0.305	0.245	0.15516	0.027
GOMF_GTPASE_BINDING	123	https://www.gsea-msigdb.org/gsea/msigdb/human/geneset/GOMF_GTPASE_BINDING	0.40143	1.4317	0.02469	0.24	0.893	0.341	0.292	0.246	0.15791	0.027
GOMF_HISTONE_MODIFYING_ACTIVITY	63	https://www.gsea-msigdb.org/gsea/msigdb/human/geneset/GOMF_HISTONE_MODIFYING_ACTIVITY	0.44808	1.4649	0.02474	0.23	0.881	0.397	0.266	0.294	0.15053	0.026
GOMF_RNA_ENDONUCLEASE_ACTIVITY	21	https://www.gsea-msigdb.org/gsea/msigdb/human/geneset/GOMF_RNA_ENDONUCLEASE_ACTIVITY	0.508	1.6004	0.02495	0.21	0.782	0.524	0.303	0.366	0.11483	0.027
GOMF_ACYLTRANSFERASE_ACTIVITY_TRANSFERRING_GROUPS_OTHER_THAN_AMINO_ACYL_GROUPS	80	https://www.gsea-msigdb.org/gsea/msigdb/human/geneset/GOMF_ACYLTRANSFERASE_ACTIVITY_TRANSFERRING_GROUPS_OTHER_THAN_AMINO_ACYL_GROUPS	0.44703	1.5017	0.02505	0.22	0.855	0.512	0.363	0.33	0.13849	0.025
GOMF_AMINOACYLTRANSFERASE_ACTIVITY	156	https://www.gsea-msigdb.org/gsea/msigdb/human/geneset/GOMF_AMINOACYLTRANSFERASE_ACTIVITY	0.3928	1.4606	0.02516	0.23	0.882	0.385	0.341	0.26	0.14959	0.025
GOMF_LIGAND_GATED_CHANNEL_ACTIVITY	31	https://www.gsea-msigdb.org/gsea/msigdb/human/geneset/GOMF_LIGAND_GATED_CHANNEL_ACTIVITY	0.49411	1.5861	0.0261	0.21	0.795	0.484	0.253	0.363	0.11929	0.027
GOMF_CALMODULIN_BINDING	84	https://www.gsea-msigdb.org/gsea/msigdb/human/geneset/GOMF_CALMODULIN_BINDING	0.37147	1.4046	0.02692	0.25	0.908	0.607	0.479	0.32	0.16458	0.031
GOMF_ACETYLTRANSFERASE_ACTIVITY	42	https://www.gsea-msigdb.org/gsea/msigdb/human/geneset/GOMF_ACETYLTRANSFERASE_ACTIVITY	0.48889	1.5229	0.02743	0.22	0.839	0.5	0.348	0.328	0.13447	0.027
GOMF_TRANSPORTER_ACTIVITY	344	https://www.gsea-msigdb.org/gsea/msigdb/human/geneset/GOMF_TRANSPORTER_ACTIVITY	0.34587	1.4784	0.02846	0.23	0.869	0.567	0.519	0.287	0.14829	0.026
GOMF_N_METHYLTRANSFERASE_ACTIVITY	24	https://www.gsea-msigdb.org/gsea/msigdb/human/geneset/GOMF_N_METHYLTRANSFERASE_ACTIVITY	0.53901	1.5347	0.03055	0.22	0.833	0.375	0.2	0.301	0.13257	0.028
GOMF_CATALYTIC_ACTIVITY_ACTING_ON_A_NUCLEIC_ACID	212	https://www.gsea-msigdb.org/gsea/msigdb/human/geneset/GOMF_CATALYTIC_ACTIVITY_ACTING_ON_A_NUCLEIC_ACID	0.42967	1.5062	0.03086	0.22	0.85	0.401	0.339	0.274	0.13794	0.026
GOMF_DNA_BINDING_TRANSCRIPTION_REPRESSOR_ACTIVITY	121	https://www.gsea-msigdb.org/gsea/msigdb/human/geneset/GOMF_DNA_BINDING_TRANSCRIPTION_REPRESSOR_ACTIVITY	0.34853	1.449	0.03119	0.24	0.886	0.537	0.489	0.279	0.1543	0.028
GOMF_PHOSPHOLIPID_BINDING	171	https://www.gsea-msigdb.org/gsea/msigdb/human/geneset/GOMF_PHOSPHOLIPID_BINDING	0.36754	1.4155	0.03145	0.24	0.903	0.556	0.497	0.287	0.16117	0.03
GOMF_INORGANIC_MOLECULAR_ENTITY_TRANSMEMBRANE_TRANSPORTER_ACTIVITY	187	https://www.gsea-msigdb.org/gsea/msigdb/human/geneset/GOMF_INORGANIC_MOLECULAR_ENTITY_TRANSMEMBRANE_TRANSPORTER_ACTIVITY	0.36471	1.5337	0.03206	0.22	0.833	0.642	0.517	0.319	0.13323	0.028
GOMF_DNA_BINDING_TRANSCRIPTION_ACTIVATOR_ACTIVITY	152	https://www.gsea-msigdb.org/gsea/msigdb/human/geneset/GOMF_DNA_BINDING_TRANSCRIPTION_ACTIVATOR_ACTIVITY	0.34469	1.4548	0.03219	0.24	0.885	0.507	0.46	0.28	0.15201	0.029
GOMF_NUCLEAR_RECEPTOR_ACTIVITY	25	https://www.gsea-msigdb.org/gsea/msigdb/human/geneset/GOMF_NUCLEAR_RECEPTOR_ACTIVITY	0.51019	1.6077	0.03245	0.21	0.776	0.64	0.357	0.413	0.11458	0.028
GOMF_MONOATOMIC_ION_TRANSMEMBRANE_TRANSPORTER_ACTIVITY	189	https://www.gsea-msigdb.org/gsea/msigdb/human/geneset/GOMF_MONOATOMIC_ION_TRANSMEMBRANE_TRANSPORTER_ACTIVITY	0.36515	1.538	0.03279	0.22	0.831	0.624	0.517	0.31	0.13457	0.029
GOMF_TRANSFERASE_ACTIVITY_TRANSFERRING_ONE_CARBON_GROUPS	60	https://www.gsea-msigdb.org/gsea/msigdb/human/geneset/GOMF_TRANSFERASE_ACTIVITY_TRANSFERRING_ONE_CARBON_GROUPS	0.4453	1.4277	0.0334	0.24	0.896	0.45	0.368	0.287	0.15877	0.029
GOMF_N_ACETYLTRANSFERASE_ACTIVITY	29	https://www.gsea-msigdb.org/gsea/msigdb/human/geneset/GOMF_N_ACETYLTRANSFERASE_ACTIVITY	0.50788	1.531	0.03383	0.22	0.834	0.414	0.223	0.323	0.13464	0.028
GOMF_ATPASE_COUPLED_MONOATOMIC_CATION_TRANSMEMBRANE_TRANSPORTER_ACTIVITY	17	https://www.gsea-msigdb.org/gsea/msigdb/human/geneset/GOMF_ATPASE_COUPLED_MONOATOMIC_CATION_TRANSMEMBRANE_TRANSPORTER_ACTIVITY	0.52282	1.5578	0.03411	0.21	0.821	0.353	0.182	0.29	0.12852	0.029
GOMF_ENDOPEPTIDASE_ACTIVITY	122	https://www.gsea-msigdb.org/gsea/msigdb/human/geneset/GOMF_ENDOPEPTIDASE_ACTIVITY	0.34644	1.4157	0.03498	0.24	0.903	0.549	0.489	0.286	0.16149	0.03
GOMF_MONOATOMIC_CATION_TRANSMEMBRANE_TRANSPORTER_ACTIVITY	161	https://www.gsea-msigdb.org/gsea/msigdb/human/geneset/GOMF_MONOATOMIC_CATION_TRANSMEMBRANE_TRANSPORTER_ACTIVITY	0.35944	1.5161	0.03658	0.22	0.844	0.627	0.517	0.31	0.13741	0.026
GOMF_REGULATORY_RNA_BINDING	15	https://www.gsea-msigdb.org/gsea/msigdb/human/geneset/GOMF_REGULATORY_RNA_BINDING	0.5435	1.4617	0.0383	0.23	0.881	0.467	0.303	0.326	0.15054	0.025
GOMF_CATALYTIC_ACTIVITY_ACTING_ON_A_TRNA	36	https://www.gsea-msigdb.org/gsea/msigdb/human/geneset/GOMF_CATALYTIC_ACTIVITY_ACTING_ON_A_TRNA	0.49654	1.5629	0.03846	0.21	0.815	0.5	0.381	0.311	0.12355	0.028
GOMF_PHOSPHOLIPID_TRANSPORTER_ACTIVITY	21	https://www.gsea-msigdb.org/gsea/msigdb/human/geneset/GOMF_PHOSPHOLIPID_TRANSPORTER_ACTIVITY	0.4615	1.4501	0.04025	0.24	0.886	0.429	0.385	0.264	0.15206	0.028
GOMF_LIGAND_GATED_MONOATOMIC_CATION_CHANNEL_ACTIVITY	25	https://www.gsea-msigdb.org/gsea/msigdb/human/geneset/GOMF_LIGAND_GATED_MONOATOMIC_CATION_CHANNEL_ACTIVITY	0.49544	1.5503	0.04251	0.22	0.826	0.48	0.251	0.361	0.12907	0.03
GOMF_CIS_REGULATORY_REGION_SEQUENCE_SPECIFIC_DNA_BINDING	375	https://www.gsea-msigdb.org/gsea/msigdb/human/geneset/GOMF_CIS_REGULATORY_REGION_SEQUENCE_SPECIFIC_DNA_BINDING	0.35019	1.5235	0.0426	0.22	0.839	0.485	0.432	0.292	0.13415	0.027
GOMF_CYSTEINE_TYPE_ENDOPEPTIDASE_REGULATOR_ACTIVITY_INVOLVED_IN_APOPTOTIC_PROCESS	16	https://www.gsea-msigdb.org/gsea/msigdb/human/geneset/GOMF_CYSTEINE_TYPE_ENDOPEPTIDASE_REGULATOR_ACTIVITY_INVOLVED_IN_APOPTOTIC_PROCESS	0.53201	1.5044	0.04384	0.22	0.85	0.75	0.423	0.434	0.13827	0.026
GOMF_ATP_DEPENDENT_CHROMATIN_REMODELER_ACTIVITY	17	https://www.gsea-msigdb.org/gsea/msigdb/human/geneset/GOMF_ATP_DEPENDENT_CHROMATIN_REMODELER_ACTIVITY	0.60378	1.571	0.044	0.21	0.811	0.647	0.323	0.439	0.12205	0.026
GOMF_HISTONE_METHYLTRANSFERASE_ACTIVITY	15	https://www.gsea-msigdb.org/gsea/msigdb/human/geneset/GOMF_HISTONE_METHYLTRANSFERASE_ACTIVITY	0.55202	1.5057	0.044	0.22	0.85	0.4	0.2	0.321	0.13889	0.026
GOMF_KINESIN_BINDING	19	https://www.gsea-msigdb.org/gsea/msigdb/human/geneset/GOMF_KINESIN_BINDING	0.45699	1.4059	0.04412	0.25	0.907	0.368	0.236	0.282	0.16613	0.031
GOMF_UBIQUITIN_LIGASE_SUBSTRATE_ADAPTOR_ACTIVITY	17	https://www.gsea-msigdb.org/gsea/msigdb/human/geneset/GOMF_UBIQUITIN_LIGASE_SUBSTRATE_ADAPTOR_ACTIVITY	0.51365	1.467	0.04508	0.23	0.881	0.588	0.35	0.383	0.15148	0.026
GOMF_N_ACYLTRANSFERASE_ACTIVITY	35	https://www.gsea-msigdb.org/gsea/msigdb/human/geneset/GOMF_N_ACYLTRANSFERASE_ACTIVITY	0.46054	1.4476	0.04574	0.24	0.887	0.429	0.267	0.316	0.15395	0.028
GOMF_PHOSPHORIC_DIESTER_HYDROLASE_ACTIVITY	25	https://www.gsea-msigdb.org/gsea/msigdb/human/geneset/GOMF_PHOSPHORIC_DIESTER_HYDROLASE_ACTIVITY	0.46687	1.5286	0.04612	0.21	0.836	0.48	0.291	0.342	0.13407	0.027
GOMF_CYSTEINE_TYPE_ENDOPEPTIDASE_ACTIVITY	28	https://www.gsea-msigdb.org/gsea/msigdb/human/geneset/GOMF_CYSTEINE_TYPE_ENDOPEPTIDASE_ACTIVITY	0.47238	1.4313	0.04691	0.24	0.893	0.321	0.243	0.244	0.15853	0.027
GOMF_MONOATOMIC_ANION_TRANSMEMBRANE_TRANSPORTER_ACTIVITY	31	https://www.gsea-msigdb.org/gsea/msigdb/human/geneset/GOMF_MONOATOMIC_ANION_TRANSMEMBRANE_TRANSPORTER_ACTIVITY	0.47059	1.5666	0.04704	0.21	0.811	0.29	0.134	0.252	0.12351	0.027
GOMF_LYASE_ACTIVITY	74	https://www.gsea-msigdb.org/gsea/msigdb/human/geneset/GOMF_LYASE_ACTIVITY	0.39445	1.4794	0.04832	0.23	0.868	0.514	0.4	0.311	0.14685	0.026

## Sheet: C6
GS	SIZE	SOURCE	ES	NES	NOM p-val	FDR q-val	FWER p-val	Tag %	Gene %	Signal	FDR (median)	glob.p.val
PGF_UP.V1_DN	58	https://www.gsea-msigdb.org/gsea/msigdb/human/geneset/PGF_UP.V1_DN	0.41665	1.7104	0.002053	0.21374	0.2169	0.603	0.431	0.346	0	0.072
ESC_V6.5_UP_EARLY.V1_UP	47	https://www.gsea-msigdb.org/gsea/msigdb/human/geneset/ESC_V6.5_UP_EARLY.V1_UP	0.45523	1.6065	0.002105	0.24786	0.3986	0.511	0.335	0.342	0	0.063
CSR_EARLY_UP.V1_DN	44	https://www.gsea-msigdb.org/gsea/msigdb/human/geneset/CSR_EARLY_UP.V1_DN	0.50035	1.7117	0.006198	0.3168	0.2139	0.477	0.307	0.333	0	0.113
VEGF_A_UP.V1_UP	73	https://www.gsea-msigdb.org/gsea/msigdb/human/geneset/VEGF_A_UP.V1_UP	0.44197	1.6934	0.006224	0.19948	0.253	0.329	0.164	0.278	0	0.061
TGFB_UP.V1_DN	61	https://www.gsea-msigdb.org/gsea/msigdb/human/geneset/TGFB_UP.V1_DN	0.42462	1.5887	0.006224	0.23648	0.4307	0.492	0.4	0.298	0	0.059
JAK2_DN.V1_DN	48	https://www.gsea-msigdb.org/gsea/msigdb/human/geneset/JAK2_DN.V1_DN	0.47458	1.7123	0.006263	0.63253	0.2139	0.396	0.225	0.309	0	0.213
E2F3_UP.V1_UP	64	https://www.gsea-msigdb.org/gsea/msigdb/human/geneset/E2F3_UP.V1_UP	0.36813	1.4755	0.008565	0.25315	0.5994	0.25	0.149	0.215	0.11312	0.05
PRC1_BMI_UP.V1_DN	58	https://www.gsea-msigdb.org/gsea/msigdb/human/geneset/PRC1_BMI_UP.V1_DN	0.38248	1.5322	0.01022	0.28844	0.5171	0.569	0.444	0.319	0.082087	0.077
RAPA_EARLY_UP.V1_DN	62	https://www.gsea-msigdb.org/gsea/msigdb/human/geneset/RAPA_EARLY_UP.V1_DN	0.44329	1.5805	0.01037	0.21146	0.4428	0.645	0.455	0.355	0	0.047
CRX_NRL_DN.V1_UP	38	https://www.gsea-msigdb.org/gsea/msigdb/human/geneset/CRX_NRL_DN.V1_UP	0.53107	1.659	0.01258	0.23174	0.3042	0.526	0.288	0.377	0	0.076
ESC_J1_UP_EARLY.V1_UP	52	https://www.gsea-msigdb.org/gsea/msigdb/human/geneset/ESC_J1_UP_EARLY.V1_UP	0.47919	1.6057	0.01677	0.22219	0.4006	0.635	0.382	0.395	0	0.053
BRCA1_DN.V1_DN	46	https://www.gsea-msigdb.org/gsea/msigdb/human/geneset/BRCA1_DN.V1_DN	0.42867	1.5642	0.01856	0.22905	0.4689	0.304	0.132	0.266	0	0.047
STK33_SKM_DN	83	https://www.gsea-msigdb.org/gsea/msigdb/human/geneset/STK33_SKM_DN	0.37428	1.4962	0.01871	0.25775	0.5653	0.614	0.49	0.317	0.10543	0.056
IL21_UP.V1_UP	53	https://www.gsea-msigdb.org/gsea/msigdb/human/geneset/IL21_UP.V1_UP	0.38239	1.5165	0.0216	0.27054	0.5412	0.566	0.408	0.338	0.087998	0.062
NRL_DN.V1_UP	41	https://www.gsea-msigdb.org/gsea/msigdb/human/geneset/NRL_DN.V1_UP	0.44717	1.5161	0.02345	0.25623	0.5422	0.415	0.284	0.299	0.084506	0.058
ERBB2_UP.V1_UP	67	https://www.gsea-msigdb.org/gsea/msigdb/human/geneset/ERBB2_UP.V1_UP	0.45709	1.6068	0.025	0.2818	0.3986	0.597	0.4	0.362	0	0.081
RAPA_EARLY_UP.V1_UP	47	https://www.gsea-msigdb.org/gsea/msigdb/human/geneset/RAPA_EARLY_UP.V1_UP	0.40365	1.4799	0.02537	0.26647	0.5964	0.617	0.459	0.336	0.11835	0.059
BMI1_DN.V1_DN	46	https://www.gsea-msigdb.org/gsea/msigdb/human/geneset/BMI1_DN.V1_DN	0.42101	1.5299	0.02905	0.27399	0.5201	0.435	0.342	0.288	0.078102	0.07
LEF1_UP.V1_DN	71	https://www.gsea-msigdb.org/gsea/msigdb/human/geneset/LEF1_UP.V1_DN	0.47507	1.6134	0.03125	0.30779	0.3855	0.437	0.246	0.333	0	0.099
MTOR_UP.N4.V1_DN	51	https://www.gsea-msigdb.org/gsea/msigdb/human/geneset/MTOR_UP.N4.V1_DN	0.44365	1.5295	0.03651	0.25785	0.5211	0.392	0.272	0.288	0.073458	0.056
KRAS.LUNG.BREAST_UP.V1_DN	35	https://www.gsea-msigdb.org/gsea/msigdb/human/geneset/KRAS.LUNG.BREAST_UP.V1_DN	0.51963	1.5849	0.04077	0.22198	0.4337	0.657	0.344	0.434	0	0.05
KRAS.AMP.LUNG_UP.V1_DN	31	https://www.gsea-msigdb.org/gsea/msigdb/human/geneset/KRAS.AMP.LUNG_UP.V1_DN	0.46837	1.5055	0.04107	0.26462	0.5552	0.677	0.4	0.408	0.096225	0.057
PRC2_SUZ12_UP.V1_UP	60	https://www.gsea-msigdb.org/gsea/msigdb/human/geneset/PRC2_SUZ12_UP.V1_UP	0.36927	1.4599	0.04202	0.27022	0.6044	0.467	0.346	0.308	0.12833	0.059
STK33_DN	86	https://www.gsea-msigdb.org/gsea/msigdb/human/geneset/STK33_DN	0.34922	1.3787	0.04527	0.34198	0.6847	0.581	0.49	0.3	0.20494	0.081
PTEN_DN.V2_DN	51	https://www.gsea-msigdb.org/gsea/msigdb/human/geneset/PTEN_DN.V2_DN	0.39685	1.4364	0.04593	0.2859	0.6195	0.627	0.453	0.346	0.14105	0.062
DCA_UP.V1_DN	55	https://www.gsea-msigdb.org/gsea/msigdb/human/geneset/DCA_UP.V1_DN	0.35223	1.3589	0.04772	0.34104	0.6998	0.436	0.395	0.266	0.22671	0.081

## Sheet: C7
GS	SIZE	SOURCE	ES	NES	NOM p-val	FDR q-val	FWER p-val	Tag %	Gene %	Signal	FDR (median)	glob.p.val
GSE29615_DAY3_VS_DAY7_LAIV_FLU_VACCINE_PBMC_UP	45	https://www.gsea-msigdb.org/gsea/msigdb/human/geneset/GSE29615_DAY3_VS_DAY7_LAIV_FLU_VACCINE_PBMC_UP	0.58586	2.0297	<0.001	0.10882	0.036	0.533	0.251	0.402	0	0.035
GSE5455_HEALTHY_VS_TUMOR_BEARING_MOUSE_SPLEEN_MONOCYTE_24H_INCUBATION_UP	59	https://www.gsea-msigdb.org/gsea/msigdb/human/geneset/GSE5455_HEALTHY_VS_TUMOR_BEARING_MOUSE_SPLEEN_MONOCYTE_24H_INCUBATION_UP	0.52176	1.9413	<0.001	0.21755	0.092	0.424	0.18	0.35	0	0.05
GSE28408_LY6G_POS_VS_NEG_DC_UP	69	https://www.gsea-msigdb.org/gsea/msigdb/human/geneset/GSE28408_LY6G_POS_VS_NEG_DC_UP	0.55228	1.9349	<0.001	0.1546	0.099	0.536	0.291	0.384	0	0.04
GSE2770_IL12_VS_IL4_TREATED_ACT_CD4_TCELL_48H_DN	67	https://www.gsea-msigdb.org/gsea/msigdb/human/geneset/GSE2770_IL12_VS_IL4_TREATED_ACT_CD4_TCELL_48H_DN	0.53312	1.9284	<0.001	0.12514	0.105	0.537	0.297	0.381	0	0.033
GSE46468_LUNG_INNATE_LYMPHOID_CELL_VS_SPLEEN_CD4_TCELL_UP	66	https://www.gsea-msigdb.org/gsea/msigdb/human/geneset/GSE46468_LUNG_INNATE_LYMPHOID_CELL_VS_SPLEEN_CD4_TCELL_UP	0.57914	1.9056	<0.001	0.12684	0.128	0.485	0.217	0.383	0	0.035
GSE45365_NK_CELL_VS_CD8A_DC_DN	53	https://www.gsea-msigdb.org/gsea/msigdb/human/geneset/GSE45365_NK_CELL_VS_CD8A_DC_DN	0.50188	1.904	<0.001	0.10587	0.128	0.415	0.208	0.331	0	0.027
GSE17721_CTRL_VS_LPS_2H_BMDC_UP	75	https://www.gsea-msigdb.org/gsea/msigdb/human/geneset/GSE17721_CTRL_VS_LPS_2H_BMDC_UP	0.56387	1.8939	<0.001	0.10422	0.149	0.52	0.33	0.352	0	0.029
GSE8921_UNSTIM_0H_VS_TLR1_2_STIM_MONOCYTE_3H_UP	58	https://www.gsea-msigdb.org/gsea/msigdb/human/geneset/GSE8921_UNSTIM_0H_VS_TLR1_2_STIM_MONOCYTE_3H_UP	0.5361	1.8897	<0.001	0.097754	0.154	0.483	0.281	0.35	0	0.027
GSE24671_CTRL_VS_SENDAI_VIRUS_INFECTED_MOUSE_SPLENOCYTES_DN	71	https://www.gsea-msigdb.org/gsea/msigdb/human/geneset/GSE24671_CTRL_VS_SENDAI_VIRUS_INFECTED_MOUSE_SPLENOCYTES_DN	0.57628	1.8821	<0.001	0.097341	0.164	0.577	0.293	0.413	0	0.03
GSE22886_NAIVE_CD4_TCELL_VS_48H_ACT_TH2_UP	78	https://www.gsea-msigdb.org/gsea/msigdb/human/geneset/GSE22886_NAIVE_CD4_TCELL_VS_48H_ACT_TH2_UP	0.54706	1.8758	<0.001	0.096946	0.174	0.513	0.272	0.378	0	0.029
GSE24726_WT_VS_E2_2_KO_PDC_DAY6_POST_DELETION_DN	62	https://www.gsea-msigdb.org/gsea/msigdb/human/geneset/GSE24726_WT_VS_E2_2_KO_PDC_DAY6_POST_DELETION_DN	0.52426	1.8711	<0.001	0.093556	0.179	0.435	0.223	0.342	0	0.026
GSE22886_NAIVE_VS_MEMORY_TCELL_UP	68	https://www.gsea-msigdb.org/gsea/msigdb/human/geneset/GSE22886_NAIVE_VS_MEMORY_TCELL_UP	0.54028	1.871	<0.001	0.085953	0.179	0.603	0.296	0.429	0	0.024
GSE22886_NAIVE_CD4_TCELL_VS_12H_ACT_TH2_UP	68	https://www.gsea-msigdb.org/gsea/msigdb/human/geneset/GSE22886_NAIVE_CD4_TCELL_VS_12H_ACT_TH2_UP	0.5895	1.8629	<0.001	0.087549	0.19	0.647	0.299	0.458	0	0.022
GSE8685_IL2_ACT_IL2_STARVED_VS_IL15_ACT_IL2_STARVED_CD4_TCELL_UP	63	https://www.gsea-msigdb.org/gsea/msigdb/human/geneset/GSE8685_IL2_ACT_IL2_STARVED_VS_IL15_ACT_IL2_STARVED_CD4_TCELL_UP	0.5237	1.8579	<0.001	0.086482	0.198	0.508	0.275	0.372	0	0.023
GSE26928_NAIVE_VS_CXCR5_POS_CD4_TCELL_UP	62	https://www.gsea-msigdb.org/gsea/msigdb/human/geneset/GSE26928_NAIVE_VS_CXCR5_POS_CD4_TCELL_UP	0.56524	1.8566	<0.001	0.082394	0.202	0.581	0.314	0.402	0	0.022
GSE15750_DAY6_VS_DAY10_TRAF6KO_EFF_CD8_TCELL_DN	66	https://www.gsea-msigdb.org/gsea/msigdb/human/geneset/GSE15750_DAY6_VS_DAY10_TRAF6KO_EFF_CD8_TCELL_DN	0.53183	1.8524	<0.001	0.08342	0.213	0.485	0.252	0.366	0	0.021
GSE6269_HEALTHY_VS_E_COLI_INF_PBMC_UP	87	https://www.gsea-msigdb.org/gsea/msigdb/human/geneset/GSE6269_HEALTHY_VS_E_COLI_INF_PBMC_UP	0.58401	1.8503	<0.001	0.081806	0.219	0.655	0.298	0.466	0	0.021
GSE22886_NAIVE_CD8_TCELL_VS_MEMORY_TCELL_UP	65	https://www.gsea-msigdb.org/gsea/msigdb/human/geneset/GSE22886_NAIVE_CD8_TCELL_VS_MEMORY_TCELL_UP	0.51904	1.8502	<0.001	0.077495	0.221	0.523	0.289	0.376	0	0.02
GSE20198_UNTREATED_VS_IFNA_TREATED_ACT_CD4_TCELL_UP	76	https://www.gsea-msigdb.org/gsea/msigdb/human/geneset/GSE20198_UNTREATED_VS_IFNA_TREATED_ACT_CD4_TCELL_UP	0.53725	1.8452	<0.001	0.077557	0.228	0.539	0.314	0.374	0	0.021
GSE411_UNSTIM_VS_100MIN_IL6_STIM_SOCS3_KO_MACROPHAGE_UP	66	https://www.gsea-msigdb.org/gsea/msigdb/human/geneset/GSE411_UNSTIM_VS_100MIN_IL6_STIM_SOCS3_KO_MACROPHAGE_UP	0.50493	1.8394	<0.001	0.079078	0.236	0.5	0.274	0.367	0	0.02
GSE34179_THPOK_KO_VS_WT_VA14I_NKTCELL_UP	67	https://www.gsea-msigdb.org/gsea/msigdb/human/geneset/GSE34179_THPOK_KO_VS_WT_VA14I_NKTCELL_UP	0.48633	1.8362	<0.001	0.078788	0.239	0.418	0.298	0.296	0	0.021
GSE41867_NAIVE_VS_DAY8_LCMV_CLONE13_EFFECTOR_CD8_TCELL_DN	53	https://www.gsea-msigdb.org/gsea/msigdb/human/geneset/GSE41867_NAIVE_VS_DAY8_LCMV_CLONE13_EFFECTOR_CD8_TCELL_DN	0.51956	1.8325	<0.001	0.080221	0.246	0.415	0.248	0.315	0	0.02
THAKAR_PBMC_INACTIVATED_INFLUENZA_AGE_21_30YO_RESPONDERS_28DY_DN	380	https://www.gsea-msigdb.org/gsea/msigdb/human/geneset/THAKAR_PBMC_INACTIVATED_INFLUENZA_AGE_21_30YO_RESPONDERS_28DY_DN	0.52917	1.8294	<0.001	0.080243	0.25	0.545	0.286	0.412	0	0.019
GSE360_LOW_DOSE_B_MALAYI_VS_M_TUBERCULOSIS_MAC_UP	80	https://www.gsea-msigdb.org/gsea/msigdb/human/geneset/GSE360_LOW_DOSE_B_MALAYI_VS_M_TUBERCULOSIS_MAC_UP	0.49986	1.8279	<0.001	0.078328	0.253	0.425	0.263	0.317	0	0.019
GSE37533_UNTREATED_VS_PIOGLIZATONE_TREATED_CD4_TCELL_PPARG2_AND_FOXP3_TRASDUCED_DN	67	https://www.gsea-msigdb.org/gsea/msigdb/human/geneset/GSE37533_UNTREATED_VS_PIOGLIZATONE_TREATED_CD4_TCELL_PPARG2_AND_FOXP3_TRASDUCED_DN	0.57686	1.8275	<0.001	0.075645	0.254	0.552	0.26	0.413	0	0.019
GSE32423_IL7_VS_IL4_MEMORY_CD8_TCELL_UP	68	https://www.gsea-msigdb.org/gsea/msigdb/human/geneset/GSE32423_IL7_VS_IL4_MEMORY_CD8_TCELL_UP	0.52525	1.8265	<0.001	0.073735	0.257	0.353	0.221	0.278	0	0.018
GSE5589_LPS_VS_LPS_AND_IL10_STIM_MACROPHAGE_45MIN_DN	81	https://www.gsea-msigdb.org/gsea/msigdb/human/geneset/GSE5589_LPS_VS_LPS_AND_IL10_STIM_MACROPHAGE_45MIN_DN	0.50373	1.8259	<0.001	0.071528	0.257	0.494	0.295	0.353	0	0.017
GSE18791_UNSTIM_VS_NEWCATSLE_VIRUS_DC_10H_UP	64	https://www.gsea-msigdb.org/gsea/msigdb/human/geneset/GSE18791_UNSTIM_VS_NEWCATSLE_VIRUS_DC_10H_UP	0.55036	1.8193	<0.001	0.074513	0.272	0.516	0.313	0.358	0	0.019
GSE46606_IRF4MID_VS_WT_CD40L_IL2_IL5_DAY3_STIMULATED_BCELL_DN	79	https://www.gsea-msigdb.org/gsea/msigdb/human/geneset/GSE46606_IRF4MID_VS_WT_CD40L_IL2_IL5_DAY3_STIMULATED_BCELL_DN	0.55312	1.816	<0.001	0.07524	0.276	0.557	0.286	0.402	0	0.018
GSE43863_TFH_VS_LY6C_INT_CXCR5POS_MEMORY_CD4_TCELL_DN	68	https://www.gsea-msigdb.org/gsea/msigdb/human/geneset/GSE43863_TFH_VS_LY6C_INT_CXCR5POS_MEMORY_CD4_TCELL_DN	0.45808	1.8153	<0.001	0.073259	0.278	0.368	0.227	0.287	0	0.018
GSE33162_HDAC3_KO_VS_HDAC3_KO_MACROPHAGE_UP	63	https://www.gsea-msigdb.org/gsea/msigdb/human/geneset/GSE33162_HDAC3_KO_VS_HDAC3_KO_MACROPHAGE_UP	0.49584	1.8134	<0.001	0.072936	0.283	0.476	0.328	0.323	0	0.019
GSE28737_WT_VS_BCL6_HET_FOLLICULAR_BCELL_UP	68	https://www.gsea-msigdb.org/gsea/msigdb/human/geneset/GSE28737_WT_VS_BCL6_HET_FOLLICULAR_BCELL_UP	0.51461	1.8084	<0.001	0.07631	0.298	0.529	0.323	0.362	0	0.018
GSE29164_DAY3_VS_DAY7_CD8_TCELL_TREATED_MELANOMA_UP	76	https://www.gsea-msigdb.org/gsea/msigdb/human/geneset/GSE29164_DAY3_VS_DAY7_CD8_TCELL_TREATED_MELANOMA_UP	0.49887	1.808	<0.001	0.072273	0.299	0.632	0.369	0.403	0	0.015
GSE16385_MONOCYTE_VS_12H_IL4_TREATED_MACROPHAGE_DN	82	https://www.gsea-msigdb.org/gsea/msigdb/human/geneset/GSE16385_MONOCYTE_VS_12H_IL4_TREATED_MACROPHAGE_DN	0.56153	1.8053	<0.001	0.073044	0.303	0.659	0.305	0.463	0	0.016
GSE29618_PRE_VS_DAY7_POST_LAIV_FLU_VACCINE_MDC_DN	50	https://www.gsea-msigdb.org/gsea/msigdb/human/geneset/GSE29618_PRE_VS_DAY7_POST_LAIV_FLU_VACCINE_MDC_DN	0.50731	1.8048	<0.001	0.071343	0.303	0.46	0.248	0.348	0	0.015
GSE40655_FOXO1_KO_VS_WT_NTREG_UP	79	https://www.gsea-msigdb.org/gsea/msigdb/human/geneset/GSE40655_FOXO1_KO_VS_WT_NTREG_UP	0.52082	1.8013	<0.001	0.072112	0.307	0.519	0.312	0.361	0	0.015
GSE4535_BM_DERIVED_DC_VS_FOLLICULAR_DC_DN	69	https://www.gsea-msigdb.org/gsea/msigdb/human/geneset/GSE4535_BM_DERIVED_DC_VS_FOLLICULAR_DC_DN	0.48406	1.8011	<0.001	0.070527	0.307	0.449	0.288	0.323	0	0.015
GSE2770_TGFB_AND_IL4_VS_TGFB_AND_IL12_TREATED_ACT_CD4_TCELL_2H_UP	53	https://www.gsea-msigdb.org/gsea/msigdb/human/geneset/GSE2770_TGFB_AND_IL4_VS_TGFB_AND_IL12_TREATED_ACT_CD4_TCELL_2H_UP	0.47084	1.8006	<0.001	0.069096	0.308	0.396	0.256	0.297	0	0.014
GSE22886_UNSTIM_VS_IL2_STIM_NKCELL_UP	63	https://www.gsea-msigdb.org/gsea/msigdb/human/geneset/GSE22886_UNSTIM_VS_IL2_STIM_NKCELL_UP	0.51839	1.7983	<0.001	0.06968	0.313	0.46	0.222	0.361	0	0.013
PATEL_SKIN_OF_BODY_ZOSTAVAX_AGE_70_93YO_VZV_CHALLENGE_6HR_DN	38	https://www.gsea-msigdb.org/gsea/msigdb/human/geneset/PATEL_SKIN_OF_BODY_ZOSTAVAX_AGE_70_93YO_VZV_CHALLENGE_6HR_DN	0.59327	1.7861	<0.001	0.080025	0.351	0.526	0.155	0.447	0	0.015
GSE19825_IL2RALOW_VS_IL2RAHIGH_DAY3_EFF_CD8_TCELL_UP	60	https://www.gsea-msigdb.org/gsea/msigdb/human/geneset/GSE19825_IL2RALOW_VS_IL2RAHIGH_DAY3_EFF_CD8_TCELL_UP	0.5014	1.7835	<0.001	0.078659	0.354	0.4	0.213	0.317	0	0.014
GSE5099_UNSTIM_VS_MCSF_TREATED_MONOCYTE_DAY7_DN	59	https://www.gsea-msigdb.org/gsea/msigdb/human/geneset/GSE5099_UNSTIM_VS_MCSF_TREATED_MONOCYTE_DAY7_DN	0.54701	1.7785	<0.001	0.080566	0.363	0.61	0.321	0.418	0	0.015
GSE21927_SPLEEN_VS_4T1_TUMOR_MONOCYTE_BALBC_UP	54	https://www.gsea-msigdb.org/gsea/msigdb/human/geneset/GSE21927_SPLEEN_VS_4T1_TUMOR_MONOCYTE_BALBC_UP	0.49276	1.774	<0.001	0.083625	0.377	0.389	0.24	0.298	0	0.017
GSE5589_IL6_KO_VS_IL10_KO_LPS_STIM_MACROPHAGE_180MIN_DN	69	https://www.gsea-msigdb.org/gsea/msigdb/human/geneset/GSE5589_IL6_KO_VS_IL10_KO_LPS_STIM_MACROPHAGE_180MIN_DN	0.50466	1.7739	<0.001	0.082063	0.377	0.551	0.364	0.354	0	0.017
GSE5542_IFNG_VS_IFNA_TREATED_EPITHELIAL_CELLS_6H_DN	69	https://www.gsea-msigdb.org/gsea/msigdb/human/geneset/GSE5542_IFNG_VS_IFNA_TREATED_EPITHELIAL_CELLS_6H_DN	0.44672	1.7732	<0.001	0.080907	0.377	0.449	0.309	0.314	0	0.017
GSE18281_PERIMEDULLARY_CORTICAL_REGION_VS_WHOLE_CORTEX_THYMUS_UP	73	https://www.gsea-msigdb.org/gsea/msigdb/human/geneset/GSE18281_PERIMEDULLARY_CORTICAL_REGION_VS_WHOLE_CORTEX_THYMUS_UP	0.51501	1.7635	<0.001	0.086558	0.398	0.493	0.266	0.366	0	0.015
GSE37301_MULTIPOTENT_PROGENITOR_VS_CD4_TCELL_DN	75	https://www.gsea-msigdb.org/gsea/msigdb/human/geneset/GSE37301_MULTIPOTENT_PROGENITOR_VS_CD4_TCELL_DN	0.51377	1.7605	<0.001	0.088522	0.405	0.52	0.343	0.346	0	0.016
GSE2770_IL12_VS_IL4_TREATED_ACT_CD4_TCELL_6H_UP	69	https://www.gsea-msigdb.org/gsea/msigdb/human/geneset/GSE2770_IL12_VS_IL4_TREATED_ACT_CD4_TCELL_6H_UP	0.49482	1.7583	<0.001	0.088946	0.406	0.478	0.291	0.343	0	0.016
GSE19888_CTRL_VS_A3R_ACT_TREATED_MAST_CELL_PRETREATED_WITH_A3R_INH_DN	62	https://www.gsea-msigdb.org/gsea/msigdb/human/geneset/GSE19888_CTRL_VS_A3R_ACT_TREATED_MAST_CELL_PRETREATED_WITH_A3R_INH_DN	0.5062	1.756	<0.001	0.08741	0.411	0.532	0.298	0.377	0	0.015
GSE21670_UNTREATED_VS_IL6_TREATED_CD4_TCELL_UP	81	https://www.gsea-msigdb.org/gsea/msigdb/human/geneset/GSE21670_UNTREATED_VS_IL6_TREATED_CD4_TCELL_UP	0.52845	1.7491	<0.001	0.090225	0.425	0.543	0.314	0.377	0	0.015
GSE26928_CENTR_MEMORY_VS_CXCR5_POS_CD4_TCELL_DN	48	https://www.gsea-msigdb.org/gsea/msigdb/human/geneset/GSE26928_CENTR_MEMORY_VS_CXCR5_POS_CD4_TCELL_DN	0.51359	1.7491	<0.001	0.088811	0.425	0.542	0.347	0.356	0	0.015
GSE10273_LOW_IL7_VS_HIGH_IL7_AND_IRF4_IN_IRF4_8_NULL_PRE_BCELL_DN	71	https://www.gsea-msigdb.org/gsea/msigdb/human/geneset/GSE10273_LOW_IL7_VS_HIGH_IL7_AND_IRF4_IN_IRF4_8_NULL_PRE_BCELL_DN	0.50411	1.7463	<0.001	0.086626	0.429	0.535	0.304	0.377	0	0.014
GSE29949_CD8_POS_DC_SPLEEN_VS_DC_BRAIN_UP	73	https://www.gsea-msigdb.org/gsea/msigdb/human/geneset/GSE29949_CD8_POS_DC_SPLEEN_VS_DC_BRAIN_UP	0.48938	1.746	<0.001	0.085664	0.43	0.466	0.287	0.336	0	0.013
GSE19888_ADENOSINE_A3R_INH_PRETREAT_AND_ACT_BY_A3R_VS_TCELL_MEMBRANES_ACT_MAST_CELL_DN	65	https://www.gsea-msigdb.org/gsea/msigdb/human/geneset/GSE19888_ADENOSINE_A3R_INH_PRETREAT_AND_ACT_BY_A3R_VS_TCELL_MEMBRANES_ACT_MAST_CELL_DN	0.50995	1.745	<0.001	0.08575	0.432	0.415	0.207	0.332	0	0.011
GSE3920_IFNA_VS_IFNG_TREATED_FIBROBLAST_UP	58	https://www.gsea-msigdb.org/gsea/msigdb/human/geneset/GSE3920_IFNA_VS_IFNG_TREATED_FIBROBLAST_UP	0.52306	1.7435	<0.001	0.084007	0.434	0.431	0.274	0.316	0	0.012
GSE13306_TREG_VS_TCONV_LAMINA_PROPRIA_DN	54	https://www.gsea-msigdb.org/gsea/msigdb/human/geneset/GSE13306_TREG_VS_TCONV_LAMINA_PROPRIA_DN	0.46404	1.7381	<0.001	0.085168	0.445	0.574	0.386	0.355	0	0.011
GSE42724_B1_BCELL_VS_PLASMABLAST_DN	72	https://www.gsea-msigdb.org/gsea/msigdb/human/geneset/GSE42724_B1_BCELL_VS_PLASMABLAST_DN	0.52304	1.7376	<0.001	0.08467	0.446	0.486	0.287	0.35	0	0.011
GSE13887_ACT_CD4_VS_NO_TREATED_CD4_TCELL_DN	43	https://www.gsea-msigdb.org/gsea/msigdb/human/geneset/GSE13887_ACT_CD4_VS_NO_TREATED_CD4_TCELL_DN	0.44439	1.7367	<0.001	0.084571	0.447	0.488	0.331	0.329	0	0.011
GSE30083_SP1_VS_SP2_THYMOCYTE_DN	64	https://www.gsea-msigdb.org/gsea/msigdb/human/geneset/GSE30083_SP1_VS_SP2_THYMOCYTE_DN	0.45645	1.7253	<0.001	0.091333	0.467	0.578	0.377	0.364	0	0.011
GSE26928_NAIVE_VS_EFF_MEMORY_CD4_TCELL_UP	66	https://www.gsea-msigdb.org/gsea/msigdb/human/geneset/GSE26928_NAIVE_VS_EFF_MEMORY_CD4_TCELL_UP	0.50537	1.723	<0.001	0.088714	0.472	0.409	0.287	0.294	0	0.01
GSE1460_DP_THYMOCYTE_VS_THYMIC_STROMAL_CELL_UP	75	https://www.gsea-msigdb.org/gsea/msigdb/human/geneset/GSE1460_DP_THYMOCYTE_VS_THYMIC_STROMAL_CELL_UP	0.47663	1.7111	<0.001	0.095593	0.489	0.52	0.324	0.356	0	0.015
GSE5589_UNSTIM_VS_45MIN_LPS_AND_IL6_STIM_MACROPHAGE_UP	68	https://www.gsea-msigdb.org/gsea/msigdb/human/geneset/GSE5589_UNSTIM_VS_45MIN_LPS_AND_IL6_STIM_MACROPHAGE_UP	0.4997	1.7105	<0.001	0.095519	0.491	0.5	0.309	0.349	0	0.015
GSE23505_IL6_IL1_VS_IL6_IL1_TGFB_TREATED_CD4_TCELL_UP	66	https://www.gsea-msigdb.org/gsea/msigdb/human/geneset/GSE23505_IL6_IL1_VS_IL6_IL1_TGFB_TREATED_CD4_TCELL_UP	0.48814	1.7097	<0.001	0.094681	0.493	0.485	0.34	0.323	0	0.015
GSE22140_HEALTHY_VS_ARTHRITIC_GERMFREE_MOUSE_CD4_TCELL_UP	66	https://www.gsea-msigdb.org/gsea/msigdb/human/geneset/GSE22140_HEALTHY_VS_ARTHRITIC_GERMFREE_MOUSE_CD4_TCELL_UP	0.49909	1.7092	<0.001	0.093525	0.495	0.455	0.256	0.341	0	0.015
GSE1740_UNSTIM_VS_IFNA_STIMULATED_MCSF_IFNG_DERIVED_MACROPHAGE_DN	61	https://www.gsea-msigdb.org/gsea/msigdb/human/geneset/GSE1740_UNSTIM_VS_IFNA_STIMULATED_MCSF_IFNG_DERIVED_MACROPHAGE_DN	0.49313	1.7063	<0.001	0.092789	0.499	0.639	0.425	0.371	0	0.015
GSE25088_WT_VS_STAT6_KO_MACROPHAGE_IL4_STIM_UP	70	https://www.gsea-msigdb.org/gsea/msigdb/human/geneset/GSE25088_WT_VS_STAT6_KO_MACROPHAGE_IL4_STIM_UP	0.53029	1.7061	<0.001	0.092154	0.5	0.6	0.341	0.399	0.0045771	0.015
GSE11057_CD4_EFF_MEM_VS_PBMC_UP	74	https://www.gsea-msigdb.org/gsea/msigdb/human/geneset/GSE11057_CD4_EFF_MEM_VS_PBMC_UP	0.48804	1.7051	<0.001	0.091024	0.501	0.554	0.348	0.365	0.0089394	0.014
GSE17721_CTRL_VS_CPG_12H_BMDC_UP	70	https://www.gsea-msigdb.org/gsea/msigdb/human/geneset/GSE17721_CTRL_VS_CPG_12H_BMDC_UP	0.51992	1.705	<0.001	0.090371	0.502	0.4	0.263	0.298	0.0088914	0.014
GSE37532_WT_VS_PPARG_KO_LN_TREG_UP	60	https://www.gsea-msigdb.org/gsea/msigdb/human/geneset/GSE37532_WT_VS_PPARG_KO_LN_TREG_UP	0.50361	1.7016	<0.001	0.090665	0.507	0.467	0.28	0.339	0.0086309	0.013
GSE17301_CTRL_VS_48H_ACD3_ACD28_STIM_CD8_TCELL_UP	58	https://www.gsea-msigdb.org/gsea/msigdb/human/geneset/GSE17301_CTRL_VS_48H_ACD3_ACD28_STIM_CD8_TCELL_UP	0.48631	1.7013	<0.001	0.089634	0.508	0.552	0.357	0.358	0.0084979	0.012
GSE17721_PAM3CSK4_VS_CPG_0.5H_BMDC_UP	59	https://www.gsea-msigdb.org/gsea/msigdb/human/geneset/GSE17721_PAM3CSK4_VS_CPG_0.5H_BMDC_UP	0.49717	1.7013	<0.001	0.090332	0.508	0.424	0.27	0.312	0.0085699	0.013
GSE21033_CTRL_VS_POLYIC_STIM_DC_3H_DN	71	https://www.gsea-msigdb.org/gsea/msigdb/human/geneset/GSE21033_CTRL_VS_POLYIC_STIM_DC_3H_DN	0.50683	1.7005	<0.001	0.08979	0.51	0.479	0.34	0.319	0.0084536	0.012
GSE46606_UNSTIM_VS_CD40L_IL2_IL5_3DAY_STIMULATED_IRF4MID_SORTED_BCELL_UP	78	https://www.gsea-msigdb.org/gsea/msigdb/human/geneset/GSE46606_UNSTIM_VS_CD40L_IL2_IL5_3DAY_STIMULATED_IRF4MID_SORTED_BCELL_UP	0.536	1.7003	<0.001	0.089199	0.51	0.487	0.309	0.341	0.0083838	0.012
GSE32423_IL7_VS_IL7_IL4_MEMORY_CD8_TCELL_DN	51	https://www.gsea-msigdb.org/gsea/msigdb/human/geneset/GSE32423_IL7_VS_IL7_IL4_MEMORY_CD8_TCELL_DN	0.49639	1.6962	<0.001	0.090477	0.517	0.333	0.19	0.272	0.008551	0.012
GSE15659_RESTING_TREG_VS_NONSUPPRESSIVE_TCELL_UP	57	https://www.gsea-msigdb.org/gsea/msigdb/human/geneset/GSE15659_RESTING_TREG_VS_NONSUPPRESSIVE_TCELL_UP	0.45224	1.6942	<0.001	0.091592	0.523	0.368	0.229	0.286	0.009014	0.012
GSE12963_ENV_NEF_VS_ENV_NEF_AND_VPR_DEFICIENT_HIV1_INF_CD4_TCELL_UP	38	https://www.gsea-msigdb.org/gsea/msigdb/human/geneset/GSE12963_ENV_NEF_VS_ENV_NEF_AND_VPR_DEFICIENT_HIV1_INF_CD4_TCELL_UP	0.50531	1.6923	<0.001	0.091955	0.529	0.447	0.316	0.308	0.011664	0.014
GSE2706_LPS_VS_R848_AND_LPS_2H_STIM_DC_UP	45	https://www.gsea-msigdb.org/gsea/msigdb/human/geneset/GSE2706_LPS_VS_R848_AND_LPS_2H_STIM_DC_UP	0.43178	1.6907	<0.001	0.091713	0.533	0.489	0.364	0.313	0.013655	0.015
GSE25123_CTRL_VS_IL4_AND_ROSIGLITAZONE_STIM_PPARG_KO_MACROPHAGE_DN	71	https://www.gsea-msigdb.org/gsea/msigdb/human/geneset/GSE25123_CTRL_VS_IL4_AND_ROSIGLITAZONE_STIM_PPARG_KO_MACROPHAGE_DN	0.4592	1.687	<0.001	0.09358	0.543	0.563	0.394	0.345	0.014395	0.015
GSE22611_NOD2_TRANSDUCED_VS_CTRL_HEK293T_STIMULATED_WITH_MDP_2H_UP	59	https://www.gsea-msigdb.org/gsea/msigdb/human/geneset/GSE22611_NOD2_TRANSDUCED_VS_CTRL_HEK293T_STIMULATED_WITH_MDP_2H_UP	0.49648	1.684	<0.001	0.096408	0.552	0.407	0.214	0.323	0.014367	0.016
GSE5099_UNSTIM_VS_MCSF_TREATED_MONOCYTE_DAY3_DN	75	https://www.gsea-msigdb.org/gsea/msigdb/human/geneset/GSE5099_UNSTIM_VS_MCSF_TREATED_MONOCYTE_DAY3_DN	0.49214	1.681	<0.001	0.098107	0.556	0.52	0.341	0.346	0.014402	0.017
GSE7831_1H_VS_4H_CPG_STIM_PDC_UP	72	https://www.gsea-msigdb.org/gsea/msigdb/human/geneset/GSE7831_1H_VS_4H_CPG_STIM_PDC_UP	0.47933	1.6805	<0.001	0.097437	0.556	0.611	0.381	0.382	0.014837	0.016
GSE17721_CTRL_VS_LPS_8H_BMDC_UP	66	https://www.gsea-msigdb.org/gsea/msigdb/human/geneset/GSE17721_CTRL_VS_LPS_8H_BMDC_UP	0.48179	1.6801	<0.001	0.097483	0.559	0.53	0.387	0.328	0.014974	0.016
GSE22589_HIV_VS_HIV_AND_SIV_INFECTED_DC_DN	57	https://www.gsea-msigdb.org/gsea/msigdb/human/geneset/GSE22589_HIV_VS_HIV_AND_SIV_INFECTED_DC_DN	0.48928	1.6789	<0.001	0.097072	0.56	0.456	0.303	0.321	0.01486	0.016
GSE40666_WT_VS_STAT4_KO_CD8_TCELL_DN	65	https://www.gsea-msigdb.org/gsea/msigdb/human/geneset/GSE40666_WT_VS_STAT4_KO_CD8_TCELL_DN	0.49361	1.6782	<0.001	0.095987	0.56	0.446	0.253	0.336	0.014569	0.016
GSE35825_UNTREATED_VS_IFNA_STIM_MACROPHAGE_UP	61	https://www.gsea-msigdb.org/gsea/msigdb/human/geneset/GSE35825_UNTREATED_VS_IFNA_STIM_MACROPHAGE_UP	0.51259	1.6779	<0.001	0.095708	0.56	0.41	0.22	0.323	0.01461	0.016
GSE9988_ANTI_TREM1_AND_LPS_VS_VEHICLE_TREATED_MONOCYTES_DN	71	https://www.gsea-msigdb.org/gsea/msigdb/human/geneset/GSE9988_ANTI_TREM1_AND_LPS_VS_VEHICLE_TREATED_MONOCYTES_DN	0.50707	1.6761	<0.001	0.095529	0.566	0.493	0.327	0.335	0.014535	0.016
GSE17974_0H_VS_1H_IN_VITRO_ACT_CD4_TCELL_UP	61	https://www.gsea-msigdb.org/gsea/msigdb/human/geneset/GSE17974_0H_VS_1H_IN_VITRO_ACT_CD4_TCELL_UP	0.49467	1.6757	<0.001	0.094254	0.566	0.59	0.365	0.378	0.014264	0.015
GSE7548_NAIVE_VS_DAY7_PCC_IMMUNIZATION_CD4_TCELL_UP	75	https://www.gsea-msigdb.org/gsea/msigdb/human/geneset/GSE7548_NAIVE_VS_DAY7_PCC_IMMUNIZATION_CD4_TCELL_UP	0.49625	1.6696	<0.001	0.097551	0.576	0.547	0.368	0.349	0.017368	0.015
GSE22033_WT_VS_PPARG_KO_MEF_UP	52	https://www.gsea-msigdb.org/gsea/msigdb/human/geneset/GSE22033_WT_VS_PPARG_KO_MEF_UP	0.46011	1.6693	<0.001	0.097348	0.576	0.346	0.221	0.272	0.017265	0.015
GSE20366_EX_VIVO_VS_HOMEOSTATIC_CONVERSION_NAIVE_CD4_TCELL_UP	58	https://www.gsea-msigdb.org/gsea/msigdb/human/geneset/GSE20366_EX_VIVO_VS_HOMEOSTATIC_CONVERSION_NAIVE_CD4_TCELL_UP	0.47933	1.6689	<0.001	0.09727	0.577	0.534	0.369	0.34	0.017484	0.015
GSE14308_NAIVE_CD4_TCELL_VS_NATURAL_TREG_UP	66	https://www.gsea-msigdb.org/gsea/msigdb/human/geneset/GSE14308_NAIVE_CD4_TCELL_VS_NATURAL_TREG_UP	0.46421	1.6687	<0.001	0.096331	0.578	0.515	0.383	0.321	0.017281	0.015
GSE36476_YOUNG_VS_OLD_DONOR_MEMORY_CD4_TCELL_72H_TSST_ACT_DN	63	https://www.gsea-msigdb.org/gsea/msigdb/human/geneset/GSE36476_YOUNG_VS_OLD_DONOR_MEMORY_CD4_TCELL_72H_TSST_ACT_DN	0.48855	1.6677	<0.001	0.096357	0.581	0.413	0.28	0.3	0.017354	0.015
GSE2770_TGFB_AND_IL4_VS_IL4_TREATED_ACT_CD4_TCELL_6H_UP	68	https://www.gsea-msigdb.org/gsea/msigdb/human/geneset/GSE2770_TGFB_AND_IL4_VS_IL4_TREATED_ACT_CD4_TCELL_6H_UP	0.49356	1.6658	<0.001	0.097224	0.584	0.485	0.332	0.327	0.017297	0.015
GSE25123_CTRL_VS_IL4_STIM_PPARG_KO_MACROPHAGE_UP	61	https://www.gsea-msigdb.org/gsea/msigdb/human/geneset/GSE25123_CTRL_VS_IL4_STIM_PPARG_KO_MACROPHAGE_UP	0.48004	1.6601	<0.001	0.099634	0.594	0.541	0.367	0.345	0.018043	0.015
GSE21546_ELK1_KO_VS_SAP1A_KO_AND_ELK1_KO_ANTI_CD3_STIM_DP_THYMOCYTES_UP	65	https://www.gsea-msigdb.org/gsea/msigdb/human/geneset/GSE21546_ELK1_KO_VS_SAP1A_KO_AND_ELK1_KO_ANTI_CD3_STIM_DP_THYMOCYTES_UP	0.51566	1.6585	<0.001	0.10116	0.596	0.431	0.28	0.313	0.01805	0.016
GSE28737_FOLLICULAR_VS_MARGINAL_ZONE_BCELL_UP	74	https://www.gsea-msigdb.org/gsea/msigdb/human/geneset/GSE28737_FOLLICULAR_VS_MARGINAL_ZONE_BCELL_UP	0.50431	1.658	<0.001	0.10085	0.597	0.581	0.388	0.36	0.017858	0.016
GSE7348_UNSTIM_VS_TOLERIZED_AND_LPS_STIM_MACROPHAGE_UP	57	https://www.gsea-msigdb.org/gsea/msigdb/human/geneset/GSE7348_UNSTIM_VS_TOLERIZED_AND_LPS_STIM_MACROPHAGE_UP	0.5137	1.6576	<0.001	0.10026	0.597	0.404	0.238	0.31	0.01767	0.015
GSE45837_WT_VS_GFI1_KO_PDC_DN	75	https://www.gsea-msigdb.org/gsea/msigdb/human/geneset/GSE45837_WT_VS_GFI1_KO_PDC_DN	0.52136	1.6553	<0.001	0.10173	0.599	0.587	0.385	0.365	0.019256	0.016
GSE26928_EFF_MEMORY_VS_CXCR5_POS_CD4_TCELL_UP	57	https://www.gsea-msigdb.org/gsea/msigdb/human/geneset/GSE26928_EFF_MEMORY_VS_CXCR5_POS_CD4_TCELL_UP	0.44138	1.6535	<0.001	0.10285	0.599	0.421	0.277	0.307	0.02076	0.017
GSE14000_UNSTIM_VS_4H_LPS_DC_UP	64	https://www.gsea-msigdb.org/gsea/msigdb/human/geneset/GSE14000_UNSTIM_VS_4H_LPS_DC_UP	0.50768	1.6488	<0.001	0.10588	0.605	0.609	0.383	0.38	0.020999	0.018
GSE9988_LOW_LPS_VS_CTRL_TREATED_MONOCYTE_DN	71	https://www.gsea-msigdb.org/gsea/msigdb/human/geneset/GSE9988_LOW_LPS_VS_CTRL_TREATED_MONOCYTE_DN	0.49933	1.6475	<0.001	0.10585	0.606	0.577	0.377	0.364	0.02104	0.018
GSE2128_C57BL6_VS_NOD_THYMOCYTE_MIMETOPE_NEGATIVE_SELECTION_UP	57	https://www.gsea-msigdb.org/gsea/msigdb/human/geneset/GSE2128_C57BL6_VS_NOD_THYMOCYTE_MIMETOPE_NEGATIVE_SELECTION_UP	0.45345	1.6452	<0.001	0.105	0.607	0.632	0.4	0.382	0.022063	0.017
GSE28237_EARLY_VS_LATE_GC_BCELL_DN	68	https://www.gsea-msigdb.org/gsea/msigdb/human/geneset/GSE28237_EARLY_VS_LATE_GC_BCELL_DN	0.46204	1.6441	<0.001	0.10574	0.607	0.471	0.298	0.334	0.02196	0.017
GSE13547_CTRL_VS_ANTI_IGM_STIM_ZFX_KO_BCELL_12H_DN	51	https://www.gsea-msigdb.org/gsea/msigdb/human/geneset/GSE13547_CTRL_VS_ANTI_IGM_STIM_ZFX_KO_BCELL_12H_DN	0.48801	1.6439	<0.001	0.10551	0.607	0.412	0.228	0.32	0.021857	0.017
GSE6674_UNSTIM_VS_CPG_STIM_BCELL_DN	64	https://www.gsea-msigdb.org/gsea/msigdb/human/geneset/GSE6674_UNSTIM_VS_CPG_STIM_BCELL_DN	0.46493	1.6425	<0.001	0.10602	0.608	0.5	0.372	0.317	0.022816	0.017
GSE23321_CENTRAL_VS_EFFECTOR_MEMORY_CD8_TCELL_DN	66	https://www.gsea-msigdb.org/gsea/msigdb/human/geneset/GSE23321_CENTRAL_VS_EFFECTOR_MEMORY_CD8_TCELL_DN	0.4715	1.6367	<0.001	0.10797	0.617	0.439	0.289	0.316	0.022617	0.017
GSE35825_UNTREATED_VS_IFNG_STIM_MACROPHAGE_DN	72	https://www.gsea-msigdb.org/gsea/msigdb/human/geneset/GSE35825_UNTREATED_VS_IFNG_STIM_MACROPHAGE_DN	0.49191	1.6334	<0.001	0.10779	0.622	0.389	0.235	0.301	0.0237	0.017
GSE27786_LIN_NEG_VS_NKTCELL_DN	80	https://www.gsea-msigdb.org/gsea/msigdb/human/geneset/GSE27786_LIN_NEG_VS_NKTCELL_DN	0.47607	1.6312	<0.001	0.10803	0.627	0.487	0.33	0.331	0.02464	0.017
GSE25088_IL4_VS_IL4_AND_ROSIGLITAZONE_STIM_STAT6_KO_MACROPHAGE_DAY10_UP	74	https://www.gsea-msigdb.org/gsea/msigdb/human/geneset/GSE25088_IL4_VS_IL4_AND_ROSIGLITAZONE_STIM_STAT6_KO_MACROPHAGE_DAY10_UP	0.46045	1.6292	<0.001	0.10948	0.63	0.365	0.234	0.282	0.024655	0.018
GSE40274_FOXP3_VS_FOXP3_AND_PBX1_TRANSDUCED_ACTIVATED_CD4_TCELL_DN	48	https://www.gsea-msigdb.org/gsea/msigdb/human/geneset/GSE40274_FOXP3_VS_FOXP3_AND_PBX1_TRANSDUCED_ACTIVATED_CD4_TCELL_DN	0.48093	1.628	<0.001	0.1098	0.632	0.458	0.371	0.29	0.024537	0.018
GSE10094_LCMV_VS_LISTERIA_IND_EFF_CD4_TCELL_UP	81	https://www.gsea-msigdb.org/gsea/msigdb/human/geneset/GSE10094_LCMV_VS_LISTERIA_IND_EFF_CD4_TCELL_UP	0.48593	1.6261	<0.001	0.11053	0.632	0.494	0.375	0.313	0.024726	0.018
GSE11961_MARGINAL_ZONE_BCELL_VS_GERMINAL_CENTER_BCELL_DAY7_UP	70	https://www.gsea-msigdb.org/gsea/msigdb/human/geneset/GSE11961_MARGINAL_ZONE_BCELL_VS_GERMINAL_CENTER_BCELL_DAY7_UP	0.46472	1.624	<0.001	0.10946	0.633	0.5	0.323	0.342	0.024626	0.018
GSE41867_NAIVE_VS_DAY8_LCMV_ARMSTRONG_EFFECTOR_CD8_TCELL_DN	67	https://www.gsea-msigdb.org/gsea/msigdb/human/geneset/GSE41867_NAIVE_VS_DAY8_LCMV_ARMSTRONG_EFFECTOR_CD8_TCELL_DN	0.46549	1.624	<0.001	0.10984	0.633	0.493	0.356	0.32	0.024252	0.018
GSE37301_LYMPHOID_PRIMED_MPP_VS_GRAN_MONO_PROGENITOR_DN	68	https://www.gsea-msigdb.org/gsea/msigdb/human/geneset/GSE37301_LYMPHOID_PRIMED_MPP_VS_GRAN_MONO_PROGENITOR_DN	0.45568	1.6235	<0.001	0.10962	0.633	0.397	0.294	0.283	0.02462	0.018
GSE10147_IL3_VS_IL3_AND_CPG_STIM_PDC_DN	54	https://www.gsea-msigdb.org/gsea/msigdb/human/geneset/GSE10147_IL3_VS_IL3_AND_CPG_STIM_PDC_DN	0.50394	1.6221	<0.001	0.11023	0.634	0.519	0.347	0.341	0.025149	0.018
GSE18893_TCONV_VS_TREG_2H_CULTURE_UP	67	https://www.gsea-msigdb.org/gsea/msigdb/human/geneset/GSE18893_TCONV_VS_TREG_2H_CULTURE_UP	0.46809	1.6177	<0.001	0.11147	0.638	0.403	0.297	0.286	0.025556	0.018
GSE38681_WT_VS_LYL1_KO_LYMPHOID_PRIMED_MULTIPOTENT_PROGENITOR_UP	60	https://www.gsea-msigdb.org/gsea/msigdb/human/geneset/GSE38681_WT_VS_LYL1_KO_LYMPHOID_PRIMED_MULTIPOTENT_PROGENITOR_UP	0.4833	1.6171	<0.001	0.11035	0.639	0.5	0.326	0.34	0.025736	0.018
GSE26495_PD1HIGH_VS_PD1LOW_CD8_TCELL_DN	61	https://www.gsea-msigdb.org/gsea/msigdb/human/geneset/GSE26495_PD1HIGH_VS_PD1LOW_CD8_TCELL_DN	0.41327	1.6164	<0.001	0.1105	0.639	0.607	0.455	0.333	0.025778	0.018
GSE20727_H2O2_VS_ROS_INHIBITOR_TREATED_DC_DN	66	https://www.gsea-msigdb.org/gsea/msigdb/human/geneset/GSE20727_H2O2_VS_ROS_INHIBITOR_TREATED_DC_DN	0.47768	1.6048	<0.001	0.11582	0.652	0.455	0.3	0.321	0.029294	0.018
GSE17974_0.5H_VS_72H_UNTREATED_IN_VITRO_CD4_TCELL_UP	84	https://www.gsea-msigdb.org/gsea/msigdb/human/geneset/GSE17974_0.5H_VS_72H_UNTREATED_IN_VITRO_CD4_TCELL_UP	0.46615	1.6003	<0.001	0.11804	0.657	0.429	0.322	0.294	0.031073	0.018
GSE5679_CTRL_VS_RARA_AGONIST_AM580_TREATED_DC_DN	65	https://www.gsea-msigdb.org/gsea/msigdb/human/geneset/GSE5679_CTRL_VS_RARA_AGONIST_AM580_TREATED_DC_DN	0.44382	1.5763	<0.001	0.12556	0.683	0.354	0.225	0.277	0.035506	0.019
GSE37301_LYMPHOID_PRIMED_MPP_VS_CD4_TCELL_DN	77	https://www.gsea-msigdb.org/gsea/msigdb/human/geneset/GSE37301_LYMPHOID_PRIMED_MPP_VS_CD4_TCELL_DN	0.46448	1.5758	<0.001	0.12554	0.684	0.545	0.423	0.318	0.035433	0.019
GSE15767_MED_VS_SCS_MAC_LN_DN	69	https://www.gsea-msigdb.org/gsea/msigdb/human/geneset/GSE15767_MED_VS_SCS_MAC_LN_DN	0.46414	1.5752	<0.001	0.1251	0.685	0.42	0.301	0.297	0.035967	0.019
GSE9509_LPS_VS_LPS_AND_IL10_STIM_IL10_KO_MACROPHAGE_10MIN_DN	71	https://www.gsea-msigdb.org/gsea/msigdb/human/geneset/GSE9509_LPS_VS_LPS_AND_IL10_STIM_IL10_KO_MACROPHAGE_10MIN_DN	0.50786	1.569	<0.001	0.12624	0.696	0.366	0.16	0.311	0.036722	0.019
GSE17721_4H_VS_24H_POLYIC_BMDC_DN	64	https://www.gsea-msigdb.org/gsea/msigdb/human/geneset/GSE17721_4H_VS_24H_POLYIC_BMDC_DN	0.47224	1.5671	<0.001	0.12636	0.696	0.469	0.353	0.306	0.038379	0.019
GSE20366_CD103_KLRG1_DP_VS_DN_TREG_UP	62	https://www.gsea-msigdb.org/gsea/msigdb/human/geneset/GSE20366_CD103_KLRG1_DP_VS_DN_TREG_UP	0.43706	1.5643	<0.001	0.12811	0.697	0.516	0.402	0.312	0.038893	0.019
GSE17721_4_VS_24H_GARDIQUIMOD_BMDC_DN	79	https://www.gsea-msigdb.org/gsea/msigdb/human/geneset/GSE17721_4_VS_24H_GARDIQUIMOD_BMDC_DN	0.43599	1.561	<0.001	0.12933	0.701	0.519	0.415	0.307	0.038924	0.019
GSE27786_ERYTHROBLAST_VS_NEUTROPHIL_DN	74	https://www.gsea-msigdb.org/gsea/msigdb/human/geneset/GSE27786_ERYTHROBLAST_VS_NEUTROPHIL_DN	0.45081	1.5586	<0.001	0.12961	0.702	0.5	0.365	0.321	0.039357	0.019
GSE25088_CTRL_VS_IL4_AND_ROSIGLITAZONE_STIM_MACROPHAGE_DN	73	https://www.gsea-msigdb.org/gsea/msigdb/human/geneset/GSE25088_CTRL_VS_IL4_AND_ROSIGLITAZONE_STIM_MACROPHAGE_DN	0.45127	1.532	<0.001	0.13797	0.732	0.466	0.334	0.314	0.04588	0.021
GSE1432_1H_VS_6H_IFNG_MICROGLIA_UP	57	https://www.gsea-msigdb.org/gsea/msigdb/human/geneset/GSE1432_1H_VS_6H_IFNG_MICROGLIA_UP	0.47314	1.5316	<0.001	0.13769	0.732	0.509	0.36	0.328	0.045833	0.021
GSE22919_RESTING_VS_IL2_IL12_IL15_STIM_NK_CELL_DN	70	https://www.gsea-msigdb.org/gsea/msigdb/human/geneset/GSE22919_RESTING_VS_IL2_IL12_IL15_STIM_NK_CELL_DN	0.46217	1.5307	<0.001	0.13728	0.732	0.471	0.341	0.314	0.045328	0.021
GSE21360_PRIMARY_VS_TERTIARY_MEMORY_CD8_TCELL_UP	70	https://www.gsea-msigdb.org/gsea/msigdb/human/geneset/GSE21360_PRIMARY_VS_TERTIARY_MEMORY_CD8_TCELL_UP	0.44253	1.5277	<0.001	0.13782	0.736	0.514	0.39	0.317	0.045731	0.021
GSE15330_HSC_VS_LYMPHOID_PRIMED_MULTIPOTENT_PROGENITOR_IKAROS_KO_UP	71	https://www.gsea-msigdb.org/gsea/msigdb/human/geneset/GSE15330_HSC_VS_LYMPHOID_PRIMED_MULTIPOTENT_PROGENITOR_IKAROS_KO_UP	0.43192	1.5149	<0.001	0.13787	0.748	0.451	0.347	0.298	0.045916	0.021
GSE27786_LSK_VS_ERYTHROBLAST_UP	88	https://www.gsea-msigdb.org/gsea/msigdb/human/geneset/GSE27786_LSK_VS_ERYTHROBLAST_UP	0.4354	1.4998	<0.001	0.14097	0.76	0.511	0.397	0.313	0.047	0.021
GSE29164_UNTREATED_VS_CD8_TCELL_AND_IL12_TREATED_MELANOMA_DAY3_UP	66	https://www.gsea-msigdb.org/gsea/msigdb/human/geneset/GSE29164_UNTREATED_VS_CD8_TCELL_AND_IL12_TREATED_MELANOMA_DAY3_UP	0.42765	1.5944	0.001984	0.12005	0.667	0.379	0.26	0.283	0.032987	0.019
GSE29949_CD8_NEG_DC_SPLEEN_VS_MONOCYTE_BONE_MARROW_DN	77	https://www.gsea-msigdb.org/gsea/msigdb/human/geneset/GSE29949_CD8_NEG_DC_SPLEEN_VS_MONOCYTE_BONE_MARROW_DN	0.41893	1.6402	0.002008	0.10672	0.611	0.61	0.465	0.33	0.02281	0.017
GSE25123_CTRL_VS_IL4_AND_ROSIGLITAZONE_STIM_MACROPHAGE_UP	76	https://www.gsea-msigdb.org/gsea/msigdb/human/geneset/GSE25123_CTRL_VS_IL4_AND_ROSIGLITAZONE_STIM_MACROPHAGE_UP	0.47378	1.5688	0.002008	0.12628	0.696	0.461	0.331	0.312	0.037137	0.019
GSE19401_RETINOIC_ACID_VS_RETINOIC_ACID_AND_PAM2CSK4_STIM_FOLLICULAR_DC_DN	68	https://www.gsea-msigdb.org/gsea/msigdb/human/geneset/GSE19401_RETINOIC_ACID_VS_RETINOIC_ACID_AND_PAM2CSK4_STIM_FOLLICULAR_DC_DN	0.43575	1.5042	0.002008	0.14019	0.757	0.485	0.404	0.292	0.046791	0.02
GSE21927_SPLEEN_C57BL6_VS_EL4_TUMOR_BALBC_MONOCYTES_UP	77	https://www.gsea-msigdb.org/gsea/msigdb/human/geneset/GSE21927_SPLEEN_C57BL6_VS_EL4_TUMOR_BALBC_MONOCYTES_UP	0.49561	1.6714	0.002016	0.096286	0.572	0.416	0.289	0.299	0.015221	0.015
GSE10422_WT_VS_BAFF_TRANSGENIC_LN_BCELL_UP	51	https://www.gsea-msigdb.org/gsea/msigdb/human/geneset/GSE10422_WT_VS_BAFF_TRANSGENIC_LN_BCELL_UP	0.46938	1.6528	0.002016	0.10333	0.599	0.314	0.184	0.258	0.020655	0.017
THAKAR_PBMC_INACTIVATED_INFLUENZA_AGE_21_30YO_RESPONDERS_7DY_DN	258	https://www.gsea-msigdb.org/gsea/msigdb/human/geneset/THAKAR_PBMC_INACTIVATED_INFLUENZA_AGE_21_30YO_RESPONDERS_7DY_DN	0.52264	1.82	0.00202	0.076388	0.271	0.57	0.317	0.405	0	0.019
GSE32423_CTRL_VS_IL7_IL4_MEMORY_CD8_TCELL_DN	72	https://www.gsea-msigdb.org/gsea/msigdb/human/geneset/GSE32423_CTRL_VS_IL7_IL4_MEMORY_CD8_TCELL_DN	0.4775	1.7442	0.00202	0.084438	0.433	0.528	0.328	0.358	0	0.012
GSE40274_CTRL_VS_FOXP3_AND_SATB1_TRANSDUCED_ACTIVATED_CD4_TCELL_DN	46	https://www.gsea-msigdb.org/gsea/msigdb/human/geneset/GSE40274_CTRL_VS_FOXP3_AND_SATB1_TRANSDUCED_ACTIVATED_CD4_TCELL_DN	0.51159	1.7575	0.002024	0.088142	0.408	0.457	0.254	0.343	0	0.017
GSE12845_IGD_POS_BLOOD_VS_DARKZONE_GC_TONSIL_BCELL_UP	58	https://www.gsea-msigdb.org/gsea/msigdb/human/geneset/GSE12845_IGD_POS_BLOOD_VS_DARKZONE_GC_TONSIL_BCELL_UP	0.48619	1.7246	0.002028	0.091089	0.468	0.569	0.391	0.35	0	0.012
GSE17974_0H_VS_2H_IN_VITRO_ACT_CD4_TCELL_UP	68	https://www.gsea-msigdb.org/gsea/msigdb/human/geneset/GSE17974_0H_VS_2H_IN_VITRO_ACT_CD4_TCELL_UP	0.52504	1.7139	0.002028	0.096115	0.486	0.632	0.366	0.405	0	0.015
GSE21927_SPLENIC_VS_TUMOR_MONOCYTES_FROM_C26GM_TUMOROUS_MICE_BALBC_UP	63	https://www.gsea-msigdb.org/gsea/msigdb/human/geneset/GSE21927_SPLENIC_VS_TUMOR_MONOCYTES_FROM_C26GM_TUMOROUS_MICE_BALBC_UP	0.4197	1.5621	0.002028	0.12925	0.698	0.429	0.338	0.286	0.038603	0.019
GSE4984_GALECTIN1_VS_VEHICLE_CTRL_TREATED_DC_UP	67	https://www.gsea-msigdb.org/gsea/msigdb/human/geneset/GSE4984_GALECTIN1_VS_VEHICLE_CTRL_TREATED_DC_UP	0.52013	1.7421	0.002033	0.084909	0.44	0.567	0.342	0.377	0	0.012
GSE36392_MAC_VS_NEUTROPHIL_IL25_TREATED_LUNG_UP	70	https://www.gsea-msigdb.org/gsea/msigdb/human/geneset/GSE36392_MAC_VS_NEUTROPHIL_IL25_TREATED_LUNG_UP	0.47313	1.6453	0.002033	0.10534	0.606	0.543	0.347	0.358	0.022168	0.017
GSE14308_TH17_VS_NAIVE_CD4_TCELL_DN	70	https://www.gsea-msigdb.org/gsea/msigdb/human/geneset/GSE14308_TH17_VS_NAIVE_CD4_TCELL_DN	0.43073	1.5504	0.002033	0.13231	0.707	0.5	0.384	0.311	0.04145	0.019
GSE411_UNSTIM_VS_400MIN_IL6_STIM_SOCS3_KO_MACROPHAGE_UP	77	https://www.gsea-msigdb.org/gsea/msigdb/human/geneset/GSE411_UNSTIM_VS_400MIN_IL6_STIM_SOCS3_KO_MACROPHAGE_UP	0.4699	1.6208	0.002037	0.11108	0.635	0.519	0.349	0.342	0.02618	0.018
GSE6674_UNSTIM_VS_ANTI_IGM_AND_CPG_STIM_BCELL_UP	62	https://www.gsea-msigdb.org/gsea/msigdb/human/geneset/GSE6674_UNSTIM_VS_ANTI_IGM_AND_CPG_STIM_BCELL_UP	0.46207	1.5275	0.002037	0.13778	0.736	0.435	0.338	0.291	0.045653	0.021
GSE22886_IGA_VS_IGM_MEMORY_BCELL_DN	72	https://www.gsea-msigdb.org/gsea/msigdb/human/geneset/GSE22886_IGA_VS_IGM_MEMORY_BCELL_DN	0.41556	1.5256	0.002037	0.138	0.74	0.458	0.351	0.3	0.045693	0.021
GSE37533_UNTREATED_VS_PIOGLIZATONE_TREATED_CD4_TCELL_PPARG1_AND_FOXP3_TRASDUCED_DN	79	https://www.gsea-msigdb.org/gsea/msigdb/human/geneset/GSE37533_UNTREATED_VS_PIOGLIZATONE_TREATED_CD4_TCELL_PPARG1_AND_FOXP3_TRASDUCED_DN	0.50557	1.6713	0.002041	0.095944	0.573	0.658	0.399	0.4	0.015259	0.015
GSE36527_CD69_NEG_VS_POS_TREG_CD62L_LOS_KLRG1_NEG_DN	75	https://www.gsea-msigdb.org/gsea/msigdb/human/geneset/GSE36527_CD69_NEG_VS_POS_TREG_CD62L_LOS_KLRG1_NEG_DN	0.5083	1.728	0.002045	0.092122	0.461	0.52	0.283	0.377	0	0.014
GSE2770_UNTREATED_VS_ACT_CD4_TCELL_6H_DN	68	https://www.gsea-msigdb.org/gsea/msigdb/human/geneset/GSE2770_UNTREATED_VS_ACT_CD4_TCELL_6H_DN	0.47808	1.6362	0.002045	0.10763	0.617	0.529	0.374	0.335	0.0226	0.017
GSE44649_WT_VS_MIR155_KO_ACTIVATED_CD8_TCELL_DN	70	https://www.gsea-msigdb.org/gsea/msigdb/human/geneset/GSE44649_WT_VS_MIR155_KO_ACTIVATED_CD8_TCELL_DN	0.43568	1.6316	0.002045	0.10838	0.626	0.543	0.407	0.326	0.024843	0.017
GSE27786_LIN_NEG_VS_NEUTROPHIL_DN	81	https://www.gsea-msigdb.org/gsea/msigdb/human/geneset/GSE27786_LIN_NEG_VS_NEUTROPHIL_DN	0.50725	1.7444	0.002049	0.085495	0.433	0.531	0.328	0.361	0	0.012
GSE39556_UNTREATED_VS_3H_POLYIC_INJ_MOUSE_CD8A_DC_UP	64	https://www.gsea-msigdb.org/gsea/msigdb/human/geneset/GSE39556_UNTREATED_VS_3H_POLYIC_INJ_MOUSE_CD8A_DC_UP	0.49008	1.7389	0.002049	0.085454	0.445	0.484	0.282	0.351	0	0.011
GSE2706_2H_VS_8H_LPS_STIM_DC_UP	77	https://www.gsea-msigdb.org/gsea/msigdb/human/geneset/GSE2706_2H_VS_8H_LPS_STIM_DC_UP	0.44107	1.677	0.002049	0.095634	0.565	0.571	0.429	0.33	0.01453	0.016
GSE7460_FOXP3_MUT_VS_HET_ACT_TCONV_UP	61	https://www.gsea-msigdb.org/gsea/msigdb/human/geneset/GSE7460_FOXP3_MUT_VS_HET_ACT_TCONV_UP	0.43972	1.6467	0.002049	0.1061	0.606	0.623	0.44	0.352	0.022706	0.017
GSE21360_PRIMARY_VS_QUATERNARY_MEMORY_CD8_TCELL_DN	83	https://www.gsea-msigdb.org/gsea/msigdb/human/geneset/GSE21360_PRIMARY_VS_QUATERNARY_MEMORY_CD8_TCELL_DN	0.48627	1.6377	0.002053	0.10813	0.613	0.458	0.275	0.336	0.022829	0.017
GSE14908_RESTING_VS_HDM_STIM_CD4_TCELL_ATOPIC_PATIENT_DN	75	https://www.gsea-msigdb.org/gsea/msigdb/human/geneset/GSE14908_RESTING_VS_HDM_STIM_CD4_TCELL_ATOPIC_PATIENT_DN	0.4528	1.5235	0.002053	0.13813	0.742	0.533	0.379	0.335	0.045139	0.021
GSE41867_DAY6_VS_DAY15_LCMV_ARMSTRONG_EFFECTOR_CD8_TCELL_DN	68	https://www.gsea-msigdb.org/gsea/msigdb/human/geneset/GSE41867_DAY6_VS_DAY15_LCMV_ARMSTRONG_EFFECTOR_CD8_TCELL_DN	0.48639	1.68	0.002058	0.096985	0.559	0.426	0.291	0.306	0.014873	0.016
GSE12198_CTRL_VS_LOW_IL2_STIM_NK_CELL_UP	63	https://www.gsea-msigdb.org/gsea/msigdb/human/geneset/GSE12198_CTRL_VS_LOW_IL2_STIM_NK_CELL_UP	0.45054	1.5537	0.002058	0.13018	0.705	0.571	0.439	0.323	0.039999	0.019
GSE22601_DOUBLE_NEGATIVE_VS_IMMATURE_CD4_SP_THYMOCYTE_DN	60	https://www.gsea-msigdb.org/gsea/msigdb/human/geneset/GSE22601_DOUBLE_NEGATIVE_VS_IMMATURE_CD4_SP_THYMOCYTE_DN	0.43276	1.5449	0.002058	0.13305	0.717	0.433	0.321	0.297	0.041915	0.019
GSE17721_POLYIC_VS_CPG_24H_BMDC_UP	70	https://www.gsea-msigdb.org/gsea/msigdb/human/geneset/GSE17721_POLYIC_VS_CPG_24H_BMDC_UP	0.41628	1.5217	0.002058	0.13705	0.743	0.514	0.399	0.312	0.044978	0.021
GSE20715_WT_VS_TLR4_KO_LUNG_DN	67	https://www.gsea-msigdb.org/gsea/msigdb/human/geneset/GSE20715_WT_VS_TLR4_KO_LUNG_DN	0.47864	1.6562	0.002062	0.10115	0.599	0.418	0.291	0.299	0.018519	0.016
GSE34392_ST2_KO_VS_WT_DAY8_LCMV_EFFECTOR_CD8_TCELL_UP	75	https://www.gsea-msigdb.org/gsea/msigdb/human/geneset/GSE34392_ST2_KO_VS_WT_DAY8_LCMV_EFFECTOR_CD8_TCELL_UP	0.5084	1.6412	0.002062	0.10663	0.609	0.507	0.293	0.362	0.022922	0.017
GSE5503_PLN_DC_VS_SPLEEN_DC_ACTIVATED_ALLOGENIC_TCELL_DN	60	https://www.gsea-msigdb.org/gsea/msigdb/human/geneset/GSE5503_PLN_DC_VS_SPLEEN_DC_ACTIVATED_ALLOGENIC_TCELL_DN	0.45895	1.5776	0.002062	0.1248	0.682	0.383	0.279	0.279	0.035557	0.019
KANNAN_BLOOD_2012_2013_TIV_AGE_65PLS_REVACCINATED_IN_6_9_MO_VS_REVACCINATED_IN_12_13_MOS_DN	142	https://www.gsea-msigdb.org/gsea/msigdb/human/geneset/KANNAN_BLOOD_2012_2013_TIV_AGE_65PLS_REVACCINATED_IN_6_9_MO_VS_REVACCINATED_IN_12_13_MOS_DN	0.4184	1.5391	0.002062	0.1344	0.726	0.451	0.359	0.295	0.044893	0.021
GSE9006_TYPE_1_DIABETES_AT_DX_VS_4MONTH_POST_DX_PBMC_DN	62	https://www.gsea-msigdb.org/gsea/msigdb/human/geneset/GSE9006_TYPE_1_DIABETES_AT_DX_VS_4MONTH_POST_DX_PBMC_DN	0.48141	1.7119	0.002066	0.096515	0.489	0.516	0.353	0.337	0	0.015
GSE14308_TH2_VS_INDUCED_TREG_DN	80	https://www.gsea-msigdb.org/gsea/msigdb/human/geneset/GSE14308_TH2_VS_INDUCED_TREG_DN	0.44909	1.5692	0.002066	0.12637	0.696	0.512	0.367	0.328	0.036809	0.019
GSE27291_0H_VS_6H_STIM_GAMMADELTA_TCELL_UP	70	https://www.gsea-msigdb.org/gsea/msigdb/human/geneset/GSE27291_0H_VS_6H_STIM_GAMMADELTA_TCELL_UP	0.46937	1.7164	0.00207	0.094386	0.483	0.443	0.285	0.32	0	0.015
GSE10147_IL3_VS_IL3_AND_HIVP17_STIM_PDC_UP	66	https://www.gsea-msigdb.org/gsea/msigdb/human/geneset/GSE10147_IL3_VS_IL3_AND_HIVP17_STIM_PDC_UP	0.53554	1.6796	0.00207	0.096822	0.56	0.576	0.339	0.384	0.014818	0.016
GSE21033_CTRL_VS_POLYIC_STIM_DC_3H_UP	67	https://www.gsea-msigdb.org/gsea/msigdb/human/geneset/GSE21033_CTRL_VS_POLYIC_STIM_DC_3H_UP	0.49011	1.6022	0.00207	0.11769	0.654	0.463	0.341	0.308	0.029657	0.018
NAKAYA_PLASMACYTOID_DENDRITIC_CELL_FLUMIST_AGE_18_50YO_7DY_DN	318	https://www.gsea-msigdb.org/gsea/msigdb/human/geneset/NAKAYA_PLASMACYTOID_DENDRITIC_CELL_FLUMIST_AGE_18_50YO_7DY_DN	0.37418	1.5868	0.00207	0.12265	0.674	0.484	0.402	0.304	0.035661	0.019
GSE12845_NAIVE_VS_DARKZONE_GC_TONSIL_BCELL_UP	56	https://www.gsea-msigdb.org/gsea/msigdb/human/geneset/GSE12845_NAIVE_VS_DARKZONE_GC_TONSIL_BCELL_UP	0.46976	1.5867	0.00207	0.12246	0.674	0.464	0.32	0.318	0.035562	0.019
GSE1460_DP_THYMOCYTE_VS_NAIVE_CD4_TCELL_ADULT_BLOOD_DN	71	https://www.gsea-msigdb.org/gsea/msigdb/human/geneset/GSE1460_DP_THYMOCYTE_VS_NAIVE_CD4_TCELL_ADULT_BLOOD_DN	0.45778	1.5697	0.00207	0.12631	0.696	0.465	0.314	0.322	0.036776	0.019
GSE15330_WT_VS_IKAROS_KO_LYMPHOID_MULTIPOTENT_PROGENITOR_DN	66	https://www.gsea-msigdb.org/gsea/msigdb/human/geneset/GSE15330_WT_VS_IKAROS_KO_LYMPHOID_MULTIPOTENT_PROGENITOR_DN	0.45107	1.5536	0.00207	0.13001	0.705	0.5	0.394	0.306	0.039916	0.019
GSE12845_IGD_NEG_BLOOD_VS_NAIVE_TONSIL_BCELL_DN	70	https://www.gsea-msigdb.org/gsea/msigdb/human/geneset/GSE12845_IGD_NEG_BLOOD_VS_NAIVE_TONSIL_BCELL_DN	0.45559	1.6462	0.002075	0.10628	0.606	0.486	0.31	0.339	0.022596	0.017
GSE21063_3H_VS_16H_ANTI_IGM_STIM_BCELL_DN	61	https://www.gsea-msigdb.org/gsea/msigdb/human/geneset/GSE21063_3H_VS_16H_ANTI_IGM_STIM_BCELL_DN	0.49924	1.6413	0.002075	0.10706	0.609	0.508	0.308	0.355	0.023028	0.017
GSE2770_UNTREATED_VS_TGFB_AND_IL12_TREATED_ACT_CD4_TCELL_48H_DN	75	https://www.gsea-msigdb.org/gsea/msigdb/human/geneset/GSE2770_UNTREATED_VS_TGFB_AND_IL12_TREATED_ACT_CD4_TCELL_48H_DN	0.45728	1.5436	0.002075	0.13308	0.719	0.4	0.288	0.288	0.042977	0.02
GSE25123_WT_VS_PPARG_KO_MACROPHAGE_IL4_STIM_UP	72	https://www.gsea-msigdb.org/gsea/msigdb/human/geneset/GSE25123_WT_VS_PPARG_KO_MACROPHAGE_IL4_STIM_UP	0.44396	1.7113	0.002079	0.096302	0.489	0.514	0.351	0.337	0	0.015
GSE42021_CD24INT_TREG_VS_CD24INT_TCONV_THYMUS_UP	64	https://www.gsea-msigdb.org/gsea/msigdb/human/geneset/GSE42021_CD24INT_TREG_VS_CD24INT_TCONV_THYMUS_UP	0.52351	1.6625	0.002079	0.098994	0.589	0.609	0.363	0.392	0.017748	0.015
GSE27786_LSK_VS_NKTCELL_DN	61	https://www.gsea-msigdb.org/gsea/msigdb/human/geneset/GSE27786_LSK_VS_NKTCELL_DN	0.44211	1.5615	0.002079	0.12949	0.699	0.508	0.413	0.301	0.039186	0.019
GSE5679_CTRL_VS_PPARG_LIGAND_ROSIGLITAZONE_TREATED_DC_DN	75	https://www.gsea-msigdb.org/gsea/msigdb/human/geneset/GSE5679_CTRL_VS_PPARG_LIGAND_ROSIGLITAZONE_TREATED_DC_DN	0.43183	1.544	0.002079	0.1334	0.718	0.347	0.235	0.268	0.042081	0.02
GSE360_CTRL_VS_L_MAJOR_DC_UP	63	https://www.gsea-msigdb.org/gsea/msigdb/human/geneset/GSE360_CTRL_VS_L_MAJOR_DC_UP	0.45092	1.5298	0.002079	0.13722	0.733	0.476	0.332	0.321	0.045065	0.021
GSE12392_WT_VS_IFNAR_KO_CD8A_NEG_SPLEEN_DC_DN	65	https://www.gsea-msigdb.org/gsea/msigdb/human/geneset/GSE12392_WT_VS_IFNAR_KO_CD8A_NEG_SPLEEN_DC_DN	0.48925	1.6965	0.002083	0.090834	0.516	0.477	0.291	0.341	0.008447	0.012
GSE9239_CTRL_VS_TNF_INHIBITOR_TREATED_DC_UP	73	https://www.gsea-msigdb.org/gsea/msigdb/human/geneset/GSE9239_CTRL_VS_TNF_INHIBITOR_TREATED_DC_UP	0.46466	1.616	0.002083	0.11018	0.639	0.534	0.334	0.36	0.025869	0.018
GSE17721_CTRL_VS_LPS_24H_BMDC_UP	65	https://www.gsea-msigdb.org/gsea/msigdb/human/geneset/GSE17721_CTRL_VS_LPS_24H_BMDC_UP	0.42451	1.5262	0.002083	0.13817	0.739	0.354	0.286	0.255	0.046001	0.021
GSE8515_IL1_VS_IL6_4H_STIM_MAC_DN	47	https://www.gsea-msigdb.org/gsea/msigdb/human/geneset/GSE8515_IL1_VS_IL6_4H_STIM_MAC_DN	0.48841	1.7854	0.002088	0.078732	0.353	0.702	0.406	0.42	0	0.015
GSE13522_CTRL_VS_T_CRUZI_BRAZIL_STRAIN_INF_SKIN_DN	63	https://www.gsea-msigdb.org/gsea/msigdb/human/geneset/GSE13522_CTRL_VS_T_CRUZI_BRAZIL_STRAIN_INF_SKIN_DN	0.40869	1.6175	0.002088	0.11135	0.638	0.397	0.313	0.275	0.025729	0.018
GSE11057_NAIVE_VS_MEMORY_CD4_TCELL_UP	60	https://www.gsea-msigdb.org/gsea/msigdb/human/geneset/GSE11057_NAIVE_VS_MEMORY_CD4_TCELL_UP	0.45487	1.6038	0.002088	0.11667	0.653	0.4	0.234	0.309	0.029324	0.018
GSE411_WT_VS_SOCS3_KO_MACROPHAGE_IL6_STIM_400MIN_DN	67	https://www.gsea-msigdb.org/gsea/msigdb/human/geneset/GSE411_WT_VS_SOCS3_KO_MACROPHAGE_IL6_STIM_400MIN_DN	0.46675	1.572	0.002088	0.12644	0.694	0.567	0.43	0.326	0.036799	0.019
GSE20366_EX_VIVO_VS_HOMEOSTATIC_CONVERSION_TREG_UP	64	https://www.gsea-msigdb.org/gsea/msigdb/human/geneset/GSE20366_EX_VIVO_VS_HOMEOSTATIC_CONVERSION_TREG_UP	0.43547	1.524	0.002088	0.13829	0.741	0.453	0.342	0.301	0.045384	0.021
GSE37533_UNTREATED_VS_PIOGLIZATONE_TREATED_CD4_TCELL_PPARG2_AND_FOXP3_TRASDUCED_UP	49	https://www.gsea-msigdb.org/gsea/msigdb/human/geneset/GSE37533_UNTREATED_VS_PIOGLIZATONE_TREATED_CD4_TCELL_PPARG2_AND_FOXP3_TRASDUCED_UP	0.49952	1.7254	0.002092	0.092274	0.466	0.612	0.36	0.394	0	0.014
GSE23308_CTRL_VS_CORTICOSTERONE_TREATED_MACROPHAGE_MINERALCORTICOID_REC_KO_UP	76	https://www.gsea-msigdb.org/gsea/msigdb/human/geneset/GSE23308_CTRL_VS_CORTICOSTERONE_TREATED_MACROPHAGE_MINERALCORTICOID_REC_KO_UP	0.49764	1.7077	0.002092	0.092565	0.496	0.592	0.381	0.37	0	0.015
GSE18281_SUBCAPSULAR_VS_PERIMEDULLARY_CORTICAL_REGION_OF_THYMUS_UP	72	https://www.gsea-msigdb.org/gsea/msigdb/human/geneset/GSE18281_SUBCAPSULAR_VS_PERIMEDULLARY_CORTICAL_REGION_OF_THYMUS_UP	0.51312	1.707	0.002092	0.092529	0.498	0.472	0.264	0.351	0	0.015
GSE7460_CTRL_VS_FOXP3_OVEREXPR_TCONV_UP	52	https://www.gsea-msigdb.org/gsea/msigdb/human/geneset/GSE7460_CTRL_VS_FOXP3_OVEREXPR_TCONV_UP	0.4486	1.6855	0.002092	0.094912	0.55	0.519	0.412	0.308	0.014426	0.016
GSE20152_SPHK1_KO_VS_WT_HTNFA_OVERXPRESS_ANKLE_DN	77	https://www.gsea-msigdb.org/gsea/msigdb/human/geneset/GSE20152_SPHK1_KO_VS_WT_HTNFA_OVERXPRESS_ANKLE_DN	0.51225	1.6505	0.002092	0.10456	0.603	0.338	0.222	0.266	0.021019	0.018
GSE40666_STAT1_KO_VS_STAT4_KO_CD8_TCELL_WITH_IFNA_STIM_90MIN_UP	68	https://www.gsea-msigdb.org/gsea/msigdb/human/geneset/GSE40666_STAT1_KO_VS_STAT4_KO_CD8_TCELL_WITH_IFNA_STIM_90MIN_UP	0.51099	1.6241	0.002092	0.11018	0.633	0.485	0.28	0.353	0.024345	0.018
GSE2128_C57BL6_VS_NOD_CD4CD8_DP_THYMOCYTE_DN	72	https://www.gsea-msigdb.org/gsea/msigdb/human/geneset/GSE2128_C57BL6_VS_NOD_CD4CD8_DP_THYMOCYTE_DN	0.45824	1.5999	0.002092	0.11787	0.658	0.569	0.404	0.343	0.031019	0.019
GSE45365_WT_VS_IFNAR_KO_CD8A_DC_MCMV_INFECTION_DN	55	https://www.gsea-msigdb.org/gsea/msigdb/human/geneset/GSE45365_WT_VS_IFNAR_KO_CD8A_DC_MCMV_INFECTION_DN	0.43043	1.5082	0.002092	0.13846	0.753	0.436	0.294	0.311	0.044813	0.021
GSE360_L_DONOVANI_VS_M_TUBERCULOSIS_DC_UP	59	https://www.gsea-msigdb.org/gsea/msigdb/human/geneset/GSE360_L_DONOVANI_VS_M_TUBERCULOSIS_DC_UP	0.52137	1.7673	0.002096	0.083706	0.391	0.627	0.342	0.416	0	0.014
GSE26030_UNSTIM_VS_RESTIM_TH17_DAY5_POST_POLARIZATION_UP	55	https://www.gsea-msigdb.org/gsea/msigdb/human/geneset/GSE26030_UNSTIM_VS_RESTIM_TH17_DAY5_POST_POLARIZATION_UP	0.52646	1.7121	0.002096	0.09718	0.489	0.564	0.315	0.389	0	0.015
GSE24634_NAIVE_CD4_TCELL_VS_DAY10_IL4_CONV_TREG_UP	64	https://www.gsea-msigdb.org/gsea/msigdb/human/geneset/GSE24634_NAIVE_CD4_TCELL_VS_DAY10_IL4_CONV_TREG_UP	0.45952	1.7079	0.002096	0.093128	0.496	0.391	0.241	0.299	0	0.015
GSE45365_HEALTHY_VS_MCMV_INFECTION_CD8A_DC_UP	71	https://www.gsea-msigdb.org/gsea/msigdb/human/geneset/GSE45365_HEALTHY_VS_MCMV_INFECTION_CD8A_DC_UP	0.4601	1.6397	0.002096	0.10633	0.611	0.507	0.363	0.327	0.022605	0.017
GSE23308_WT_VS_MINERALCORTICOID_REC_KO_MACROPHAGE_UP	77	https://www.gsea-msigdb.org/gsea/msigdb/human/geneset/GSE23308_WT_VS_MINERALCORTICOID_REC_KO_MACROPHAGE_UP	0.48309	1.6316	0.002096	0.1088	0.626	0.545	0.331	0.369	0.024946	0.017
GSE7460_WT_VS_FOXP3_HET_ACT_TCONV_UP	54	https://www.gsea-msigdb.org/gsea/msigdb/human/geneset/GSE7460_WT_VS_FOXP3_HET_ACT_TCONV_UP	0.45127	1.5892	0.002096	0.1233	0.671	0.556	0.398	0.337	0.034663	0.019
GSE17721_POLYIC_VS_GARDIQUIMOD_0.5H_BMDC_UP	75	https://www.gsea-msigdb.org/gsea/msigdb/human/geneset/GSE17721_POLYIC_VS_GARDIQUIMOD_0.5H_BMDC_UP	0.41584	1.5525	0.002096	0.13059	0.706	0.347	0.226	0.271	0.039674	0.019
GSE2706_R848_VS_R848_AND_LPS_2H_STIM_DC_UP	48	https://www.gsea-msigdb.org/gsea/msigdb/human/geneset/GSE2706_R848_VS_R848_AND_LPS_2H_STIM_DC_UP	0.49618	1.7535	0.002101	0.087669	0.415	0.646	0.405	0.387	0	0.016
GSE21670_TGFB_VS_IL6_TREATED_STAT3_KO_CD4_TCELL_UP	63	https://www.gsea-msigdb.org/gsea/msigdb/human/geneset/GSE21670_TGFB_VS_IL6_TREATED_STAT3_KO_CD4_TCELL_UP	0.4533	1.5821	0.002101	0.12324	0.678	0.397	0.318	0.273	0.035994	0.019
GSE43863_NAIVE_VS_LY6C_LOW_CXCR5NEG_CD4_EFF_TCELL_D6_LCMV_UP	60	https://www.gsea-msigdb.org/gsea/msigdb/human/geneset/GSE43863_NAIVE_VS_LY6C_LOW_CXCR5NEG_CD4_EFF_TCELL_D6_LCMV_UP	0.40815	1.5756	0.002101	0.12554	0.684	0.417	0.327	0.283	0.035482	0.019
GSE35435_RESTING_VS_IL4_TREATED_MACROPHAGE_DN	75	https://www.gsea-msigdb.org/gsea/msigdb/human/geneset/GSE35435_RESTING_VS_IL4_TREATED_MACROPHAGE_DN	0.39951	1.5529	0.002101	0.13027	0.706	0.493	0.412	0.293	0.039756	0.019
GSE3565_CTRL_VS_LPS_INJECTED_DUSP1_KO_SPLENOCYTES_DN	60	https://www.gsea-msigdb.org/gsea/msigdb/human/geneset/GSE3565_CTRL_VS_LPS_INJECTED_DUSP1_KO_SPLENOCYTES_DN	0.46209	1.5189	0.002101	0.13813	0.747	0.417	0.312	0.289	0.045062	0.021
FOURATI_BLOOD_TWINRIX_AGE_25_83YO_RESPONDERS_VS_POOR_RESPONDERS_0DY_DN	231	https://www.gsea-msigdb.org/gsea/msigdb/human/geneset/FOURATI_BLOOD_TWINRIX_AGE_25_83YO_RESPONDERS_VS_POOR_RESPONDERS_0DY_DN	0.36158	1.4602	0.002101	0.15266	0.799	0.433	0.415	0.262	0.054175	0.022
GSE21670_UNTREATED_VS_TGFB_TREATED_STAT3_KO_CD4_TCELL_UP	57	https://www.gsea-msigdb.org/gsea/msigdb/human/geneset/GSE21670_UNTREATED_VS_TGFB_TREATED_STAT3_KO_CD4_TCELL_UP	0.52962	1.8082	0.002105	0.074332	0.299	0.561	0.291	0.401	0	0.018
GSE26351_UNSTIM_VS_WNT_PATHWAY_STIM_HEMATOPOIETIC_PROGENITORS_UP	72	https://www.gsea-msigdb.org/gsea/msigdb/human/geneset/GSE26351_UNSTIM_VS_WNT_PATHWAY_STIM_HEMATOPOIETIC_PROGENITORS_UP	0.46887	1.5818	0.002105	0.12265	0.678	0.542	0.398	0.33	0.035709	0.019
GSE14000_UNSTIM_VS_4H_LPS_DC_TRANSLATED_RNA_UP	72	https://www.gsea-msigdb.org/gsea/msigdb/human/geneset/GSE14000_UNSTIM_VS_4H_LPS_DC_TRANSLATED_RNA_UP	0.47135	1.5597	0.002105	0.12993	0.702	0.417	0.325	0.284	0.039632	0.019
GSE37534_UNTREATED_VS_ROSIGLITAZONE_TREATED_CD4_TCELL_PPARG1_AND_FOXP3_TRASDUCED_UP	68	https://www.gsea-msigdb.org/gsea/msigdb/human/geneset/GSE37534_UNTREATED_VS_ROSIGLITAZONE_TREATED_CD4_TCELL_PPARG1_AND_FOXP3_TRASDUCED_UP	0.47558	1.7276	0.00211	0.091589	0.462	0.412	0.202	0.332	0	0.013
GSE45365_CD8A_DC_VS_CD11B_DC_IFNAR_KO_MCMV_INFECTION_UP	60	https://www.gsea-msigdb.org/gsea/msigdb/human/geneset/GSE45365_CD8A_DC_VS_CD11B_DC_IFNAR_KO_MCMV_INFECTION_UP	0.46589	1.6969	0.00211	0.091021	0.515	0.5	0.345	0.331	0.0084379	0.013
GSE34156_UNTREATED_VS_24H_NOD2_LIGAND_TREATED_MONOCYTE_UP	57	https://www.gsea-msigdb.org/gsea/msigdb/human/geneset/GSE34156_UNTREATED_VS_24H_NOD2_LIGAND_TREATED_MONOCYTE_UP	0.45815	1.6568	0.00211	0.10077	0.598	0.509	0.373	0.322	0.017914	0.016
GSE13411_NAIVE_VS_IGM_MEMORY_BCELL_DN	65	https://www.gsea-msigdb.org/gsea/msigdb/human/geneset/GSE13411_NAIVE_VS_IGM_MEMORY_BCELL_DN	0.50261	1.6809	0.002114	0.097609	0.556	0.538	0.363	0.346	0.014303	0.016
GSE17721_0.5H_VS_12H_POLYIC_BMDC_UP	69	https://www.gsea-msigdb.org/gsea/msigdb/human/geneset/GSE17721_0.5H_VS_12H_POLYIC_BMDC_UP	0.45266	1.5912	0.002114	0.12264	0.671	0.464	0.366	0.297	0.034428	0.019
GSE36392_TYPE_2_MYELOID_VS_MAC_IL25_TREATED_LUNG_DN	76	https://www.gsea-msigdb.org/gsea/msigdb/human/geneset/GSE36392_TYPE_2_MYELOID_VS_MAC_IL25_TREATED_LUNG_DN	0.52579	1.6859	0.002123	0.09492	0.548	0.592	0.341	0.394	0.014455	0.016
GSE41867_NAIVE_VS_DAY15_LCMV_ARMSTRONG_EFFECTOR_CD8_TCELL_UP	73	https://www.gsea-msigdb.org/gsea/msigdb/human/geneset/GSE41867_NAIVE_VS_DAY15_LCMV_ARMSTRONG_EFFECTOR_CD8_TCELL_UP	0.4656	1.62	0.002123	0.11168	0.637	0.493	0.353	0.323	0.026083	0.018
GSE17721_CPG_VS_GARDIQUIMOD_0.5H_BMDC_DN	75	https://www.gsea-msigdb.org/gsea/msigdb/human/geneset/GSE17721_CPG_VS_GARDIQUIMOD_0.5H_BMDC_DN	0.44937	1.5156	0.002123	0.13798	0.747	0.453	0.319	0.312	0.046011	0.021
GSE1460_NAIVE_CD4_TCELL_ADULT_BLOOD_VS_THYMIC_STROMAL_CELL_UP	58	https://www.gsea-msigdb.org/gsea/msigdb/human/geneset/GSE1460_NAIVE_CD4_TCELL_ADULT_BLOOD_VS_THYMIC_STROMAL_CELL_UP	0.48934	1.6371	0.002128	0.10838	0.616	0.466	0.294	0.332	0.02277	0.017
GSE19888_ADENOSINE_A3R_INH_PRETREAT_AND_ACT_BY_A3R_VS_A3R_INH_AND_TCELL_MEMBRANES_ACT_MAST_CELL_DN	68	https://www.gsea-msigdb.org/gsea/msigdb/human/geneset/GSE19888_ADENOSINE_A3R_INH_PRETREAT_AND_ACT_BY_A3R_VS_A3R_INH_AND_TCELL_MEMBRANES_ACT_MAST_CELL_DN	0.4534	1.5215	0.002128	0.1368	0.743	0.426	0.298	0.303	0.044834	0.021
GSE3982_BASOPHIL_VS_EFF_MEMORY_CD4_TCELL_DN	62	https://www.gsea-msigdb.org/gsea/msigdb/human/geneset/GSE3982_BASOPHIL_VS_EFF_MEMORY_CD4_TCELL_DN	0.44959	1.5998	0.003945	0.11755	0.658	0.581	0.407	0.347	0.030923	0.018
GSE7218_UNSTIM_VS_ANTIGEN_STIM_THROUGH_IGM_BCELL_UP	37	https://www.gsea-msigdb.org/gsea/msigdb/human/geneset/GSE7218_UNSTIM_VS_ANTIGEN_STIM_THROUGH_IGM_BCELL_UP	0.47946	1.7418	0.003976	0.084032	0.441	0.378	0.268	0.278	0	0.012
GSE1460_CD4_THYMOCYTE_VS_THYMIC_STROMAL_CELL_UP	62	https://www.gsea-msigdb.org/gsea/msigdb/human/geneset/GSE1460_CD4_THYMOCYTE_VS_THYMIC_STROMAL_CELL_UP	0.4941	1.6833	0.004032	0.095898	0.553	0.565	0.344	0.374	0.014166	0.016
GSE37416_12H_VS_24H_F_TULARENSIS_LVS_NEUTROPHIL_UP	66	https://www.gsea-msigdb.org/gsea/msigdb/human/geneset/GSE37416_12H_VS_24H_F_TULARENSIS_LVS_NEUTROPHIL_UP	0.4603	1.6226	0.004032	0.11008	0.634	0.333	0.21	0.266	0.025097	0.018
GSE7568_IL4_VS_IL4_AND_DEXAMETHASONE_TREATED_MACROPHAGE_DN	60	https://www.gsea-msigdb.org/gsea/msigdb/human/geneset/GSE7568_IL4_VS_IL4_AND_DEXAMETHASONE_TREATED_MACROPHAGE_DN	0.46344	1.6174	0.00404	0.111	0.638	0.5	0.362	0.322	0.025637	0.018
GSE29618_PRE_VS_DAY7_POST_TIV_FLU_VACCINE_MONOCYTE_DN	77	https://www.gsea-msigdb.org/gsea/msigdb/human/geneset/GSE29618_PRE_VS_DAY7_POST_TIV_FLU_VACCINE_MONOCYTE_DN	0.43204	1.548	0.00404	0.13288	0.71	0.519	0.392	0.319	0.042432	0.02
GSE46606_IRF4_KO_VS_WT_UNSTIM_BCELL_UP	71	https://www.gsea-msigdb.org/gsea/msigdb/human/geneset/GSE46606_IRF4_KO_VS_WT_UNSTIM_BCELL_UP	0.4243	1.5177	0.004049	0.13819	0.747	0.563	0.431	0.324	0.045085	0.021
GSE2770_TGFB_AND_IL4_VS_IL12_TREATED_ACT_CD4_TCELL_6H_UP	70	https://www.gsea-msigdb.org/gsea/msigdb/human/geneset/GSE2770_TGFB_AND_IL4_VS_IL12_TREATED_ACT_CD4_TCELL_6H_UP	0.45342	1.5288	0.004057	0.13744	0.734	0.457	0.328	0.31	0.045914	0.021
GSE33162_UNTREATED_VS_4H_LPS_STIM_HDAC3_HET_MACROPHAGE_DN	66	https://www.gsea-msigdb.org/gsea/msigdb/human/geneset/GSE33162_UNTREATED_VS_4H_LPS_STIM_HDAC3_HET_MACROPHAGE_DN	0.48544	1.5826	0.004065	0.12331	0.678	0.515	0.358	0.334	0.035948	0.019
GSE36888_STAT5_AB_KNOCKIN_VS_WT_TCELL_IL2_TREATED_6H_UP	59	https://www.gsea-msigdb.org/gsea/msigdb/human/geneset/GSE36888_STAT5_AB_KNOCKIN_VS_WT_TCELL_IL2_TREATED_6H_UP	0.40849	1.53	0.004065	0.13747	0.733	0.458	0.39	0.281	0.045222	0.021
GSE7568_CTRL_VS_24H_TGFB_TREATED_MACROPHAGES_WITH_IL4_AND_DEXAMETHASONE_UP	66	https://www.gsea-msigdb.org/gsea/msigdb/human/geneset/GSE7568_CTRL_VS_24H_TGFB_TREATED_MACROPHAGES_WITH_IL4_AND_DEXAMETHASONE_UP	0.4679	1.582	0.004073	0.12312	0.678	0.439	0.305	0.309	0.035899	0.019
GSE22611_MUTANT_NOD2_TRANSDUCED_VS_CTRL_HEK293T_STIMULATED_WITH_MDP_6H_UP	63	https://www.gsea-msigdb.org/gsea/msigdb/human/geneset/GSE22611_MUTANT_NOD2_TRANSDUCED_VS_CTRL_HEK293T_STIMULATED_WITH_MDP_6H_UP	0.43182	1.5724	0.004073	0.12652	0.693	0.381	0.251	0.288	0.036421	0.019
GSE26890_CXCR1_NEG_VS_POS_EFFECTOR_CD8_TCELL_DN	67	https://www.gsea-msigdb.org/gsea/msigdb/human/geneset/GSE26890_CXCR1_NEG_VS_POS_EFFECTOR_CD8_TCELL_DN	0.46355	1.5588	0.004073	0.13019	0.702	0.582	0.434	0.333	0.039617	0.019
GSE41867_LCMV_ARMSTRONG_VS_CLONE13_DAY8_EFFECTOR_CD8_TCELL_DN	68	https://www.gsea-msigdb.org/gsea/msigdb/human/geneset/GSE41867_LCMV_ARMSTRONG_VS_CLONE13_DAY8_EFFECTOR_CD8_TCELL_DN	0.4525	1.5439	0.004073	0.13322	0.718	0.353	0.234	0.273	0.042	0.02
GSE19198_CTRL_VS_IL21_TREATED_TCELL_24H_DN	73	https://www.gsea-msigdb.org/gsea/msigdb/human/geneset/GSE19198_CTRL_VS_IL21_TREATED_TCELL_24H_DN	0.4868	1.6687	0.004082	0.095867	0.578	0.479	0.27	0.354	0.017181	0.015
GSE37301_HEMATOPOIETIC_STEM_CELL_VS_LYMPHOID_PRIMED_MPP_UP	67	https://www.gsea-msigdb.org/gsea/msigdb/human/geneset/GSE37301_HEMATOPOIETIC_STEM_CELL_VS_LYMPHOID_PRIMED_MPP_UP	0.47137	1.585	0.004082	0.12354	0.677	0.433	0.327	0.294	0.036234	0.019
GSE21380_NON_TFH_VS_GERMINAL_CENTER_TFH_CD4_TCELL_UP	63	https://www.gsea-msigdb.org/gsea/msigdb/human/geneset/GSE21380_NON_TFH_VS_GERMINAL_CENTER_TFH_CD4_TCELL_UP	0.41861	1.5835	0.004082	0.12406	0.678	0.397	0.309	0.277	0.036024	0.019
GSE2770_IL12_VS_TGFB_AND_IL12_TREATED_ACT_CD4_TCELL_2H_UP	42	https://www.gsea-msigdb.org/gsea/msigdb/human/geneset/GSE2770_IL12_VS_TGFB_AND_IL12_TREATED_ACT_CD4_TCELL_2H_UP	0.4438	1.574	0.00409	0.12525	0.689	0.381	0.258	0.284	0.036206	0.019
GSE12845_IGD_POS_BLOOD_VS_NAIVE_TONSIL_BCELL_UP	62	https://www.gsea-msigdb.org/gsea/msigdb/human/geneset/GSE12845_IGD_POS_BLOOD_VS_NAIVE_TONSIL_BCELL_UP	0.54688	1.7699	0.004098	0.082835	0.388	0.629	0.337	0.421	0	0.015
GSE18281_SUBCAPSULAR_CORTICAL_REGION_VS_WHOLE_MEDULLA_THYMUS_UP	75	https://www.gsea-msigdb.org/gsea/msigdb/human/geneset/GSE18281_SUBCAPSULAR_CORTICAL_REGION_VS_WHOLE_MEDULLA_THYMUS_UP	0.46338	1.7031	0.004098	0.090081	0.505	0.48	0.294	0.343	0.0086825	0.013
GSE40685_NAIVE_CD4_TCELL_VS_TREG_DN	70	https://www.gsea-msigdb.org/gsea/msigdb/human/geneset/GSE40685_NAIVE_CD4_TCELL_VS_TREG_DN	0.47573	1.6785	0.004098	0.096211	0.56	0.529	0.347	0.349	0.014664	0.016
GSE14769_UNSTIM_VS_20MIN_LPS_BMDM_UP	60	https://www.gsea-msigdb.org/gsea/msigdb/human/geneset/GSE14769_UNSTIM_VS_20MIN_LPS_BMDM_UP	0.40674	1.6232	0.004098	0.1098	0.634	0.583	0.386	0.361	0.024969	0.018
GSE22611_UNSTIM_VS_6H_MDP_STIM_MUTANT_NOD2_TRANSDUCED_HEK293T_CELL_UP	60	https://www.gsea-msigdb.org/gsea/msigdb/human/geneset/GSE22611_UNSTIM_VS_6H_MDP_STIM_MUTANT_NOD2_TRANSDUCED_HEK293T_CELL_UP	0.45147	1.6124	0.004098	0.11258	0.644	0.333	0.252	0.252	0.02769	0.018
GSE11884_WT_VS_FURIN_KO_NAIVE_CD4_TCELL_UP	54	https://www.gsea-msigdb.org/gsea/msigdb/human/geneset/GSE11884_WT_VS_FURIN_KO_NAIVE_CD4_TCELL_UP	0.42174	1.6014	0.004098	0.11726	0.656	0.389	0.288	0.279	0.030102	0.018
GSE15324_NAIVE_VS_ACTIVATED_CD8_TCELL_UP	60	https://www.gsea-msigdb.org/gsea/msigdb/human/geneset/GSE15324_NAIVE_VS_ACTIVATED_CD8_TCELL_UP	0.46797	1.7389	0.004107	0.086594	0.445	0.467	0.293	0.333	0	0.012
GSE17721_CTRL_VS_GARDIQUIMOD_6H_BMDC_UP	82	https://www.gsea-msigdb.org/gsea/msigdb/human/geneset/GSE17721_CTRL_VS_GARDIQUIMOD_6H_BMDC_UP	0.49704	1.724	0.004107	0.090841	0.47	0.598	0.385	0.372	0	0.011
GSE17974_CTRL_VS_ACT_IL4_AND_ANTI_IL12_2H_CD4_TCELL_UP	67	https://www.gsea-msigdb.org/gsea/msigdb/human/geneset/GSE17974_CTRL_VS_ACT_IL4_AND_ANTI_IL12_2H_CD4_TCELL_UP	0.47647	1.6671	0.004107	0.096436	0.582	0.448	0.261	0.334	0.017322	0.015
GSE37301_MULTIPOTENT_PROGENITOR_VS_LYMPHOID_PRIMED_MPP_UP	53	https://www.gsea-msigdb.org/gsea/msigdb/human/geneset/GSE37301_MULTIPOTENT_PROGENITOR_VS_LYMPHOID_PRIMED_MPP_UP	0.50416	1.6528	0.004107	0.10283	0.599	0.509	0.322	0.348	0.02055	0.017
GSE40274_SATB1_VS_FOXP3_AND_SATB1_TRANSDUCED_ACTIVATED_CD4_TCELL_UP	67	https://www.gsea-msigdb.org/gsea/msigdb/human/geneset/GSE40274_SATB1_VS_FOXP3_AND_SATB1_TRANSDUCED_ACTIVATED_CD4_TCELL_UP	0.48325	1.5964	0.004107	0.11975	0.662	0.478	0.287	0.344	0.032765	0.019
GSE24574_BCL6_HIGH_TFH_VS_NAIVE_CD4_TCELL_UP	76	https://www.gsea-msigdb.org/gsea/msigdb/human/geneset/GSE24574_BCL6_HIGH_TFH_VS_NAIVE_CD4_TCELL_UP	0.41926	1.5936	0.004107	0.12069	0.668	0.461	0.357	0.299	0.03289	0.019
GSE28737_WT_VS_BCL6_HET_MARGINAL_ZONE_BCELL_UP	65	https://www.gsea-msigdb.org/gsea/msigdb/human/geneset/GSE28737_WT_VS_BCL6_HET_MARGINAL_ZONE_BCELL_UP	0.49993	1.6761	0.004115	0.094935	0.566	0.585	0.364	0.375	0.014443	0.016
GSE26351_UNSTIM_VS_BMP_PATHWAY_STIM_HEMATOPOIETIC_PROGENITORS_DN	65	https://www.gsea-msigdb.org/gsea/msigdb/human/geneset/GSE26351_UNSTIM_VS_BMP_PATHWAY_STIM_HEMATOPOIETIC_PROGENITORS_DN	0.422	1.6399	0.004115	0.1066	0.611	0.523	0.396	0.319	0.022707	0.017
GSE29618_PDC_VS_MDC_UP	76	https://www.gsea-msigdb.org/gsea/msigdb/human/geneset/GSE29618_PDC_VS_MDC_UP	0.44685	1.602	0.004115	0.11754	0.654	0.355	0.242	0.272	0.029751	0.018
GSE16385_UNTREATED_VS_12H_IFNG_TNF_TREATED_MACROPHAGE_UP	50	https://www.gsea-msigdb.org/gsea/msigdb/human/geneset/GSE16385_UNTREATED_VS_12H_IFNG_TNF_TREATED_MACROPHAGE_UP	0.4524	1.598	0.004115	0.1185	0.659	0.56	0.381	0.349	0.031519	0.019
GSE22025_UNTREATED_VS_TGFB1_AND_PROGESTERONE_TREATED_CD4_TCELL_UP	71	https://www.gsea-msigdb.org/gsea/msigdb/human/geneset/GSE22025_UNTREATED_VS_TGFB1_AND_PROGESTERONE_TREATED_CD4_TCELL_UP	0.40522	1.5974	0.004124	0.11911	0.661	0.338	0.212	0.269	0.031699	0.019
GSE16522_ANTI_CD3CD28_STIM_VS_UNSTIM_MEMORY_CD8_TCELL_DN	75	https://www.gsea-msigdb.org/gsea/msigdb/human/geneset/GSE16522_ANTI_CD3CD28_STIM_VS_UNSTIM_MEMORY_CD8_TCELL_DN	0.46427	1.571	0.004124	0.12599	0.695	0.413	0.322	0.283	0.036848	0.019
GSE3982_MAC_VS_NKCELL_DN	63	https://www.gsea-msigdb.org/gsea/msigdb/human/geneset/GSE3982_MAC_VS_NKCELL_DN	0.50444	1.796	0.004132	0.070128	0.322	0.429	0.221	0.337	0	0.013
GSE20715_WT_VS_TLR4_KO_24H_OZONE_LUNG_DN	78	https://www.gsea-msigdb.org/gsea/msigdb/human/geneset/GSE20715_WT_VS_TLR4_KO_24H_OZONE_LUNG_DN	0.46033	1.5804	0.004132	0.12362	0.679	0.372	0.241	0.286	0.035658	0.019
GSE29618_PRE_VS_DAY7_POST_TIV_FLU_VACCINE_MDC_DN	78	https://www.gsea-msigdb.org/gsea/msigdb/human/geneset/GSE29618_PRE_VS_DAY7_POST_TIV_FLU_VACCINE_MDC_DN	0.41745	1.4979	0.004132	0.1413	0.761	0.41	0.307	0.288	0.046796	0.022
GSE40274_CTRL_VS_FOXP3_AND_IRF4_TRANSDUCED_ACTIVATED_CD4_TCELL_DN	56	https://www.gsea-msigdb.org/gsea/msigdb/human/geneset/GSE40274_CTRL_VS_FOXP3_AND_IRF4_TRANSDUCED_ACTIVATED_CD4_TCELL_DN	0.50966	1.6456	0.004141	0.10603	0.606	0.571	0.358	0.37	0.02238	0.017
GSE14350_TREG_VS_TEFF_UP	70	https://www.gsea-msigdb.org/gsea/msigdb/human/geneset/GSE14350_TREG_VS_TEFF_UP	0.46512	1.5542	0.004141	0.12983	0.705	0.457	0.314	0.317	0.039837	0.019
GSE10240_CTRL_VS_IL22_STIM_PRIMARY_BRONCHIAL_EPITHELIAL_CELLS_DN	74	https://www.gsea-msigdb.org/gsea/msigdb/human/geneset/GSE10240_CTRL_VS_IL22_STIM_PRIMARY_BRONCHIAL_EPITHELIAL_CELLS_DN	0.43006	1.4931	0.004141	0.14298	0.765	0.378	0.302	0.267	0.04827	0.023
GSE27786_LSK_VS_BCELL_DN	77	https://www.gsea-msigdb.org/gsea/msigdb/human/geneset/GSE27786_LSK_VS_BCELL_DN	0.42072	1.4911	0.004141	0.14418	0.769	0.429	0.318	0.296	0.048603	0.023
GSE15324_NAIVE_VS_ACTIVATED_ELF4_KO_CD8_TCELL_UP	72	https://www.gsea-msigdb.org/gsea/msigdb/human/geneset/GSE15324_NAIVE_VS_ACTIVATED_ELF4_KO_CD8_TCELL_UP	0.51334	1.7575	0.004149	0.086621	0.408	0.639	0.373	0.405	0	0.016
GSE13493_DP_VS_CD8POS_THYMOCYTE_UP	47	https://www.gsea-msigdb.org/gsea/msigdb/human/geneset/GSE13493_DP_VS_CD8POS_THYMOCYTE_UP	0.51537	1.6292	0.004149	0.10985	0.63	0.574	0.347	0.378	0.024755	0.018
GSE15750_DAY6_VS_DAY10_EFF_CD8_TCELL_DN	74	https://www.gsea-msigdb.org/gsea/msigdb/human/geneset/GSE15750_DAY6_VS_DAY10_EFF_CD8_TCELL_DN	0.53377	1.6645	0.004158	0.09794	0.587	0.473	0.174	0.395	0.017529	0.015
GSE36476_YOUNG_VS_OLD_DONOR_MEMORY_CD4_TCELL_40H_TSST_ACT_DN	79	https://www.gsea-msigdb.org/gsea/msigdb/human/geneset/GSE36476_YOUNG_VS_OLD_DONOR_MEMORY_CD4_TCELL_40H_TSST_ACT_DN	0.45911	1.59	0.004158	0.12277	0.671	0.506	0.373	0.321	0.034632	0.019
GSE17721_PAM3CSK4_VS_CPG_1H_BMDC_UP	77	https://www.gsea-msigdb.org/gsea/msigdb/human/geneset/GSE17721_PAM3CSK4_VS_CPG_1H_BMDC_UP	0.4253	1.536	0.004158	0.13618	0.73	0.364	0.279	0.265	0.045693	0.021
GSE15330_WT_VS_IKAROS_KO_HSC_DN	77	https://www.gsea-msigdb.org/gsea/msigdb/human/geneset/GSE15330_WT_VS_IKAROS_KO_HSC_DN	0.43067	1.5258	0.004158	0.13794	0.74	0.442	0.352	0.289	0.045769	0.021
GSE17721_LPS_VS_CPG_0.5H_BMDC_DN	68	https://www.gsea-msigdb.org/gsea/msigdb/human/geneset/GSE17721_LPS_VS_CPG_0.5H_BMDC_DN	0.39224	1.5202	0.004158	0.13738	0.746	0.412	0.394	0.252	0.045053	0.021
GSE23321_CD8_STEM_CELL_MEMORY_VS_NAIVE_CD8_TCELL_DN	71	https://www.gsea-msigdb.org/gsea/msigdb/human/geneset/GSE23321_CD8_STEM_CELL_MEMORY_VS_NAIVE_CD8_TCELL_DN	0.50623	1.648	0.004167	0.10581	0.606	0.535	0.337	0.359	0.020939	0.018
THAKAR_PBMC_INACTIVATED_INFLUENZA_AGE_21_30YO_NONRESPONDER_7DY_DN	27	https://www.gsea-msigdb.org/gsea/msigdb/human/geneset/THAKAR_PBMC_INACTIVATED_INFLUENZA_AGE_21_30YO_NONRESPONDER_7DY_DN	0.58355	1.7346	0.004175	0.086226	0.451	0.519	0.226	0.403	0	0.011
GSE16697_CD4_TCELL_VS_TFH_CD4_TCELL_UP	72	https://www.gsea-msigdb.org/gsea/msigdb/human/geneset/GSE16697_CD4_TCELL_VS_TFH_CD4_TCELL_UP	0.46566	1.5409	0.004175	0.13345	0.721	0.486	0.359	0.315	0.044704	0.02
GSE12392_WT_VS_IFNB_KO_CD8A_NEG_SPLEEN_DC_UP	71	https://www.gsea-msigdb.org/gsea/msigdb/human/geneset/GSE12392_WT_VS_IFNB_KO_CD8A_NEG_SPLEEN_DC_UP	0.45772	1.4773	0.004175	0.14829	0.786	0.465	0.347	0.307	0.052199	0.023
THAKAR_PBMC_INACTIVATED_INFLUENZA_AGE_21_30YO_NONRESPONDER_28DY_DN	26	https://www.gsea-msigdb.org/gsea/msigdb/human/geneset/THAKAR_PBMC_INACTIVATED_INFLUENZA_AGE_21_30YO_NONRESPONDER_28DY_DN	0.61897	1.7327	0.004184	0.086857	0.452	0.654	0.311	0.452	0	0.011
GSE7348_UNSTIM_VS_LPS_STIM_MACROPHAGE_UP	45	https://www.gsea-msigdb.org/gsea/msigdb/human/geneset/GSE7348_UNSTIM_VS_LPS_STIM_MACROPHAGE_UP	0.46991	1.6997	0.004184	0.08936	0.511	0.489	0.313	0.338	0.0083895	0.012
GSE17721_POLYIC_VS_CPG_2H_BMDC_UP	75	https://www.gsea-msigdb.org/gsea/msigdb/human/geneset/GSE17721_POLYIC_VS_CPG_2H_BMDC_UP	0.45161	1.53	0.004184	0.13729	0.733	0.453	0.359	0.294	0.045144	0.021
GSE45837_WT_VS_GFI1_KO_PDC_UP	67	https://www.gsea-msigdb.org/gsea/msigdb/human/geneset/GSE45837_WT_VS_GFI1_KO_PDC_UP	0.40577	1.5153	0.004184	0.1379	0.748	0.463	0.327	0.314	0.045871	0.021
GSE2770_UNTREATED_VS_IL4_TREATED_ACT_CD4_TCELL_48H_UP	75	https://www.gsea-msigdb.org/gsea/msigdb/human/geneset/GSE2770_UNTREATED_VS_IL4_TREATED_ACT_CD4_TCELL_48H_UP	0.44439	1.5809	0.004193	0.12352	0.679	0.573	0.42	0.336	0.035846	0.019
GSE26928_EFF_MEMORY_VS_CXCR5_POS_CD4_TCELL_DN	50	https://www.gsea-msigdb.org/gsea/msigdb/human/geneset/GSE26928_EFF_MEMORY_VS_CXCR5_POS_CD4_TCELL_DN	0.44283	1.5232	0.004193	0.13768	0.742	0.46	0.337	0.307	0.044844	0.021
GSE32255_WT_VS_JMJD2D_KNOCKDOWN_4H_LPS_STIM_DC_UP	52	https://www.gsea-msigdb.org/gsea/msigdb/human/geneset/GSE32255_WT_VS_JMJD2D_KNOCKDOWN_4H_LPS_STIM_DC_UP	0.52106	1.692	0.004202	0.091596	0.529	0.538	0.284	0.389	0.011937	0.014
GSE23321_CD8_STEM_CELL_MEMORY_VS_CENTRAL_MEMORY_CD8_TCELL_DN	73	https://www.gsea-msigdb.org/gsea/msigdb/human/geneset/GSE23321_CD8_STEM_CELL_MEMORY_VS_CENTRAL_MEMORY_CD8_TCELL_DN	0.50762	1.6619	0.004202	0.098031	0.591	0.534	0.344	0.354	0.017762	0.015
GSE360_HIGH_DOSE_B_MALAYI_VS_M_TUBERCULOSIS_MAC_UP	69	https://www.gsea-msigdb.org/gsea/msigdb/human/geneset/GSE360_HIGH_DOSE_B_MALAYI_VS_M_TUBERCULOSIS_MAC_UP	0.44512	1.6082	0.004202	0.11652	0.65	0.493	0.356	0.321	0.029509	0.018
GSE23308_WT_VS_MINERALCORTICOID_REC_KO_MACROPHAGE_CORTICOSTERONE_TREATED_UP	70	https://www.gsea-msigdb.org/gsea/msigdb/human/geneset/GSE23308_WT_VS_MINERALCORTICOID_REC_KO_MACROPHAGE_CORTICOSTERONE_TREATED_UP	0.4789	1.602	0.004202	0.11725	0.654	0.443	0.285	0.32	0.029657	0.018
GSE25088_CTRL_VS_ROSIGLITAZONE_STIM_MACROPHAGE_DN	52	https://www.gsea-msigdb.org/gsea/msigdb/human/geneset/GSE25088_CTRL_VS_ROSIGLITAZONE_STIM_MACROPHAGE_DN	0.47371	1.5678	0.004202	0.12637	0.696	0.385	0.285	0.277	0.037645	0.019
GSE17721_CTRL_VS_POLYIC_12H_BMDC_UP	78	https://www.gsea-msigdb.org/gsea/msigdb/human/geneset/GSE17721_CTRL_VS_POLYIC_12H_BMDC_UP	0.44221	1.4747	0.004202	0.1501	0.789	0.41	0.348	0.271	0.053487	0.023
GSE9988_ANTI_TREM1_AND_LPS_VS_CTRL_TREATED_MONOCYTES_DN	66	https://www.gsea-msigdb.org/gsea/msigdb/human/geneset/GSE9988_ANTI_TREM1_AND_LPS_VS_CTRL_TREATED_MONOCYTES_DN	0.50048	1.6151	0.00421	0.11007	0.64	0.5	0.322	0.342	0.026069	0.018
GSE15330_WT_VS_IKAROS_KO_GRANULOCYTE_MONOCYTE_PROGENITOR_UP	74	https://www.gsea-msigdb.org/gsea/msigdb/human/geneset/GSE15330_WT_VS_IKAROS_KO_GRANULOCYTE_MONOCYTE_PROGENITOR_UP	0.43901	1.5745	0.00421	0.12519	0.685	0.486	0.377	0.306	0.035698	0.019
GSE20198_IL12_VS_IL12_IL18_TREATED_ACT_CD4_TCELL_DN	75	https://www.gsea-msigdb.org/gsea/msigdb/human/geneset/GSE20198_IL12_VS_IL12_IL18_TREATED_ACT_CD4_TCELL_DN	0.46907	1.5189	0.00421	0.13791	0.747	0.48	0.381	0.301	0.044991	0.021
GSE12707_AT16L1_HYPOMORPH_VS_WT_THYMUS_DN	33	https://www.gsea-msigdb.org/gsea/msigdb/human/geneset/GSE12707_AT16L1_HYPOMORPH_VS_WT_THYMUS_DN	0.49202	1.7469	0.004219	0.087213	0.428	0.515	0.291	0.367	0	0.014
GSE19772_CTRL_VS_HCMV_INF_MONOCYTES_DN	54	https://www.gsea-msigdb.org/gsea/msigdb/human/geneset/GSE19772_CTRL_VS_HCMV_INF_MONOCYTES_DN	0.45522	1.6272	0.004237	0.10996	0.632	0.352	0.195	0.285	0.02482	0.018
GSE1740_UNSTIM_VS_IFNA_STIMULATED_MCSF_DERIVED_MACROPHAGE_UP	38	https://www.gsea-msigdb.org/gsea/msigdb/human/geneset/GSE1740_UNSTIM_VS_IFNA_STIMULATED_MCSF_DERIVED_MACROPHAGE_UP	0.4612	1.6688	0.004274	0.096829	0.578	0.447	0.327	0.303	0.017382	0.015
GSE19401_PAM2CSK4_VS_RETINOIC_ACID_AND_PAM2CSK4_STIM_FOLLICULAR_DC_UP	70	https://www.gsea-msigdb.org/gsea/msigdb/human/geneset/GSE19401_PAM2CSK4_VS_RETINOIC_ACID_AND_PAM2CSK4_STIM_FOLLICULAR_DC_UP	0.41547	1.5436	0.004283	0.13332	0.719	0.371	0.277	0.271	0.042307	0.02
GSE28737_BCL6_HET_VS_BCL6_KO_FOLLICULAR_BCELL_UP	58	https://www.gsea-msigdb.org/gsea/msigdb/human/geneset/GSE28737_BCL6_HET_VS_BCL6_KO_FOLLICULAR_BCELL_UP	0.46418	1.6638	0.004292	0.098295	0.588	0.466	0.319	0.32	0.017764	0.015
GSE13547_WT_VS_ZFX_KO_BCELL_ANTI_IGM_STIM_12H_DN	60	https://www.gsea-msigdb.org/gsea/msigdb/human/geneset/GSE13547_WT_VS_ZFX_KO_BCELL_ANTI_IGM_STIM_12H_DN	0.47606	1.7275	0.006012	0.09071	0.462	0.433	0.236	0.334	0	0.012
GSE27291_6H_VS_7D_STIM_GAMMADELTA_TCELL_DN	59	https://www.gsea-msigdb.org/gsea/msigdb/human/geneset/GSE27291_6H_VS_7D_STIM_GAMMADELTA_TCELL_DN	0.42841	1.5843	0.006024	0.12377	0.678	0.373	0.317	0.257	0.036221	0.019
GSE40666_NAIVE_VS_EFFECTOR_CD8_TCELL_UP	62	https://www.gsea-msigdb.org/gsea/msigdb/human/geneset/GSE40666_NAIVE_VS_EFFECTOR_CD8_TCELL_UP	0.44594	1.5579	0.006036	0.12903	0.702	0.5	0.371	0.317	0.039227	0.019
GSE13306_RA_VS_UNTREATED_TCONV_UP	61	https://www.gsea-msigdb.org/gsea/msigdb/human/geneset/GSE13306_RA_VS_UNTREATED_TCONV_UP	0.44309	1.5552	0.006036	0.13027	0.705	0.656	0.472	0.35	0.040041	0.019
GSE14386_UNTREATED_VS_IFNA_TREATED_ACT_PBMC_MS_PATIENT_UP	36	https://www.gsea-msigdb.org/gsea/msigdb/human/geneset/GSE14386_UNTREATED_VS_IFNA_TREATED_ACT_PBMC_MS_PATIENT_UP	0.49905	1.7231	0.006048	0.089608	0.472	0.639	0.354	0.415	0	0.01
GSE40274_FOXP3_VS_FOXP3_AND_XBP1_TRANSDUCED_ACTIVATED_CD4_TCELL_DN	50	https://www.gsea-msigdb.org/gsea/msigdb/human/geneset/GSE40274_FOXP3_VS_FOXP3_AND_XBP1_TRANSDUCED_ACTIVATED_CD4_TCELL_DN	0.502	1.6745	0.006048	0.094445	0.567	0.64	0.401	0.387	0.014456	0.015
GSE13411_NAIVE_VS_SWITCHED_MEMORY_BCELL_DN	71	https://www.gsea-msigdb.org/gsea/msigdb/human/geneset/GSE13411_NAIVE_VS_SWITCHED_MEMORY_BCELL_DN	0.44398	1.575	0.006048	0.12494	0.685	0.479	0.38	0.3	0.035787	0.019
GSE32423_MEMORY_VS_NAIVE_CD8_TCELL_IL7_UP	65	https://www.gsea-msigdb.org/gsea/msigdb/human/geneset/GSE32423_MEMORY_VS_NAIVE_CD8_TCELL_IL7_UP	0.43364	1.6408	0.006061	0.10665	0.61	0.308	0.17	0.258	0.022884	0.017
GSE37416_CTRL_VS_0H_F_TULARENSIS_LVS_NEUTROPHIL_UP	60	https://www.gsea-msigdb.org/gsea/msigdb/human/geneset/GSE37416_CTRL_VS_0H_F_TULARENSIS_LVS_NEUTROPHIL_UP	0.4007	1.6065	0.006061	0.11593	0.652	0.333	0.178	0.276	0.029872	0.018
GSE31082_DN_VS_CD4_SP_THYMOCYTE_DN	68	https://www.gsea-msigdb.org/gsea/msigdb/human/geneset/GSE31082_DN_VS_CD4_SP_THYMOCYTE_DN	0.48617	1.6003	0.006073	0.11773	0.657	0.515	0.306	0.361	0.030976	0.018
GSE6566_STRONG_VS_WEAK_DC_STIMULATED_CD4_TCELL_DN	46	https://www.gsea-msigdb.org/gsea/msigdb/human/geneset/GSE6566_STRONG_VS_WEAK_DC_STIMULATED_CD4_TCELL_DN	0.51593	1.7543	0.006085	0.088367	0.414	0.435	0.211	0.345	0	0.016
GSE6269_HEALTHY_VS_STAPH_PNEUMO_INF_PBMC_UP	65	https://www.gsea-msigdb.org/gsea/msigdb/human/geneset/GSE6269_HEALTHY_VS_STAPH_PNEUMO_INF_PBMC_UP	0.54064	1.7789	0.006098	0.081924	0.363	0.523	0.298	0.371	0	0.015
GSE45365_NK_CELL_VS_BCELL_MCMV_INFECTION_DN	71	https://www.gsea-msigdb.org/gsea/msigdb/human/geneset/GSE45365_NK_CELL_VS_BCELL_MCMV_INFECTION_DN	0.46668	1.5655	0.006098	0.12786	0.697	0.38	0.274	0.279	0.038796	0.019
GSE14350_IL2RB_KO_VS_WT_TEFF_UP	70	https://www.gsea-msigdb.org/gsea/msigdb/human/geneset/GSE14350_IL2RB_KO_VS_WT_TEFF_UP	0.4709	1.62	0.00611	0.11131	0.637	0.643	0.419	0.377	0.025987	0.018
GSE36009_WT_VS_NLRP10_KO_DC_DN	71	https://www.gsea-msigdb.org/gsea/msigdb/human/geneset/GSE36009_WT_VS_NLRP10_KO_DC_DN	0.49998	1.6342	0.006122	0.10786	0.622	0.282	0.188	0.231	0.024003	0.017
GSE6259_33D1_POS_VS_DEC205_POS_FLT3L_INDUCED_SPLENIC_DC_DN	53	https://www.gsea-msigdb.org/gsea/msigdb/human/geneset/GSE6259_33D1_POS_VS_DEC205_POS_FLT3L_INDUCED_SPLENIC_DC_DN	0.43547	1.4852	0.006122	0.14583	0.777	0.434	0.344	0.287	0.049858	0.023
GSE43863_NAIVE_VS_TH1_EFF_CD4_TCELL_D6_LCMV_DN	42	https://www.gsea-msigdb.org/gsea/msigdb/human/geneset/GSE43863_NAIVE_VS_TH1_EFF_CD4_TCELL_D6_LCMV_DN	0.47955	1.7188	0.006135	0.092445	0.476	0.405	0.205	0.324	0	0.011
GSE17721_CTRL_VS_LPS_0.5H_BMDC_DN	66	https://www.gsea-msigdb.org/gsea/msigdb/human/geneset/GSE17721_CTRL_VS_LPS_0.5H_BMDC_DN	0.42732	1.6163	0.006135	0.11017	0.639	0.53	0.382	0.331	0.025688	0.018
THAKAR_PBMC_INACTIVATED_INFLUENZA_AGE_70PLS_NONRESPONDER_2DY_DN	52	https://www.gsea-msigdb.org/gsea/msigdb/human/geneset/THAKAR_PBMC_INACTIVATED_INFLUENZA_AGE_70PLS_NONRESPONDER_2DY_DN	0.52296	1.6622	0.006148	0.098276	0.591	0.635	0.37	0.403	0.017554	0.015
GSE17721_PAM3CSK4_VS_GADIQUIMOD_2H_BMDC_DN	79	https://www.gsea-msigdb.org/gsea/msigdb/human/geneset/GSE17721_PAM3CSK4_VS_GADIQUIMOD_2H_BMDC_DN	0.45831	1.606	0.006148	0.11587	0.652	0.418	0.313	0.291	0.029677	0.018
GSE46606_UNSTIM_VS_CD40L_IL2_IL5_3DAY_STIMULATED_IRF4HIGH_SORTED_BCELL_DN	49	https://www.gsea-msigdb.org/gsea/msigdb/human/geneset/GSE46606_UNSTIM_VS_CD40L_IL2_IL5_3DAY_STIMULATED_IRF4HIGH_SORTED_BCELL_DN	0.37208	1.4774	0.006148	0.14856	0.786	0.571	0.444	0.32	0.05232	0.023
GSE21774_CD56_BRIGHT_VS_DIM_CD62L_POSITIVE_NK_CELL_DN	71	https://www.gsea-msigdb.org/gsea/msigdb/human/geneset/GSE21774_CD56_BRIGHT_VS_DIM_CD62L_POSITIVE_NK_CELL_DN	0.46385	1.6884	0.00616	0.09327	0.541	0.451	0.296	0.321	0.014446	0.015
GSE7852_LN_VS_THYMUS_TREG_UP	55	https://www.gsea-msigdb.org/gsea/msigdb/human/geneset/GSE7852_LN_VS_THYMUS_TREG_UP	0.49726	1.658	0.00616	0.10135	0.597	0.673	0.396	0.409	0.017954	0.016
GSE8685_IL2_STARVED_VS_IL2_ACT_IL2_STARVED_CD4_TCELL_UP	61	https://www.gsea-msigdb.org/gsea/msigdb/human/geneset/GSE8685_IL2_STARVED_VS_IL2_ACT_IL2_STARVED_CD4_TCELL_UP	0.47605	1.6454	0.006173	0.10573	0.606	0.574	0.341	0.382	0.022273	0.017
GSE5679_PPARG_LIGAND_ROSIGLITAZONE_VS_ROSIGLITAZONE_AND_RARA_AGONIST_AM580_TREATED_DC_DN	59	https://www.gsea-msigdb.org/gsea/msigdb/human/geneset/GSE5679_PPARG_LIGAND_ROSIGLITAZONE_VS_ROSIGLITAZONE_AND_RARA_AGONIST_AM580_TREATED_DC_DN	0.46169	1.5708	0.006173	0.12567	0.695	0.458	0.288	0.329	0.036671	0.019
GSE32533_MIR17_KO_VS_MIR17_OVEREXPRESS_ACT_CD4_TCELL_DN	62	https://www.gsea-msigdb.org/gsea/msigdb/human/geneset/GSE32533_MIR17_KO_VS_MIR17_OVEREXPRESS_ACT_CD4_TCELL_DN	0.43312	1.5519	0.006173	0.13059	0.706	0.532	0.44	0.301	0.039719	0.019
GSE2770_UNTREATED_VS_TGFB_AND_IL4_TREATED_ACT_CD4_TCELL_4H_DN	45	https://www.gsea-msigdb.org/gsea/msigdb/human/geneset/GSE2770_UNTREATED_VS_TGFB_AND_IL4_TREATED_ACT_CD4_TCELL_4H_DN	0.43367	1.5422	0.006173	0.1333	0.72	0.4	0.308	0.279	0.043203	0.021
GSE18791_UNSTIM_VS_NEWCATSLE_VIRUS_DC_2H_DN	52	https://www.gsea-msigdb.org/gsea/msigdb/human/geneset/GSE18791_UNSTIM_VS_NEWCATSLE_VIRUS_DC_2H_DN	0.4848	1.6787	0.006186	0.096646	0.56	0.596	0.394	0.364	0.014762	0.016
GSE15750_WT_VS_TRAF6KO_DAY10_EFF_CD8_TCELL_DN	59	https://www.gsea-msigdb.org/gsea/msigdb/human/geneset/GSE15750_WT_VS_TRAF6KO_DAY10_EFF_CD8_TCELL_DN	0.42813	1.6542	0.006186	0.10249	0.599	0.61	0.422	0.356	0.020504	0.016
GSE2706_UNSTIM_VS_8H_LPS_AND_R848_DC_UP	62	https://www.gsea-msigdb.org/gsea/msigdb/human/geneset/GSE2706_UNSTIM_VS_8H_LPS_AND_R848_DC_UP	0.46423	1.552	0.006186	0.13079	0.706	0.677	0.455	0.373	0.039801	0.019
GSE8921_UNSTIM_VS_TLR1_2_STIM_MONOCYTE_12H_UP	73	https://www.gsea-msigdb.org/gsea/msigdb/human/geneset/GSE8921_UNSTIM_VS_TLR1_2_STIM_MONOCYTE_12H_UP	0.43556	1.5588	0.006198	0.12996	0.702	0.329	0.226	0.257	0.03953	0.019
GSE37301_LYMPHOID_PRIMED_MPP_VS_COMMON_LYMPHOID_PROGENITOR_UP	65	https://www.gsea-msigdb.org/gsea/msigdb/human/geneset/GSE37301_LYMPHOID_PRIMED_MPP_VS_COMMON_LYMPHOID_PROGENITOR_UP	0.41913	1.5251	0.006198	0.13761	0.74	0.508	0.419	0.298	0.045388	0.021
GSE17721_POLYIC_VS_PAM3CSK4_0.5H_BMDC_UP	71	https://www.gsea-msigdb.org/gsea/msigdb/human/geneset/GSE17721_POLYIC_VS_PAM3CSK4_0.5H_BMDC_UP	0.37166	1.4777	0.006198	0.14849	0.785	0.479	0.401	0.29	0.052344	0.023
GSE37533_PPARG1_FOXP3_VS_PPARG2_FOXP3_TRANSDUCED_CD4_TCELL_UP	59	https://www.gsea-msigdb.org/gsea/msigdb/human/geneset/GSE37533_PPARG1_FOXP3_VS_PPARG2_FOXP3_TRANSDUCED_CD4_TCELL_UP	0.44188	1.4421	0.006198	0.15768	0.809	0.356	0.247	0.271	0.05713	0.022
GSE42021_CD24LO_TREG_VS_CD24LO_TCONV_THYMUS_DN	78	https://www.gsea-msigdb.org/gsea/msigdb/human/geneset/GSE42021_CD24LO_TREG_VS_CD24LO_TCONV_THYMUS_DN	0.49981	1.6836	0.006211	0.096175	0.552	0.667	0.424	0.389	0.014266	0.016
GSE19941_UNSTIM_VS_LPS_AND_IL10_STIM_IL10_KO_MACROPHAGE_UP	63	https://www.gsea-msigdb.org/gsea/msigdb/human/geneset/GSE19941_UNSTIM_VS_LPS_AND_IL10_STIM_IL10_KO_MACROPHAGE_UP	0.41533	1.6484	0.006211	0.10581	0.606	0.635	0.45	0.352	0.020895	0.018
GSE13485_DAY1_VS_DAY21_YF17D_VACCINE_PBMC_UP	69	https://www.gsea-msigdb.org/gsea/msigdb/human/geneset/GSE13485_DAY1_VS_DAY21_YF17D_VACCINE_PBMC_UP	0.49692	1.6365	0.006211	0.10768	0.617	0.522	0.292	0.373	0.022518	0.017
GSE360_DC_VS_MAC_UP	68	https://www.gsea-msigdb.org/gsea/msigdb/human/geneset/GSE360_DC_VS_MAC_UP	0.43377	1.5835	0.006211	0.12376	0.678	0.456	0.361	0.294	0.036209	0.019
GSE33162_UNTREATED_VS_4H_LPS_STIM_HDAC3_HET_MACROPHAGE_UP	56	https://www.gsea-msigdb.org/gsea/msigdb/human/geneset/GSE33162_UNTREATED_VS_4H_LPS_STIM_HDAC3_HET_MACROPHAGE_UP	0.47273	1.5145	0.006211	0.13805	0.748	0.571	0.386	0.354	0.045846	0.021
GSE13306_LAMINA_PROPRIA_VS_SPLEEN_TREG_UP	69	https://www.gsea-msigdb.org/gsea/msigdb/human/geneset/GSE13306_LAMINA_PROPRIA_VS_SPLEEN_TREG_UP	0.4234	1.4807	0.006211	0.14666	0.781	0.478	0.401	0.29	0.05104	0.023
GSE21678_WT_VS_FOXO1_FOXO3_KO_TREG_DN	58	https://www.gsea-msigdb.org/gsea/msigdb/human/geneset/GSE21678_WT_VS_FOXO1_FOXO3_KO_TREG_DN	0.47501	1.6622	0.006224	0.098816	0.591	0.552	0.341	0.367	0.01765	0.015
GSE7852_TREG_VS_TCONV_LN_DN	62	https://www.gsea-msigdb.org/gsea/msigdb/human/geneset/GSE7852_TREG_VS_TCONV_LN_DN	0.41832	1.6193	0.006224	0.1119	0.638	0.468	0.329	0.317	0.025891	0.018
GSE39022_LN_VS_SPLEEN_DC_DN	70	https://www.gsea-msigdb.org/gsea/msigdb/human/geneset/GSE39022_LN_VS_SPLEEN_DC_DN	0.46255	1.5834	0.006224	0.12317	0.678	0.371	0.264	0.276	0.036014	0.019
GSE17721_LPS_VS_CPG_0.5H_BMDC_UP	61	https://www.gsea-msigdb.org/gsea/msigdb/human/geneset/GSE17721_LPS_VS_CPG_0.5H_BMDC_UP	0.46915	1.5681	0.006224	0.12661	0.696	0.541	0.367	0.346	0.037341	0.019
GSE25123_IL4_VS_IL4_AND_ROSIGLITAZONE_STIM_MACROPHAGE_DAY10_DN	80	https://www.gsea-msigdb.org/gsea/msigdb/human/geneset/GSE25123_IL4_VS_IL4_AND_ROSIGLITAZONE_STIM_MACROPHAGE_DAY10_DN	0.4384	1.5224	0.006224	0.13729	0.742	0.487	0.384	0.304	0.044475	0.021
GSE28237_EARLY_VS_LATE_GC_BCELL_UP	54	https://www.gsea-msigdb.org/gsea/msigdb/human/geneset/GSE28237_EARLY_VS_LATE_GC_BCELL_UP	0.43879	1.4644	0.006224	0.15168	0.796	0.519	0.38	0.324	0.053519	0.023
GSE7460_TREG_VS_TCONV_ACT_WITH_TGFB_DN	64	https://www.gsea-msigdb.org/gsea/msigdb/human/geneset/GSE7460_TREG_VS_TCONV_ACT_WITH_TGFB_DN	0.52109	1.7232	0.006237	0.090507	0.472	0.656	0.347	0.432	0	0.01
GSE3982_NKCELL_VS_TH1_UP	51	https://www.gsea-msigdb.org/gsea/msigdb/human/geneset/GSE3982_NKCELL_VS_TH1_UP	0.49409	1.7092	0.006237	0.094401	0.495	0.588	0.381	0.367	0	0.015
GSE11961_FOLLICULAR_BCELL_VS_MEMORY_BCELL_DAY40_UP	56	https://www.gsea-msigdb.org/gsea/msigdb/human/geneset/GSE11961_FOLLICULAR_BCELL_VS_MEMORY_BCELL_DAY40_UP	0.43498	1.5043	0.006237	0.14048	0.757	0.393	0.244	0.3	0.046922	0.021
GSE17721_PAM3CSK4_VS_GADIQUIMOD_4H_BMDC_UP	76	https://www.gsea-msigdb.org/gsea/msigdb/human/geneset/GSE17721_PAM3CSK4_VS_GADIQUIMOD_4H_BMDC_UP	0.40801	1.4877	0.006237	0.1453	0.772	0.5	0.417	0.295	0.04946	0.023
GSE11961_MEMORY_BCELL_DAY7_VS_PLASMA_CELL_DAY7_DN	73	https://www.gsea-msigdb.org/gsea/msigdb/human/geneset/GSE11961_MEMORY_BCELL_DAY7_VS_PLASMA_CELL_DAY7_DN	0.41941	1.5134	0.00625	0.13785	0.75	0.411	0.33	0.278	0.045418	0.021
GSE11961_MARGINAL_ZONE_BCELL_VS_MEMORY_BCELL_DAY40_UP	67	https://www.gsea-msigdb.org/gsea/msigdb/human/geneset/GSE11961_MARGINAL_ZONE_BCELL_VS_MEMORY_BCELL_DAY40_UP	0.44994	1.626	0.006263	0.11028	0.632	0.627	0.418	0.369	0.024629	0.018
GSE557_WT_VS_CIITA_KO_DC_UP	65	https://www.gsea-msigdb.org/gsea/msigdb/human/geneset/GSE557_WT_VS_CIITA_KO_DC_UP	0.47441	1.6191	0.006263	0.11174	0.638	0.615	0.425	0.357	0.025796	0.018
GSE17721_CTRL_VS_PAM3CSK4_6H_BMDC_UP	68	https://www.gsea-msigdb.org/gsea/msigdb/human/geneset/GSE17721_CTRL_VS_PAM3CSK4_6H_BMDC_UP	0.46723	1.5872	0.006263	0.12276	0.673	0.618	0.433	0.354	0.035861	0.019
GSE9601_NFKB_INHIBITOR_VS_PI3K_INHIBITOR_TREATED_HCMV_INF_MONOCYTE_UP	63	https://www.gsea-msigdb.org/gsea/msigdb/human/geneset/GSE9601_NFKB_INHIBITOR_VS_PI3K_INHIBITOR_TREATED_HCMV_INF_MONOCYTE_UP	0.46326	1.5091	0.006263	0.13818	0.752	0.429	0.294	0.305	0.044786	0.021
GSE2128_CTRL_VS_MIMETOPE_NEGATIVE_SELECTION_DP_THYMOCYTE_C57BL6_DN	62	https://www.gsea-msigdb.org/gsea/msigdb/human/geneset/GSE2128_CTRL_VS_MIMETOPE_NEGATIVE_SELECTION_DP_THYMOCYTE_C57BL6_DN	0.42027	1.4885	0.006263	0.14507	0.772	0.548	0.418	0.322	0.049427	0.023
GSE27786_LIN_NEG_VS_CD8_TCELL_DN	80	https://www.gsea-msigdb.org/gsea/msigdb/human/geneset/GSE27786_LIN_NEG_VS_CD8_TCELL_DN	0.45308	1.5662	0.006276	0.12735	0.697	0.388	0.267	0.288	0.038827	0.019
GSE10240_IL22_VS_IL22_AND_IL17_STIM_PRIMARY_BRONCHIAL_EPITHELIAL_CELLS_UP	66	https://www.gsea-msigdb.org/gsea/msigdb/human/geneset/GSE10240_IL22_VS_IL22_AND_IL17_STIM_PRIMARY_BRONCHIAL_EPITHELIAL_CELLS_UP	0.42319	1.4919	0.006276	0.14394	0.767	0.485	0.38	0.304	0.048826	0.023
GSE16450_CTRL_VS_IFNA_12H_STIM_IMMATURE_NEURON_CELL_LINE_UP	57	https://www.gsea-msigdb.org/gsea/msigdb/human/geneset/GSE16450_CTRL_VS_IFNA_12H_STIM_IMMATURE_NEURON_CELL_LINE_UP	0.49193	1.635	0.006289	0.10781	0.619	0.509	0.347	0.335	0.023946	0.017
GSE21063_WT_VS_NFATC1_KO_8H_ANTI_IGM_STIM_BCELL_DN	72	https://www.gsea-msigdb.org/gsea/msigdb/human/geneset/GSE21063_WT_VS_NFATC1_KO_8H_ANTI_IGM_STIM_BCELL_DN	0.48334	1.5647	0.006289	0.12798	0.697	0.556	0.352	0.364	0.038983	0.019
GSE17322_CD103_POS_VS_CD11B_HIGH_LUNG_DC_DN	80	https://www.gsea-msigdb.org/gsea/msigdb/human/geneset/GSE17322_CD103_POS_VS_CD11B_HIGH_LUNG_DC_DN	0.4273	1.5291	0.006289	0.13738	0.734	0.463	0.353	0.303	0.045993	0.021
GSE411_WT_VS_SOCS3_KO_MACROPHAGE_DN	72	https://www.gsea-msigdb.org/gsea/msigdb/human/geneset/GSE411_WT_VS_SOCS3_KO_MACROPHAGE_DN	0.49426	1.583	0.006302	0.12311	0.678	0.472	0.273	0.347	0.036037	0.019
GSE411_100MIN_VS_400MIN_IL6_STIM_MACROPHAGE_UP	76	https://www.gsea-msigdb.org/gsea/msigdb/human/geneset/GSE411_100MIN_VS_400MIN_IL6_STIM_MACROPHAGE_UP	0.46751	1.5583	0.006302	0.12938	0.702	0.421	0.31	0.294	0.039411	0.019
GSE360_L_MAJOR_VS_B_MALAYI_LOW_DOSE_MAC_DN	73	https://www.gsea-msigdb.org/gsea/msigdb/human/geneset/GSE360_L_MAJOR_VS_B_MALAYI_LOW_DOSE_MAC_DN	0.44177	1.5358	0.006302	0.13593	0.73	0.507	0.378	0.319	0.045551	0.021
GSE6259_BCELL_VS_CD4_TCELL_UP	63	https://www.gsea-msigdb.org/gsea/msigdb/human/geneset/GSE6259_BCELL_VS_CD4_TCELL_UP	0.49608	1.6458	0.006316	0.10626	0.606	0.571	0.357	0.371	0.022488	0.017
GSE45365_BCELL_VS_CD8_TCELL_DN	45	https://www.gsea-msigdb.org/gsea/msigdb/human/geneset/GSE45365_BCELL_VS_CD8_TCELL_DN	0.43018	1.4999	0.006316	0.14123	0.76	0.422	0.271	0.31	0.047128	0.022
GSE17721_POLYIC_VS_GARDIQUIMOD_4H_BMDC_UP	73	https://www.gsea-msigdb.org/gsea/msigdb/human/geneset/GSE17721_POLYIC_VS_GARDIQUIMOD_4H_BMDC_UP	0.41501	1.4948	0.006316	0.14271	0.764	0.425	0.347	0.28	0.047826	0.023
GSE5589_LPS_AND_IL10_VS_LPS_AND_IL6_STIM_IL6_KO_MACROPHAGE_45MIN_DN	68	https://www.gsea-msigdb.org/gsea/msigdb/human/geneset/GSE5589_LPS_AND_IL10_VS_LPS_AND_IL6_STIM_IL6_KO_MACROPHAGE_45MIN_DN	0.50343	1.6074	0.006329	0.11636	0.651	0.559	0.358	0.363	0.03016	0.018
GSE14308_TH17_VS_NATURAL_TREG_DN	68	https://www.gsea-msigdb.org/gsea/msigdb/human/geneset/GSE14308_TH17_VS_NATURAL_TREG_DN	0.44233	1.5399	0.006329	0.13437	0.722	0.632	0.48	0.332	0.044537	0.021
GSE37416_0H_VS_3H_F_TULARENSIS_LVS_NEUTROPHIL_UP	65	https://www.gsea-msigdb.org/gsea/msigdb/human/geneset/GSE37416_0H_VS_3H_F_TULARENSIS_LVS_NEUTROPHIL_UP	0.49743	1.5953	0.006369	0.1198	0.664	0.554	0.341	0.369	0.03313	0.019
GSE17721_0.5H_VS_4H_CPG_BMDC_UP	72	https://www.gsea-msigdb.org/gsea/msigdb/human/geneset/GSE17721_0.5H_VS_4H_CPG_BMDC_UP	0.5027	1.7085	0.006397	0.0934	0.495	0.472	0.283	0.342	0	0.015
GSE43863_TH1_VS_TFH_EFFECTOR_CD4_TCELL_UP	71	https://www.gsea-msigdb.org/gsea/msigdb/human/geneset/GSE43863_TH1_VS_TFH_EFFECTOR_CD4_TCELL_UP	0.38939	1.5721	0.008	0.12662	0.694	0.549	0.452	0.304	0.036889	0.019
GSE15659_NONSUPPRESSIVE_TCELL_VS_ACTIVATED_TREG_UP	52	https://www.gsea-msigdb.org/gsea/msigdb/human/geneset/GSE15659_NONSUPPRESSIVE_TCELL_VS_ACTIVATED_TREG_UP	0.42101	1.5501	0.008032	0.13242	0.707	0.288	0.172	0.241	0.041365	0.019
GSE24492_LYVE_NEG_VS_POS_MACROPHAGE_UP	71	https://www.gsea-msigdb.org/gsea/msigdb/human/geneset/GSE24492_LYVE_NEG_VS_POS_MACROPHAGE_UP	0.39437	1.5482	0.008032	0.13323	0.71	0.479	0.418	0.282	0.042604	0.02
GSE369_IFNG_KO_VS_WT_LIVER_UP	68	https://www.gsea-msigdb.org/gsea/msigdb/human/geneset/GSE369_IFNG_KO_VS_WT_LIVER_UP	0.48376	1.6744	0.008048	0.094016	0.567	0.5	0.336	0.335	0.014601	0.015
GSE11924_TFH_VS_TH2_CD4_TCELL_UP	64	https://www.gsea-msigdb.org/gsea/msigdb/human/geneset/GSE11924_TFH_VS_TH2_CD4_TCELL_UP	0.57861	1.747	0.008081	0.088539	0.428	0.641	0.297	0.455	0	0.014
GSE40274_GATA1_VS_FOXP3_AND_GATA1_TRANSDUCED_ACTIVATED_CD4_TCELL_UP	64	https://www.gsea-msigdb.org/gsea/msigdb/human/geneset/GSE40274_GATA1_VS_FOXP3_AND_GATA1_TRANSDUCED_ACTIVATED_CD4_TCELL_UP	0.497	1.6284	0.008097	0.10954	0.631	0.469	0.302	0.331	0.024502	0.018
GSE22601_DOUBLE_NEGATIVE_VS_CD8_SINGLE_POSITIVE_THYMOCYTE_DN	56	https://www.gsea-msigdb.org/gsea/msigdb/human/geneset/GSE22601_DOUBLE_NEGATIVE_VS_CD8_SINGLE_POSITIVE_THYMOCYTE_DN	0.40285	1.5912	0.00813	0.12296	0.671	0.25	0.175	0.208	0.034529	0.019
GSE18281_PERIMEDULLARY_CORTICAL_REGION_VS_WHOLE_MEDULLA_THYMUS_UP	75	https://www.gsea-msigdb.org/gsea/msigdb/human/geneset/GSE18281_PERIMEDULLARY_CORTICAL_REGION_VS_WHOLE_MEDULLA_THYMUS_UP	0.40502	1.4494	0.00813	0.15609	0.808	0.36	0.271	0.265	0.057197	0.022
GSE40274_CTRL_VS_FOXP3_AND_HELIOS_TRANSDUCED_ACTIVATED_CD4_TCELL_UP	75	https://www.gsea-msigdb.org/gsea/msigdb/human/geneset/GSE40274_CTRL_VS_FOXP3_AND_HELIOS_TRANSDUCED_ACTIVATED_CD4_TCELL_UP	0.45245	1.5807	0.008147	0.12342	0.679	0.52	0.367	0.333	0.035752	0.019
GSE21927_C26GM_VS_4T1_TUMOR_MONOCYTE_BALBC_DN	78	https://www.gsea-msigdb.org/gsea/msigdb/human/geneset/GSE21927_C26GM_VS_4T1_TUMOR_MONOCYTE_BALBC_DN	0.48308	1.6247	0.008163	0.10977	0.633	0.449	0.286	0.324	0.024284	0.018
GSE26928_NAIVE_VS_CENT_MEMORY_CD4_TCELL_UP	55	https://www.gsea-msigdb.org/gsea/msigdb/human/geneset/GSE26928_NAIVE_VS_CENT_MEMORY_CD4_TCELL_UP	0.45869	1.5901	0.008163	0.12301	0.671	0.509	0.398	0.309	0.034625	0.019
GSE27786_ERYTHROBLAST_VS_MONO_MAC_UP	72	https://www.gsea-msigdb.org/gsea/msigdb/human/geneset/GSE27786_ERYTHROBLAST_VS_MONO_MAC_UP	0.42682	1.5545	0.008163	0.13022	0.705	0.333	0.223	0.262	0.039788	0.019
GSE8621_UNSTIM_VS_LPS_STIM_MACROPHAGE_DN	75	https://www.gsea-msigdb.org/gsea/msigdb/human/geneset/GSE8621_UNSTIM_VS_LPS_STIM_MACROPHAGE_DN	0.44103	1.5153	0.008163	0.13809	0.748	0.467	0.394	0.286	0.045941	0.021
GSE27859_DC_VS_CD11C_INT_F480_INT_DC_UP	83	https://www.gsea-msigdb.org/gsea/msigdb/human/geneset/GSE27859_DC_VS_CD11C_INT_F480_INT_DC_UP	0.44216	1.5706	0.00818	0.12559	0.695	0.47	0.335	0.317	0.036583	0.019
GSE2770_TGFB_AND_IL4_VS_IL4_TREATED_ACT_CD4_TCELL_48H_DN	71	https://www.gsea-msigdb.org/gsea/msigdb/human/geneset/GSE2770_TGFB_AND_IL4_VS_IL4_TREATED_ACT_CD4_TCELL_48H_DN	0.45115	1.5233	0.00818	0.13776	0.742	0.535	0.4	0.324	0.044917	0.021
GSE22886_UNSTIM_VS_STIM_MEMORY_TCELL_UP	65	https://www.gsea-msigdb.org/gsea/msigdb/human/geneset/GSE22886_UNSTIM_VS_STIM_MEMORY_TCELL_UP	0.45521	1.6173	0.008197	0.1108	0.638	0.446	0.272	0.328	0.025546	0.018
GSE17974_IL4_AND_ANTI_IL12_VS_UNTREATED_1H_ACT_CD4_TCELL_UP	42	https://www.gsea-msigdb.org/gsea/msigdb/human/geneset/GSE17974_IL4_AND_ANTI_IL12_VS_UNTREATED_1H_ACT_CD4_TCELL_UP	0.43196	1.6159	0.008197	0.10996	0.639	0.524	0.384	0.325	0.025779	0.018
GSE14769_UNSTIM_VS_40MIN_LPS_BMDM_UP	72	https://www.gsea-msigdb.org/gsea/msigdb/human/geneset/GSE14769_UNSTIM_VS_40MIN_LPS_BMDM_UP	0.40777	1.5924	0.008197	0.12158	0.669	0.583	0.44	0.33	0.032902	0.019
GSE22432_UNTREATED_VS_TGFB1_TREATED_COMMON_DC_PROGENITOR_UP	68	https://www.gsea-msigdb.org/gsea/msigdb/human/geneset/GSE22432_UNTREATED_VS_TGFB1_TREATED_COMMON_DC_PROGENITOR_UP	0.45097	1.5846	0.008197	0.12366	0.677	0.441	0.314	0.306	0.03632	0.019
GSE11864_CSF1_IFNG_VS_CSF1_PAM3CYS_IN_MAC_UP	63	https://www.gsea-msigdb.org/gsea/msigdb/human/geneset/GSE11864_CSF1_IFNG_VS_CSF1_PAM3CYS_IN_MAC_UP	0.47702	1.5831	0.008197	0.12332	0.678	0.476	0.314	0.33	0.036134	0.019
GSE32423_MEMORY_VS_NAIVE_CD8_TCELL_IL7_DN	70	https://www.gsea-msigdb.org/gsea/msigdb/human/geneset/GSE32423_MEMORY_VS_NAIVE_CD8_TCELL_IL7_DN	0.45455	1.5392	0.008197	0.13459	0.726	0.429	0.324	0.293	0.044977	0.021
GSE7548_DAY7_VS_DAY28_PCC_IMMUNIZATION_CD4_TCELL_DN	60	https://www.gsea-msigdb.org/gsea/msigdb/human/geneset/GSE7548_DAY7_VS_DAY28_PCC_IMMUNIZATION_CD4_TCELL_DN	0.45871	1.6578	0.008214	0.1005	0.597	0.433	0.296	0.308	0.017764	0.016
GSE7459_UNTREATED_VS_IL6_TREATED_ACT_CD4_TCELL_UP	46	https://www.gsea-msigdb.org/gsea/msigdb/human/geneset/GSE7459_UNTREATED_VS_IL6_TREATED_ACT_CD4_TCELL_UP	0.43119	1.5353	0.008214	0.13638	0.73	0.478	0.382	0.297	0.045468	0.021
GSE8835_CD4_VS_CD8_TCELL_CLL_PATIENT_DN	58	https://www.gsea-msigdb.org/gsea/msigdb/human/geneset/GSE8835_CD4_VS_CD8_TCELL_CLL_PATIENT_DN	0.46751	1.6405	0.00823	0.10675	0.611	0.431	0.287	0.31	0.022913	0.017
GSE9601_UNTREATED_VS_NFKB_INHIBITOR_TREATED_HCMV_INF_MONOCYTE_UP	56	https://www.gsea-msigdb.org/gsea/msigdb/human/geneset/GSE9601_UNTREATED_VS_NFKB_INHIBITOR_TREATED_HCMV_INF_MONOCYTE_UP	0.4232	1.5463	0.00823	0.13354	0.715	0.268	0.153	0.229	0.042318	0.021
GSE8685_IL2_ACT_IL2_STARVED_VS_IL21_ACT_IL2_STARVED_CD4_TCELL_DN	47	https://www.gsea-msigdb.org/gsea/msigdb/human/geneset/GSE8685_IL2_ACT_IL2_STARVED_VS_IL21_ACT_IL2_STARVED_CD4_TCELL_DN	0.41554	1.5385	0.00823	0.13474	0.729	0.468	0.371	0.297	0.044858	0.021
GSE7509_UNSTIM_VS_FCGRIIB_STIM_MONOCYTE_DN	59	https://www.gsea-msigdb.org/gsea/msigdb/human/geneset/GSE7509_UNSTIM_VS_FCGRIIB_STIM_MONOCYTE_DN	0.56455	1.7522	0.008247	0.08806	0.42	0.475	0.153	0.406	0	0.015
GSE37336_LY6C_POS_VS_NEG_NAIVE_CD4_TCELL_DN	32	https://www.gsea-msigdb.org/gsea/msigdb/human/geneset/GSE37336_LY6C_POS_VS_NEG_NAIVE_CD4_TCELL_DN	0.45849	1.6355	0.008247	0.1077	0.619	0.469	0.299	0.33	0.023651	0.017
GSE3982_BCELL_VS_BASOPHIL_UP	53	https://www.gsea-msigdb.org/gsea/msigdb/human/geneset/GSE3982_BCELL_VS_BASOPHIL_UP	0.46048	1.6062	0.008247	0.11589	0.652	0.396	0.224	0.31	0.029774	0.018
GSE33425_CD161_HIGH_VS_NEG_CD8_TCELL_UP	79	https://www.gsea-msigdb.org/gsea/msigdb/human/geneset/GSE33425_CD161_HIGH_VS_NEG_CD8_TCELL_UP	0.40933	1.5212	0.008247	0.13705	0.745	0.595	0.472	0.318	0.04478	0.021
GSE17721_CTRL_VS_POLYIC_2H_BMDC_UP	58	https://www.gsea-msigdb.org/gsea/msigdb/human/geneset/GSE17721_CTRL_VS_POLYIC_2H_BMDC_UP	0.43675	1.4976	0.008247	0.14127	0.761	0.483	0.36	0.311	0.046752	0.021
GSE13762_CTRL_VS_125_VITAMIND_DAY5_DC_UP	41	https://www.gsea-msigdb.org/gsea/msigdb/human/geneset/GSE13762_CTRL_VS_125_VITAMIND_DAY5_DC_UP	0.43986	1.6277	0.008264	0.10966	0.632	0.585	0.389	0.36	0.024567	0.018
GSE18893_CTRL_VS_TNF_TREATED_TCONV_2H_UP	61	https://www.gsea-msigdb.org/gsea/msigdb/human/geneset/GSE18893_CTRL_VS_TNF_TREATED_TCONV_2H_UP	0.47932	1.5876	0.008264	0.12325	0.672	0.377	0.244	0.288	0.035749	0.019
GSE25123_WT_VS_PPARG_KO_MACROPHAGE_ROSIGLITAZONE_STIM_UP	70	https://www.gsea-msigdb.org/gsea/msigdb/human/geneset/GSE25123_WT_VS_PPARG_KO_MACROPHAGE_ROSIGLITAZONE_STIM_UP	0.42107	1.5825	0.008264	0.12312	0.678	0.3	0.211	0.239	0.035852	0.019
GSE46606_IRF4_KO_VS_WT_CD40L_IL2_IL5_1DAY_STIMULATED_BCELL_UP	63	https://www.gsea-msigdb.org/gsea/msigdb/human/geneset/GSE46606_IRF4_KO_VS_WT_CD40L_IL2_IL5_1DAY_STIMULATED_BCELL_UP	0.45175	1.652	0.008282	0.10332	0.601	0.492	0.339	0.328	0.020762	0.018
GSE43863_TH1_VS_LY6C_LOW_CXCR5NEG_EFFECTOR_CD4_TCELL_DN	81	https://www.gsea-msigdb.org/gsea/msigdb/human/geneset/GSE43863_TH1_VS_LY6C_LOW_CXCR5NEG_EFFECTOR_CD4_TCELL_DN	0.44161	1.5361	0.008282	0.13632	0.73	0.481	0.386	0.299	0.045776	0.021
GSE32034_LY6C_HIGH_VS_LOW_MONOCYTE_DN	75	https://www.gsea-msigdb.org/gsea/msigdb/human/geneset/GSE32034_LY6C_HIGH_VS_LOW_MONOCYTE_DN	0.43596	1.5245	0.008282	0.13792	0.741	0.427	0.341	0.284	0.04546	0.021
GSE26669_CTRL_VS_COSTIM_BLOCK_MLR_CD8_TCELL_DN	60	https://www.gsea-msigdb.org/gsea/msigdb/human/geneset/GSE26669_CTRL_VS_COSTIM_BLOCK_MLR_CD8_TCELL_DN	0.49741	1.6315	0.008299	0.10804	0.626	0.583	0.362	0.375	0.024741	0.017
GSE5589_IL6_KO_VS_IL10_KO_LPS_AND_IL10_STIM_MACROPHAGE_45MIN_DN	70	https://www.gsea-msigdb.org/gsea/msigdb/human/geneset/GSE5589_IL6_KO_VS_IL10_KO_LPS_AND_IL10_STIM_MACROPHAGE_45MIN_DN	0.42243	1.548	0.008299	0.13314	0.71	0.429	0.32	0.295	0.042518	0.02
GSE13484_UNSTIM_VS_12H_YF17D_VACCINE_STIM_PBMC_UP	75	https://www.gsea-msigdb.org/gsea/msigdb/human/geneset/GSE13484_UNSTIM_VS_12H_YF17D_VACCINE_STIM_PBMC_UP	0.44287	1.5462	0.008299	0.13329	0.715	0.427	0.29	0.306	0.042234	0.02
GSE42021_TREG_PLN_VS_CD24HI_TREG_THYMUS_DN	75	https://www.gsea-msigdb.org/gsea/msigdb/human/geneset/GSE42021_TREG_PLN_VS_CD24HI_TREG_THYMUS_DN	0.49254	1.6252	0.008316	0.1095	0.632	0.547	0.361	0.353	0.024249	0.018
GSE22886_NAIVE_CD4_TCELL_VS_12H_ACT_TH1_UP	80	https://www.gsea-msigdb.org/gsea/msigdb/human/geneset/GSE22886_NAIVE_CD4_TCELL_VS_12H_ACT_TH1_UP	0.47847	1.588	0.008316	0.1234	0.671	0.438	0.299	0.31	0.03509	0.019
GSE7831_1H_VS_4H_INFLUENZA_STIM_PDC_UP	81	https://www.gsea-msigdb.org/gsea/msigdb/human/geneset/GSE7831_1H_VS_4H_INFLUENZA_STIM_PDC_UP	0.44018	1.6172	0.008333	0.11061	0.639	0.432	0.289	0.311	0.025828	0.018
GSE13485_CTRL_VS_DAY21_YF17D_VACCINE_PBMC_UP	70	https://www.gsea-msigdb.org/gsea/msigdb/human/geneset/GSE13485_CTRL_VS_DAY21_YF17D_VACCINE_PBMC_UP	0.47623	1.5873	0.008351	0.12287	0.672	0.529	0.357	0.343	0.035549	0.019
GSE1791_CTRL_VS_NEUROMEDINU_IN_T_CELL_LINE_0.8H_UP	62	https://www.gsea-msigdb.org/gsea/msigdb/human/geneset/GSE1791_CTRL_VS_NEUROMEDINU_IN_T_CELL_LINE_0.8H_UP	0.45706	1.6068	0.008368	0.11641	0.652	0.532	0.37	0.338	0.030055	0.018
GSE20198_UNTREATED_VS_IL12_TREATED_ACT_CD4_TCELL_DN	81	https://www.gsea-msigdb.org/gsea/msigdb/human/geneset/GSE20198_UNTREATED_VS_IL12_TREATED_ACT_CD4_TCELL_DN	0.4686	1.5992	0.008368	0.1177	0.658	0.556	0.348	0.367	0.030782	0.019
GSE12845_IGD_POS_BLOOD_VS_PRE_GC_TONSIL_BCELL_UP	67	https://www.gsea-msigdb.org/gsea/msigdb/human/geneset/GSE12845_IGD_POS_BLOOD_VS_PRE_GC_TONSIL_BCELL_UP	0.45757	1.5953	0.008368	0.11954	0.664	0.672	0.464	0.363	0.033031	0.019
GSE22611_NOD2_VS_MUTANT_NOD2_TRANSDUCED_HEK293T_CELL_UP	74	https://www.gsea-msigdb.org/gsea/msigdb/human/geneset/GSE22611_NOD2_VS_MUTANT_NOD2_TRANSDUCED_HEK293T_CELL_UP	0.43958	1.5208	0.008368	0.13727	0.746	0.514	0.381	0.321	0.044853	0.021
GSE24142_DN2_VS_DN3_THYMOCYTE_FETAL_DN	70	https://www.gsea-msigdb.org/gsea/msigdb/human/geneset/GSE24142_DN2_VS_DN3_THYMOCYTE_FETAL_DN	0.44227	1.6066	0.008386	0.1162	0.652	0.6	0.431	0.345	0.029971	0.018
GSE11864_UNTREATED_VS_CSF1_IFNG_PAM3CYS_IN_MAC_UP	70	https://www.gsea-msigdb.org/gsea/msigdb/human/geneset/GSE11864_UNTREATED_VS_CSF1_IFNG_PAM3CYS_IN_MAC_UP	0.44571	1.557	0.008386	0.12944	0.704	0.429	0.274	0.314	0.039727	0.019
GSE8621_UNSTIM_VS_LPS_PRIMED_UNSTIM_MACROPHAGE_UP	56	https://www.gsea-msigdb.org/gsea/msigdb/human/geneset/GSE8621_UNSTIM_VS_LPS_PRIMED_UNSTIM_MACROPHAGE_UP	0.45607	1.5531	0.008386	0.13036	0.706	0.589	0.441	0.332	0.039839	0.019
GSE21546_WT_VS_SAP1A_KO_ANTI_CD3_STIM_DP_THYMOCYTES_DN	77	https://www.gsea-msigdb.org/gsea/msigdb/human/geneset/GSE21546_WT_VS_SAP1A_KO_ANTI_CD3_STIM_DP_THYMOCYTES_DN	0.43052	1.5129	0.008386	0.13807	0.75	0.39	0.325	0.266	0.045282	0.021
GSE19888_ADENOSINE_A3R_ACT_VS_TCELL_MEMBRANES_ACT_AND_A3R_INH_PRETREAT_IN_MAST_CELL_UP	73	https://www.gsea-msigdb.org/gsea/msigdb/human/geneset/GSE19888_ADENOSINE_A3R_ACT_VS_TCELL_MEMBRANES_ACT_AND_A3R_INH_PRETREAT_IN_MAST_CELL_UP	0.43809	1.527	0.008403	0.13819	0.738	0.425	0.347	0.28	0.046041	0.021
GSE17186_NAIVE_VS_CD21LOW_TRANSITIONAL_BCELL_CORD_BLOOD_UP	70	https://www.gsea-msigdb.org/gsea/msigdb/human/geneset/GSE17186_NAIVE_VS_CD21LOW_TRANSITIONAL_BCELL_CORD_BLOOD_UP	0.48938	1.6167	0.008439	0.11042	0.639	0.571	0.363	0.368	0.025869	0.018
GSE25087_FETAL_VS_ADULT_TCONV_DN	50	https://www.gsea-msigdb.org/gsea/msigdb/human/geneset/GSE25087_FETAL_VS_ADULT_TCONV_DN	0.45818	1.5679	0.008439	0.12648	0.696	0.5	0.347	0.329	0.037253	0.019
GSE17721_LPS_VS_POLYIC_1H_BMDC_DN	63	https://www.gsea-msigdb.org/gsea/msigdb/human/geneset/GSE17721_LPS_VS_POLYIC_1H_BMDC_DN	0.44806	1.5267	0.008439	0.13816	0.739	0.46	0.4	0.279	0.045965	0.021
GSE5589_LPS_VS_LPS_AND_IL10_STIM_IL10_KO_MACROPHAGE_180MIN_UP	58	https://www.gsea-msigdb.org/gsea/msigdb/human/geneset/GSE5589_LPS_VS_LPS_AND_IL10_STIM_IL10_KO_MACROPHAGE_180MIN_UP	0.44191	1.6179	0.008457	0.11194	0.638	0.379	0.271	0.279	0.0257	0.018
GSE13229_IMM_VS_INTMATURE_NKCELL_DN	60	https://www.gsea-msigdb.org/gsea/msigdb/human/geneset/GSE13229_IMM_VS_INTMATURE_NKCELL_DN	0.45964	1.5038	0.008475	0.14023	0.757	0.467	0.345	0.308	0.04666	0.02
GSE3982_CENT_MEMORY_CD4_TCELL_VS_NKCELL_UP	61	https://www.gsea-msigdb.org/gsea/msigdb/human/geneset/GSE3982_CENT_MEMORY_CD4_TCELL_VS_NKCELL_UP	0.45158	1.5464	0.008493	0.13364	0.715	0.361	0.235	0.278	0.042402	0.02
GSE2585_CD80_HIGH_VS_LOW_MTEC_DN	64	https://www.gsea-msigdb.org/gsea/msigdb/human/geneset/GSE2585_CD80_HIGH_VS_LOW_MTEC_DN	0.39177	1.545	0.008493	0.13314	0.716	0.516	0.409	0.308	0.041656	0.02
GSE11961_MEMORY_BCELL_DAY40_VS_GERMINAL_CENTER_BCELL_DAY40_UP	68	https://www.gsea-msigdb.org/gsea/msigdb/human/geneset/GSE11961_MEMORY_BCELL_DAY40_VS_GERMINAL_CENTER_BCELL_DAY40_UP	0.41845	1.5126	0.008493	0.13785	0.75	0.544	0.407	0.326	0.04508	0.021
GSE30971_2H_VS_4H_LPS_STIM_MACROPHAGE_WBP7_KO_UP	66	https://www.gsea-msigdb.org/gsea/msigdb/human/geneset/GSE30971_2H_VS_4H_LPS_STIM_MACROPHAGE_WBP7_KO_UP	0.41055	1.5489	0.008511	0.13324	0.709	0.545	0.413	0.324	0.042833	0.02
GSE46606_UNSTIM_VS_CD40L_IL2_IL5_1DAY_STIMULATED_IRF4MID_SORTED_BCELL_DN	53	https://www.gsea-msigdb.org/gsea/msigdb/human/geneset/GSE46606_UNSTIM_VS_CD40L_IL2_IL5_1DAY_STIMULATED_IRF4MID_SORTED_BCELL_DN	0.44037	1.7031	0.008529	0.090864	0.505	0.679	0.441	0.383	0.008758	0.013
GSE20727_ROS_INH_VS_ROS_INH_AND_DNFB_ALLERGEN_TREATED_DC_DN	45	https://www.gsea-msigdb.org/gsea/msigdb/human/geneset/GSE20727_ROS_INH_VS_ROS_INH_AND_DNFB_ALLERGEN_TREATED_DC_DN	0.45232	1.6972	0.008811	0.091568	0.514	0.489	0.34	0.325	0.008437	0.013
GSE7460_CTRL_VS_TGFB_TREATED_ACT_TREG_DN	61	https://www.gsea-msigdb.org/gsea/msigdb/human/geneset/GSE7460_CTRL_VS_TGFB_TREATED_ACT_TREG_DN	0.44906	1.6258	0.01002	0.11001	0.632	0.475	0.34	0.317	0.024533	0.018
GSE10240_IL22_VS_IL22_AND_IL17_STIM_PRIMARY_BRONCHIAL_EPITHELIAL_CELLS_DN	69	https://www.gsea-msigdb.org/gsea/msigdb/human/geneset/GSE10240_IL22_VS_IL22_AND_IL17_STIM_PRIMARY_BRONCHIAL_EPITHELIAL_CELLS_DN	0.48349	1.6941	0.01008	0.090951	0.523	0.449	0.213	0.357	0.0089442	0.012
GSE3920_IFNA_VS_IFNB_TREATED_ENDOTHELIAL_CELL_DN	48	https://www.gsea-msigdb.org/gsea/msigdb/human/geneset/GSE3920_IFNA_VS_IFNB_TREATED_ENDOTHELIAL_CELL_DN	0.47003	1.6267	0.01008	0.11021	0.632	0.542	0.384	0.336	0.024722	0.018
GSE28130_ACTIVATED_VS_INDUCEED_TREG_DN	64	https://www.gsea-msigdb.org/gsea/msigdb/human/geneset/GSE28130_ACTIVATED_VS_INDUCEED_TREG_DN	0.38915	1.5596	0.01008	0.12984	0.702	0.547	0.437	0.311	0.039545	0.019
GSE21927_SPLENIC_VS_TUMOR_MONOCYTES_FROM_C26GM_TUMOROUS_MICE_BALBC_DN	75	https://www.gsea-msigdb.org/gsea/msigdb/human/geneset/GSE21927_SPLENIC_VS_TUMOR_MONOCYTES_FROM_C26GM_TUMOROUS_MICE_BALBC_DN	0.49008	1.676	0.0101	0.094466	0.566	0.493	0.299	0.35	0.014353	0.015
GSE25088_IL4_VS_IL4_AND_ROSIGLITAZONE_STIM_MACROPHAGE_DAY10_DN	66	https://www.gsea-msigdb.org/gsea/msigdb/human/geneset/GSE25088_IL4_VS_IL4_AND_ROSIGLITAZONE_STIM_MACROPHAGE_DAY10_DN	0.43255	1.5472	0.01012	0.13365	0.713	0.515	0.392	0.317	0.042559	0.02
GSE18281_MEDULLARY_THYMOCYTE_VS_WHOLE_MEDULLA_THYMUS_UP	53	https://www.gsea-msigdb.org/gsea/msigdb/human/geneset/GSE18281_MEDULLARY_THYMOCYTE_VS_WHOLE_MEDULLA_THYMUS_UP	0.43666	1.5483	0.01014	0.13358	0.71	0.453	0.329	0.306	0.042777	0.02
GSE37301_CD4_TCELL_VS_GRANULOCYTE_MONOCYTE_PROGENITOR_UP	50	https://www.gsea-msigdb.org/gsea/msigdb/human/geneset/GSE37301_CD4_TCELL_VS_GRANULOCYTE_MONOCYTE_PROGENITOR_UP	0.47839	1.6355	0.01016	0.10817	0.619	0.36	0.171	0.301	0.023753	0.017
GSE3920_UNTREATED_VS_IFNG_TREATED_ENDOTHELIAL_CELL_DN	64	https://www.gsea-msigdb.org/gsea/msigdb/human/geneset/GSE3920_UNTREATED_VS_IFNG_TREATED_ENDOTHELIAL_CELL_DN	0.43701	1.5044	0.01016	0.14068	0.757	0.422	0.313	0.293	0.046805	0.021
GSE3982_EFF_MEMORY_VS_CENT_MEMORY_CD4_TCELL_DN	66	https://www.gsea-msigdb.org/gsea/msigdb/human/geneset/GSE3982_EFF_MEMORY_VS_CENT_MEMORY_CD4_TCELL_DN	0.41045	1.489	0.01016	0.14483	0.772	0.439	0.354	0.287	0.049394	0.023
GSE34156_UNTREATED_VS_24H_TLR1_TLR2_LIGAND_TREATED_MONOCYTE_UP	63	https://www.gsea-msigdb.org/gsea/msigdb/human/geneset/GSE34156_UNTREATED_VS_24H_TLR1_TLR2_LIGAND_TREATED_MONOCYTE_UP	0.4378	1.6304	0.01018	0.10864	0.628	0.524	0.37	0.333	0.024571	0.017
GSE42021_TREG_PLN_VS_TREG_PRECURSORS_THYMUS_UP	67	https://www.gsea-msigdb.org/gsea/msigdb/human/geneset/GSE42021_TREG_PLN_VS_TREG_PRECURSORS_THYMUS_UP	0.40448	1.4856	0.01018	0.14585	0.777	0.493	0.389	0.304	0.050042	0.023
GSE19888_CTRL_VS_A3R_ACTIVATION_MAST_CELL_UP	71	https://www.gsea-msigdb.org/gsea/msigdb/human/geneset/GSE19888_CTRL_VS_A3R_ACTIVATION_MAST_CELL_UP	0.40618	1.5	0.01022	0.1415	0.76	0.549	0.444	0.309	0.047164	0.022
GSE12839_CTRL_VS_IL12_TREATED_PBMC_DN	38	https://www.gsea-msigdb.org/gsea/msigdb/human/geneset/GSE12839_CTRL_VS_IL12_TREATED_PBMC_DN	0.47547	1.6946	0.01025	0.091815	0.521	0.447	0.253	0.336	0.0089248	0.012
GSE13493_DP_VS_CD4INTCD8POS_THYMOCYTE_UP	73	https://www.gsea-msigdb.org/gsea/msigdb/human/geneset/GSE13493_DP_VS_CD4INTCD8POS_THYMOCYTE_UP	0.47018	1.6052	0.01025	0.11568	0.652	0.493	0.322	0.338	0.029389	0.018
GSE3982_CTRL_VS_LPS_1H_NEUTROPHIL_UP	66	https://www.gsea-msigdb.org/gsea/msigdb/human/geneset/GSE3982_CTRL_VS_LPS_1H_NEUTROPHIL_UP	0.41607	1.5719	0.01025	0.12634	0.695	0.439	0.384	0.273	0.036709	0.019
GSE42724_B1_BCELL_VS_PLASMABLAST_UP	81	https://www.gsea-msigdb.org/gsea/msigdb/human/geneset/GSE42724_B1_BCELL_VS_PLASMABLAST_UP	0.40298	1.4747	0.01025	0.14999	0.789	0.494	0.407	0.297	0.053558	0.023
GSE2128_CTRL_VS_MIMETOPE_NEGATIVE_SELECTION_DP_THYMOCYTE_NOD_DN	63	https://www.gsea-msigdb.org/gsea/msigdb/human/geneset/GSE2128_CTRL_VS_MIMETOPE_NEGATIVE_SELECTION_DP_THYMOCYTE_NOD_DN	0.44405	1.6319	0.01027	0.10881	0.626	0.635	0.43	0.365	0.02505	0.017
GSE360_L_DONOVANI_VS_B_MALAYI_HIGH_DOSE_DC_DN	78	https://www.gsea-msigdb.org/gsea/msigdb/human/geneset/GSE360_L_DONOVANI_VS_B_MALAYI_HIGH_DOSE_DC_DN	0.42132	1.5121	0.01027	0.13786	0.75	0.564	0.452	0.313	0.045044	0.021
GSE20727_CTRL_VS_DNFB_ALLERGEN_TREATED_DC_DN	64	https://www.gsea-msigdb.org/gsea/msigdb/human/geneset/GSE20727_CTRL_VS_DNFB_ALLERGEN_TREATED_DC_DN	0.43648	1.4869	0.01027	0.14564	0.775	0.422	0.348	0.277	0.049536	0.023
GSE22886_NAIVE_CD4_TCELL_VS_MEMORY_TCELL_UP	48	https://www.gsea-msigdb.org/gsea/msigdb/human/geneset/GSE22886_NAIVE_CD4_TCELL_VS_MEMORY_TCELL_UP	0.46804	1.6881	0.01029	0.09287	0.541	0.479	0.287	0.344	0.01434	0.014
GSE3203_HEALTHY_VS_INFLUENZA_INFECTED_LN_BCELL_DN	73	https://www.gsea-msigdb.org/gsea/msigdb/human/geneset/GSE3203_HEALTHY_VS_INFLUENZA_INFECTED_LN_BCELL_DN	0.41655	1.603	0.01029	0.11736	0.653	0.479	0.34	0.32	0.029562	0.018
GSE360_L_DONOVANI_VS_B_MALAYI_HIGH_DOSE_MAC_DN	74	https://www.gsea-msigdb.org/gsea/msigdb/human/geneset/GSE360_L_DONOVANI_VS_B_MALAYI_HIGH_DOSE_MAC_DN	0.4399	1.5888	0.01029	0.12278	0.671	0.622	0.464	0.337	0.034549	0.019
GSE2770_UNTREATED_VS_TGFB_AND_IL12_TREATED_ACT_CD4_TCELL_48H_UP	73	https://www.gsea-msigdb.org/gsea/msigdb/human/geneset/GSE2770_UNTREATED_VS_TGFB_AND_IL12_TREATED_ACT_CD4_TCELL_48H_UP	0.43872	1.5779	0.01029	0.12501	0.682	0.63	0.421	0.369	0.035741	0.019
GSE14000_UNSTIM_VS_16H_LPS_DC_TRANSLATED_RNA_UP	72	https://www.gsea-msigdb.org/gsea/msigdb/human/geneset/GSE14000_UNSTIM_VS_16H_LPS_DC_TRANSLATED_RNA_UP	0.43482	1.4772	0.01029	0.14822	0.786	0.528	0.423	0.308	0.052138	0.023
GSE22443_NAIVE_VS_ACT_AND_IL12_TREATED_CD8_TCELL_UP	91	https://www.gsea-msigdb.org/gsea/msigdb/human/geneset/GSE22443_NAIVE_VS_ACT_AND_IL12_TREATED_CD8_TCELL_UP	0.42545	1.4704	0.01029	0.15009	0.791	0.495	0.413	0.294	0.05372	0.023
GSE23114_PERITONEAL_CAVITY_B1A_BCELL_VS_SPLEEN_BCELL_IN_SLE2C1_MOUSE_UP	70	https://www.gsea-msigdb.org/gsea/msigdb/human/geneset/GSE23114_PERITONEAL_CAVITY_B1A_BCELL_VS_SPLEEN_BCELL_IN_SLE2C1_MOUSE_UP	0.44921	1.5853	0.01031	0.1234	0.677	0.5	0.323	0.342	0.03591	0.019
GSE13485_DAY3_VS_DAY21_YF17D_VACCINE_PBMC_UP	78	https://www.gsea-msigdb.org/gsea/msigdb/human/geneset/GSE13485_DAY3_VS_DAY21_YF17D_VACCINE_PBMC_UP	0.42896	1.4691	0.01031	0.1504	0.792	0.551	0.43	0.318	0.053556	0.023
GSE46606_UNSTIM_VS_CD40L_IL2_IL5_1DAY_STIMULATED_IRF4HIGH_SORTED_BCELL_UP	46	https://www.gsea-msigdb.org/gsea/msigdb/human/geneset/GSE46606_UNSTIM_VS_CD40L_IL2_IL5_1DAY_STIMULATED_IRF4HIGH_SORTED_BCELL_UP	0.46104	1.6257	0.01033	0.10967	0.632	0.696	0.449	0.386	0.024438	0.018
GSE2706_UNSTIM_VS_8H_R848_DC_UP	57	https://www.gsea-msigdb.org/gsea/msigdb/human/geneset/GSE2706_UNSTIM_VS_8H_R848_DC_UP	0.48244	1.6157	0.01033	0.10978	0.639	0.544	0.339	0.363	0.02569	0.018
GSE2770_IL12_AND_TGFB_VS_IL4_TREATED_ACT_CD4_TCELL_48H_UP	71	https://www.gsea-msigdb.org/gsea/msigdb/human/geneset/GSE2770_IL12_AND_TGFB_VS_IL4_TREATED_ACT_CD4_TCELL_48H_UP	0.45757	1.5545	0.01033	0.13004	0.705	0.577	0.443	0.325	0.039704	0.019
GSE25088_WT_VS_STAT6_KO_MACROPHAGE_UP	64	https://www.gsea-msigdb.org/gsea/msigdb/human/geneset/GSE25088_WT_VS_STAT6_KO_MACROPHAGE_UP	0.46519	1.5458	0.01033	0.13343	0.716	0.516	0.342	0.342	0.042067	0.02
GSE3982_NEUTROPHIL_VS_NKCELL_DN	71	https://www.gsea-msigdb.org/gsea/msigdb/human/geneset/GSE3982_NEUTROPHIL_VS_NKCELL_DN	0.43388	1.4999	0.01033	0.14104	0.76	0.521	0.421	0.305	0.047064	0.022
GSE20484_MCSG_VS_CXCL4_MONOCYTE_DERIVED_MACROPHAGE_DN	77	https://www.gsea-msigdb.org/gsea/msigdb/human/geneset/GSE20484_MCSG_VS_CXCL4_MONOCYTE_DERIVED_MACROPHAGE_DN	0.46659	1.5751	0.01035	0.12495	0.685	0.455	0.291	0.326	0.035877	0.019
GSE7460_CD8_TCELL_VS_CD4_TCELL_ACT_UP	63	https://www.gsea-msigdb.org/gsea/msigdb/human/geneset/GSE7460_CD8_TCELL_VS_CD4_TCELL_ACT_UP	0.42984	1.5578	0.01035	0.12898	0.702	0.524	0.402	0.316	0.039142	0.019
GSE27786_LIN_NEG_VS_NKCELL_DN	83	https://www.gsea-msigdb.org/gsea/msigdb/human/geneset/GSE27786_LIN_NEG_VS_NKCELL_DN	0.42399	1.4826	0.01035	0.14544	0.78	0.398	0.32	0.274	0.050948	0.023
GSE4984_UNTREATED_VS_VEHICLE_CTRL_TREATED_DC_UP	53	https://www.gsea-msigdb.org/gsea/msigdb/human/geneset/GSE4984_UNTREATED_VS_VEHICLE_CTRL_TREATED_DC_UP	0.514	1.6337	0.01037	0.10773	0.622	0.566	0.347	0.373	0.0238	0.017
GSE41176_UNSTIM_VS_ANTI_IGM_STIM_TAK1_KO_BCELL_6H_DN	49	https://www.gsea-msigdb.org/gsea/msigdb/human/geneset/GSE41176_UNSTIM_VS_ANTI_IGM_STIM_TAK1_KO_BCELL_6H_DN	0.42882	1.6652	0.01039	0.097455	0.585	0.694	0.466	0.373	0.017234	0.015
GSE10094_LCMV_VS_LISTERIA_IND_EFF_CD4_TCELL_DN	53	https://www.gsea-msigdb.org/gsea/msigdb/human/geneset/GSE10094_LCMV_VS_LISTERIA_IND_EFF_CD4_TCELL_DN	0.42785	1.6428	0.01039	0.10629	0.608	0.472	0.35	0.309	0.022922	0.017
GSE8685_IL2_STARVED_VS_IL21_ACT_IL2_STARVED_CD4_TCELL_DN	67	https://www.gsea-msigdb.org/gsea/msigdb/human/geneset/GSE8685_IL2_STARVED_VS_IL21_ACT_IL2_STARVED_CD4_TCELL_DN	0.43758	1.6151	0.01039	0.10976	0.64	0.358	0.203	0.288	0.02598	0.018
GSE3720_VD1_VS_VD2_GAMMADELTA_TCELL_WITH_PMA_STIM_DN	75	https://www.gsea-msigdb.org/gsea/msigdb/human/geneset/GSE3720_VD1_VS_VD2_GAMMADELTA_TCELL_WITH_PMA_STIM_DN	0.47533	1.608	0.01039	0.11637	0.65	0.613	0.391	0.378	0.02941	0.018
GSE29615_CTRL_VS_LAIV_FLU_VACCINE_PBMC_DN	44	https://www.gsea-msigdb.org/gsea/msigdb/human/geneset/GSE29615_CTRL_VS_LAIV_FLU_VACCINE_PBMC_DN	0.41157	1.5709	0.01039	0.12588	0.695	0.5	0.42	0.292	0.036759	0.019
GSE44649_WT_VS_MIR155_KO_NAIVE_CD8_TCELL_UP	70	https://www.gsea-msigdb.org/gsea/msigdb/human/geneset/GSE44649_WT_VS_MIR155_KO_NAIVE_CD8_TCELL_UP	0.42613	1.5429	0.01039	0.13304	0.72	0.386	0.258	0.289	0.043156	0.02
GSE19923_WT_VS_HEB_AND_E2A_KO_DP_THYMOCYTE_UP	72	https://www.gsea-msigdb.org/gsea/msigdb/human/geneset/GSE19923_WT_VS_HEB_AND_E2A_KO_DP_THYMOCYTE_UP	0.44481	1.4851	0.01039	0.14576	0.778	0.472	0.415	0.279	0.049797	0.023
GSE11961_MEMORY_BCELL_DAY7_VS_PLASMA_CELL_DAY7_UP	70	https://www.gsea-msigdb.org/gsea/msigdb/human/geneset/GSE11961_MEMORY_BCELL_DAY7_VS_PLASMA_CELL_DAY7_UP	0.42537	1.5186	0.01042	0.13791	0.747	0.471	0.334	0.317	0.04485	0.021
GSE1432_6H_VS_24H_IFNG_MICROGLIA_DN	69	https://www.gsea-msigdb.org/gsea/msigdb/human/geneset/GSE1432_6H_VS_24H_IFNG_MICROGLIA_DN	0.48054	1.5647	0.01044	0.12846	0.697	0.435	0.256	0.327	0.039162	0.019
GSE27786_LSK_VS_MONO_MAC_UP	66	https://www.gsea-msigdb.org/gsea/msigdb/human/geneset/GSE27786_LSK_VS_MONO_MAC_UP	0.47085	1.5027	0.01046	0.14061	0.757	0.591	0.413	0.35	0.047083	0.021
GSE13484_UNSTIM_VS_3H_YF17D_VACCINE_STIM_PBMC_UP	84	https://www.gsea-msigdb.org/gsea/msigdb/human/geneset/GSE13484_UNSTIM_VS_3H_YF17D_VACCINE_STIM_PBMC_UP	0.45872	1.4807	0.01046	0.1465	0.781	0.512	0.415	0.303	0.05098	0.023
GSE5503_LIVER_DC_VS_SPLEEN_DC_ACTIVATED_ALLOGENIC_TCELL_UP	86	https://www.gsea-msigdb.org/gsea/msigdb/human/geneset/GSE5503_LIVER_DC_VS_SPLEEN_DC_ACTIVATED_ALLOGENIC_TCELL_UP	0.38943	1.4904	0.01048	0.14407	0.77	0.465	0.373	0.295	0.049222	0.023
GSE32986_CURDLAN_LOWDOSE_VS_GMCSF_AND_CURDLAN_LOWDOSE_STIM_DC_UP	70	https://www.gsea-msigdb.org/gsea/msigdb/human/geneset/GSE32986_CURDLAN_LOWDOSE_VS_GMCSF_AND_CURDLAN_LOWDOSE_STIM_DC_UP	0.43148	1.4378	0.01048	0.15954	0.811	0.471	0.371	0.299	0.058371	0.022
GSE5589_LPS_VS_LPS_AND_IL10_STIM_IL6_KO_MACROPHAGE_180MIN_UP	82	https://www.gsea-msigdb.org/gsea/msigdb/human/geneset/GSE5589_LPS_VS_LPS_AND_IL10_STIM_IL6_KO_MACROPHAGE_180MIN_UP	0.44957	1.5482	0.0105	0.13343	0.71	0.488	0.359	0.317	0.04269	0.02
GSE34515_CD16_NEG_MONOCYTE_VS_DC_DN	74	https://www.gsea-msigdb.org/gsea/msigdb/human/geneset/GSE34515_CD16_NEG_MONOCYTE_VS_DC_DN	0.44181	1.4939	0.0105	0.14283	0.765	0.486	0.335	0.327	0.048253	0.023
GSE5542_IFNG_VS_IFNA_AND_IFNG_TREATED_EPITHELIAL_CELLS_24H_DN	86	https://www.gsea-msigdb.org/gsea/msigdb/human/geneset/GSE5542_IFNG_VS_IFNA_AND_IFNG_TREATED_EPITHELIAL_CELLS_24H_DN	0.39974	1.474	0.0105	0.14949	0.789	0.477	0.408	0.286	0.053105	0.023
GSE9988_LPS_VS_CTRL_TREATED_MONOCYTE_DN	57	https://www.gsea-msigdb.org/gsea/msigdb/human/geneset/GSE9988_LPS_VS_CTRL_TREATED_MONOCYTE_DN	0.47307	1.5465	0.01053	0.1338	0.715	0.439	0.29	0.314	0.042486	0.02
GSE24634_NAIVE_CD4_TCELL_VS_DAY3_IL4_CONV_TREG_UP	67	https://www.gsea-msigdb.org/gsea/msigdb/human/geneset/GSE24634_NAIVE_CD4_TCELL_VS_DAY3_IL4_CONV_TREG_UP	0.4577	1.6026	0.01055	0.11749	0.653	0.493	0.356	0.32	0.029467	0.018
GSE29949_DC_BRAIN_VS_MONOCYTE_BONE_MARROW_DN	64	https://www.gsea-msigdb.org/gsea/msigdb/human/geneset/GSE29949_DC_BRAIN_VS_MONOCYTE_BONE_MARROW_DN	0.43044	1.5906	0.01055	0.12308	0.671	0.547	0.411	0.325	0.034394	0.019
GSE14000_UNSTIM_VS_16H_LPS_DC_UP	72	https://www.gsea-msigdb.org/gsea/msigdb/human/geneset/GSE14000_UNSTIM_VS_16H_LPS_DC_UP	0.45656	1.5433	0.01057	0.13295	0.719	0.514	0.395	0.314	0.043096	0.02
GSE11961_MEMORY_BCELL_DAY40_VS_GERMINAL_CENTER_BCELL_DAY40_DN	72	https://www.gsea-msigdb.org/gsea/msigdb/human/geneset/GSE11961_MEMORY_BCELL_DAY40_VS_GERMINAL_CENTER_BCELL_DAY40_DN	0.43036	1.4967	0.01057	0.14122	0.763	0.333	0.237	0.257	0.046826	0.021
GSE17721_CTRL_VS_GARDIQUIMOD_12H_BMDC_UP	74	https://www.gsea-msigdb.org/gsea/msigdb/human/geneset/GSE17721_CTRL_VS_GARDIQUIMOD_12H_BMDC_UP	0.45679	1.5715	0.01059	0.12583	0.695	0.622	0.424	0.362	0.036442	0.019
GSE39820_TGFBETA1_VS_TGFBETA3_IN_IL6_IL23A_TREATED_CD4_TCELL_DN	61	https://www.gsea-msigdb.org/gsea/msigdb/human/geneset/GSE39820_TGFBETA1_VS_TGFBETA3_IN_IL6_IL23A_TREATED_CD4_TCELL_DN	0.43161	1.5774	0.01062	0.12472	0.682	0.508	0.351	0.333	0.035466	0.019
GSE25890_CTRL_VS_IL33_IL7_TREATED_NUOCYTES_UP	52	https://www.gsea-msigdb.org/gsea/msigdb/human/geneset/GSE25890_CTRL_VS_IL33_IL7_TREATED_NUOCYTES_UP	0.42011	1.5838	0.01073	0.1241	0.678	0.385	0.301	0.271	0.036122	0.019
GSE13946_CTRL_VS_DSS_COLITIS_GD_TCELL_FROM_COLON_DN	51	https://www.gsea-msigdb.org/gsea/msigdb/human/geneset/GSE13946_CTRL_VS_DSS_COLITIS_GD_TCELL_FROM_COLON_DN	0.46655	1.516	0.012	0.13832	0.747	0.275	0.185	0.225	0.045552	0.021
GSE11961_MARGINAL_ZONE_BCELL_VS_MEMORY_BCELL_DAY7_DN	49	https://www.gsea-msigdb.org/gsea/msigdb/human/geneset/GSE11961_MARGINAL_ZONE_BCELL_VS_MEMORY_BCELL_DAY7_DN	0.39502	1.4948	0.01202	0.14254	0.764	0.612	0.465	0.33	0.047764	0.022
GSE5589_LPS_VS_LPS_AND_IL6_STIM_MACROPHAGE_45MIN_UP	78	https://www.gsea-msigdb.org/gsea/msigdb/human/geneset/GSE5589_LPS_VS_LPS_AND_IL6_STIM_MACROPHAGE_45MIN_UP	0.42657	1.5234	0.0121	0.13807	0.742	0.436	0.321	0.299	0.045065	0.021
GSE46606_UNSTIM_VS_CD40L_IL2_IL5_3DAY_STIMULATED_IRF4_KO_BCELL_UP	39	https://www.gsea-msigdb.org/gsea/msigdb/human/geneset/GSE46606_UNSTIM_VS_CD40L_IL2_IL5_3DAY_STIMULATED_IRF4_KO_BCELL_UP	0.46095	1.65	0.01215	0.10474	0.603	0.615	0.423	0.357	0.020984	0.018
GSE18791_UNSTIM_VS_NEWCATSLE_VIRUS_DC_1H_UP	33	https://www.gsea-msigdb.org/gsea/msigdb/human/geneset/GSE18791_UNSTIM_VS_NEWCATSLE_VIRUS_DC_1H_UP	0.48763	1.7057	0.01219	0.091796	0.5	0.727	0.414	0.428	0.0045355	0.015
GSE40274_CTRL_VS_SATB1_TRANSDUCED_ACTIVATED_CD4_TCELL_UP	59	https://www.gsea-msigdb.org/gsea/msigdb/human/geneset/GSE40274_CTRL_VS_SATB1_TRANSDUCED_ACTIVATED_CD4_TCELL_UP	0.44783	1.5221	0.01219	0.13702	0.742	0.424	0.272	0.311	0.044626	0.021
GSE14308_TH1_VS_TH17_DN	75	https://www.gsea-msigdb.org/gsea/msigdb/human/geneset/GSE14308_TH1_VS_TH17_DN	0.42463	1.4571	0.01219	0.15344	0.803	0.427	0.337	0.286	0.055097	0.022
GSE21670_TGFB_VS_IL6_TREATED_CD4_TCELL_UP	56	https://www.gsea-msigdb.org/gsea/msigdb/human/geneset/GSE21670_TGFB_VS_IL6_TREATED_CD4_TCELL_UP	0.41001	1.5457	0.01222	0.1331	0.716	0.482	0.336	0.323	0.041902	0.02
GSE42021_TREG_VS_TCONV_PLN_DN	72	https://www.gsea-msigdb.org/gsea/msigdb/human/geneset/GSE42021_TREG_VS_TCONV_PLN_DN	0.44042	1.5098	0.01225	0.13807	0.751	0.583	0.453	0.323	0.044625	0.021
GSE13738_RESTING_VS_BYSTANDER_ACTIVATED_CD4_TCELL_UP	54	https://www.gsea-msigdb.org/gsea/msigdb/human/geneset/GSE13738_RESTING_VS_BYSTANDER_ACTIVATED_CD4_TCELL_UP	0.46227	1.5493	0.01227	0.13297	0.708	0.37	0.238	0.284	0.04146	0.02
GSE3982_BASOPHIL_VS_NKCELL_DN	68	https://www.gsea-msigdb.org/gsea/msigdb/human/geneset/GSE3982_BASOPHIL_VS_NKCELL_DN	0.4066	1.5058	0.01227	0.14002	0.755	0.515	0.414	0.305	0.046258	0.02
GSE17721_0.5H_VS_24H_GARDIQUIMOD_BMDC_UP	73	https://www.gsea-msigdb.org/gsea/msigdb/human/geneset/GSE17721_0.5H_VS_24H_GARDIQUIMOD_BMDC_UP	0.43595	1.4864	0.01227	0.14543	0.776	0.466	0.359	0.302	0.049524	0.023
GSE360_T_GONDII_VS_B_MALAYI_HIGH_DOSE_MAC_DN	69	https://www.gsea-msigdb.org/gsea/msigdb/human/geneset/GSE360_T_GONDII_VS_B_MALAYI_HIGH_DOSE_MAC_DN	0.47934	1.7475	0.0123	0.089457	0.428	0.594	0.343	0.395	0	0.015
GSE9006_HEALTHY_VS_TYPE_1_DIABETES_PBMC_4MONTH_POST_DX_DN	67	https://www.gsea-msigdb.org/gsea/msigdb/human/geneset/GSE9006_HEALTHY_VS_TYPE_1_DIABETES_PBMC_4MONTH_POST_DX_DN	0.45957	1.5969	0.0123	0.11943	0.662	0.493	0.333	0.332	0.031831	0.019
GSE12963_UNINF_VS_ENV_AND_NEF_DEFICIENT_HIV1_INF_CD4_TCELL_UP	47	https://www.gsea-msigdb.org/gsea/msigdb/human/geneset/GSE12963_UNINF_VS_ENV_AND_NEF_DEFICIENT_HIV1_INF_CD4_TCELL_UP	0.45384	1.5422	0.0123	0.13314	0.72	0.511	0.356	0.331	0.043121	0.02
GSE43955_1H_VS_10H_ACT_CD4_TCELL_WITH_TGFB_IL6_UP	79	https://www.gsea-msigdb.org/gsea/msigdb/human/geneset/GSE43955_1H_VS_10H_ACT_CD4_TCELL_WITH_TGFB_IL6_UP	0.42417	1.5221	0.0123	0.13719	0.742	0.443	0.363	0.286	0.044698	0.021
GSE2585_CTEC_VS_THYMIC_MACROPHAGE_DN	66	https://www.gsea-msigdb.org/gsea/msigdb/human/geneset/GSE2585_CTEC_VS_THYMIC_MACROPHAGE_DN	0.44049	1.4206	0.0123	0.16751	0.822	0.47	0.333	0.316	0.062931	0.025
GSE13738_RESTING_VS_TCR_ACTIVATED_CD4_TCELL_UP	53	https://www.gsea-msigdb.org/gsea/msigdb/human/geneset/GSE13738_RESTING_VS_TCR_ACTIVATED_CD4_TCELL_UP	0.43712	1.609	0.01232	0.11621	0.649	0.472	0.304	0.331	0.028664	0.018
GSE18893_CTRL_VS_TNF_TREATED_TCONV_24H_DN	65	https://www.gsea-msigdb.org/gsea/msigdb/human/geneset/GSE18893_CTRL_VS_TNF_TREATED_TCONV_24H_DN	0.42406	1.4755	0.01232	0.14952	0.787	0.462	0.349	0.303	0.053174	0.023
GSE24210_RESTING_TREG_VS_TCONV_UP	65	https://www.gsea-msigdb.org/gsea/msigdb/human/geneset/GSE24210_RESTING_TREG_VS_TCONV_UP	0.45692	1.5584	0.01235	0.12962	0.702	0.523	0.375	0.33	0.039497	0.019
GSE10240_CTRL_VS_IL17_AND_IL22_STIM_PRIMARY_BRONCHIAL_EPITHELIAL_CELLS_DN	76	https://www.gsea-msigdb.org/gsea/msigdb/human/geneset/GSE10240_CTRL_VS_IL17_AND_IL22_STIM_PRIMARY_BRONCHIAL_EPITHELIAL_CELLS_DN	0.43171	1.5297	0.01237	0.13728	0.734	0.474	0.36	0.306	0.045594	0.021
NAKAYA_PBMC_FLUARIX_FLUVIRIN_AGE_18_50YO_CORRELATED_WITH_HAI_28DY_RESPONSE_AT_3DY_POSITIVE	153	https://www.gsea-msigdb.org/gsea/msigdb/human/geneset/NAKAYA_PBMC_FLUARIX_FLUVIRIN_AGE_18_50YO_CORRELATED_WITH_HAI_28DY_RESPONSE_AT_3DY_POSITIVE	0.42198	1.5227	0.01237	0.1376	0.742	0.497	0.419	0.295	0.044692	0.021
GSE7831_CPG_VS_INFLUENZA_STIM_PDC_4H_UP	66	https://www.gsea-msigdb.org/gsea/msigdb/human/geneset/GSE7831_CPG_VS_INFLUENZA_STIM_PDC_4H_UP	0.43707	1.5021	0.01237	0.1407	0.757	0.606	0.441	0.342	0.047055	0.022
GSE15624_3H_VS_6H_HALOFUGINONE_TREATED_CD4_TCELL_DN	45	https://www.gsea-msigdb.org/gsea/msigdb/human/geneset/GSE15624_3H_VS_6H_HALOFUGINONE_TREATED_CD4_TCELL_DN	0.45595	1.4587	0.0124	0.15334	0.802	0.378	0.275	0.276	0.054867	0.022
GSE43957_UNTREATED_VS_NACL_TREATED_ANTI_CD3_CD28_STIM_CD4_TCELL_UP	67	https://www.gsea-msigdb.org/gsea/msigdb/human/geneset/GSE43957_UNTREATED_VS_NACL_TREATED_ANTI_CD3_CD28_STIM_CD4_TCELL_UP	0.39295	1.4564	0.0124	0.15322	0.803	0.463	0.379	0.29	0.055343	0.022
GSE23925_LIGHT_ZONE_VS_DARK_ZONE_BCELL_DN	71	https://www.gsea-msigdb.org/gsea/msigdb/human/geneset/GSE23925_LIGHT_ZONE_VS_DARK_ZONE_BCELL_DN	0.41459	1.5418	0.01242	0.13314	0.721	0.479	0.383	0.298	0.043822	0.02
GSE2128_C57BL6_VS_NOD_THYMOCYTE_DN	76	https://www.gsea-msigdb.org/gsea/msigdb/human/geneset/GSE2128_C57BL6_VS_NOD_THYMOCYTE_DN	0.40838	1.5417	0.01245	0.13298	0.721	0.395	0.274	0.29	0.04374	0.02
GSE7852_LN_VS_THYMUS_TCONV_UP	56	https://www.gsea-msigdb.org/gsea/msigdb/human/geneset/GSE7852_LN_VS_THYMUS_TCONV_UP	0.4046	1.5263	0.01245	0.13819	0.739	0.679	0.497	0.344	0.045935	0.021
GSE13484_3H_UNSTIM_VS_YF17D_VACCINE_STIM_PBMC_UP	70	https://www.gsea-msigdb.org/gsea/msigdb/human/geneset/GSE13484_3H_UNSTIM_VS_YF17D_VACCINE_STIM_PBMC_UP	0.43727	1.4502	0.01245	0.15618	0.807	0.343	0.298	0.243	0.05727	0.022
GSE21927_EL4_VS_MCA203_TUMOR_MONOCYTES_DN	58	https://www.gsea-msigdb.org/gsea/msigdb/human/geneset/GSE21927_EL4_VS_MCA203_TUMOR_MONOCYTES_DN	0.43844	1.5991	0.01247	0.11744	0.658	0.259	0.163	0.218	0.030687	0.019
GSE10325_CD4_TCELL_VS_LUPUS_CD4_TCELL_UP	78	https://www.gsea-msigdb.org/gsea/msigdb/human/geneset/GSE10325_CD4_TCELL_VS_LUPUS_CD4_TCELL_UP	0.44616	1.5902	0.01247	0.12316	0.671	0.359	0.203	0.289	0.034726	0.019
GSE22886_NAIVE_CD8_TCELL_VS_DC_UP	68	https://www.gsea-msigdb.org/gsea/msigdb/human/geneset/GSE22886_NAIVE_CD8_TCELL_VS_DC_UP	0.50581	1.5871	0.01247	0.12249	0.673	0.441	0.232	0.342	0.035761	0.019
GSE4142_GC_BCELL_VS_MEMORY_BCELL_UP	73	https://www.gsea-msigdb.org/gsea/msigdb/human/geneset/GSE4142_GC_BCELL_VS_MEMORY_BCELL_UP	0.41877	1.5342	0.01253	0.13621	0.73	0.548	0.401	0.332	0.04573	0.021
GSE360_CTRL_VS_T_GONDII_MAC_UP	75	https://www.gsea-msigdb.org/gsea/msigdb/human/geneset/GSE360_CTRL_VS_T_GONDII_MAC_UP	0.43954	1.5062	0.01255	0.14023	0.755	0.373	0.274	0.274	0.04619	0.021
GSE9946_MATURE_STIMULATORY_VS_LISTERIA_INF_MATURE_DC_UP	42	https://www.gsea-msigdb.org/gsea/msigdb/human/geneset/GSE9946_MATURE_STIMULATORY_VS_LISTERIA_INF_MATURE_DC_UP	0.4767	1.4869	0.01255	0.14555	0.776	0.524	0.341	0.347	0.049475	0.023
GSE36888_UNTREATED_VS_IL2_TREATED_STAT5_AB_KNOCKIN_TCELL_17H_DN	73	https://www.gsea-msigdb.org/gsea/msigdb/human/geneset/GSE36888_UNTREATED_VS_IL2_TREATED_STAT5_AB_KNOCKIN_TCELL_17H_DN	0.45005	1.5345	0.01258	0.13632	0.73	0.466	0.356	0.303	0.045895	0.021
OCONNOR_PBMC_MENVEO_ACWYVAX_AGE_30_70YO_7DY_AFTER_SECOND_DOSE_VS_7DY_AFTER_FIRST_DOSE_UP	58	https://www.gsea-msigdb.org/gsea/msigdb/human/geneset/OCONNOR_PBMC_MENVEO_ACWYVAX_AGE_30_70YO_7DY_AFTER_SECOND_DOSE_VS_7DY_AFTER_FIRST_DOSE_UP	0.47726	1.5024	0.01258	0.14067	0.757	0.397	0.237	0.305	0.046953	0.022
GSE17721_POLYIC_VS_CPG_16H_BMDC_UP	80	https://www.gsea-msigdb.org/gsea/msigdb/human/geneset/GSE17721_POLYIC_VS_CPG_16H_BMDC_UP	0.42049	1.4745	0.01258	0.14993	0.789	0.412	0.305	0.29	0.053435	0.023
GSE46606_IRF4MID_VS_WT_CD40L_IL2_IL5_DAY1_STIMULATED_BCELL_UP	57	https://www.gsea-msigdb.org/gsea/msigdb/human/geneset/GSE46606_IRF4MID_VS_WT_CD40L_IL2_IL5_DAY1_STIMULATED_BCELL_UP	0.41158	1.4734	0.0126	0.14958	0.789	0.386	0.279	0.28	0.052864	0.023
GSE557_WT_VS_I_AB_KO_DC_UP	72	https://www.gsea-msigdb.org/gsea/msigdb/human/geneset/GSE557_WT_VS_I_AB_KO_DC_UP	0.50156	1.5736	0.01266	0.12549	0.69	0.472	0.247	0.359	0.036601	0.019
GSE5589_LPS_VS_LPS_AND_IL10_STIM_IL10_KO_MACROPHAGE_180MIN_DN	63	https://www.gsea-msigdb.org/gsea/msigdb/human/geneset/GSE5589_LPS_VS_LPS_AND_IL10_STIM_IL10_KO_MACROPHAGE_180MIN_DN	0.41961	1.5429	0.01269	0.13329	0.72	0.54	0.423	0.314	0.043239	0.02
GSE17721_CTRL_VS_PAM3CSK4_12H_BMDC_UP	75	https://www.gsea-msigdb.org/gsea/msigdb/human/geneset/GSE17721_CTRL_VS_PAM3CSK4_12H_BMDC_UP	0.44959	1.5168	0.01269	0.13802	0.747	0.533	0.407	0.32	0.044847	0.021
GSE31082_DP_VS_CD4_SP_THYMOCYTE_DN	62	https://www.gsea-msigdb.org/gsea/msigdb/human/geneset/GSE31082_DP_VS_CD4_SP_THYMOCYTE_DN	0.4337	1.4988	0.01271	0.14128	0.76	0.516	0.442	0.291	0.046919	0.022
GSE14308_TH1_VS_NAIVE_CD4_TCELL_DN	68	https://www.gsea-msigdb.org/gsea/msigdb/human/geneset/GSE14308_TH1_VS_NAIVE_CD4_TCELL_DN	0.42873	1.4766	0.01274	0.14868	0.787	0.5	0.375	0.316	0.052438	0.023
GSE28237_FOLLICULAR_VS_LATE_GC_BCELL_UP	62	https://www.gsea-msigdb.org/gsea/msigdb/human/geneset/GSE28237_FOLLICULAR_VS_LATE_GC_BCELL_UP	0.3712	1.5236	0.01378	0.13829	0.742	0.306	0.223	0.24	0.045213	0.021
GSE32986_UNSTIM_VS_GMCSF_AND_CURDLAN_HIGHDOSE_STIM_DC_DN	69	https://www.gsea-msigdb.org/gsea/msigdb/human/geneset/GSE32986_UNSTIM_VS_GMCSF_AND_CURDLAN_HIGHDOSE_STIM_DC_DN	0.52612	1.7041	0.01406	0.090611	0.502	0.551	0.282	0.4	0.0088134	0.014
GSE3982_NKCELL_VS_TH2_UP	57	https://www.gsea-msigdb.org/gsea/msigdb/human/geneset/GSE3982_NKCELL_VS_TH2_UP	0.39985	1.4786	0.01406	0.14806	0.783	0.579	0.462	0.314	0.051679	0.023
GSE13547_CTRL_VS_ANTI_IGM_STIM_BCELL_2H_DN	61	https://www.gsea-msigdb.org/gsea/msigdb/human/geneset/GSE13547_CTRL_VS_ANTI_IGM_STIM_BCELL_2H_DN	0.38117	1.4328	0.01406	0.1607	0.816	0.656	0.51	0.324	0.059684	0.023
GSE12392_WT_VS_IFNB_KO_CD8A_NEG_SPLEEN_DC_DN	71	https://www.gsea-msigdb.org/gsea/msigdb/human/geneset/GSE12392_WT_VS_IFNB_KO_CD8A_NEG_SPLEEN_DC_DN	0.40257	1.4634	0.01409	0.15203	0.798	0.437	0.368	0.279	0.054215	0.023
GSE9988_LPS_VS_LOW_LPS_MONOCYTE_DN	49	https://www.gsea-msigdb.org/gsea/msigdb/human/geneset/GSE9988_LPS_VS_LOW_LPS_MONOCYTE_DN	0.42116	1.6016	0.01417	0.11736	0.655	0.551	0.403	0.331	0.029858	0.018
GSE36826_WT_VS_IL1R_KO_SKIN_UP	67	https://www.gsea-msigdb.org/gsea/msigdb/human/geneset/GSE36826_WT_VS_IL1R_KO_SKIN_UP	0.43331	1.5819	0.01423	0.12286	0.678	0.463	0.327	0.314	0.035804	0.019
GSE32423_CTRL_VS_IL7_MEMORY_CD8_TCELL_UP	55	https://www.gsea-msigdb.org/gsea/msigdb/human/geneset/GSE32423_CTRL_VS_IL7_MEMORY_CD8_TCELL_UP	0.37954	1.5173	0.01426	0.13805	0.747	0.6	0.462	0.325	0.044875	0.021
GSE17721_CTRL_VS_PAM3CSK4_24H_BMDC_UP	74	https://www.gsea-msigdb.org/gsea/msigdb/human/geneset/GSE17721_CTRL_VS_PAM3CSK4_24H_BMDC_UP	0.41449	1.5051	0.01426	0.14011	0.757	0.5	0.385	0.311	0.046775	0.02
GSE41867_LCMV_ARMSTRONG_VS_CLONE13_DAY15_EFFECTOR_CD8_TCELL_DN	50	https://www.gsea-msigdb.org/gsea/msigdb/human/geneset/GSE41867_LCMV_ARMSTRONG_VS_CLONE13_DAY15_EFFECTOR_CD8_TCELL_DN	0.45497	1.5858	0.01429	0.12338	0.677	0.68	0.429	0.391	0.035814	0.019
GSE7460_FOXP3_MUT_VS_WT_ACT_WITH_TGFB_TCONV_DN	51	https://www.gsea-msigdb.org/gsea/msigdb/human/geneset/GSE7460_FOXP3_MUT_VS_WT_ACT_WITH_TGFB_TCONV_DN	0.48064	1.5206	0.01429	0.13741	0.746	0.373	0.185	0.306	0.044983	0.021
GSE36476_YOUNG_VS_OLD_DONOR_MEMORY_CD4_TCELL_16H_TSST_ACT_DN	67	https://www.gsea-msigdb.org/gsea/msigdb/human/geneset/GSE36476_YOUNG_VS_OLD_DONOR_MEMORY_CD4_TCELL_16H_TSST_ACT_DN	0.4302	1.5583	0.01431	0.12911	0.702	0.597	0.41	0.356	0.039325	0.019
GSE6259_FLT3L_INDUCED_DEC205_POS_DC_VS_CD8_TCELL_UP	48	https://www.gsea-msigdb.org/gsea/msigdb/human/geneset/GSE6259_FLT3L_INDUCED_DEC205_POS_DC_VS_CD8_TCELL_UP	0.47377	1.6751	0.01434	0.094331	0.567	0.458	0.264	0.34	0.014237	0.015
GSE27859_CD11C_INT_F480_HI_MACROPHAGE_VS_CD11C_ING_F480_INT_DC_DN	69	https://www.gsea-msigdb.org/gsea/msigdb/human/geneset/GSE27859_CD11C_INT_F480_HI_MACROPHAGE_VS_CD11C_ING_F480_INT_DC_DN	0.48274	1.6345	0.01434	0.10802	0.62	0.449	0.24	0.345	0.023974	0.017
GSE28737_BCL6_HET_VS_BCL6_KO_MARGINAL_ZONE_BCELL_DN	84	https://www.gsea-msigdb.org/gsea/msigdb/human/geneset/GSE28737_BCL6_HET_VS_BCL6_KO_MARGINAL_ZONE_BCELL_DN	0.44343	1.5761	0.01434	0.12541	0.683	0.274	0.21	0.219	0.035415	0.019
GSE360_CTRL_VS_M_TUBERCULOSIS_DC_UP	77	https://www.gsea-msigdb.org/gsea/msigdb/human/geneset/GSE360_CTRL_VS_M_TUBERCULOSIS_DC_UP	0.46681	1.5393	0.01434	0.13459	0.723	0.532	0.35	0.35	0.045061	0.021
GSE18281_CORTEX_VS_MEDULLA_THYMUS_DN	60	https://www.gsea-msigdb.org/gsea/msigdb/human/geneset/GSE18281_CORTEX_VS_MEDULLA_THYMUS_DN	0.43596	1.5294	0.01434	0.13723	0.734	0.683	0.455	0.376	0.045436	0.021
GSE22611_UNSTIM_VS_2H_MDP_STIM_MUTANT_NOD2_TRANSDUCED_HEK293T_CELL_UP	68	https://www.gsea-msigdb.org/gsea/msigdb/human/geneset/GSE22611_UNSTIM_VS_2H_MDP_STIM_MUTANT_NOD2_TRANSDUCED_HEK293T_CELL_UP	0.40671	1.5107	0.01434	0.13835	0.751	0.368	0.325	0.251	0.044819	0.021
GSE14908_RESTING_VS_HDM_STIM_CD4_TCELL_NONATOPIC_PATIENT_UP	68	https://www.gsea-msigdb.org/gsea/msigdb/human/geneset/GSE14908_RESTING_VS_HDM_STIM_CD4_TCELL_NONATOPIC_PATIENT_UP	0.42865	1.4983	0.01434	0.14097	0.76	0.515	0.394	0.315	0.046746	0.021
GSE7852_LN_VS_FAT_TCONV_UP	60	https://www.gsea-msigdb.org/gsea/msigdb/human/geneset/GSE7852_LN_VS_FAT_TCONV_UP	0.48731	1.5684	0.01437	0.12644	0.696	0.5	0.372	0.317	0.037379	0.019
GSE7460_CTRL_VS_TGFB_TREATED_ACT_FOXP3_HET_TCONV_DN	74	https://www.gsea-msigdb.org/gsea/msigdb/human/geneset/GSE7460_CTRL_VS_TGFB_TREATED_ACT_FOXP3_HET_TCONV_DN	0.42333	1.5225	0.01437	0.13741	0.742	0.581	0.42	0.341	0.044547	0.021
GSE29618_PRE_VS_DAY7_POST_TIV_FLU_VACCINE_PDC_UP	65	https://www.gsea-msigdb.org/gsea/msigdb/human/geneset/GSE29618_PRE_VS_DAY7_POST_TIV_FLU_VACCINE_PDC_UP	0.38528	1.5159	0.01437	0.13824	0.747	0.446	0.347	0.294	0.045482	0.021
GSE22432_CONVENTIONAL_CDC_VS_PLASMACYTOID_PDC_DN	69	https://www.gsea-msigdb.org/gsea/msigdb/human/geneset/GSE22432_CONVENTIONAL_CDC_VS_PLASMACYTOID_PDC_DN	0.43522	1.5149	0.01437	0.13795	0.748	0.478	0.317	0.33	0.045986	0.021
GSE15659_TREG_VS_TCONV_UP	49	https://www.gsea-msigdb.org/gsea/msigdb/human/geneset/GSE15659_TREG_VS_TCONV_UP	0.42025	1.5647	0.0144	0.12826	0.697	0.531	0.409	0.316	0.039072	0.019
GSE21360_NAIVE_VS_TERTIARY_MEMORY_CD8_TCELL_DN	80	https://www.gsea-msigdb.org/gsea/msigdb/human/geneset/GSE21360_NAIVE_VS_TERTIARY_MEMORY_CD8_TCELL_DN	0.45118	1.5254	0.0144	0.13779	0.74	0.6	0.419	0.353	0.04554	0.021
GSE20500_CTRL_VS_RARA_ANTAGONIST_TREATED_CD4_TCELL_DN	75	https://www.gsea-msigdb.org/gsea/msigdb/human/geneset/GSE20500_CTRL_VS_RARA_ANTAGONIST_TREATED_CD4_TCELL_DN	0.42511	1.5122	0.0144	0.13795	0.75	0.413	0.34	0.276	0.045111	0.021
GSE27859_MACROPHAGE_VS_DC_DN	48	https://www.gsea-msigdb.org/gsea/msigdb/human/geneset/GSE27859_MACROPHAGE_VS_DC_DN	0.43846	1.618	0.01443	0.1122	0.638	0.5	0.368	0.318	0.025793	0.018
GSE21546_WT_VS_ELK1_KO_DP_THYMOCYTES_UP	56	https://www.gsea-msigdb.org/gsea/msigdb/human/geneset/GSE21546_WT_VS_ELK1_KO_DP_THYMOCYTES_UP	0.43314	1.5677	0.01443	0.12595	0.696	0.679	0.487	0.351	0.037722	0.019
GSE21380_TFH_VS_GERMINAL_CENTER_TFH_CD4_TCELL_UP	69	https://www.gsea-msigdb.org/gsea/msigdb/human/geneset/GSE21380_TFH_VS_GERMINAL_CENTER_TFH_CD4_TCELL_UP	0.41644	1.5042	0.01443	0.14037	0.757	0.493	0.373	0.312	0.046856	0.02
GSE21927_SPLEEN_VS_TUMOR_MONOCYTE_BALBC_DN	55	https://www.gsea-msigdb.org/gsea/msigdb/human/geneset/GSE21927_SPLEEN_VS_TUMOR_MONOCYTE_BALBC_DN	0.43597	1.5233	0.01446	0.13793	0.742	0.345	0.209	0.276	0.044991	0.021
GSE9037_CTRL_VS_LPS_4H_STIM_IRAK4_KO_BMDM_UP	51	https://www.gsea-msigdb.org/gsea/msigdb/human/geneset/GSE9037_CTRL_VS_LPS_4H_STIM_IRAK4_KO_BMDM_UP	0.44032	1.4598	0.01449	0.1525	0.799	0.51	0.415	0.301	0.053951	0.022
GSE14413_UNSTIM_VS_IFNB_STIM_L929_CELLS_DN	32	https://www.gsea-msigdb.org/gsea/msigdb/human/geneset/GSE14413_UNSTIM_VS_IFNB_STIM_L929_CELLS_DN	0.46674	1.6918	0.01452	0.091117	0.53	0.469	0.315	0.323	0.012174	0.014
GSE13173_UNTREATED_VS_IL12_TREATED_ACT_CD8_TCELL_UP	37	https://www.gsea-msigdb.org/gsea/msigdb/human/geneset/GSE13173_UNTREATED_VS_IL12_TREATED_ACT_CD8_TCELL_UP	0.43504	1.5744	0.01452	0.12497	0.685	0.351	0.231	0.272	0.035609	0.019
GSE3982_EFF_MEMORY_CD4_TCELL_VS_TH1_UP	71	https://www.gsea-msigdb.org/gsea/msigdb/human/geneset/GSE3982_EFF_MEMORY_CD4_TCELL_VS_TH1_UP	0.39997	1.5302	0.01452	0.13779	0.733	0.592	0.451	0.328	0.045381	0.021
GSE2770_IL12_ACT_VS_ACT_CD4_TCELL_48H_UP	60	https://www.gsea-msigdb.org/gsea/msigdb/human/geneset/GSE2770_IL12_ACT_VS_ACT_CD4_TCELL_48H_UP	0.46948	1.5158	0.01452	0.13816	0.747	0.5	0.346	0.33	0.045775	0.021
GSE13411_NAIVE_VS_MEMORY_BCELL_DN	66	https://www.gsea-msigdb.org/gsea/msigdb/human/geneset/GSE13411_NAIVE_VS_MEMORY_BCELL_DN	0.44786	1.5116	0.01452	0.13807	0.75	0.394	0.359	0.255	0.045083	0.021
GSE15330_HSC_VS_MEGAKARYOCYTE_ERYTHROID_PROGENITOR_UP	47	https://www.gsea-msigdb.org/gsea/msigdb/human/geneset/GSE15330_HSC_VS_MEGAKARYOCYTE_ERYTHROID_PROGENITOR_UP	0.4561	1.5101	0.01452	0.1385	0.751	0.617	0.446	0.344	0.044885	0.021
GSE6269_HEALTHY_VS_FLU_INF_PBMC_UP	59	https://www.gsea-msigdb.org/gsea/msigdb/human/geneset/GSE6269_HEALTHY_VS_FLU_INF_PBMC_UP	0.45961	1.5315	0.01455	0.13761	0.732	0.424	0.247	0.322	0.045752	0.021
GSE22342_CD11C_HIGH_VS_LOW_DECIDUAL_MACROPHAGES_UP	70	https://www.gsea-msigdb.org/gsea/msigdb/human/geneset/GSE22342_CD11C_HIGH_VS_LOW_DECIDUAL_MACROPHAGES_UP	0.43872	1.5619	0.01458	0.12922	0.698	0.386	0.329	0.262	0.039275	0.019
GSE12003_MIR223_KO_VS_WT_BM_PROGENITOR_8D_CULTURE_DN	52	https://www.gsea-msigdb.org/gsea/msigdb/human/geneset/GSE12003_MIR223_KO_VS_WT_BM_PROGENITOR_8D_CULTURE_DN	0.44196	1.5439	0.01464	0.13298	0.718	0.481	0.304	0.337	0.041918	0.019
GSE17721_CTRL_VS_GARDIQUIMOD_4H_BMDC_UP	79	https://www.gsea-msigdb.org/gsea/msigdb/human/geneset/GSE17721_CTRL_VS_GARDIQUIMOD_4H_BMDC_UP	0.45752	1.5129	0.01464	0.13787	0.75	0.506	0.365	0.325	0.045214	0.021
GSE10500_ARTHRITIC_SYNOVIAL_FLUID_VS_HEALTHY_MACROPHAGE_DN	44	https://www.gsea-msigdb.org/gsea/msigdb/human/geneset/GSE10500_ARTHRITIC_SYNOVIAL_FLUID_VS_HEALTHY_MACROPHAGE_DN	0.43715	1.5069	0.01464	0.13953	0.754	0.409	0.321	0.28	0.045741	0.021
GSE24210_TCONV_VS_TREG_DN	71	https://www.gsea-msigdb.org/gsea/msigdb/human/geneset/GSE24210_TCONV_VS_TREG_DN	0.41325	1.4873	0.01464	0.14531	0.773	0.465	0.353	0.304	0.049337	0.023
GSE46606_DAY1_VS_DAY3_CD40L_IL2_IL5_STIMULATED_IRF4HIGH_BCELL_UP	67	https://www.gsea-msigdb.org/gsea/msigdb/human/geneset/GSE46606_DAY1_VS_DAY3_CD40L_IL2_IL5_STIMULATED_IRF4HIGH_BCELL_UP	0.43433	1.4158	0.01464	0.16844	0.824	0.448	0.368	0.286	0.065011	0.025
GSE36078_UNTREATED_VS_AD5_INF_MOUSE_LUNG_DC_UP	56	https://www.gsea-msigdb.org/gsea/msigdb/human/geneset/GSE36078_UNTREATED_VS_AD5_INF_MOUSE_LUNG_DC_UP	0.42117	1.6112	0.01474	0.11375	0.647	0.446	0.296	0.317	0.027859	0.018
GSE16385_ROSIGLITAZONE_IL4_VS_ROSIGLITAZONE_ALONE_STIM_MACROPHAGE_UP	71	https://www.gsea-msigdb.org/gsea/msigdb/human/geneset/GSE16385_ROSIGLITAZONE_IL4_VS_ROSIGLITAZONE_ALONE_STIM_MACROPHAGE_UP	0.39428	1.5877	0.01474	0.12348	0.671	0.549	0.415	0.325	0.035328	0.019
GSE3982_EOSINOPHIL_VS_NKCELL_DN	69	https://www.gsea-msigdb.org/gsea/msigdb/human/geneset/GSE3982_EOSINOPHIL_VS_NKCELL_DN	0.42918	1.4699	0.01474	0.15042	0.791	0.333	0.222	0.262	0.053911	0.023
GSE13229_MATURE_VS_INTMATURE_NKCELL_DN	67	https://www.gsea-msigdb.org/gsea/msigdb/human/geneset/GSE13229_MATURE_VS_INTMATURE_NKCELL_DN	0.44545	1.4606	0.01477	0.15279	0.799	0.418	0.357	0.271	0.0544	0.023
GSE45365_NK_CELL_VS_CD11B_DC_UP	55	https://www.gsea-msigdb.org/gsea/msigdb/human/geneset/GSE45365_NK_CELL_VS_CD11B_DC_UP	0.42266	1.5962	0.0148	0.11923	0.662	0.618	0.433	0.354	0.032907	0.019
GSE3982_EFF_MEMORY_CD4_TCELL_VS_NKCELL_DN	61	https://www.gsea-msigdb.org/gsea/msigdb/human/geneset/GSE3982_EFF_MEMORY_CD4_TCELL_VS_NKCELL_DN	0.43163	1.5624	0.0148	0.12916	0.698	0.557	0.397	0.339	0.03869	0.019
GSE3691_IFN_PRODUCING_KILLER_DC_VS_PLASMACYTOID_DC_SPLEEN_UP	71	https://www.gsea-msigdb.org/gsea/msigdb/human/geneset/GSE3691_IFN_PRODUCING_KILLER_DC_VS_PLASMACYTOID_DC_SPLEEN_UP	0.45319	1.5716	0.01496	0.12611	0.695	0.606	0.465	0.327	0.03653	0.019
GSE11961_MARGINAL_ZONE_BCELL_VS_GERMINAL_CENTER_BCELL_DAY7_DN	85	https://www.gsea-msigdb.org/gsea/msigdb/human/geneset/GSE11961_MARGINAL_ZONE_BCELL_VS_GERMINAL_CENTER_BCELL_DAY7_DN	0.44245	1.5004	0.01499	0.14183	0.759	0.506	0.367	0.324	0.047366	0.023
GSE15659_NAIVE_CD4_TCELL_VS_NONSUPPRESSIVE_TCELL_UP	52	https://www.gsea-msigdb.org/gsea/msigdb/human/geneset/GSE15659_NAIVE_CD4_TCELL_VS_NONSUPPRESSIVE_TCELL_UP	0.40373	1.5102	0.01575	0.13854	0.751	0.481	0.405	0.288	0.044951	0.021
GSE17721_PAM3CSK4_VS_CPG_0.5H_BMDC_DN	60	https://www.gsea-msigdb.org/gsea/msigdb/human/geneset/GSE17721_PAM3CSK4_VS_CPG_0.5H_BMDC_DN	0.39393	1.4852	0.01584	0.14612	0.777	0.483	0.418	0.284	0.04998	0.023
GSE37319_WT_VS_RC3H1_KO_CD44LOW_CD8_TCELL_DN	55	https://www.gsea-msigdb.org/gsea/msigdb/human/geneset/GSE37319_WT_VS_RC3H1_KO_CD44LOW_CD8_TCELL_DN	0.42232	1.5731	0.0159	0.12587	0.692	0.491	0.395	0.299	0.036511	0.019
GSE26030_TH1_VS_TH17_RESTIMULATED_DAY5_POST_POLARIZATION_DN	78	https://www.gsea-msigdb.org/gsea/msigdb/human/geneset/GSE26030_TH1_VS_TH17_RESTIMULATED_DAY5_POST_POLARIZATION_DN	0.40669	1.489	0.0159	0.14499	0.772	0.462	0.371	0.294	0.049456	0.023
GSE5542_UNTREATED_VS_IFNA_AND_IFNG_TREATED_EPITHELIAL_CELLS_6H_DN	71	https://www.gsea-msigdb.org/gsea/msigdb/human/geneset/GSE5542_UNTREATED_VS_IFNA_AND_IFNG_TREATED_EPITHELIAL_CELLS_6H_DN	0.4406	1.5098	0.01606	0.13787	0.751	0.451	0.363	0.29	0.04456	0.021
GSE34156_TLR1_TLR2_LIGAND_VS_NOD2_AND_TLR1_TLR2_LIGAND_6H_TREATED_MONOCYTE_DN	46	https://www.gsea-msigdb.org/gsea/msigdb/human/geneset/GSE34156_TLR1_TLR2_LIGAND_VS_NOD2_AND_TLR1_TLR2_LIGAND_6H_TREATED_MONOCYTE_DN	0.47855	1.7097	0.01613	0.095618	0.493	0.522	0.313	0.361	0	0.015
GSE37533_PPARG1_FOXP3_VS_FOXP3_TRANSDUCED_CD4_TCELL_PIOGLITAZONE_TREATED_UP	74	https://www.gsea-msigdb.org/gsea/msigdb/human/geneset/GSE37533_PPARG1_FOXP3_VS_FOXP3_TRANSDUCED_CD4_TCELL_PIOGLITAZONE_TREATED_UP	0.48415	1.6393	0.01613	0.10648	0.613	0.311	0.194	0.253	0.022543	0.017
GSE11961_FOLLICULAR_BCELL_VS_GERMINAL_CENTER_BCELL_DAY40_UP	73	https://www.gsea-msigdb.org/gsea/msigdb/human/geneset/GSE11961_FOLLICULAR_BCELL_VS_GERMINAL_CENTER_BCELL_DAY40_UP	0.45876	1.5945	0.01613	0.12019	0.667	0.685	0.453	0.379	0.033085	0.019
GSE27786_BCELL_VS_CD8_TCELL_DN	52	https://www.gsea-msigdb.org/gsea/msigdb/human/geneset/GSE27786_BCELL_VS_CD8_TCELL_DN	0.39516	1.4711	0.01613	0.15052	0.791	0.673	0.522	0.324	0.053368	0.023
GSE11924_TH1_VS_TH2_CD4_TCELL_UP	66	https://www.gsea-msigdb.org/gsea/msigdb/human/geneset/GSE11924_TH1_VS_TH2_CD4_TCELL_UP	0.36603	1.466	0.01613	0.15148	0.794	0.545	0.473	0.29	0.053458	0.023
GSE2770_TGFB_AND_IL4_VS_TGFB_AND_IL12_TREATED_ACT_CD4_TCELL_48H_DN	78	https://www.gsea-msigdb.org/gsea/msigdb/human/geneset/GSE2770_TGFB_AND_IL4_VS_TGFB_AND_IL12_TREATED_ACT_CD4_TCELL_48H_DN	0.46149	1.5754	0.01619	0.12527	0.685	0.603	0.4	0.366	0.035989	0.019
GSE11961_UNSTIM_VS_ANTI_IGM_AND_CD40_STIM_6H_FOLLICULAR_BCELL_DN	58	https://www.gsea-msigdb.org/gsea/msigdb/human/geneset/GSE11961_UNSTIM_VS_ANTI_IGM_AND_CD40_STIM_6H_FOLLICULAR_BCELL_DN	0.45765	1.5632	0.01623	0.12899	0.698	0.483	0.299	0.341	0.038955	0.019
GSE32901_NAIVE_VS_TH17_ENRICHED_CD4_TCELL_UP	50	https://www.gsea-msigdb.org/gsea/msigdb/human/geneset/GSE32901_NAIVE_VS_TH17_ENRICHED_CD4_TCELL_UP	0.4495	1.5101	0.01626	0.1383	0.751	0.56	0.401	0.338	0.04482	0.021
GSE21670_IL6_VS_TGFB_AND_IL6_TREATED_STAT3_KO_CD4_TCELL_DN	73	https://www.gsea-msigdb.org/gsea/msigdb/human/geneset/GSE21670_IL6_VS_TGFB_AND_IL6_TREATED_STAT3_KO_CD4_TCELL_DN	0.39345	1.4819	0.01626	0.14555	0.78	0.397	0.322	0.272	0.050715	0.023
GSE20152_SPHK1_KO_VS_HTNFA_OVEREXPRESS_ANKLE_UP	60	https://www.gsea-msigdb.org/gsea/msigdb/human/geneset/GSE20152_SPHK1_KO_VS_HTNFA_OVEREXPRESS_ANKLE_UP	0.43952	1.5349	0.01629	0.13652	0.73	0.333	0.259	0.249	0.04585	0.021
GSE35685_CD34POS_CD38NEG_VS_CD34POS_CD10POS_BONE_MARROW_UP	61	https://www.gsea-msigdb.org/gsea/msigdb/human/geneset/GSE35685_CD34POS_CD38NEG_VS_CD34POS_CD10POS_BONE_MARROW_UP	0.42335	1.4548	0.01629	0.15406	0.803	0.492	0.399	0.298	0.056972	0.022
GSE6259_DEC205_POS_DC_VS_CD8_TCELL_DN	54	https://www.gsea-msigdb.org/gsea/msigdb/human/geneset/GSE6259_DEC205_POS_DC_VS_CD8_TCELL_DN	0.43539	1.6134	0.01636	0.11161	0.642	0.444	0.246	0.338	0.02733	0.018
GSE3982_DC_VS_BCELL_DN	59	https://www.gsea-msigdb.org/gsea/msigdb/human/geneset/GSE3982_DC_VS_BCELL_DN	0.43613	1.5151	0.01639	0.13796	0.748	0.339	0.21	0.27	0.045801	0.021
GSE29617_DAY3_VS_DAY7_TIV_FLU_VACCINE_PBMC_2008_DN	76	https://www.gsea-msigdb.org/gsea/msigdb/human/geneset/GSE29617_DAY3_VS_DAY7_TIV_FLU_VACCINE_PBMC_2008_DN	0.47335	1.6054	0.01643	0.11621	0.652	0.553	0.388	0.342	0.02958	0.018
GSE14308_TH2_VS_TH17_DN	66	https://www.gsea-msigdb.org/gsea/msigdb/human/geneset/GSE14308_TH2_VS_TH17_DN	0.43991	1.5755	0.01643	0.12533	0.685	0.591	0.419	0.346	0.03608	0.019
GSE21546_WT_VS_SAP1A_KO_AND_ELK1_KO_ANTI_CD3_STIM_DP_THYMOCYTES_DN	62	https://www.gsea-msigdb.org/gsea/msigdb/human/geneset/GSE21546_WT_VS_SAP1A_KO_AND_ELK1_KO_ANTI_CD3_STIM_DP_THYMOCYTES_DN	0.44281	1.5188	0.01643	0.13787	0.747	0.629	0.464	0.34	0.04492	0.021
GSE25123_WT_VS_PPARG_KO_MACROPHAGE_IL4_AND_ROSIGLITAZONE_STIM_UP	61	https://www.gsea-msigdb.org/gsea/msigdb/human/geneset/GSE25123_WT_VS_PPARG_KO_MACROPHAGE_IL4_AND_ROSIGLITAZONE_STIM_UP	0.39309	1.4904	0.01643	0.14434	0.77	0.59	0.443	0.332	0.049347	0.023
GSE9946_LISTERIA_INF_MATURE_VS_PROSTAGLANDINE2_TREATED_MATURE_DC_UP	45	https://www.gsea-msigdb.org/gsea/msigdb/human/geneset/GSE9946_LISTERIA_INF_MATURE_VS_PROSTAGLANDINE2_TREATED_MATURE_DC_UP	0.4454	1.4825	0.01643	0.14551	0.78	0.444	0.326	0.302	0.050887	0.023
GSE29164_DAY3_VS_DAY7_CD8_TCELL_TREATED_MELANOMA_DN	65	https://www.gsea-msigdb.org/gsea/msigdb/human/geneset/GSE29164_DAY3_VS_DAY7_CD8_TCELL_TREATED_MELANOMA_DN	0.46151	1.5767	0.01646	0.12526	0.683	0.554	0.383	0.345	0.035597	0.019
GSE3982_MEMORY_CD4_TCELL_VS_BCELL_DN	59	https://www.gsea-msigdb.org/gsea/msigdb/human/geneset/GSE3982_MEMORY_CD4_TCELL_VS_BCELL_DN	0.46509	1.5457	0.01646	0.13329	0.716	0.542	0.396	0.33	0.041984	0.02
GSE22886_TH1_VS_TH2_48H_ACT_DN	66	https://www.gsea-msigdb.org/gsea/msigdb/human/geneset/GSE22886_TH1_VS_TH2_48H_ACT_DN	0.44901	1.5092	0.01646	0.13823	0.752	0.47	0.396	0.287	0.044636	0.021
GSE22611_NOD2_TRANSD_VS_CTRL_TRANSD_HEK293_MDP_STIM_6H_DN	60	https://www.gsea-msigdb.org/gsea/msigdb/human/geneset/GSE22611_NOD2_TRANSD_VS_CTRL_TRANSD_HEK293_MDP_STIM_6H_DN	0.41539	1.482	0.01646	0.14554	0.78	0.433	0.376	0.273	0.050705	0.023
GSE24142_EARLY_THYMIC_PROGENITOR_VS_DN3_THYMOCYTE_ADULT_UP	71	https://www.gsea-msigdb.org/gsea/msigdb/human/geneset/GSE24142_EARLY_THYMIC_PROGENITOR_VS_DN3_THYMOCYTE_ADULT_UP	0.42839	1.4481	0.01646	0.15613	0.808	0.493	0.381	0.309	0.056824	0.022
GSE40274_FOXP3_VS_FOXP3_AND_GATA1_TRANSDUCED_ACTIVATED_CD4_TCELL_DN	62	https://www.gsea-msigdb.org/gsea/msigdb/human/geneset/GSE40274_FOXP3_VS_FOXP3_AND_GATA1_TRANSDUCED_ACTIVATED_CD4_TCELL_DN	0.4281	1.5307	0.01649	0.1375	0.732	0.435	0.311	0.303	0.045407	0.021
GSE40666_NAIVE_VS_EFFECTOR_CD8_TCELL_WITH_IFNA_STIM_90MIN_UP	60	https://www.gsea-msigdb.org/gsea/msigdb/human/geneset/GSE40666_NAIVE_VS_EFFECTOR_CD8_TCELL_WITH_IFNA_STIM_90MIN_UP	0.43378	1.5261	0.01649	0.13795	0.739	0.5	0.432	0.286	0.045923	0.021
GSE5589_LPS_VS_LPS_AND_IL6_STIM_IL6_KO_MACROPHAGE_45MIN_DN	71	https://www.gsea-msigdb.org/gsea/msigdb/human/geneset/GSE5589_LPS_VS_LPS_AND_IL6_STIM_IL6_KO_MACROPHAGE_45MIN_DN	0.42937	1.4931	0.01649	0.14307	0.765	0.465	0.368	0.297	0.048133	0.023
GSE41978_WT_VS_BIM_KO_KLRG1_LOW_EFFECTOR_CD8_TCELL_DN	65	https://www.gsea-msigdb.org/gsea/msigdb/human/geneset/GSE41978_WT_VS_BIM_KO_KLRG1_LOW_EFFECTOR_CD8_TCELL_DN	0.38824	1.4868	0.01649	0.14539	0.776	0.523	0.45	0.291	0.049413	0.023
GSE16385_ROSIGLITAZONE_VS_UNTREATED_IFNG_TNF_STIM_MACROPHAGE_DN	89	https://www.gsea-msigdb.org/gsea/msigdb/human/geneset/GSE16385_ROSIGLITAZONE_VS_UNTREATED_IFNG_TNF_STIM_MACROPHAGE_DN	0.42605	1.4841	0.01649	0.14574	0.778	0.326	0.206	0.262	0.049793	0.023
GSE14699_NAIVE_VS_ACT_CD8_TCELL_DN	47	https://www.gsea-msigdb.org/gsea/msigdb/human/geneset/GSE14699_NAIVE_VS_ACT_CD8_TCELL_DN	0.44688	1.4717	0.01649	0.15009	0.79	0.468	0.39	0.288	0.053029	0.023
GSE17721_CTRL_VS_CPG_6H_BMDC_UP	70	https://www.gsea-msigdb.org/gsea/msigdb/human/geneset/GSE17721_CTRL_VS_CPG_6H_BMDC_UP	0.4154	1.4461	0.01649	0.15638	0.808	0.5	0.418	0.294	0.057224	0.022
GSE20152_HTNFA_OVERXPRESS_ANKLE_VS_CTRL_SPHK1_KO_ANKLE_DN	59	https://www.gsea-msigdb.org/gsea/msigdb/human/geneset/GSE20152_HTNFA_OVERXPRESS_ANKLE_VS_CTRL_SPHK1_KO_ANKLE_DN	0.43785	1.5958	0.01653	0.11948	0.663	0.492	0.387	0.304	0.03315	0.019
GSE39820_CTRL_VS_TGFBETA1_IL6_IL23A_CD4_TCELL_DN	73	https://www.gsea-msigdb.org/gsea/msigdb/human/geneset/GSE39820_CTRL_VS_TGFBETA1_IL6_IL23A_CD4_TCELL_DN	0.4513	1.4741	0.01653	0.14982	0.789	0.548	0.37	0.349	0.053287	0.023
GSE2585_THYMIC_DC_VS_THYMIC_MACROPHAGE_UP	59	https://www.gsea-msigdb.org/gsea/msigdb/human/geneset/GSE2585_THYMIC_DC_VS_THYMIC_MACROPHAGE_UP	0.42756	1.4505	0.01653	0.15612	0.807	0.441	0.325	0.3	0.057382	0.022
GSE9988_ANTI_TREM1_VS_CTRL_TREATED_MONOCYTES_DN	69	https://www.gsea-msigdb.org/gsea/msigdb/human/geneset/GSE9988_ANTI_TREM1_VS_CTRL_TREATED_MONOCYTES_DN	0.50747	1.6368	0.01656	0.10829	0.617	0.536	0.311	0.373	0.022716	0.017
GSE7460_TCONV_VS_TREG_LN_UP	64	https://www.gsea-msigdb.org/gsea/msigdb/human/geneset/GSE7460_TCONV_VS_TREG_LN_UP	0.44285	1.5952	0.0166	0.11926	0.664	0.641	0.446	0.359	0.032933	0.019
GSE3982_BASOPHIL_VS_CENT_MEMORY_CD4_TCELL_DN	85	https://www.gsea-msigdb.org/gsea/msigdb/human/geneset/GSE3982_BASOPHIL_VS_CENT_MEMORY_CD4_TCELL_DN	0.41881	1.5003	0.0166	0.14176	0.759	0.565	0.413	0.335	0.047357	0.022
GSE44649_NAIVE_VS_ACTIVATED_CD8_TCELL_UP	68	https://www.gsea-msigdb.org/gsea/msigdb/human/geneset/GSE44649_NAIVE_VS_ACTIVATED_CD8_TCELL_UP	0.45452	1.5215	0.01663	0.137	0.743	0.632	0.411	0.376	0.044906	0.021
GSE1566_WT_VS_EZH2_KO_LN_TCELL_UP	61	https://www.gsea-msigdb.org/gsea/msigdb/human/geneset/GSE1566_WT_VS_EZH2_KO_LN_TCELL_UP	0.41334	1.4773	0.01663	0.14843	0.786	0.426	0.321	0.292	0.052259	0.023
GSE360_T_GONDII_VS_M_TUBERCULOSIS_MAC_UP	83	https://www.gsea-msigdb.org/gsea/msigdb/human/geneset/GSE360_T_GONDII_VS_M_TUBERCULOSIS_MAC_UP	0.39763	1.4602	0.01667	0.15281	0.799	0.373	0.315	0.259	0.054231	0.022
GSE19401_PLN_VS_PEYERS_PATCH_FOLLICULAR_DC_UP	69	https://www.gsea-msigdb.org/gsea/msigdb/human/geneset/GSE19401_PLN_VS_PEYERS_PATCH_FOLLICULAR_DC_UP	0.43856	1.5171	0.0167	0.13804	0.747	0.536	0.385	0.333	0.044805	0.021
GSE27859_MACROPHAGE_VS_CD11C_INT_F480_INT_DC_UP	57	https://www.gsea-msigdb.org/gsea/msigdb/human/geneset/GSE27859_MACROPHAGE_VS_CD11C_INT_F480_INT_DC_UP	0.42773	1.4676	0.0167	0.15061	0.793	0.509	0.424	0.295	0.053227	0.023
GSE32986_CURDLAN_LOWDOSE_VS_CURDLAN_HIGHDOSE_STIM_DC_UP	69	https://www.gsea-msigdb.org/gsea/msigdb/human/geneset/GSE32986_CURDLAN_LOWDOSE_VS_CURDLAN_HIGHDOSE_STIM_DC_UP	0.42904	1.4873	0.01674	0.14515	0.773	0.623	0.472	0.332	0.049275	0.023
GSE16450_CTRL_VS_IFNA_12H_STIM_MATURE_NEURON_CELL_LINE_UP	50	https://www.gsea-msigdb.org/gsea/msigdb/human/geneset/GSE16450_CTRL_VS_IFNA_12H_STIM_MATURE_NEURON_CELL_LINE_UP	0.41344	1.4699	0.01674	0.15028	0.791	0.52	0.371	0.33	0.053851	0.023
GSE3982_EOSINOPHIL_VS_BCELL_DN	68	https://www.gsea-msigdb.org/gsea/msigdb/human/geneset/GSE3982_EOSINOPHIL_VS_BCELL_DN	0.42402	1.4627	0.01674	0.15198	0.798	0.456	0.367	0.292	0.05401	0.022
GSE18281_SUBCAPSULAR_CORTICAL_REGION_VS_WHOLE_CORTEX_THYMUS_UP	75	https://www.gsea-msigdb.org/gsea/msigdb/human/geneset/GSE18281_SUBCAPSULAR_CORTICAL_REGION_VS_WHOLE_CORTEX_THYMUS_UP	0.42105	1.4937	0.01681	0.14264	0.765	0.507	0.373	0.321	0.048066	0.022
GSE46242_TH1_VS_ANERGIC_TH1_CD4_TCELL_DN	58	https://www.gsea-msigdb.org/gsea/msigdb/human/geneset/GSE46242_TH1_VS_ANERGIC_TH1_CD4_TCELL_DN	0.40664	1.46	0.01684	0.15265	0.799	0.655	0.499	0.331	0.054119	0.023
GSE27670_CTRL_VS_BLIMP1_TRANSDUCED_GC_BCELL_UP	78	https://www.gsea-msigdb.org/gsea/msigdb/human/geneset/GSE27670_CTRL_VS_BLIMP1_TRANSDUCED_GC_BCELL_UP	0.37915	1.5059	0.01688	0.14028	0.755	0.551	0.478	0.291	0.046389	0.021
GSE21379_TFH_VS_NON_TFH_SAP_KO_CD4_TCELL_DN	70	https://www.gsea-msigdb.org/gsea/msigdb/human/geneset/GSE21379_TFH_VS_NON_TFH_SAP_KO_CD4_TCELL_DN	0.42485	1.4968	0.01691	0.14128	0.763	0.529	0.39	0.326	0.046888	0.021
GSE22229_UNTREATED_VS_IMMUNOSUPP_THERAPY_RENAL_TRANSPLANT_PATIENT_PBMC_UP	62	https://www.gsea-msigdb.org/gsea/msigdb/human/geneset/GSE22229_UNTREATED_VS_IMMUNOSUPP_THERAPY_RENAL_TRANSPLANT_PATIENT_PBMC_UP	0.40847	1.5258	0.01709	0.13817	0.74	0.532	0.442	0.3	0.045846	0.021
GSE22935_UNSTIM_VS_48H_MBOVIS_BCG_STIM_MACROPHAGE_UP	50	https://www.gsea-msigdb.org/gsea/msigdb/human/geneset/GSE22935_UNSTIM_VS_48H_MBOVIS_BCG_STIM_MACROPHAGE_UP	0.38809	1.4682	0.0172	0.1502	0.792	0.52	0.405	0.312	0.053093	0.023
GSE5589_WT_VS_IL10_KO_LPS_AND_IL6_STIM_MACROPHAGE_45MIN_DN	64	https://www.gsea-msigdb.org/gsea/msigdb/human/geneset/GSE5589_WT_VS_IL10_KO_LPS_AND_IL6_STIM_MACROPHAGE_45MIN_DN	0.38368	1.3809	0.01735	0.18026	0.844	0.375	0.318	0.258	0.073194	0.026
GSE41176_WT_VS_TAK1_KO_UNSTIM_BCELL_DN	40	https://www.gsea-msigdb.org/gsea/msigdb/human/geneset/GSE41176_WT_VS_TAK1_KO_UNSTIM_BCELL_DN	0.42004	1.5703	0.01739	0.12582	0.696	0.6	0.412	0.355	0.036495	0.019
GSE25677_MPL_VS_MPL_AND_R848_STIM_BCELL_DN	43	https://www.gsea-msigdb.org/gsea/msigdb/human/geneset/GSE25677_MPL_VS_MPL_AND_R848_STIM_BCELL_DN	0.46439	1.5637	0.01779	0.12864	0.697	0.465	0.311	0.323	0.038944	0.019
GSE7460_CD8_TCELL_VS_TREG_ACT_UP	61	https://www.gsea-msigdb.org/gsea/msigdb/human/geneset/GSE7460_CD8_TCELL_VS_TREG_ACT_UP	0.43572	1.4767	0.01815	0.14871	0.787	0.443	0.293	0.316	0.052499	0.023
GSE27786_NKCELL_VS_NEUTROPHIL_DN	63	https://www.gsea-msigdb.org/gsea/msigdb/human/geneset/GSE27786_NKCELL_VS_NEUTROPHIL_DN	0.39829	1.5312	0.01822	0.13747	0.732	0.365	0.261	0.272	0.045647	0.021
GSE24142_DN2_VS_DN3_THYMOCYTE_DN	67	https://www.gsea-msigdb.org/gsea/msigdb/human/geneset/GSE24142_DN2_VS_DN3_THYMOCYTE_DN	0.42267	1.52	0.01822	0.13723	0.746	0.552	0.402	0.334	0.04491	0.021
GSE2585_AIRE_KO_VS_WT_CD80_HIGH_MTEC_UP	73	https://www.gsea-msigdb.org/gsea/msigdb/human/geneset/GSE2585_AIRE_KO_VS_WT_CD80_HIGH_MTEC_UP	0.40551	1.4351	0.01822	0.16134	0.815	0.397	0.345	0.263	0.059483	0.024
GSE3039_NKT_CELL_VS_B1_BCELL_UP	66	https://www.gsea-msigdb.org/gsea/msigdb/human/geneset/GSE3039_NKT_CELL_VS_B1_BCELL_UP	0.37342	1.4612	0.01829	0.15249	0.798	0.5	0.445	0.28	0.053997	0.022
GSE360_L_DONOVANI_VS_L_MAJOR_DC_DN	69	https://www.gsea-msigdb.org/gsea/msigdb/human/geneset/GSE360_L_DONOVANI_VS_L_MAJOR_DC_DN	0.42745	1.5307	0.01833	0.13773	0.732	0.377	0.287	0.272	0.045487	0.021
GSE32901_TH17_EMRICHED_VS_TH17_NEG_CD4_TCELL_DN	62	https://www.gsea-msigdb.org/gsea/msigdb/human/geneset/GSE32901_TH17_EMRICHED_VS_TH17_NEG_CD4_TCELL_DN	0.47259	1.5798	0.01837	0.12369	0.68	0.661	0.473	0.352	0.035615	0.019
GSE37532_VISCERAL_ADIPOSE_TISSUE_VS_LN_DERIVED_TREG_CD4_TCELL_UP	58	https://www.gsea-msigdb.org/gsea/msigdb/human/geneset/GSE37532_VISCERAL_ADIPOSE_TISSUE_VS_LN_DERIVED_TREG_CD4_TCELL_UP	0.42587	1.4844	0.01837	0.14549	0.778	0.621	0.468	0.333	0.049434	0.023
GSE17721_12H_VS_24H_PAM3CSK4_BMDC_DN	69	https://www.gsea-msigdb.org/gsea/msigdb/human/geneset/GSE17721_12H_VS_24H_PAM3CSK4_BMDC_DN	0.42504	1.4532	0.01837	0.1547	0.805	0.58	0.438	0.329	0.056818	0.022
GSE22140_HEALTHY_VS_ARTHRITIC_MOUSE_CD4_TCELL_DN	70	https://www.gsea-msigdb.org/gsea/msigdb/human/geneset/GSE22140_HEALTHY_VS_ARTHRITIC_MOUSE_CD4_TCELL_DN	0.42569	1.4958	0.01841	0.14192	0.763	0.557	0.393	0.341	0.047204	0.022
GSE17721_0.5H_VS_12H_PAM3CSK4_BMDC_UP	80	https://www.gsea-msigdb.org/gsea/msigdb/human/geneset/GSE17721_0.5H_VS_12H_PAM3CSK4_BMDC_UP	0.42631	1.4904	0.01841	0.1442	0.77	0.375	0.274	0.276	0.049285	0.023
GSE37532_VISCERAL_ADIPOSE_TISSUE_VS_LN_DERIVED_PPARG_KO_TREG_CD4_TCELL_DN	40	https://www.gsea-msigdb.org/gsea/msigdb/human/geneset/GSE37532_VISCERAL_ADIPOSE_TISSUE_VS_LN_DERIVED_PPARG_KO_TREG_CD4_TCELL_DN	0.57803	1.7053	0.01844	0.09162	0.501	0.675	0.301	0.474	0.00902	0.014
GSE7831_UNSTIM_VS_CPG_STIM_PDC_4H_DN	72	https://www.gsea-msigdb.org/gsea/msigdb/human/geneset/GSE7831_UNSTIM_VS_CPG_STIM_PDC_4H_DN	0.40928	1.46	0.01844	0.15251	0.799	0.514	0.394	0.315	0.054063	0.022
GSE360_L_DONOVANI_VS_L_MAJOR_DC_UP	62	https://www.gsea-msigdb.org/gsea/msigdb/human/geneset/GSE360_L_DONOVANI_VS_L_MAJOR_DC_UP	0.38237	1.4499	0.01844	0.15588	0.808	0.435	0.352	0.285	0.057181	0.022
GSE37301_MULTIPOTENT_PROGENITOR_VS_PRO_BCELL_UP	64	https://www.gsea-msigdb.org/gsea/msigdb/human/geneset/GSE37301_MULTIPOTENT_PROGENITOR_VS_PRO_BCELL_UP	0.38133	1.4924	0.01848	0.14333	0.765	0.219	0.126	0.193	0.048768	0.023
GSE7460_FOXP3_MUT_VS_WT_ACT_TCONV_DN	51	https://www.gsea-msigdb.org/gsea/msigdb/human/geneset/GSE7460_FOXP3_MUT_VS_WT_ACT_TCONV_DN	0.4505	1.4907	0.01848	0.14436	0.77	0.588	0.429	0.339	0.049473	0.023
GSE26343_WT_VS_NFAT5_KO_MACROPHAGE_LPS_STIM_UP	73	https://www.gsea-msigdb.org/gsea/msigdb/human/geneset/GSE26343_WT_VS_NFAT5_KO_MACROPHAGE_LPS_STIM_UP	0.41321	1.4176	0.01848	0.16879	0.824	0.452	0.324	0.309	0.064981	0.025
GSE10240_IL17_VS_IL17_AND_IL22_STIM_PRIMARY_BRONCHIAL_EPITHELIAL_CELLS_UP	82	https://www.gsea-msigdb.org/gsea/msigdb/human/geneset/GSE10240_IL17_VS_IL17_AND_IL22_STIM_PRIMARY_BRONCHIAL_EPITHELIAL_CELLS_UP	0.43953	1.5328	0.01852	0.13742	0.731	0.5	0.371	0.318	0.045931	0.021
GSE17721_LPS_VS_CPG_24H_BMDC_UP	68	https://www.gsea-msigdb.org/gsea/msigdb/human/geneset/GSE17721_LPS_VS_CPG_24H_BMDC_UP	0.39945	1.469	0.01852	0.1503	0.792	0.588	0.481	0.308	0.053438	0.023
GSE1432_CTRL_VS_IFNG_6H_MICROGLIA_UP	73	https://www.gsea-msigdb.org/gsea/msigdb/human/geneset/GSE1432_CTRL_VS_IFNG_6H_MICROGLIA_UP	0.4214	1.4331	0.01856	0.16075	0.815	0.452	0.339	0.302	0.059756	0.023
GSE2770_TGFB_AND_IL4_VS_IL12_TREATED_ACT_CD4_TCELL_48H_UP	67	https://www.gsea-msigdb.org/gsea/msigdb/human/geneset/GSE2770_TGFB_AND_IL4_VS_IL12_TREATED_ACT_CD4_TCELL_48H_UP	0.43725	1.4749	0.0186	0.1503	0.789	0.567	0.4	0.344	0.053425	0.023
GSE21927_GMCSF_IL6_VS_GMCSF_GCSF_TREATED_BONE_MARROW_UP	53	https://www.gsea-msigdb.org/gsea/msigdb/human/geneset/GSE21927_GMCSF_IL6_VS_GMCSF_GCSF_TREATED_BONE_MARROW_UP	0.42744	1.532	0.01863	0.13813	0.732	0.509	0.371	0.323	0.04589	0.021
GSE29949_MICROGLIA_BRAIN_VS_CD8_NEG_DC_SPLEEN_DN	54	https://www.gsea-msigdb.org/gsea/msigdb/human/geneset/GSE29949_MICROGLIA_BRAIN_VS_CD8_NEG_DC_SPLEEN_DN	0.41132	1.5284	0.01863	0.1374	0.735	0.519	0.411	0.308	0.045826	0.021
GSE40068_CXCR5NEG_BCL6NEG_CD4_TCELL_VS_CXCR5POS_BCL6NEG_TFH_DN	71	https://www.gsea-msigdb.org/gsea/msigdb/human/geneset/GSE40068_CXCR5NEG_BCL6NEG_CD4_TCELL_VS_CXCR5POS_BCL6NEG_TFH_DN	0.41622	1.5062	0.01863	0.14004	0.755	0.634	0.468	0.341	0.046124	0.021
GSE8921_UNSTIM_VS_TLR1_2_STIM_MONOCYTE_6H_UP	81	https://www.gsea-msigdb.org/gsea/msigdb/human/geneset/GSE8921_UNSTIM_VS_TLR1_2_STIM_MONOCYTE_6H_UP	0.39927	1.4797	0.01867	0.14703	0.782	0.444	0.323	0.304	0.051013	0.023
GSE17721_POLYIC_VS_CPG_0.5H_BMDC_UP	58	https://www.gsea-msigdb.org/gsea/msigdb/human/geneset/GSE17721_POLYIC_VS_CPG_0.5H_BMDC_UP	0.40459	1.5114	0.01871	0.13786	0.75	0.707	0.512	0.348	0.04495	0.021
GSE25088_CTRL_VS_IL4_STIM_MACROPHAGE_DN	62	https://www.gsea-msigdb.org/gsea/msigdb/human/geneset/GSE25088_CTRL_VS_IL4_STIM_MACROPHAGE_DN	0.42698	1.5624	0.01875	0.12945	0.698	0.774	0.517	0.377	0.038778	0.019
GSE17721_POLYIC_VS_CPG_1H_BMDC_UP	68	https://www.gsea-msigdb.org/gsea/msigdb/human/geneset/GSE17721_POLYIC_VS_CPG_1H_BMDC_UP	0.45035	1.4914	0.01875	0.14432	0.769	0.441	0.356	0.287	0.048727	0.023
GSE13522_CTRL_VS_T_CRUZI_Y_STRAIN_INF_SKIN_129_MOUSE_DN	65	https://www.gsea-msigdb.org/gsea/msigdb/human/geneset/GSE13522_CTRL_VS_T_CRUZI_Y_STRAIN_INF_SKIN_129_MOUSE_DN	0.42861	1.5179	0.01879	0.13814	0.747	0.508	0.403	0.306	0.04505	0.021
GSE3039_NKT_CELL_VS_ALPHAALPHA_CD8_TCELL_DN	49	https://www.gsea-msigdb.org/gsea/msigdb/human/geneset/GSE3039_NKT_CELL_VS_ALPHAALPHA_CD8_TCELL_DN	0.41874	1.4867	0.01879	0.14532	0.776	0.592	0.421	0.345	0.049412	0.023
GSE36078_WT_VS_IL1R_KO_LUNG_DC_AFTER_AD5_T425A_HEXON_INF_DN	66	https://www.gsea-msigdb.org/gsea/msigdb/human/geneset/GSE36078_WT_VS_IL1R_KO_LUNG_DC_AFTER_AD5_T425A_HEXON_INF_DN	0.44993	1.5185	0.01887	0.13764	0.747	0.515	0.363	0.331	0.045121	0.021
GSE23925_LIGHT_ZONE_VS_NAIVE_BCELL_DN	66	https://www.gsea-msigdb.org/gsea/msigdb/human/geneset/GSE23925_LIGHT_ZONE_VS_NAIVE_BCELL_DN	0.42006	1.4098	0.01887	0.16989	0.825	0.318	0.261	0.238	0.066116	0.024
GSE26488_CTRL_VS_PEPTIDE_INJECTION_OT2_THYMOCYTE_UP	41	https://www.gsea-msigdb.org/gsea/msigdb/human/geneset/GSE26488_CTRL_VS_PEPTIDE_INJECTION_OT2_THYMOCYTE_UP	0.42361	1.5287	0.01891	0.1375	0.735	0.634	0.467	0.34	0.045984	0.021
GSE38696_LIGHT_ZONE_VS_DARK_ZONE_BCELL_DN	50	https://www.gsea-msigdb.org/gsea/msigdb/human/geneset/GSE38696_LIGHT_ZONE_VS_DARK_ZONE_BCELL_DN	0.41838	1.5009	0.01891	0.14153	0.759	0.64	0.409	0.381	0.047423	0.022
GSE14350_TREG_VS_TEFF_IN_IL2RB_KO_UP	73	https://www.gsea-msigdb.org/gsea/msigdb/human/geneset/GSE14350_TREG_VS_TEFF_IN_IL2RB_KO_UP	0.40289	1.4975	0.01891	0.14125	0.762	0.247	0.167	0.208	0.046709	0.021
GSE42021_TCONV_PLN_VS_CD24HI_TCONV_THYMUS_DN	72	https://www.gsea-msigdb.org/gsea/msigdb/human/geneset/GSE42021_TCONV_PLN_VS_CD24HI_TCONV_THYMUS_DN	0.4102	1.4706	0.01891	0.15017	0.791	0.444	0.361	0.287	0.053406	0.023
GSE4142_PLASMA_CELL_VS_GC_BCELL_UP	61	https://www.gsea-msigdb.org/gsea/msigdb/human/geneset/GSE4142_PLASMA_CELL_VS_GC_BCELL_UP	0.43178	1.4658	0.01891	0.1511	0.794	0.59	0.439	0.334	0.053228	0.023
GSE5503_MLN_DC_VS_PLN_DC_ACTIVATED_ALLOGENIC_TCELL_DN	63	https://www.gsea-msigdb.org/gsea/msigdb/human/geneset/GSE5503_MLN_DC_VS_PLN_DC_ACTIVATED_ALLOGENIC_TCELL_DN	0.43853	1.5888	0.01899	0.1231	0.671	0.476	0.349	0.313	0.034647	0.019
GSE41176_UNSTIM_VS_ANTI_IGM_STIM_BCELL_6H_UP	70	https://www.gsea-msigdb.org/gsea/msigdb/human/geneset/GSE41176_UNSTIM_VS_ANTI_IGM_STIM_BCELL_6H_UP	0.44581	1.4884	0.01903	0.14491	0.772	0.586	0.455	0.322	0.049365	0.023
GSE5589_LPS_VS_LPS_AND_IL10_STIM_IL6_KO_MACROPHAGE_45MIN_UP	71	https://www.gsea-msigdb.org/gsea/msigdb/human/geneset/GSE5589_LPS_VS_LPS_AND_IL10_STIM_IL6_KO_MACROPHAGE_45MIN_UP	0.45369	1.5269	0.01915	0.13809	0.738	0.437	0.331	0.295	0.046043	0.021
GSE7218_UNSTIM_VS_ANTIGEN_STIM_THROUGH_IGM_BCELL_DN	44	https://www.gsea-msigdb.org/gsea/msigdb/human/geneset/GSE7218_UNSTIM_VS_ANTIGEN_STIM_THROUGH_IGM_BCELL_DN	0.40653	1.4681	0.01919	0.15033	0.793	0.409	0.355	0.266	0.053223	0.023
GSE4590_PRE_BCELL_VS_VPREB_POS_LARGE_PRE_BCELL_DN	67	https://www.gsea-msigdb.org/gsea/msigdb/human/geneset/GSE4590_PRE_BCELL_VS_VPREB_POS_LARGE_PRE_BCELL_DN	0.41803	1.4499	0.01923	0.15629	0.808	0.478	0.412	0.284	0.057348	0.022
GSE4984_LPS_VS_VEHICLE_CTRL_TREATED_DC_UP	67	https://www.gsea-msigdb.org/gsea/msigdb/human/geneset/GSE4984_LPS_VS_VEHICLE_CTRL_TREATED_DC_UP	0.4441	1.5435	0.01936	0.13293	0.719	0.612	0.412	0.363	0.042895	0.02
GSE11386_NAIVE_VS_MEMORY_BCELL_DN	57	https://www.gsea-msigdb.org/gsea/msigdb/human/geneset/GSE11386_NAIVE_VS_MEMORY_BCELL_DN	0.48556	1.5929	0.01976	0.12125	0.668	0.421	0.282	0.305	0.032859	0.019
GSE6259_33D1_POS_VS_DEC205_POS_SPLENIC_DC_UP	57	https://www.gsea-msigdb.org/gsea/msigdb/human/geneset/GSE6259_33D1_POS_VS_DEC205_POS_SPLENIC_DC_UP	0.44107	1.5874	0.02	0.12319	0.672	0.456	0.33	0.308	0.035649	0.019
GSE22886_CD8_TCELL_VS_BCELL_NAIVE_UP	68	https://www.gsea-msigdb.org/gsea/msigdb/human/geneset/GSE22886_CD8_TCELL_VS_BCELL_NAIVE_UP	0.46591	1.5543	0.02008	0.12994	0.705	0.426	0.272	0.314	0.039921	0.019
GSE3982_MAST_CELL_VS_NKCELL_DN	62	https://www.gsea-msigdb.org/gsea/msigdb/human/geneset/GSE3982_MAST_CELL_VS_NKCELL_DN	0.47684	1.6905	0.02012	0.091321	0.534	0.5	0.296	0.355	0.014173	0.014
GSE23695_CD57_POS_VS_NEG_NK_CELL_UP	64	https://www.gsea-msigdb.org/gsea/msigdb/human/geneset/GSE23695_CD57_POS_VS_NEG_NK_CELL_UP	0.45566	1.533	0.02028	0.13739	0.731	0.312	0.205	0.251	0.046013	0.021
GSE22313_HEALTHY_VS_SLE_MOUSE_CD4_TCELL_UP	57	https://www.gsea-msigdb.org/gsea/msigdb/human/geneset/GSE22313_HEALTHY_VS_SLE_MOUSE_CD4_TCELL_UP	0.40483	1.4954	0.02028	0.1423	0.763	0.544	0.425	0.316	0.047445	0.022
GSE14308_TH1_VS_INDUCED_TREG_DN	58	https://www.gsea-msigdb.org/gsea/msigdb/human/geneset/GSE14308_TH1_VS_INDUCED_TREG_DN	0.45193	1.4659	0.02028	0.15116	0.794	0.5	0.369	0.318	0.053285	0.023
GSE32986_GMCSF_VS_GMCSF_AND_CURDLAN_LOWDOSE_STIM_DC_DN	77	https://www.gsea-msigdb.org/gsea/msigdb/human/geneset/GSE32986_GMCSF_VS_GMCSF_AND_CURDLAN_LOWDOSE_STIM_DC_DN	0.43931	1.5648	0.02032	0.12863	0.697	0.532	0.387	0.33	0.039253	0.019
GSE3400_UNTREATED_VS_IFNB_TREATED_MEF_DN	35	https://www.gsea-msigdb.org/gsea/msigdb/human/geneset/GSE3400_UNTREATED_VS_IFNB_TREATED_MEF_DN	0.40268	1.4983	0.02037	0.14132	0.76	0.571	0.423	0.331	0.046871	0.021
GSE14350_IL2RB_KO_VS_WT_TREG_DN	65	https://www.gsea-msigdb.org/gsea/msigdb/human/geneset/GSE14350_IL2RB_KO_VS_WT_TREG_DN	0.38507	1.4158	0.02037	0.16836	0.824	0.569	0.462	0.309	0.064959	0.025
GSE39820_CTRL_VS_TGFBETA3_IL6_IL23A_CD4_TCELL_DN	63	https://www.gsea-msigdb.org/gsea/msigdb/human/geneset/GSE39820_CTRL_VS_TGFBETA3_IL6_IL23A_CD4_TCELL_DN	0.49446	1.6052	0.02041	0.11601	0.652	0.635	0.387	0.393	0.029484	0.018
GSE37301_HEMATOPOIETIC_STEM_CELL_VS_PRO_BCELL_UP	74	https://www.gsea-msigdb.org/gsea/msigdb/human/geneset/GSE37301_HEMATOPOIETIC_STEM_CELL_VS_PRO_BCELL_UP	0.40547	1.5604	0.02041	0.1295	0.701	0.351	0.266	0.261	0.039702	0.019
GSE8868_SPLEEN_VS_INTESTINE_CD11B_POS_CD11C_NEG_DC_UP	60	https://www.gsea-msigdb.org/gsea/msigdb/human/geneset/GSE8868_SPLEEN_VS_INTESTINE_CD11B_POS_CD11C_NEG_DC_UP	0.41255	1.4774	0.02041	0.14866	0.786	0.467	0.356	0.303	0.052283	0.023
GSE17721_LPS_VS_PAM3CSK4_4H_BMDC_DN	77	https://www.gsea-msigdb.org/gsea/msigdb/human/geneset/GSE17721_LPS_VS_PAM3CSK4_4H_BMDC_DN	0.43792	1.4379	0.02041	0.15964	0.811	0.299	0.174	0.25	0.058424	0.022
GSE40666_WT_VS_STAT4_KO_CD8_TCELL_UP	49	https://www.gsea-msigdb.org/gsea/msigdb/human/geneset/GSE40666_WT_VS_STAT4_KO_CD8_TCELL_UP	0.43132	1.5963	0.02045	0.11947	0.662	0.51	0.304	0.358	0.033006	0.019
GSE3982_DC_VS_MAC_LPS_STIM_UP	69	https://www.gsea-msigdb.org/gsea/msigdb/human/geneset/GSE3982_DC_VS_MAC_LPS_STIM_UP	0.41931	1.4477	0.02045	0.15608	0.808	0.522	0.394	0.32	0.056925	0.022
GSE24634_NAIVE_CD4_TCELL_VS_DAY5_IL4_CONV_TREG_UP	69	https://www.gsea-msigdb.org/gsea/msigdb/human/geneset/GSE24634_NAIVE_CD4_TCELL_VS_DAY5_IL4_CONV_TREG_UP	0.45386	1.5888	0.02049	0.12335	0.671	0.478	0.296	0.34	0.034747	0.019
KAECH_NAIVE_VS_DAY8_EFF_CD8_TCELL_UP	76	https://www.gsea-msigdb.org/gsea/msigdb/human/geneset/KAECH_NAIVE_VS_DAY8_EFF_CD8_TCELL_UP	0.46526	1.5121	0.02049	0.13771	0.75	0.434	0.315	0.301	0.044977	0.021
GSE9316_IL6_KO_VS_IFNG_KO_INVIVO_EXPANDED_CD4_TCELL_UP	78	https://www.gsea-msigdb.org/gsea/msigdb/human/geneset/GSE9316_IL6_KO_VS_IFNG_KO_INVIVO_EXPANDED_CD4_TCELL_UP	0.44628	1.4977	0.02049	0.14125	0.761	0.372	0.243	0.285	0.046814	0.021
GSE11057_NAIVE_VS_EFF_MEMORY_CD4_TCELL_UP	68	https://www.gsea-msigdb.org/gsea/msigdb/human/geneset/GSE11057_NAIVE_VS_EFF_MEMORY_CD4_TCELL_UP	0.44803	1.5677	0.02053	0.12622	0.696	0.5	0.387	0.309	0.03781	0.019
GSE22886_IGA_VS_IGM_MEMORY_BCELL_UP	59	https://www.gsea-msigdb.org/gsea/msigdb/human/geneset/GSE22886_IGA_VS_IGM_MEMORY_BCELL_UP	0.39349	1.4632	0.02053	0.15183	0.798	0.356	0.243	0.272	0.054044	0.022
GSE22589_HEALTHY_VS_SIV_INFECTED_DC_UP	74	https://www.gsea-msigdb.org/gsea/msigdb/human/geneset/GSE22589_HEALTHY_VS_SIV_INFECTED_DC_UP	0.48177	1.6071	0.02058	0.11647	0.651	0.662	0.403	0.399	0.03006	0.018
GSE41867_DAY8_VS_DAY15_LCMV_CLONE13_EFFECTOR_CD8_TCELL_UP	76	https://www.gsea-msigdb.org/gsea/msigdb/human/geneset/GSE41867_DAY8_VS_DAY15_LCMV_CLONE13_EFFECTOR_CD8_TCELL_UP	0.43298	1.4738	0.02062	0.14938	0.789	0.474	0.39	0.292	0.052984	0.023
GSE36078_UNTREATED_VS_AD5_T425A_HEXON_INF_IL1R_KO_MOUSE_LUNG_DC_DN	58	https://www.gsea-msigdb.org/gsea/msigdb/human/geneset/GSE36078_UNTREATED_VS_AD5_T425A_HEXON_INF_IL1R_KO_MOUSE_LUNG_DC_DN	0.41187	1.5558	0.02066	0.12988	0.704	0.621	0.45	0.344	0.039933	0.019
GSE14415_ACT_TCONV_VS_ACT_NATURAL_TREG_UP	55	https://www.gsea-msigdb.org/gsea/msigdb/human/geneset/GSE14415_ACT_TCONV_VS_ACT_NATURAL_TREG_UP	0.44503	1.4566	0.02066	0.15311	0.803	0.473	0.406	0.283	0.055053	0.022
GSE17721_CTRL_VS_PAM3CSK4_8H_BMDC_UP	85	https://www.gsea-msigdb.org/gsea/msigdb/human/geneset/GSE17721_CTRL_VS_PAM3CSK4_8H_BMDC_UP	0.44415	1.4939	0.0207	0.14264	0.765	0.294	0.211	0.235	0.048191	0.022
GSE360_L_DONOVANI_VS_B_MALAYI_LOW_DOSE_MAC_DN	77	https://www.gsea-msigdb.org/gsea/msigdb/human/geneset/GSE360_L_DONOVANI_VS_B_MALAYI_LOW_DOSE_MAC_DN	0.41945	1.4806	0.0207	0.14645	0.781	0.481	0.386	0.299	0.05092	0.023
GSE2770_UNTREATED_VS_TGFB_AND_IL12_TREATED_ACT_CD4_TCELL_2H_UP	59	https://www.gsea-msigdb.org/gsea/msigdb/human/geneset/GSE2770_UNTREATED_VS_TGFB_AND_IL12_TREATED_ACT_CD4_TCELL_2H_UP	0.43914	1.6178	0.02075	0.11175	0.638	0.729	0.486	0.378	0.025649	0.018
GSE26030_UNSTIM_VS_RESTIM_TH1_DAY5_POST_POLARIZATION_DN	68	https://www.gsea-msigdb.org/gsea/msigdb/human/geneset/GSE26030_UNSTIM_VS_RESTIM_TH1_DAY5_POST_POLARIZATION_DN	0.42203	1.4937	0.02075	0.14281	0.765	0.544	0.401	0.329	0.048128	0.022
GSE37301_MULTIPOTENT_PROGENITOR_VS_COMMON_LYMPHOID_PROGENITOR_UP	46	https://www.gsea-msigdb.org/gsea/msigdb/human/geneset/GSE37301_MULTIPOTENT_PROGENITOR_VS_COMMON_LYMPHOID_PROGENITOR_UP	0.44672	1.4864	0.02075	0.14557	0.776	0.435	0.291	0.31	0.049585	0.023
GSE4984_GALECTIN1_VS_LPS_STIM_DC_UP	47	https://www.gsea-msigdb.org/gsea/msigdb/human/geneset/GSE4984_GALECTIN1_VS_LPS_STIM_DC_UP	0.49024	1.4741	0.02075	0.14998	0.789	0.489	0.284	0.353	0.053348	0.023
GSE27786_LSK_VS_LIN_NEG_CELL_UP	71	https://www.gsea-msigdb.org/gsea/msigdb/human/geneset/GSE27786_LSK_VS_LIN_NEG_CELL_UP	0.41481	1.4499	0.02075	0.15614	0.808	0.535	0.441	0.302	0.057292	0.022
GSE23925_LIGHT_ZONE_VS_DARK_ZONE_BCELL_UP	65	https://www.gsea-msigdb.org/gsea/msigdb/human/geneset/GSE23925_LIGHT_ZONE_VS_DARK_ZONE_BCELL_UP	0.41845	1.5364	0.02079	0.13613	0.73	0.277	0.132	0.243	0.04586	0.021
GSE360_L_MAJOR_VS_B_MALAYI_HIGH_DOSE_MAC_DN	70	https://www.gsea-msigdb.org/gsea/msigdb/human/geneset/GSE360_L_MAJOR_VS_B_MALAYI_HIGH_DOSE_MAC_DN	0.41935	1.494	0.02079	0.14314	0.765	0.557	0.419	0.327	0.048379	0.023
GSE34156_UNTREATED_VS_24H_NOD2_AND_TLR1_TLR2_LIGAND_TREATED_MONOCYTE_DN	44	https://www.gsea-msigdb.org/gsea/msigdb/human/geneset/GSE34156_UNTREATED_VS_24H_NOD2_AND_TLR1_TLR2_LIGAND_TREATED_MONOCYTE_DN	0.44591	1.5401	0.02083	0.13435	0.722	0.5	0.32	0.342	0.04462	0.021
GSE9960_HEALTHY_VS_SEPSIS_PBMC_DN	48	https://www.gsea-msigdb.org/gsea/msigdb/human/geneset/GSE9960_HEALTHY_VS_SEPSIS_PBMC_DN	0.43613	1.5789	0.02088	0.12411	0.681	0.438	0.351	0.286	0.035829	0.019
GSE22886_DAY0_VS_DAY1_MONOCYTE_IN_CULTURE_UP	75	https://www.gsea-msigdb.org/gsea/msigdb/human/geneset/GSE22886_DAY0_VS_DAY1_MONOCYTE_IN_CULTURE_UP	0.46982	1.5496	0.02101	0.13286	0.707	0.507	0.353	0.331	0.04128	0.02
OSMAN_BLOOD_CHAD63_KH_AGE_18_50YO_HIGH_DOSE_SUBJECTS_24HR_DN	561	https://www.gsea-msigdb.org/gsea/msigdb/human/geneset/OSMAN_BLOOD_CHAD63_KH_AGE_18_50YO_HIGH_DOSE_SUBJECTS_24HR_DN	0.37114	1.5035	0.02101	0.14041	0.757	0.41	0.362	0.285	0.046847	0.02
GSE46242_CTRL_VS_EGR2_DELETED_ANERGIC_TH1_CD4_TCELL_DN	63	https://www.gsea-msigdb.org/gsea/msigdb/human/geneset/GSE46242_CTRL_VS_EGR2_DELETED_ANERGIC_TH1_CD4_TCELL_DN	0.40588	1.4425	0.02101	0.15739	0.809	0.54	0.386	0.334	0.057183	0.022
GSE41176_UNSTIM_VS_ANTI_IGM_STIM_TAK1_KO_BCELL_24H_UP	81	https://www.gsea-msigdb.org/gsea/msigdb/human/geneset/GSE41176_UNSTIM_VS_ANTI_IGM_STIM_TAK1_KO_BCELL_24H_UP	0.42181	1.4893	0.0211	0.14481	0.772	0.444	0.302	0.314	0.049424	0.023
GSE2197_CPG_DNA_VS_UNTREATED_IN_DC_DN	56	https://www.gsea-msigdb.org/gsea/msigdb/human/geneset/GSE2197_CPG_DNA_VS_UNTREATED_IN_DC_DN	0.44672	1.4031	0.0211	0.17336	0.829	0.411	0.279	0.299	0.067757	0.024
GSE27241_WT_VS_RORGT_KO_TH17_POLARIZED_CD4_TCELL_TREATED_WITH_DIGOXIN_UP	64	https://www.gsea-msigdb.org/gsea/msigdb/human/geneset/GSE27241_WT_VS_RORGT_KO_TH17_POLARIZED_CD4_TCELL_TREATED_WITH_DIGOXIN_UP	0.49601	1.4941	0.02114	0.14319	0.765	0.453	0.308	0.316	0.048442	0.023
GSE17721_0.5H_VS_8H_PAM3CSK4_BMDC_UP	77	https://www.gsea-msigdb.org/gsea/msigdb/human/geneset/GSE17721_0.5H_VS_8H_PAM3CSK4_BMDC_UP	0.43883	1.4857	0.02119	0.14593	0.777	0.39	0.289	0.28	0.050103	0.023
GSE13493_CD4INTCD8POS_VS_CD8POS_THYMOCYTE_DN	60	https://www.gsea-msigdb.org/gsea/msigdb/human/geneset/GSE13493_CD4INTCD8POS_VS_CD8POS_THYMOCYTE_DN	0.43307	1.5166	0.02123	0.13798	0.747	0.45	0.291	0.322	0.044778	0.021
GSE46606_UNSTIM_VS_CD40L_IL2_IL5_1DAY_STIMULATED_IRF4_KO_BCELL_DN	63	https://www.gsea-msigdb.org/gsea/msigdb/human/geneset/GSE46606_UNSTIM_VS_CD40L_IL2_IL5_1DAY_STIMULATED_IRF4_KO_BCELL_DN	0.4192	1.449	0.02132	0.15609	0.808	0.413	0.323	0.282	0.057208	0.022
GSE27786_BCELL_VS_ERYTHROBLAST_DN	55	https://www.gsea-msigdb.org/gsea/msigdb/human/geneset/GSE27786_BCELL_VS_ERYTHROBLAST_DN	0.4508	1.5796	0.02179	0.12369	0.68	0.582	0.408	0.347	0.035522	0.019
GSE22886_UNSTIM_VS_IL15_STIM_NKCELL_UP	55	https://www.gsea-msigdb.org/gsea/msigdb/human/geneset/GSE22886_UNSTIM_VS_IL15_STIM_NKCELL_UP	0.52082	1.6776	0.02204	0.09551	0.563	0.527	0.26	0.394	0.014516	0.016
GSE19512_NAUTRAL_VS_INDUCED_TREG_UP	60	https://www.gsea-msigdb.org/gsea/msigdb/human/geneset/GSE19512_NAUTRAL_VS_INDUCED_TREG_UP	0.41798	1.5479	0.02204	0.13279	0.71	0.55	0.397	0.334	0.042347	0.02
GSE7831_UNSTIM_VS_INFLUENZA_STIM_PDC_1H_UP	71	https://www.gsea-msigdb.org/gsea/msigdb/human/geneset/GSE7831_UNSTIM_VS_INFLUENZA_STIM_PDC_1H_UP	0.39803	1.4199	0.02209	0.16784	0.823	0.634	0.493	0.325	0.063417	0.025
GSE2706_UNSTIM_VS_2H_LPS_DC_UP	64	https://www.gsea-msigdb.org/gsea/msigdb/human/geneset/GSE2706_UNSTIM_VS_2H_LPS_DC_UP	0.52352	1.6729	0.02218	0.095132	0.572	0.656	0.382	0.409	0.015026	0.015
GSE10211_UV_INACT_SENDAI_VS_LIVE_SENDAI_VIRUS_TRACHEAL_EPITHELIAL_CELLS_UP	48	https://www.gsea-msigdb.org/gsea/msigdb/human/geneset/GSE10211_UV_INACT_SENDAI_VS_LIVE_SENDAI_VIRUS_TRACHEAL_EPITHELIAL_CELLS_UP	0.45769	1.6472	0.02222	0.10599	0.606	0.5	0.306	0.35	0.021339	0.017
GSE16385_UNTREATED_VS_12H_ROSIGLITAZONE_TREATED_MACROPHAGE_DN	52	https://www.gsea-msigdb.org/gsea/msigdb/human/geneset/GSE16385_UNTREATED_VS_12H_ROSIGLITAZONE_TREATED_MACROPHAGE_DN	0.39372	1.4468	0.02222	0.15655	0.808	0.635	0.475	0.336	0.057011	0.022
GSE43863_TH1_VS_LY6C_INT_CXCR5POS_EFFECTOR_CD4_TCELL_DN	73	https://www.gsea-msigdb.org/gsea/msigdb/human/geneset/GSE43863_TH1_VS_LY6C_INT_CXCR5POS_EFFECTOR_CD4_TCELL_DN	0.42045	1.4407	0.02227	0.158	0.809	0.562	0.447	0.314	0.057831	0.022
GSE27786_CD8_TCELL_VS_ERYTHROBLAST_DN	61	https://www.gsea-msigdb.org/gsea/msigdb/human/geneset/GSE27786_CD8_TCELL_VS_ERYTHROBLAST_DN	0.38663	1.5101	0.02236	0.1381	0.751	0.492	0.402	0.297	0.044754	0.021
GSE3982_EOSINOPHIL_VS_MAST_CELL_UP	67	https://www.gsea-msigdb.org/gsea/msigdb/human/geneset/GSE3982_EOSINOPHIL_VS_MAST_CELL_UP	0.40316	1.4485	0.0224	0.15622	0.808	0.403	0.346	0.266	0.057043	0.022
GSE22935_24H_VS_48H_MBOVIS_BCG_STIM_MYD88_KO_MACROPHAGE_DN	60	https://www.gsea-msigdb.org/gsea/msigdb/human/geneset/GSE22935_24H_VS_48H_MBOVIS_BCG_STIM_MYD88_KO_MACROPHAGE_DN	0.39027	1.4997	0.0225	0.14088	0.76	0.567	0.444	0.318	0.046937	0.021
GSE36009_UNSTIM_VS_LPS_STIM_NLRP10_KO_DC_DN	68	https://www.gsea-msigdb.org/gsea/msigdb/human/geneset/GSE36009_UNSTIM_VS_LPS_STIM_NLRP10_KO_DC_DN	0.42368	1.494	0.0225	0.14296	0.765	0.309	0.21	0.246	0.048316	0.023
GSE11961_MARGINAL_ZONE_BCELL_VS_GERMINAL_CENTER_BCELL_DAY40_DN	62	https://www.gsea-msigdb.org/gsea/msigdb/human/geneset/GSE11961_MARGINAL_ZONE_BCELL_VS_GERMINAL_CENTER_BCELL_DAY40_DN	0.40749	1.4833	0.0225	0.1457	0.779	0.355	0.291	0.254	0.050991	0.023
GSE37416_0H_VS_6H_F_TULARENSIS_LVS_NEUTROPHIL_UP	77	https://www.gsea-msigdb.org/gsea/msigdb/human/geneset/GSE37416_0H_VS_6H_F_TULARENSIS_LVS_NEUTROPHIL_UP	0.41821	1.4674	0.02254	0.15053	0.794	0.481	0.392	0.296	0.053158	0.023
GSE22611_MUTANT_NOD2_TRANSDUCED_VS_CTRL_HEK293T_STIMULATED_WITH_MDP_6H_DN	71	https://www.gsea-msigdb.org/gsea/msigdb/human/geneset/GSE22611_MUTANT_NOD2_TRANSDUCED_VS_CTRL_HEK293T_STIMULATED_WITH_MDP_6H_DN	0.38874	1.4665	0.02254	0.15136	0.794	0.465	0.411	0.277	0.053293	0.023
GSE2770_IL12_VS_TGFB_AND_IL12_TREATED_ACT_CD4_TCELL_6H_UP	54	https://www.gsea-msigdb.org/gsea/msigdb/human/geneset/GSE2770_IL12_VS_TGFB_AND_IL12_TREATED_ACT_CD4_TCELL_6H_UP	0.43733	1.5343	0.02259	0.13635	0.73	0.574	0.405	0.344	0.045812	0.021
GSE40277_GATA1_AND_SATB1_TRANSDUCED_VS_CTRL_CD4_TCELL_DN	63	https://www.gsea-msigdb.org/gsea/msigdb/human/geneset/GSE40277_GATA1_AND_SATB1_TRANSDUCED_VS_CTRL_CD4_TCELL_DN	0.43769	1.5176	0.02259	0.13807	0.747	0.317	0.253	0.24	0.045015	0.021
GSE17721_CTRL_VS_LPS_12H_BMDC_UP	68	https://www.gsea-msigdb.org/gsea/msigdb/human/geneset/GSE17721_CTRL_VS_LPS_12H_BMDC_UP	0.43072	1.445	0.02259	0.15677	0.809	0.368	0.326	0.25	0.056922	0.022
GSE40666_STAT1_KO_VS_STAT4_KO_CD8_TCELL_UP	64	https://www.gsea-msigdb.org/gsea/msigdb/human/geneset/GSE40666_STAT1_KO_VS_STAT4_KO_CD8_TCELL_UP	0.43423	1.4316	0.02259	0.1615	0.819	0.469	0.39	0.289	0.060073	0.024
GSE3982_MAC_VS_NEUTROPHIL_LPS_STIM_DN	76	https://www.gsea-msigdb.org/gsea/msigdb/human/geneset/GSE3982_MAC_VS_NEUTROPHIL_LPS_STIM_DN	0.39851	1.5283	0.02263	0.13724	0.735	0.408	0.312	0.284	0.045748	0.021
GSE15324_ELF4_KO_VS_WT_ACTIVATED_CD8_TCELL_DN	85	https://www.gsea-msigdb.org/gsea/msigdb/human/geneset/GSE15324_ELF4_KO_VS_WT_ACTIVATED_CD8_TCELL_DN	0.38153	1.4328	0.02263	0.16083	0.816	0.482	0.428	0.279	0.059736	0.023
GSE45365_WT_VS_IFNAR_KO_CD11B_DC_MCMV_INFECTION_UP	67	https://www.gsea-msigdb.org/gsea/msigdb/human/geneset/GSE45365_WT_VS_IFNAR_KO_CD11B_DC_MCMV_INFECTION_UP	0.47582	1.6257	0.02268	0.10925	0.632	0.687	0.407	0.411	0.024343	0.018
GSE24142_EARLY_THYMIC_PROGENITOR_VS_DN3_THYMOCYTE_FETAL_DN	60	https://www.gsea-msigdb.org/gsea/msigdb/human/geneset/GSE24142_EARLY_THYMIC_PROGENITOR_VS_DN3_THYMOCYTE_FETAL_DN	0.41988	1.5693	0.02268	0.12648	0.696	0.4	0.289	0.287	0.036689	0.019
GSE1460_NAIVE_CD4_TCELL_CORD_BLOOD_VS_THYMIC_STROMAL_CELL_UP	71	https://www.gsea-msigdb.org/gsea/msigdb/human/geneset/GSE1460_NAIVE_CD4_TCELL_CORD_BLOOD_VS_THYMIC_STROMAL_CELL_UP	0.40543	1.5176	0.02268	0.13788	0.747	0.535	0.408	0.32	0.044945	0.021
GSE24142_ADULT_VS_FETAL_EARLY_THYMIC_PROGENITOR_UP	57	https://www.gsea-msigdb.org/gsea/msigdb/human/geneset/GSE24142_ADULT_VS_FETAL_EARLY_THYMIC_PROGENITOR_UP	0.44575	1.5295	0.02273	0.13732	0.734	0.614	0.428	0.354	0.045515	0.021
GSE42088_UNINF_VS_LEISHMANIA_INF_DC_24H_UP	87	https://www.gsea-msigdb.org/gsea/msigdb/human/geneset/GSE42088_UNINF_VS_LEISHMANIA_INF_DC_24H_UP	0.43371	1.464	0.02273	0.15198	0.796	0.368	0.277	0.27	0.053853	0.023
GSE2706_UNSTIM_VS_8H_LPS_DC_UP	60	https://www.gsea-msigdb.org/gsea/msigdb/human/geneset/GSE2706_UNSTIM_VS_8H_LPS_DC_UP	0.4406	1.5227	0.02287	0.13797	0.742	0.433	0.336	0.29	0.044838	0.021
GSE13493_DP_VS_CD8POS_THYMOCYTE_DN	63	https://www.gsea-msigdb.org/gsea/msigdb/human/geneset/GSE13493_DP_VS_CD8POS_THYMOCYTE_DN	0.42998	1.4639	0.02287	0.15201	0.796	0.286	0.193	0.233	0.053795	0.023
GSE17301_CTRL_VS_48H_ACD3_ACD28_IFNA2_STIM_CD8_TCELL_DN	76	https://www.gsea-msigdb.org/gsea/msigdb/human/geneset/GSE17301_CTRL_VS_48H_ACD3_ACD28_IFNA2_STIM_CD8_TCELL_DN	0.45337	1.5834	0.02292	0.1235	0.678	0.566	0.406	0.34	0.036111	0.019
GSE11864_UNTREATED_VS_CSF1_IFNG_IN_MAC_UP	61	https://www.gsea-msigdb.org/gsea/msigdb/human/geneset/GSE11864_UNTREATED_VS_CSF1_IFNG_IN_MAC_UP	0.42796	1.4537	0.02292	0.15463	0.804	0.541	0.398	0.328	0.056863	0.022
GSE17721_CTRL_VS_LPS_4H_BMDC_UP	86	https://www.gsea-msigdb.org/gsea/msigdb/human/geneset/GSE17721_CTRL_VS_LPS_4H_BMDC_UP	0.43689	1.435	0.02292	0.16119	0.815	0.419	0.366	0.269	0.059393	0.024
GSE12198_LOW_IL2_STIM_NK_CELL_VS_HIGH_IL2_STIM_NK_CELL_UP	78	https://www.gsea-msigdb.org/gsea/msigdb/human/geneset/GSE12198_LOW_IL2_STIM_NK_CELL_VS_HIGH_IL2_STIM_NK_CELL_UP	0.42305	1.433	0.02306	0.16074	0.815	0.487	0.389	0.301	0.059788	0.023
GSE25087_TREG_VS_TCONV_ADULT_DN	71	https://www.gsea-msigdb.org/gsea/msigdb/human/geneset/GSE25087_TREG_VS_TCONV_ADULT_DN	0.48618	1.6189	0.02321	0.11147	0.638	0.521	0.331	0.353	0.025702	0.018
GSE11864_CSF1_VS_CSF1_IFNG_PAM3CYS_IN_MAC_UP	67	https://www.gsea-msigdb.org/gsea/msigdb/human/geneset/GSE11864_CSF1_VS_CSF1_IFNG_PAM3CYS_IN_MAC_UP	0.43244	1.4619	0.02321	0.15214	0.798	0.418	0.35	0.274	0.054152	0.022
GSE20715_0H_VS_24H_OZONE_TLR4_KO_LUNG_UP	60	https://www.gsea-msigdb.org/gsea/msigdb/human/geneset/GSE20715_0H_VS_24H_OZONE_TLR4_KO_LUNG_UP	0.44264	1.5115	0.02326	0.13795	0.75	0.467	0.287	0.336	0.045017	0.021
GSE360_L_MAJOR_VS_M_TUBERCULOSIS_MAC_UP	65	https://www.gsea-msigdb.org/gsea/msigdb/human/geneset/GSE360_L_MAJOR_VS_M_TUBERCULOSIS_MAC_UP	0.41721	1.5052	0.0233	0.14031	0.756	0.4	0.304	0.281	0.046907	0.02
GSE17721_CTRL_VS_CPG_4H_BMDC_UP	69	https://www.gsea-msigdb.org/gsea/msigdb/human/geneset/GSE17721_CTRL_VS_CPG_4H_BMDC_UP	0.44924	1.4371	0.0233	0.15962	0.811	0.449	0.371	0.285	0.059293	0.022
GSE19941_UNSTIM_VS_LPS_STIM_IL10_KO_NFKBP50_KO_MACROPHAGE_DN	66	https://www.gsea-msigdb.org/gsea/msigdb/human/geneset/GSE19941_UNSTIM_VS_LPS_STIM_IL10_KO_NFKBP50_KO_MACROPHAGE_DN	0.37854	1.4476	0.02345	0.156	0.808	0.318	0.257	0.239	0.056871	0.022
GSE23321_CENTRAL_MEMORY_VS_NAIVE_CD8_TCELL_DN	53	https://www.gsea-msigdb.org/gsea/msigdb/human/geneset/GSE23321_CENTRAL_MEMORY_VS_NAIVE_CD8_TCELL_DN	0.41146	1.5054	0.0235	0.14027	0.755	0.585	0.414	0.345	0.04663	0.02
GSE13229_MATURE_VS_INTMATURE_NKCELL_UP	55	https://www.gsea-msigdb.org/gsea/msigdb/human/geneset/GSE13229_MATURE_VS_INTMATURE_NKCELL_UP	0.4103	1.5455	0.02355	0.13284	0.716	0.636	0.447	0.355	0.041738	0.02
GSE10325_BCELL_VS_LUPUS_BCELL_UP	65	https://www.gsea-msigdb.org/gsea/msigdb/human/geneset/GSE10325_BCELL_VS_LUPUS_BCELL_UP	0.48206	1.6938	0.02367	0.090688	0.525	0.585	0.341	0.389	0.0093568	0.012
GSE36476_YOUNG_VS_OLD_DONOR_MEMORY_CD4_TCELL_DN	51	https://www.gsea-msigdb.org/gsea/msigdb/human/geneset/GSE36476_YOUNG_VS_OLD_DONOR_MEMORY_CD4_TCELL_DN	0.42565	1.6325	0.02371	0.10846	0.623	0.392	0.257	0.294	0.02416	0.017
GSE27670_BLIMP1_VS_LMP1_TRANSDUCED_GC_BCELL_UP	69	https://www.gsea-msigdb.org/gsea/msigdb/human/geneset/GSE27670_BLIMP1_VS_LMP1_TRANSDUCED_GC_BCELL_UP	0.44193	1.5381	0.02381	0.13504	0.729	0.478	0.336	0.321	0.04594	0.021
GSE7509_FCGRIIB_VS_TNFA_IL1B_IL6_PGE_STIM_DC_DN	42	https://www.gsea-msigdb.org/gsea/msigdb/human/geneset/GSE7509_FCGRIIB_VS_TNFA_IL1B_IL6_PGE_STIM_DC_DN	0.53553	1.6767	0.024	0.09528	0.565	0.571	0.237	0.438	0.014438	0.016
GSE41176_WT_VS_TAK1_KO_ANTI_IGM_STIM_BCELL_1H_DN	59	https://www.gsea-msigdb.org/gsea/msigdb/human/geneset/GSE41176_WT_VS_TAK1_KO_ANTI_IGM_STIM_BCELL_1H_DN	0.35862	1.4924	0.02407	0.14345	0.765	0.492	0.42	0.288	0.048831	0.023
GSE9006_HEALTHY_VS_TYPE_1_DIABETES_PBMC_1MONTH_POST_DX_DN	67	https://www.gsea-msigdb.org/gsea/msigdb/human/geneset/GSE9006_HEALTHY_VS_TYPE_1_DIABETES_PBMC_1MONTH_POST_DX_DN	0.45814	1.5717	0.0241	0.12631	0.695	0.507	0.352	0.332	0.036619	0.019
GSE25123_ROSIGLITAZONE_VS_IL4_AND_ROSIGLITAZONE_STIM_PPARG_KO_MACROPHAGE_DAY10_DN	54	https://www.gsea-msigdb.org/gsea/msigdb/human/geneset/GSE25123_ROSIGLITAZONE_VS_IL4_AND_ROSIGLITAZONE_STIM_PPARG_KO_MACROPHAGE_DAY10_DN	0.44588	1.5994	0.02429	0.11767	0.658	0.463	0.309	0.323	0.030827	0.019
GSE34205_RSV_VS_FLU_INF_INFANT_PBMC_DN	67	https://www.gsea-msigdb.org/gsea/msigdb/human/geneset/GSE34205_RSV_VS_FLU_INF_INFANT_PBMC_DN	0.41598	1.5052	0.02439	0.14011	0.756	0.478	0.404	0.288	0.046841	0.02
GSE360_CTRL_VS_L_DONOVANI_MAC_UP	58	https://www.gsea-msigdb.org/gsea/msigdb/human/geneset/GSE360_CTRL_VS_L_DONOVANI_MAC_UP	0.44951	1.4844	0.02449	0.14566	0.778	0.483	0.363	0.31	0.049495	0.023
GSE5589_LPS_AND_IL10_VS_LPS_AND_IL6_STIM_MACROPHAGE_45MIN_UP	72	https://www.gsea-msigdb.org/gsea/msigdb/human/geneset/GSE5589_LPS_AND_IL10_VS_LPS_AND_IL6_STIM_MACROPHAGE_45MIN_UP	0.44074	1.4464	0.02449	0.15654	0.808	0.403	0.273	0.296	0.057387	0.022
GSE46606_IRF4HIGH_VS_WT_CD40L_IL2_IL5_DAY1_STIMULATED_BCELL_UP	78	https://www.gsea-msigdb.org/gsea/msigdb/human/geneset/GSE46606_IRF4HIGH_VS_WT_CD40L_IL2_IL5_DAY1_STIMULATED_BCELL_UP	0.48005	1.5614	0.02454	0.12907	0.7	0.551	0.413	0.328	0.039011	0.019
GSE3982_NEUTROPHIL_VS_TH1_UP	62	https://www.gsea-msigdb.org/gsea/msigdb/human/geneset/GSE3982_NEUTROPHIL_VS_TH1_UP	0.41742	1.5018	0.02454	0.14082	0.757	0.565	0.451	0.313	0.046991	0.022
GSE32901_TH1_VS_TH17_ENRICHED_CD4_TCELL_DN	46	https://www.gsea-msigdb.org/gsea/msigdb/human/geneset/GSE32901_TH1_VS_TH17_ENRICHED_CD4_TCELL_DN	0.4454	1.5169	0.02464	0.13806	0.747	0.565	0.382	0.352	0.044736	0.021
GSE11961_PLASMA_CELL_DAY7_VS_GERMINAL_CENTER_BCELL_DAY40_DN	72	https://www.gsea-msigdb.org/gsea/msigdb/human/geneset/GSE11961_PLASMA_CELL_DAY7_VS_GERMINAL_CENTER_BCELL_DAY40_DN	0.39218	1.4496	0.02464	0.15596	0.808	0.403	0.345	0.267	0.057134	0.022
GSE2770_UNTREATED_VS_ACT_CD4_TCELL_48H_DN	69	https://www.gsea-msigdb.org/gsea/msigdb/human/geneset/GSE2770_UNTREATED_VS_ACT_CD4_TCELL_48H_DN	0.40484	1.5599	0.02469	0.12994	0.702	0.377	0.312	0.262	0.03972	0.019
GSE29618_PRE_VS_DAY7_POST_LAIV_FLU_VACCINE_BCELL_DN	71	https://www.gsea-msigdb.org/gsea/msigdb/human/geneset/GSE29618_PRE_VS_DAY7_POST_LAIV_FLU_VACCINE_BCELL_DN	0.38081	1.4289	0.02469	0.16276	0.82	0.451	0.428	0.261	0.059934	0.024
GSE21360_PRIMARY_VS_SECONDARY_MEMORY_CD8_TCELL_DN	64	https://www.gsea-msigdb.org/gsea/msigdb/human/geneset/GSE21360_PRIMARY_VS_SECONDARY_MEMORY_CD8_TCELL_DN	0.44862	1.5461	0.02474	0.13318	0.715	0.5	0.345	0.331	0.04215	0.02
GSE33292_DN3_THYMOCYTE_VS_TCF1_KO_TCELL_LYMPHOMA_DN	54	https://www.gsea-msigdb.org/gsea/msigdb/human/geneset/GSE33292_DN3_THYMOCYTE_VS_TCF1_KO_TCELL_LYMPHOMA_DN	0.41931	1.4833	0.02474	0.14559	0.779	0.574	0.418	0.337	0.05093	0.023
GSE27786_CD4_TCELL_VS_NKCELL_UP	80	https://www.gsea-msigdb.org/gsea/msigdb/human/geneset/GSE27786_CD4_TCELL_VS_NKCELL_UP	0.40708	1.424	0.02474	0.16507	0.82	0.438	0.352	0.287	0.061361	0.025
GSE41176_UNSTIM_VS_ANTI_IGM_STIM_BCELL_3H_DN	65	https://www.gsea-msigdb.org/gsea/msigdb/human/geneset/GSE41176_UNSTIM_VS_ANTI_IGM_STIM_BCELL_3H_DN	0.44138	1.5447	0.02479	0.13274	0.717	0.462	0.277	0.337	0.042003	0.019
GSE7460_TCONV_VS_TREG_THYMUS_UP	65	https://www.gsea-msigdb.org/gsea/msigdb/human/geneset/GSE7460_TCONV_VS_TREG_THYMUS_UP	0.44566	1.4808	0.02479	0.14673	0.781	0.308	0.162	0.26	0.051101	0.023
GSE40441_NRP1_POS_INDUCED_TREG_VS_NRP1_NEG_NATURAL_TREG_DN	63	https://www.gsea-msigdb.org/gsea/msigdb/human/geneset/GSE40441_NRP1_POS_INDUCED_TREG_VS_NRP1_NEG_NATURAL_TREG_DN	0.41276	1.5586	0.02484	0.12989	0.702	0.54	0.402	0.326	0.039443	0.019
GSE4590_SMALL_VS_VPREB_POS_LARGE_PRE_BCELL_UP	44	https://www.gsea-msigdb.org/gsea/msigdb/human/geneset/GSE4590_SMALL_VS_VPREB_POS_LARGE_PRE_BCELL_UP	0.46824	1.5286	0.0249	0.13732	0.735	0.364	0.33	0.245	0.045905	0.021
GSE22935_UNSTIM_VS_12H_MBOVIS_BCG_STIM_MACROPHAGE_UP	66	https://www.gsea-msigdb.org/gsea/msigdb/human/geneset/GSE22935_UNSTIM_VS_12H_MBOVIS_BCG_STIM_MACROPHAGE_UP	0.43396	1.4147	0.0249	0.16817	0.824	0.515	0.399	0.313	0.065207	0.025
GSE360_CTRL_VS_B_MALAYI_LOW_DOSE_MAC_DN	71	https://www.gsea-msigdb.org/gsea/msigdb/human/geneset/GSE360_CTRL_VS_B_MALAYI_LOW_DOSE_MAC_DN	0.42466	1.5088	0.02495	0.13829	0.753	0.563	0.425	0.327	0.045006	0.021
GSE27786_LSK_VS_CD4_TCELL_DN	69	https://www.gsea-msigdb.org/gsea/msigdb/human/geneset/GSE27786_LSK_VS_CD4_TCELL_DN	0.42341	1.4484	0.02495	0.15622	0.808	0.551	0.443	0.31	0.056988	0.022
GSE15215_CD2_POS_VS_NEG_PDC_UP	73	https://www.gsea-msigdb.org/gsea/msigdb/human/geneset/GSE15215_CD2_POS_VS_NEG_PDC_UP	0.43484	1.5546	0.025	0.13043	0.705	0.521	0.395	0.319	0.039872	0.019
GSE20727_CTRL_VS_ROS_INH_AND_DNFB_ALLERGEN_TREATED_DC_UP	65	https://www.gsea-msigdb.org/gsea/msigdb/human/geneset/GSE20727_CTRL_VS_ROS_INH_AND_DNFB_ALLERGEN_TREATED_DC_UP	0.45901	1.5471	0.02505	0.13318	0.713	0.554	0.375	0.35	0.042389	0.02
GSE5099_MONOCYTE_VS_CLASSICAL_M1_MACROPHAGE_DN	70	https://www.gsea-msigdb.org/gsea/msigdb/human/geneset/GSE5099_MONOCYTE_VS_CLASSICAL_M1_MACROPHAGE_DN	0.43307	1.4926	0.02505	0.14343	0.765	0.429	0.35	0.281	0.048611	0.023
GSE4142_NAIVE_BCELL_VS_PLASMA_CELL_UP	69	https://www.gsea-msigdb.org/gsea/msigdb/human/geneset/GSE4142_NAIVE_BCELL_VS_PLASMA_CELL_UP	0.4169	1.4729	0.02505	0.14978	0.789	0.493	0.391	0.303	0.052885	0.023
GSE21379_TFH_VS_NON_TFH_CD4_TCELL_UP	59	https://www.gsea-msigdb.org/gsea/msigdb/human/geneset/GSE21379_TFH_VS_NON_TFH_CD4_TCELL_UP	0.42369	1.4989	0.02516	0.14135	0.76	0.339	0.264	0.252	0.046982	0.022
GSE17974_IL4_AND_ANTI_IL12_VS_UNTREATED_24H_ACT_CD4_TCELL_UP	48	https://www.gsea-msigdb.org/gsea/msigdb/human/geneset/GSE17974_IL4_AND_ANTI_IL12_VS_UNTREATED_24H_ACT_CD4_TCELL_UP	0.42805	1.5045	0.02521	0.14065	0.757	0.583	0.409	0.347	0.046843	0.021
GSE29164_DAY3_VS_DAY7_UNTREATED_MELANOMA_UP	67	https://www.gsea-msigdb.org/gsea/msigdb/human/geneset/GSE29164_DAY3_VS_DAY7_UNTREATED_MELANOMA_UP	0.42837	1.524	0.02526	0.13794	0.741	0.567	0.411	0.338	0.045234	0.021
GSE45881_CXCR6HI_VS_CXCR1LO_COLONIC_LAMINA_PROPRIA_DN	69	https://www.gsea-msigdb.org/gsea/msigdb/human/geneset/GSE45881_CXCR6HI_VS_CXCR1LO_COLONIC_LAMINA_PROPRIA_DN	0.44685	1.4831	0.02526	0.14563	0.779	0.449	0.357	0.292	0.050869	0.023
GSE4142_NAIVE_VS_MEMORY_BCELL_UP	56	https://www.gsea-msigdb.org/gsea/msigdb/human/geneset/GSE4142_NAIVE_VS_MEMORY_BCELL_UP	0.43022	1.5606	0.02532	0.12954	0.701	0.518	0.409	0.309	0.039669	0.019
GSE25123_IL4_VS_IL4_AND_ROSIGLITAZONE_STIM_PPARG_KO_MACROPHAGE_DAY10_UP	40	https://www.gsea-msigdb.org/gsea/msigdb/human/geneset/GSE25123_IL4_VS_IL4_AND_ROSIGLITAZONE_STIM_PPARG_KO_MACROPHAGE_DAY10_UP	0.46037	1.5254	0.02537	0.13757	0.74	0.5	0.354	0.325	0.045464	0.021
GSE34156_NOD2_LIGAND_VS_TLR1_TLR2_LIGAND_24H_TREATED_MONOCYTE_UP	62	https://www.gsea-msigdb.org/gsea/msigdb/human/geneset/GSE34156_NOD2_LIGAND_VS_TLR1_TLR2_LIGAND_24H_TREATED_MONOCYTE_UP	0.39892	1.3897	0.02542	0.17722	0.838	0.435	0.373	0.276	0.072867	0.023
GSE360_LOW_DOSE_B_MALAYI_VS_M_TUBERCULOSIS_DC_UP	72	https://www.gsea-msigdb.org/gsea/msigdb/human/geneset/GSE360_LOW_DOSE_B_MALAYI_VS_M_TUBERCULOSIS_DC_UP	0.45002	1.5203	0.02559	0.13747	0.746	0.472	0.349	0.311	0.045124	0.021
GSE7568_IL4_VS_IL4_AND_TGFB_TREATED_MACROPHAGE_24H_UP	56	https://www.gsea-msigdb.org/gsea/msigdb/human/geneset/GSE7568_IL4_VS_IL4_AND_TGFB_TREATED_MACROPHAGE_24H_UP	0.43837	1.4725	0.02632	0.14997	0.789	0.357	0.315	0.247	0.053129	0.023
GSE2405_0H_VS_9H_A_PHAGOCYTOPHILUM_STIM_NEUTROPHIL_UP	68	https://www.gsea-msigdb.org/gsea/msigdb/human/geneset/GSE2405_0H_VS_9H_A_PHAGOCYTOPHILUM_STIM_NEUTROPHIL_UP	0.39373	1.4296	0.02632	0.1625	0.819	0.235	0.175	0.196	0.059908	0.024
GSE21379_TFH_VS_NON_TFH_CD4_TCELL_DN	49	https://www.gsea-msigdb.org/gsea/msigdb/human/geneset/GSE21379_TFH_VS_NON_TFH_CD4_TCELL_DN	0.3746	1.4635	0.02637	0.15215	0.798	0.673	0.512	0.331	0.054273	0.023
GSE15930_NAIVE_VS_72H_IN_VITRO_STIM_IL12_CD8_TCELL_UP	63	https://www.gsea-msigdb.org/gsea/msigdb/human/geneset/GSE15930_NAIVE_VS_72H_IN_VITRO_STIM_IL12_CD8_TCELL_UP	0.42206	1.431	0.02637	0.16154	0.819	0.571	0.444	0.321	0.059861	0.024
GSE24634_NAIVE_CD4_TCELL_VS_DAY7_IL4_CONV_TREG_UP	83	https://www.gsea-msigdb.org/gsea/msigdb/human/geneset/GSE24634_NAIVE_CD4_TCELL_VS_DAY7_IL4_CONV_TREG_UP	0.45773	1.5575	0.02648	0.12903	0.702	0.506	0.353	0.331	0.039058	0.019
GSE20366_TREG_VS_NAIVE_CD4_TCELL_HOMEOSTATIC_CONVERSION_DN	63	https://www.gsea-msigdb.org/gsea/msigdb/human/geneset/GSE20366_TREG_VS_NAIVE_CD4_TCELL_HOMEOSTATIC_CONVERSION_DN	0.44681	1.5546	0.02648	0.13064	0.705	0.397	0.252	0.3	0.039956	0.019
GSE27786_LIN_NEG_VS_MONO_MAC_UP	82	https://www.gsea-msigdb.org/gsea/msigdb/human/geneset/GSE27786_LIN_NEG_VS_MONO_MAC_UP	0.41552	1.4545	0.02648	0.15405	0.804	0.451	0.387	0.28	0.056801	0.022
GSE1566_WT_VS_EZH2_KO_LN_TCELL_DN	71	https://www.gsea-msigdb.org/gsea/msigdb/human/geneset/GSE1566_WT_VS_EZH2_KO_LN_TCELL_DN	0.3572	1.4103	0.02648	0.17003	0.825	0.254	0.175	0.211	0.066255	0.024
GSE5542_IFNG_VS_IFNA_AND_IFNG_TREATED_EPITHELIAL_CELLS_24H_UP	77	https://www.gsea-msigdb.org/gsea/msigdb/human/geneset/GSE5542_IFNG_VS_IFNA_AND_IFNG_TREATED_EPITHELIAL_CELLS_24H_UP	0.40818	1.4465	0.02653	0.15676	0.808	0.364	0.287	0.262	0.057551	0.022
GSE29618_PRE_VS_DAY7_FLU_VACCINE_BCELL_UP	57	https://www.gsea-msigdb.org/gsea/msigdb/human/geneset/GSE29618_PRE_VS_DAY7_FLU_VACCINE_BCELL_UP	0.40856	1.4435	0.02653	0.15727	0.809	0.684	0.49	0.352	0.057172	0.022
GSE24102_GRANULOCYSTIC_MDSC_VS_NEUTROPHIL_UP	61	https://www.gsea-msigdb.org/gsea/msigdb/human/geneset/GSE24102_GRANULOCYSTIC_MDSC_VS_NEUTROPHIL_UP	0.40764	1.4676	0.02659	0.15073	0.793	0.492	0.378	0.309	0.053285	0.023
GSE20727_CTRL_VS_H2O2_TREATED_DC_DN	73	https://www.gsea-msigdb.org/gsea/msigdb/human/geneset/GSE20727_CTRL_VS_H2O2_TREATED_DC_DN	0.41921	1.4664	0.02659	0.15133	0.794	0.534	0.451	0.296	0.053236	0.023
GSE1432_CTRL_VS_IFNG_1H_MICROGLIA_UP	64	https://www.gsea-msigdb.org/gsea/msigdb/human/geneset/GSE1432_CTRL_VS_IFNG_1H_MICROGLIA_UP	0.42854	1.5145	0.02664	0.13786	0.748	0.484	0.352	0.317	0.045777	0.021
GSE3691_CONVENTIONAL_VS_PLASMACYTOID_DC_SPLEEN_DN	66	https://www.gsea-msigdb.org/gsea/msigdb/human/geneset/GSE3691_CONVENTIONAL_VS_PLASMACYTOID_DC_SPLEEN_DN	0.3821	1.4691	0.02669	0.1503	0.792	0.5	0.411	0.297	0.053497	0.023
GSE37563_WT_VS_CTLA4_KO_CD4_TCELL_D4_POST_IMMUNIZATION_UP	56	https://www.gsea-msigdb.org/gsea/msigdb/human/geneset/GSE37563_WT_VS_CTLA4_KO_CD4_TCELL_D4_POST_IMMUNIZATION_UP	0.42902	1.4482	0.02669	0.15636	0.808	0.321	0.211	0.256	0.056933	0.022
GSE22432_MULTIPOTENT_VS_COMMON_DC_PROGENITOR_DN	63	https://www.gsea-msigdb.org/gsea/msigdb/human/geneset/GSE22432_MULTIPOTENT_VS_COMMON_DC_PROGENITOR_DN	0.41264	1.4173	0.02669	0.16883	0.824	0.397	0.298	0.281	0.064946	0.025
GSE39382_IL3_VS_IL3_IL33_TREATED_MAST_CELL_UP	76	https://www.gsea-msigdb.org/gsea/msigdb/human/geneset/GSE39382_IL3_VS_IL3_IL33_TREATED_MAST_CELL_UP	0.41275	1.4248	0.02675	0.16484	0.82	0.539	0.44	0.305	0.061089	0.025
GSE12845_IGD_POS_VS_NEG_BLOOD_BCELL_UP	71	https://www.gsea-msigdb.org/gsea/msigdb/human/geneset/GSE12845_IGD_POS_VS_NEG_BLOOD_BCELL_UP	0.49731	1.634	0.0268	0.10771	0.622	0.563	0.309	0.394	0.023901	0.017
[truncated: 371 more rows]

## Sheet: C8
GS	SIZE	SOURCE	ES	NES	NOM p-val	FDR q-val	FWER p-val	Tag %	Gene %	Signal	FDR (median)	glob.p.val
[truncated: 54 more rows]
