# Supplementary material for: Transcriptome-Wide Analysis and Experimental Validation from FFPE Tissue Identifies Stage-Specific Gene Expression Profiles Differentiating Adenoma, Carcinoma In-Situ and Adenocarcinoma in Colorectal Cancer Progression
Source: Int J Mol Sci. 2025 Apr 28;26(9):4194. doi: 10.3390/ijms26094194 (PMC12071244; doi:10.3390/ijms26094194)
Supplement: Supplementary file 1 [file ijms-26-04194-s001.zip › Table S3. Adenoma_vs_CIS_Significant_Pathways.xlsx]

## Sheet: c1
GS	SIZE	SOURCE	ES	NES	NOM p-val	FDR q-val	FWER p-val	Tag %	Gene %	Signal	FDR (median)	glob.p.val
chr10q24	25	https://www.gsea-msigdb.org/gsea/msigdb/human/geneset/chr10q24	0.58517	1.8605	<0.001	0.0358	0.065	0.6	0.278	0.436	0	0.006
chr22q11	26	https://www.gsea-msigdb.org/gsea/msigdb/human/geneset/chr22q11	0.62413	1.7913	<0.001	0.054145	0.133	0.846	0.35	0.553	0	0.002
chr14q32	36	https://www.gsea-msigdb.org/gsea/msigdb/human/geneset/chr14q32	0.47201	1.5993	0.001901	0.10423	0.5	0.417	0.296	0.296	0.030293	0
chr16p12	18	https://www.gsea-msigdb.org/gsea/msigdb/human/geneset/chr16p12	0.62644	1.7282	0.002037	0.066811	0.244	0.5	0.189	0.407	0	0
chr14q12	21	https://www.gsea-msigdb.org/gsea/msigdb/human/geneset/chr14q12	0.52561	1.6879	0.003839	0.071683	0.328	0.667	0.369	0.423	0	0
chr3p21	42	https://www.gsea-msigdb.org/gsea/msigdb/human/geneset/chr3p21	0.57748	1.7872	0.00396	0.047329	0.145	0.571	0.204	0.459	0	0.001
chr16p13	52	https://www.gsea-msigdb.org/gsea/msigdb/human/geneset/chr16p13	0.55793	1.9022	0.00404	0.050165	0.033	0.692	0.357	0.45	0	0.032
chr16q22	25	https://www.gsea-msigdb.org/gsea/msigdb/human/geneset/chr16q22	0.63082	1.8651	0.005871	0.052279	0.064	0.72	0.236	0.553	0	0.015
chr1p13	27	https://www.gsea-msigdb.org/gsea/msigdb/human/geneset/chr1p13	0.4842	1.6455	0.007984	0.090744	0.412	0.556	0.372	0.351	0	0
chr16q24	15	https://www.gsea-msigdb.org/gsea/msigdb/human/geneset/chr16q24	0.57153	1.7099	0.008247	0.071991	0.287	0.733	0.336	0.488	0	0
chr1p36	80	https://www.gsea-msigdb.org/gsea/msigdb/human/geneset/chr1p36	0.4857	1.744	0.009615	0.064139	0.215	0.625	0.359	0.408	0	0
chr2p13	15	https://www.gsea-msigdb.org/gsea/msigdb/human/geneset/chr2p13	0.55986	1.6476	0.01349	0.097024	0.408	0.4	0.229	0.309	0	0
chr20p13	16	https://www.gsea-msigdb.org/gsea/msigdb/human/geneset/chr20p13	0.62729	1.608	0.01724	0.10279	0.485	0.75	0.274	0.546	0	0
chr11q13	67	https://www.gsea-msigdb.org/gsea/msigdb/human/geneset/chr11q13	0.49619	1.6966	0.01765	0.074171	0.317	0.701	0.434	0.403	0	0
chr21q22	32	https://www.gsea-msigdb.org/gsea/msigdb/human/geneset/chr21q22	0.43521	1.5136	0.02153	0.13556	0.624	0.438	0.32	0.3	0.10857	0
chr2q37	21	https://www.gsea-msigdb.org/gsea/msigdb/human/geneset/chr2q37	0.57117	1.55	0.02424	0.13576	0.585	0.619	0.222	0.484	0.098039	0
chr19q13	141	https://www.gsea-msigdb.org/gsea/msigdb/human/geneset/chr19q13	0.44873	1.6189	0.02476	0.09985	0.466	0.596	0.386	0.378	0	0
chr22q13	45	https://www.gsea-msigdb.org/gsea/msigdb/human/geneset/chr22q13	0.49749	1.6445	0.02519	0.084454	0.414	0.667	0.376	0.42	0	0
chr3p22	17	https://www.gsea-msigdb.org/gsea/msigdb/human/geneset/chr3p22	0.61681	1.5909	0.02745	0.10639	0.514	0.824	0.367	0.524	0.059449	0
chr20q11	25	https://www.gsea-msigdb.org/gsea/msigdb/human/geneset/chr20q11	0.43862	1.5246	0.03282	0.13598	0.612	0.88	0.543	0.405	0.099529	0
chr2p23	20	https://www.gsea-msigdb.org/gsea/msigdb/human/geneset/chr2p23	0.49766	1.4811	0.03536	0.15212	0.654	0.5	0.313	0.345	0.117	0
chr19p13	121	https://www.gsea-msigdb.org/gsea/msigdb/human/geneset/chr19p13	0.47221	1.5827	0.03777	0.10686	0.527	0.645	0.385	0.407	0.058642	0
chr17p13	55	https://www.gsea-msigdb.org/gsea/msigdb/human/geneset/chr17p13	0.4257	1.5311	0.04086	0.14235	0.604	0.655	0.477	0.347	0.10281	0
chr1p34	37	https://www.gsea-msigdb.org/gsea/msigdb/human/geneset/chr1p34	0.43041	1.4463	0.0466	0.17424	0.686	0.568	0.489	0.292	0.14593	0
chr4p16	28	https://www.gsea-msigdb.org/gsea/msigdb/human/geneset/chr4p16	0.44778	1.4683	0.04715	0.15976	0.662	0.75	0.495	0.381	0.13649	0
chr18p11	18	https://www.gsea-msigdb.org/gsea/msigdb/human/geneset/chr18p11	0.50766	1.5053	0.0499	0.13822	0.629	0.389	0.266	0.286	0.11418	0

## Sheet: c2
GS	SIZE	SOURCE	ES	NES	NOM p-val	FDR q-val	FWER p-val	Tag %	Gene %	Signal	FDR (median)	glob.p.val
WP_AMP_ACTIVATED_PROTEIN_KINASE_SIGNALING	17	https://www.gsea-msigdb.org/gsea/msigdb/human/geneset/WP_AMP_ACTIVATED_PROTEIN_KINASE_SIGNALING	0.70091	1.9968	<0.001	0.18549	0.088	0.471	0.13	0.411	0	0.088
PASINI_SUZ12_TARGETS_UP	26	https://www.gsea-msigdb.org/gsea/msigdb/human/geneset/PASINI_SUZ12_TARGETS_UP	0.53357	1.8937	<0.001	0.46378	0.276	0.5	0.257	0.373	0	0.16
AMBROSINI_FLAVOPIRIDOL_TREATMENT_TP53	30	https://www.gsea-msigdb.org/gsea/msigdb/human/geneset/AMBROSINI_FLAVOPIRIDOL_TREATMENT_TP53	0.61395	1.841	<0.001	0.67959	0.397	0.667	0.32	0.456	0	0.2
DACOSTA_UV_RESPONSE_VIA_ERCC3_UP	72	https://www.gsea-msigdb.org/gsea/msigdb/human/geneset/DACOSTA_UV_RESPONSE_VIA_ERCC3_UP	0.54861	1.8025	<0.001	0.60275	0.479	0.611	0.338	0.411	0	0.177
VERHAAK_GLIOBLASTOMA_CLASSICAL	47	https://www.gsea-msigdb.org/gsea/msigdb/human/geneset/VERHAAK_GLIOBLASTOMA_CLASSICAL	0.50346	1.7502	<0.001	0.69445	0.581	0.553	0.299	0.392	0.22241	0.195
PURBEY_TARGETS_OF_CTBP1_AND_SATB1_DN	36	https://www.gsea-msigdb.org/gsea/msigdb/human/geneset/PURBEY_TARGETS_OF_CTBP1_AND_SATB1_DN	0.50353	1.7288	<0.001	0.55968	0.614	0.528	0.298	0.373	0.19966	0.155
KEGG_ACUTE_MYELOID_LEUKEMIA	20	https://www.gsea-msigdb.org/gsea/msigdb/human/geneset/KEGG_ACUTE_MYELOID_LEUKEMIA	0.59286	1.7182	<0.001	0.53426	0.631	0.55	0.266	0.406	0.19659	0.147
HAMAI_APOPTOSIS_VIA_TRAIL_DN	42	https://www.gsea-msigdb.org/gsea/msigdb/human/geneset/HAMAI_APOPTOSIS_VIA_TRAIL_DN	0.50746	1.7177	<0.001	0.51004	0.631	0.571	0.363	0.368	0.18676	0.137
SANSOM_APC_MYC_TARGETS	60	https://www.gsea-msigdb.org/gsea/msigdb/human/geneset/SANSOM_APC_MYC_TARGETS	0.51136	1.6911	<0.001	0.47358	0.662	0.533	0.368	0.342	0.18639	0.124
LASTOWSKA_NEUROBLASTOMA_COPY_NUMBER_DN	188	https://www.gsea-msigdb.org/gsea/msigdb/human/geneset/LASTOWSKA_NEUROBLASTOMA_COPY_NUMBER_DN	0.47262	1.6863	<0.001	0.45145	0.665	0.548	0.406	0.34	0.19178	0.115
MILI_PSEUDOPODIA_HAPTOTAXIS_DN	199	https://www.gsea-msigdb.org/gsea/msigdb/human/geneset/MILI_PSEUDOPODIA_HAPTOTAXIS_DN	0.44835	1.6772	<0.001	0.4695	0.678	0.492	0.354	0.333	0.20423	0.124
MCBRYAN_PUBERTAL_BREAST_5_6WK_DN	29	https://www.gsea-msigdb.org/gsea/msigdb/human/geneset/MCBRYAN_PUBERTAL_BREAST_5_6WK_DN	0.52398	1.6664	<0.001	0.44541	0.691	0.552	0.376	0.346	0.20225	0.119
RODRIGUES_THYROID_CARCINOMA_POORLY_DIFFERENTIATED_DN	208	https://www.gsea-msigdb.org/gsea/msigdb/human/geneset/RODRIGUES_THYROID_CARCINOMA_POORLY_DIFFERENTIATED_DN	0.44001	1.6538	<0.001	0.46027	0.708	0.505	0.378	0.329	0.2112	0.125
GRAESSMANN_RESPONSE_TO_MC_AND_SERUM_DEPRIVATION_UP	47	https://www.gsea-msigdb.org/gsea/msigdb/human/geneset/GRAESSMANN_RESPONSE_TO_MC_AND_SERUM_DEPRIVATION_UP	0.48083	1.6496	<0.001	0.44113	0.71	0.511	0.338	0.341	0.20953	0.12
PARENT_MTOR_SIGNALING_UP	139	https://www.gsea-msigdb.org/gsea/msigdb/human/geneset/PARENT_MTOR_SIGNALING_UP	0.43235	1.6397	<0.001	0.46752	0.722	0.554	0.399	0.343	0.22121	0.129
DODD_NASOPHARYNGEAL_CARCINOMA_UP	344	https://www.gsea-msigdb.org/gsea/msigdb/human/geneset/DODD_NASOPHARYNGEAL_CARCINOMA_UP	0.39832	1.6278	<0.001	0.45712	0.728	0.625	0.492	0.344	0.21436	0.124
KRIEG_HYPOXIA_NOT_VIA_KDM3A	193	https://www.gsea-msigdb.org/gsea/msigdb/human/geneset/KRIEG_HYPOXIA_NOT_VIA_KDM3A	0.40951	1.618	<0.001	0.41375	0.737	0.518	0.423	0.312	0.20007	0.103
FORTSCHEGGER_PHF8_TARGETS_DN	215	https://www.gsea-msigdb.org/gsea/msigdb/human/geneset/FORTSCHEGGER_PHF8_TARGETS_DN	0.40388	1.5218	<0.001	0.32823	0.797	0.521	0.421	0.317	0.179	0.069
REACTOME_DISEASES_OF_METABOLISM	55	https://www.gsea-msigdb.org/gsea/msigdb/human/geneset/REACTOME_DISEASES_OF_METABOLISM	0.44177	1.6484	0.001916	0.43749	0.712	0.691	0.464	0.375	0.20902	0.117
SHEDDEN_LUNG_CANCER_GOOD_SURVIVAL_A4	50	https://www.gsea-msigdb.org/gsea/msigdb/human/geneset/SHEDDEN_LUNG_CANCER_GOOD_SURVIVAL_A4	0.44248	1.6123	0.001916	0.41631	0.742	0.52	0.397	0.317	0.20368	0.103
FOSTER_KDM1A_TARGETS_DN	37	https://www.gsea-msigdb.org/gsea/msigdb/human/geneset/FOSTER_KDM1A_TARGETS_DN	0.51347	1.6645	0.001942	0.44247	0.693	0.622	0.387	0.384	0.19815	0.119
ZHANG_BREAST_CANCER_PROGENITORS_DN	37	https://www.gsea-msigdb.org/gsea/msigdb/human/geneset/ZHANG_BREAST_CANCER_PROGENITORS_DN	0.53207	1.7423	0.001945	0.69189	0.591	0.73	0.415	0.43	0.23114	0.185
YAGI_AML_WITH_11Q23_REARRANGED	90	https://www.gsea-msigdb.org/gsea/msigdb/human/geneset/YAGI_AML_WITH_11Q23_REARRANGED	0.41723	1.5566	0.001953	0.35274	0.777	0.678	0.505	0.343	0.18768	0.082
FIGUEROA_AML_METHYLATION_CLUSTER_1_UP	25	https://www.gsea-msigdb.org/gsea/msigdb/human/geneset/FIGUEROA_AML_METHYLATION_CLUSTER_1_UP	0.5631	1.7332	0.001957	0.6076	0.61	0.48	0.213	0.38	0.21787	0.168
WP_CIRCADIAN_RHYTHM_GENES	51	https://www.gsea-msigdb.org/gsea/msigdb/human/geneset/WP_CIRCADIAN_RHYTHM_GENES	0.41594	1.6003	0.001969	0.37593	0.754	0.373	0.289	0.268	0.1832	0.086
MILI_PSEUDOPODIA_CHEMOTAXIS_DN	119	https://www.gsea-msigdb.org/gsea/msigdb/human/geneset/MILI_PSEUDOPODIA_CHEMOTAXIS_DN	0.43454	1.6038	0.001972	0.40001	0.75	0.588	0.452	0.331	0.19693	0.097
BROWNE_HCMV_INFECTION_20HR_UP	67	https://www.gsea-msigdb.org/gsea/msigdb/human/geneset/BROWNE_HCMV_INFECTION_20HR_UP	0.48777	1.6805	0.001992	0.46622	0.673	0.522	0.35	0.344	0.20041	0.124
WAKABAYASHI_ADIPOGENESIS_PPARG_RXRA_BOUND_8D	223	https://www.gsea-msigdb.org/gsea/msigdb/human/geneset/WAKABAYASHI_ADIPOGENESIS_PPARG_RXRA_BOUND_8D	0.4198	1.6057	0.002004	0.41368	0.749	0.516	0.406	0.322	0.19966	0.106
KEGG_APOPTOSIS	31	https://www.gsea-msigdb.org/gsea/msigdb/human/geneset/KEGG_APOPTOSIS	0.48599	1.5679	0.002008	0.36928	0.768	0.548	0.342	0.363	0.19057	0.086
LINSLEY_MIR16_TARGETS	51	https://www.gsea-msigdb.org/gsea/msigdb/human/geneset/LINSLEY_MIR16_TARGETS	0.48941	1.6501	0.00207	0.44827	0.71	0.49	0.35	0.322	0.21399	0.123
ODONNELL_TARGETS_OF_MYC_AND_TFRC_UP	18	https://www.gsea-msigdb.org/gsea/msigdb/human/geneset/ODONNELL_TARGETS_OF_MYC_AND_TFRC_UP	0.57008	1.6223	0.003774	0.42103	0.733	0.556	0.256	0.415	0.20341	0.107
LEE_BMP2_TARGETS_UP	212	https://www.gsea-msigdb.org/gsea/msigdb/human/geneset/LEE_BMP2_TARGETS_UP	0.42895	1.6699	0.003795	0.45273	0.684	0.618	0.444	0.36	0.20031	0.12
MEISSNER_BRAIN_HCP_WITH_H3K4ME3_AND_H3K27ME3	250	https://www.gsea-msigdb.org/gsea/msigdb/human/geneset/MEISSNER_BRAIN_HCP_WITH_H3K4ME3_AND_H3K27ME3	0.39932	1.6748	0.003824	0.44145	0.68	0.672	0.521	0.341	0.18976	0.113
YOSHIMURA_MAPK8_TARGETS_UP	288	https://www.gsea-msigdb.org/gsea/msigdb/human/geneset/YOSHIMURA_MAPK8_TARGETS_UP	0.37996	1.5502	0.003824	0.33295	0.782	0.635	0.51	0.332	0.17628	0.069
GRAESSMANN_APOPTOSIS_BY_DOXORUBICIN_UP	290	https://www.gsea-msigdb.org/gsea/msigdb/human/geneset/GRAESSMANN_APOPTOSIS_BY_DOXORUBICIN_UP	0.40997	1.5956	0.003846	0.36644	0.757	0.521	0.43	0.317	0.17918	0.084
KASLER_HDAC7_TARGETS_1_UP	41	https://www.gsea-msigdb.org/gsea/msigdb/human/geneset/KASLER_HDAC7_TARGETS_1_UP	0.55421	1.7325	0.003876	0.5714	0.61	0.659	0.364	0.422	0.2042	0.161
IVANOVA_HEMATOPOIESIS_STEM_CELL_AND_PROGENITOR	135	https://www.gsea-msigdb.org/gsea/msigdb/human/geneset/IVANOVA_HEMATOPOIESIS_STEM_CELL_AND_PROGENITOR	0.40087	1.5062	0.003883	0.30343	0.808	0.548	0.49	0.288	0.17058	0.057
BRUINS_UVC_RESPONSE_VIA_TP53_GROUP_D	51	https://www.gsea-msigdb.org/gsea/msigdb/human/geneset/BRUINS_UVC_RESPONSE_VIA_TP53_GROUP_D	0.47677	1.6324	0.003891	0.47193	0.726	0.49	0.283	0.356	0.22492	0.131
CUI_TCF21_TARGETS_2_UP	100	https://www.gsea-msigdb.org/gsea/msigdb/human/geneset/CUI_TCF21_TARGETS_2_UP	0.43487	1.6194	0.003891	0.42074	0.734	0.52	0.379	0.33	0.20431	0.106
KEGG_PATHWAYS_IN_CANCER	90	https://www.gsea-msigdb.org/gsea/msigdb/human/geneset/KEGG_PATHWAYS_IN_CANCER	0.4311	1.59	0.003914	0.36859	0.76	0.511	0.397	0.314	0.18564	0.087
GOBERT_OLIGODENDROCYTE_DIFFERENTIATION_DN	251	https://www.gsea-msigdb.org/gsea/msigdb/human/geneset/GOBERT_OLIGODENDROCYTE_DIFFERENTIATION_DN	0.37969	1.5091	0.003922	0.30494	0.806	0.49	0.441	0.29	0.17036	0.057
HOLLMANN_APOPTOSIS_VIA_CD40_DN	64	https://www.gsea-msigdb.org/gsea/msigdb/human/geneset/HOLLMANN_APOPTOSIS_VIA_CD40_DN	0.46154	1.5678	0.003937	0.36636	0.768	0.578	0.434	0.332	0.18898	0.085
BURTON_ADIPOGENESIS_4	16	https://www.gsea-msigdb.org/gsea/msigdb/human/geneset/BURTON_ADIPOGENESIS_4	0.63787	1.8006	0.00396	0.52857	0.482	0.375	0.0939	0.341	0	0.147
SMID_BREAST_CANCER_ERBB2_UP	31	https://www.gsea-msigdb.org/gsea/msigdb/human/geneset/SMID_BREAST_CANCER_ERBB2_UP	0.5299	1.7655	0.00396	0.63917	0.551	0.452	0.266	0.334	0.17988	0.175
WP_CELL_LINEAGE_MAP_FOR_NEURONAL_DIFFERENTIATION	25	https://www.gsea-msigdb.org/gsea/msigdb/human/geneset/WP_CELL_LINEAGE_MAP_FOR_NEURONAL_DIFFERENTIATION	0.4896	1.7422	0.003968	0.63494	0.592	0.28	0.123	0.247	0.21452	0.172
LIU_SOX4_TARGETS_DN	94	https://www.gsea-msigdb.org/gsea/msigdb/human/geneset/LIU_SOX4_TARGETS_DN	0.4489	1.5578	0.003984	0.35447	0.776	0.489	0.374	0.313	0.1863	0.082
KIM_GASTRIC_CANCER_CHEMOSENSITIVITY	24	https://www.gsea-msigdb.org/gsea/msigdb/human/geneset/KIM_GASTRIC_CANCER_CHEMOSENSITIVITY	0.5113	1.6618	0.004008	0.44489	0.698	0.333	0.209	0.265	0.20095	0.122
HIRSCH_CELLULAR_TRANSFORMATION_SIGNATURE_DN	32	https://www.gsea-msigdb.org/gsea/msigdb/human/geneset/HIRSCH_CELLULAR_TRANSFORMATION_SIGNATURE_DN	0.5187	1.6037	0.004008	0.39538	0.75	0.562	0.343	0.372	0.1947	0.096
KEGG_TIGHT_JUNCTION	32	https://www.gsea-msigdb.org/gsea/msigdb/human/geneset/KEGG_TIGHT_JUNCTION	0.47954	1.5631	0.004024	0.35476	0.772	0.438	0.268	0.323	0.18426	0.081
NIKOLSKY_BREAST_CANCER_11Q12_Q14_AMPLICON	37	https://www.gsea-msigdb.org/gsea/msigdb/human/geneset/NIKOLSKY_BREAST_CANCER_11Q12_Q14_AMPLICON	0.55558	1.8104	0.004132	0.64247	0.463	0.486	0.266	0.36	0	0.188
WP_EMBRYONIC_STEM_CELL_PLURIPOTENCY_PATHWAYS	33	https://www.gsea-msigdb.org/gsea/msigdb/human/geneset/WP_EMBRYONIC_STEM_CELL_PLURIPOTENCY_PATHWAYS	0.56802	1.7906	0.004158	0.52553	0.507	0.394	0.161	0.333	0.12634	0.149
BROWNE_HCMV_INFECTION_48HR_DN	114	https://www.gsea-msigdb.org/gsea/msigdb/human/geneset/BROWNE_HCMV_INFECTION_48HR_DN	0.39553	1.5818	0.005714	0.35872	0.764	0.684	0.524	0.334	0.18318	0.083
IZADPANAH_STEM_CELL_ADIPOSE_VS_BONE_UP	32	https://www.gsea-msigdb.org/gsea/msigdb/human/geneset/IZADPANAH_STEM_CELL_ADIPOSE_VS_BONE_UP	0.47081	1.5142	0.005791	0.31279	0.803	0.438	0.283	0.316	0.17283	0.064
BONOME_OVARIAN_CANCER_SURVIVAL_SUBOPTIMAL_DEBULKING	144	https://www.gsea-msigdb.org/gsea/msigdb/human/geneset/BONOME_OVARIAN_CANCER_SURVIVAL_SUBOPTIMAL_DEBULKING	0.42377	1.529	0.005837	0.33269	0.793	0.535	0.404	0.329	0.17689	0.069
LIAO_METASTASIS	145	https://www.gsea-msigdb.org/gsea/msigdb/human/geneset/LIAO_METASTASIS	0.40655	1.5487	0.005848	0.33093	0.784	0.469	0.359	0.31	0.17742	0.067
ELVIDGE_HIF1A_TARGETS_UP	22	https://www.gsea-msigdb.org/gsea/msigdb/human/geneset/ELVIDGE_HIF1A_TARGETS_UP	0.54899	1.6761	0.005906	0.46086	0.68	0.318	0.11	0.285	0.19924	0.12
FIRESTEIN_PROLIFERATION	45	https://www.gsea-msigdb.org/gsea/msigdb/human/geneset/FIRESTEIN_PROLIFERATION	0.48597	1.6578	0.005941	0.45236	0.706	0.467	0.231	0.362	0.20837	0.122
MIKKELSEN_NPC_ICP_WITH_H3K4ME3	104	https://www.gsea-msigdb.org/gsea/msigdb/human/geneset/MIKKELSEN_NPC_ICP_WITH_H3K4ME3	0.42459	1.561	0.005941	0.35505	0.773	0.577	0.446	0.327	0.18388	0.084
WP_THERMOGENESIS	32	https://www.gsea-msigdb.org/gsea/msigdb/human/geneset/WP_THERMOGENESIS	0.4854	1.5329	0.005952	0.32967	0.791	0.562	0.385	0.348	0.17301	0.068
WP_BLADDER_CANCER	15	https://www.gsea-msigdb.org/gsea/msigdb/human/geneset/WP_BLADDER_CANCER	0.63437	1.7416	0.005964	0.58952	0.593	0.333	0.136	0.289	0.20122	0.16
FERREIRA_EWINGS_SARCOMA_UNSTABLE_VS_STABLE_DN	26	https://www.gsea-msigdb.org/gsea/msigdb/human/geneset/FERREIRA_EWINGS_SARCOMA_UNSTABLE_VS_STABLE_DN	0.47341	1.7039	0.005964	0.54218	0.645	0.615	0.385	0.38	0.20031	0.152
WP_EGFR_TYROSINE_KINASE_INHIBITOR_RESISTANCE	30	https://www.gsea-msigdb.org/gsea/msigdb/human/geneset/WP_EGFR_TYROSINE_KINASE_INHIBITOR_RESISTANCE	0.51992	1.6225	0.006024	0.434	0.733	0.467	0.265	0.345	0.20987	0.114
FIGUEROA_AML_METHYLATION_CLUSTER_3_UP	37	https://www.gsea-msigdb.org/gsea/msigdb/human/geneset/FIGUEROA_AML_METHYLATION_CLUSTER_3_UP	0.47368	1.6006	0.006024	0.37896	0.754	0.351	0.213	0.279	0.18528	0.087
WP_ECTODERM_DIFFERENTIATION	47	https://www.gsea-msigdb.org/gsea/msigdb/human/geneset/WP_ECTODERM_DIFFERENTIATION	0.4754	1.6316	0.006036	0.46645	0.727	0.553	0.371	0.351	0.22151	0.13
GROSS_HYPOXIA_VIA_ELK3_UP	56	https://www.gsea-msigdb.org/gsea/msigdb/human/geneset/GROSS_HYPOXIA_VIA_ELK3_UP	0.51368	1.7213	0.00616	0.57565	0.628	0.536	0.306	0.376	0.20568	0.162
LASTOWSKA_NEUROBLASTOMA_COPY_NUMBER_UP	47	https://www.gsea-msigdb.org/gsea/msigdb/human/geneset/LASTOWSKA_NEUROBLASTOMA_COPY_NUMBER_UP	0.53126	1.7	0.006186	0.51837	0.654	0.468	0.278	0.342	0.20693	0.144
MOREAUX_MULTIPLE_MYELOMA_BY_TACI_UP	79	https://www.gsea-msigdb.org/gsea/msigdb/human/geneset/MOREAUX_MULTIPLE_MYELOMA_BY_TACI_UP	0.41968	1.6292	0.007634	0.46799	0.727	0.544	0.407	0.328	0.22107	0.131
REACTOME_METABOLISM_OF_CARBOHYDRATES	56	https://www.gsea-msigdb.org/gsea/msigdb/human/geneset/REACTOME_METABOLISM_OF_CARBOHYDRATES	0.42496	1.5215	0.007663	0.32599	0.797	0.482	0.34	0.322	0.17718	0.068
HUMMERICH_SKIN_CANCER_PROGRESSION_DN	35	https://www.gsea-msigdb.org/gsea/msigdb/human/geneset/HUMMERICH_SKIN_CANCER_PROGRESSION_DN	0.5469	1.7195	0.007767	0.55509	0.63	0.714	0.355	0.464	0.19862	0.152
WP_1P36_COPY_NUMBER_VARIATION_SYNDROME	23	https://www.gsea-msigdb.org/gsea/msigdb/human/geneset/WP_1P36_COPY_NUMBER_VARIATION_SYNDROME	0.54424	1.6268	0.007812	0.45353	0.729	0.696	0.376	0.436	0.21238	0.124
ELVIDGE_HYPOXIA_BY_DMOG_DN	18	https://www.gsea-msigdb.org/gsea/msigdb/human/geneset/ELVIDGE_HYPOXIA_BY_DMOG_DN	0.5815	1.6917	0.007828	0.5061	0.661	0.444	0.159	0.375	0.19984	0.135
REACTOME_DISEASES_OF_GLYCOSYLATION	38	https://www.gsea-msigdb.org/gsea/msigdb/human/geneset/REACTOME_DISEASES_OF_GLYCOSYLATION	0.46712	1.6057	0.007874	0.40842	0.749	0.737	0.464	0.398	0.1971	0.101
WAKABAYASHI_ADIPOGENESIS_PPARG_BOUND_8D	166	https://www.gsea-msigdb.org/gsea/msigdb/human/geneset/WAKABAYASHI_ADIPOGENESIS_PPARG_BOUND_8D	0.41648	1.5453	0.007937	0.32759	0.785	0.548	0.453	0.311	0.17343	0.065
REACTOME_ANTIGEN_PROCESSING_UBIQUITINATION_PROTEASOME_DEGRADATION	80	https://www.gsea-msigdb.org/gsea/msigdb/human/geneset/REACTOME_ANTIGEN_PROCESSING_UBIQUITINATION_PROTEASOME_DEGRADATION	0.44606	1.5699	0.007984	0.37233	0.768	0.425	0.38	0.268	0.19388	0.09
KIM_MYC_AMPLIFICATION_TARGETS_DN	24	https://www.gsea-msigdb.org/gsea/msigdb/human/geneset/KIM_MYC_AMPLIFICATION_TARGETS_DN	0.52788	1.624	0.008065	0.44231	0.732	0.5	0.344	0.33	0.21408	0.118
NIKOLSKY_BREAST_CANCER_16P13_AMPLICON	22	https://www.gsea-msigdb.org/gsea/msigdb/human/geneset/NIKOLSKY_BREAST_CANCER_16P13_AMPLICON	0.6004	1.824	0.00813	0.66143	0.435	0.773	0.329	0.521	0	0.187
BROWNE_HCMV_INFECTION_18HR_DN	46	https://www.gsea-msigdb.org/gsea/msigdb/human/geneset/BROWNE_HCMV_INFECTION_18HR_DN	0.47498	1.6523	0.008147	0.44763	0.709	0.565	0.389	0.349	0.2091	0.12
WP_INSULIN_SIGNALING	53	https://www.gsea-msigdb.org/gsea/msigdb/human/geneset/WP_INSULIN_SIGNALING	0.45145	1.5125	0.008147	0.30681	0.806	0.491	0.358	0.318	0.17089	0.057
KEGG_GLIOMA	23	https://www.gsea-msigdb.org/gsea/msigdb/human/geneset/KEGG_GLIOMA	0.52801	1.5339	0.008163	0.33107	0.791	0.348	0.161	0.293	0.17452	0.068
OISHI_CHOLANGIOMA_STEM_CELL_LIKE_UP	90	https://www.gsea-msigdb.org/gsea/msigdb/human/geneset/OISHI_CHOLANGIOMA_STEM_CELL_LIKE_UP	0.41172	1.6021	0.008316	0.38233	0.752	0.411	0.326	0.283	0.18635	0.089
HUTTMANN_B_CLL_POOR_SURVIVAL_UP	67	https://www.gsea-msigdb.org/gsea/msigdb/human/geneset/HUTTMANN_B_CLL_POOR_SURVIVAL_UP	0.46759	1.6673	0.009506	0.45291	0.689	0.522	0.314	0.364	0.20624	0.12
BRUINS_UVC_RESPONSE_VIA_TP53_GROUP_A	190	https://www.gsea-msigdb.org/gsea/msigdb/human/geneset/BRUINS_UVC_RESPONSE_VIA_TP53_GROUP_A	0.36771	1.4615	0.009506	0.29546	0.837	0.584	0.517	0.295	0.18112	0.051
KEGG_MAPK_SIGNALING_PATHWAY	66	https://www.gsea-msigdb.org/gsea/msigdb/human/geneset/KEGG_MAPK_SIGNALING_PATHWAY	0.45206	1.5987	0.009652	0.37662	0.754	0.591	0.423	0.346	0.18158	0.09
ROZANOV_MMP14_TARGETS_UP	80	https://www.gsea-msigdb.org/gsea/msigdb/human/geneset/ROZANOV_MMP14_TARGETS_UP	0.41434	1.517	0.009671	0.3147	0.799	0.65	0.497	0.333	0.17054	0.064
MIKKELSEN_ES_ICP_WITH_H3K4ME3	160	https://www.gsea-msigdb.org/gsea/msigdb/human/geneset/MIKKELSEN_ES_ICP_WITH_H3K4ME3	0.4163	1.5635	0.009823	0.35635	0.771	0.588	0.446	0.337	0.1857	0.082
BUYTAERT_PHOTODYNAMIC_THERAPY_STRESS_DN	167	https://www.gsea-msigdb.org/gsea/msigdb/human/geneset/BUYTAERT_PHOTODYNAMIC_THERAPY_STRESS_DN	0.43089	1.6282	0.00994	0.46334	0.727	0.473	0.348	0.32	0.21758	0.125
DOUGLAS_BMI1_TARGETS_UP	131	https://www.gsea-msigdb.org/gsea/msigdb/human/geneset/DOUGLAS_BMI1_TARGETS_UP	0.43464	1.6258	0.00994	0.44199	0.729	0.626	0.478	0.336	0.20935	0.117
YAGI_AML_WITH_T_8_21_TRANSLOCATION	93	https://www.gsea-msigdb.org/gsea/msigdb/human/geneset/YAGI_AML_WITH_T_8_21_TRANSLOCATION	0.41643	1.5009	0.00994	0.3029	0.81	0.602	0.487	0.315	0.17426	0.054
REACTOME_CLASS_I_MHC_MEDIATED_ANTIGEN_PROCESSING_PRESENTATION	95	https://www.gsea-msigdb.org/gsea/msigdb/human/geneset/REACTOME_CLASS_I_MHC_MEDIATED_ANTIGEN_PROCESSING_PRESENTATION	0.44518	1.5552	0.01006	0.34947	0.78	0.453	0.402	0.277	0.18668	0.08
DEBIASI_APOPTOSIS_BY_REOVIRUS_INFECTION_DN	63	https://www.gsea-msigdb.org/gsea/msigdb/human/geneset/DEBIASI_APOPTOSIS_BY_REOVIRUS_INFECTION_DN	0.46391	1.6369	0.01008	0.46075	0.723	0.556	0.381	0.349	0.21879	0.129
HEIDENBLAD_AMPLIFIED_IN_PANCREATIC_CANCER	18	https://www.gsea-msigdb.org/gsea/msigdb/human/geneset/HEIDENBLAD_AMPLIFIED_IN_PANCREATIC_CANCER	0.52808	1.6023	0.01016	0.39065	0.752	0.278	0.0627	0.261	0.19079	0.094
AGUIRRE_PANCREATIC_CANCER_COPY_NUMBER_UP	78	https://www.gsea-msigdb.org/gsea/msigdb/human/geneset/AGUIRRE_PANCREATIC_CANCER_COPY_NUMBER_UP	0.44307	1.5928	0.0102	0.37144	0.759	0.436	0.353	0.287	0.1819	0.087
REACTOME_TOLL_LIKE_RECEPTOR_TLR1_TLR2_CASCADE	34	https://www.gsea-msigdb.org/gsea/msigdb/human/geneset/REACTOME_TOLL_LIKE_RECEPTOR_TLR1_TLR2_CASCADE	0.46972	1.5847	0.0102	0.36389	0.762	0.618	0.431	0.354	0.18437	0.083
GRAESSMANN_RESPONSE_TO_MC_AND_DOXORUBICIN_UP	156	https://www.gsea-msigdb.org/gsea/msigdb/human/geneset/GRAESSMANN_RESPONSE_TO_MC_AND_DOXORUBICIN_UP	0.45718	1.6914	0.01147	0.48896	0.661	0.551	0.384	0.352	0.19305	0.128
SCHAEFFER_PROSTATE_DEVELOPMENT_48HR_DN	94	https://www.gsea-msigdb.org/gsea/msigdb/human/geneset/SCHAEFFER_PROSTATE_DEVELOPMENT_48HR_DN	0.41421	1.6055	0.01147	0.40422	0.749	0.638	0.448	0.36	0.19482	0.099
ACEVEDO_NORMAL_TISSUE_ADJACENT_TO_LIVER_TUMOR_DN	88	https://www.gsea-msigdb.org/gsea/msigdb/human/geneset/ACEVEDO_NORMAL_TISSUE_ADJACENT_TO_LIVER_TUMOR_DN	0.43324	1.5558	0.01174	0.3503	0.778	0.557	0.428	0.325	0.18763	0.08
WP_IL_3_SIGNALING_PATHWAY	20	https://www.gsea-msigdb.org/gsea/msigdb/human/geneset/WP_IL_3_SIGNALING_PATHWAY	0.52858	1.5117	0.01179	0.3043	0.806	0.6	0.358	0.387	0.17215	0.056
REACTOME_METABOLISM_OF_LIPIDS	191	https://www.gsea-msigdb.org/gsea/msigdb/human/geneset/REACTOME_METABOLISM_OF_LIPIDS	0.3895	1.4823	0.01181	0.29778	0.827	0.545	0.449	0.313	0.17289	0.05
PID_CDC42_PATHWAY	23	https://www.gsea-msigdb.org/gsea/msigdb/human/geneset/PID_CDC42_PATHWAY	0.55691	1.601	0.01191	0.38219	0.754	0.348	0.136	0.302	0.18695	0.09
REACTOME_MITOCHONDRIAL_BIOGENESIS	18	https://www.gsea-msigdb.org/gsea/msigdb/human/geneset/REACTOME_MITOCHONDRIAL_BIOGENESIS	0.6034	1.6224	0.0123	0.42743	0.733	0.611	0.278	0.443	0.20659	0.111
DEURIG_T_CELL_PROLYMPHOCYTIC_LEUKEMIA_UP	88	https://www.gsea-msigdb.org/gsea/msigdb/human/geneset/DEURIG_T_CELL_PROLYMPHOCYTIC_LEUKEMIA_UP	0.41121	1.5549	0.0123	0.34546	0.78	0.477	0.393	0.295	0.18455	0.076
CHENG_IMPRINTED_BY_ESTRADIOL	28	https://www.gsea-msigdb.org/gsea/msigdb/human/geneset/CHENG_IMPRINTED_BY_ESTRADIOL	0.47291	1.5095	0.01237	0.30535	0.806	0.536	0.362	0.344	0.1711	0.057
ZHOU_INFLAMMATORY_RESPONSE_LPS_UP	89	https://www.gsea-msigdb.org/gsea/msigdb/human/geneset/ZHOU_INFLAMMATORY_RESPONSE_LPS_UP	0.38454	1.5439	0.01331	0.32717	0.786	0.708	0.533	0.337	0.17163	0.064
ACEVEDO_LIVER_CANCER_DN	120	https://www.gsea-msigdb.org/gsea/msigdb/human/geneset/ACEVEDO_LIVER_CANCER_DN	0.42162	1.5841	0.01333	0.35884	0.763	0.592	0.45	0.334	0.18093	0.082
BOCHKIS_FOXA2_TARGETS	105	https://www.gsea-msigdb.org/gsea/msigdb/human/geneset/BOCHKIS_FOXA2_TARGETS	0.38327	1.4696	0.01338	0.29286	0.835	0.59	0.475	0.317	0.17602	0.05
REACTOME_SIGNALING_BY_PDGF	23	https://www.gsea-msigdb.org/gsea/msigdb/human/geneset/REACTOME_SIGNALING_BY_PDGF	0.52079	1.6185	0.01354	0.41805	0.737	0.391	0.215	0.309	0.20301	0.105
BLANCO_MELO_BRONCHIAL_EPITHELIAL_CELLS_INFLUENZA_A_DEL_NS1_INFECTION_UP	154	https://www.gsea-msigdb.org/gsea/msigdb/human/geneset/BLANCO_MELO_BRONCHIAL_EPITHELIAL_CELLS_INFLUENZA_A_DEL_NS1_INFECTION_UP	0.40484	1.5454	0.01359	0.3293	0.785	0.558	0.447	0.32	0.17388	0.066
IVANOVA_HEMATOPOIESIS_LATE_PROGENITOR	144	https://www.gsea-msigdb.org/gsea/msigdb/human/geneset/IVANOVA_HEMATOPOIESIS_LATE_PROGENITOR	0.39597	1.4924	0.01362	0.29604	0.819	0.444	0.402	0.274	0.17059	0.051
BIOCARTA_MAPK_PATHWAY	25	https://www.gsea-msigdb.org/gsea/msigdb/human/geneset/BIOCARTA_MAPK_PATHWAY	0.51377	1.5536	0.01392	0.34416	0.78	0.4	0.181	0.329	0.18332	0.076
GROSS_HYPOXIA_VIA_ELK3_AND_HIF1A_DN	33	https://www.gsea-msigdb.org/gsea/msigdb/human/geneset/GROSS_HYPOXIA_VIA_ELK3_AND_HIF1A_DN	0.48787	1.5508	0.014	0.33567	0.782	0.424	0.293	0.302	0.17861	0.07
DARWICHE_PAPILLOMA_RISK_HIGH_DN	40	https://www.gsea-msigdb.org/gsea/msigdb/human/geneset/DARWICHE_PAPILLOMA_RISK_HIGH_DN	0.43794	1.5333	0.01403	0.33053	0.791	0.35	0.223	0.274	0.17399	0.068
WP_7Q11_23_COPY_NUMBER_VARIATION_SYNDROME	26	https://www.gsea-msigdb.org/gsea/msigdb/human/geneset/WP_7Q11_23_COPY_NUMBER_VARIATION_SYNDROME	0.5452	1.6752	0.01406	0.45215	0.68	0.423	0.245	0.321	0.19435	0.12
TANAKA_METHYLATED_IN_ESOPHAGEAL_CARCINOMA	20	https://www.gsea-msigdb.org/gsea/msigdb/human/geneset/TANAKA_METHYLATED_IN_ESOPHAGEAL_CARCINOMA	0.52046	1.6047	0.01434	0.40164	0.749	0.75	0.429	0.43	0.19574	0.098
TAKEDA_TARGETS_OF_NUP98_HOXA9_FUSION_3D_UP	39	https://www.gsea-msigdb.org/gsea/msigdb/human/geneset/TAKEDA_TARGETS_OF_NUP98_HOXA9_FUSION_3D_UP	0.44107	1.5431	0.01457	0.32549	0.787	0.487	0.338	0.325	0.17166	0.064
BENPORATH_EED_TARGETS	191	https://www.gsea-msigdb.org/gsea/msigdb/human/geneset/BENPORATH_EED_TARGETS	0.34811	1.5355	0.0149	0.33642	0.79	0.66	0.56	0.303	0.17645	0.07
WP_PI3K_AKT_SIGNALING_PATHWAY	100	https://www.gsea-msigdb.org/gsea/msigdb/human/geneset/WP_PI3K_AKT_SIGNALING_PATHWAY	0.41182	1.5623	0.01518	0.35404	0.772	0.54	0.443	0.308	0.18389	0.082
JINESH_BLEBBISHIELD_TO_IMMUNE_CELL_FUSION_PBSHMS_DN	101	https://www.gsea-msigdb.org/gsea/msigdb/human/geneset/JINESH_BLEBBISHIELD_TO_IMMUNE_CELL_FUSION_PBSHMS_DN	0.36462	1.4055	0.01518	0.2856	0.862	0.604	0.517	0.298	0.18503	0.038
WP_MAPK_SIGNALING_PATHWAY	63	https://www.gsea-msigdb.org/gsea/msigdb/human/geneset/WP_MAPK_SIGNALING_PATHWAY	0.44381	1.5597	0.01547	0.35407	0.775	0.571	0.423	0.334	0.18417	0.081
SENESE_HDAC3_TARGETS_DN	128	https://www.gsea-msigdb.org/gsea/msigdb/human/geneset/SENESE_HDAC3_TARGETS_DN	0.38653	1.4423	0.01562	0.29567	0.847	0.492	0.422	0.293	0.18319	0.049
RODRIGUES_THYROID_CARCINOMA_ANAPLASTIC_DN	136	https://www.gsea-msigdb.org/gsea/msigdb/human/geneset/RODRIGUES_THYROID_CARCINOMA_ANAPLASTIC_DN	0.38759	1.4468	0.01575	0.2976	0.843	0.559	0.465	0.308	0.18228	0.049
DUTERTRE_ESTRADIOL_RESPONSE_6HR_UP	61	https://www.gsea-msigdb.org/gsea/msigdb/human/geneset/DUTERTRE_ESTRADIOL_RESPONSE_6HR_UP	0.43365	1.5725	0.01587	0.37064	0.768	0.393	0.344	0.262	0.1894	0.088
STARK_PREFRONTAL_CORTEX_22Q11_DELETION_UP	53	https://www.gsea-msigdb.org/gsea/msigdb/human/geneset/STARK_PREFRONTAL_CORTEX_22Q11_DELETION_UP	0.45121	1.5289	0.01587	0.33104	0.793	0.585	0.411	0.348	0.17592	0.068
ZHOU_INFLAMMATORY_RESPONSE_FIMA_UP	92	https://www.gsea-msigdb.org/gsea/msigdb/human/geneset/ZHOU_INFLAMMATORY_RESPONSE_FIMA_UP	0.36983	1.4292	0.0159	0.2979	0.85	0.685	0.533	0.326	0.18896	0.049
KEGG_MEDICUS_REFERENCE_GF_RTK_RAS_ERK_SIGNALING_PATHWAY	26	https://www.gsea-msigdb.org/gsea/msigdb/human/geneset/KEGG_MEDICUS_REFERENCE_GF_RTK_RAS_ERK_SIGNALING_PATHWAY	0.51761	1.6022	0.01597	0.38644	0.752	0.615	0.391	0.377	0.18854	0.091
KIM_MYCN_AMPLIFICATION_TARGETS_DN	31	https://www.gsea-msigdb.org/gsea/msigdb/human/geneset/KIM_MYCN_AMPLIFICATION_TARGETS_DN	0.51941	1.5659	0.01603	0.35669	0.769	0.484	0.283	0.35	0.18512	0.08
WP_APOPTOSIS_MODULATION_AND_SIGNALING	23	https://www.gsea-msigdb.org/gsea/msigdb/human/geneset/WP_APOPTOSIS_MODULATION_AND_SIGNALING	0.53023	1.5391	0.01603	0.33037	0.789	0.739	0.378	0.462	0.17334	0.066
REACTOME_MYD88_INDEPENDENT_TLR4_CASCADE	35	https://www.gsea-msigdb.org/gsea/msigdb/human/geneset/REACTOME_MYD88_INDEPENDENT_TLR4_CASCADE	0.46636	1.5294	0.01603	0.33337	0.792	0.4	0.229	0.311	0.17786	0.069
NABA_MATRISOME	205	https://www.gsea-msigdb.org/gsea/msigdb/human/geneset/NABA_MATRISOME	0.39007	1.701	0.01628	0.53562	0.65	0.673	0.497	0.355	0.21123	0.148
REACTOME_TRANSCRIPTIONAL_ACTIVATION_OF_MITOCHONDRIAL_BIOGENESIS	17	https://www.gsea-msigdb.org/gsea/msigdb/human/geneset/REACTOME_TRANSCRIPTIONAL_ACTIVATION_OF_MITOCHONDRIAL_BIOGENESIS	0.59249	1.5973	0.01636	0.37312	0.755	0.588	0.278	0.426	0.18106	0.087
VART_KSHV_INFECTION_ANGIOGENIC_MARKERS_UP	54	https://www.gsea-msigdb.org/gsea/msigdb/human/geneset/VART_KSHV_INFECTION_ANGIOGENIC_MARKERS_UP	0.45394	1.5719	0.01731	0.3691	0.768	0.722	0.488	0.374	0.18992	0.087
BONOME_OVARIAN_CANCER_SURVIVAL_OPTIMAL_DEBULKING	58	https://www.gsea-msigdb.org/gsea/msigdb/human/geneset/BONOME_OVARIAN_CANCER_SURVIVAL_OPTIMAL_DEBULKING	0.39306	1.4614	0.01741	0.29473	0.837	0.69	0.536	0.324	0.18058	0.051
PEREZ_TP53_TARGETS	265	https://www.gsea-msigdb.org/gsea/msigdb/human/geneset/PEREZ_TP53_TARGETS	0.41114	1.5839	0.01748	0.35617	0.763	0.664	0.502	0.351	0.17925	0.082
DAVICIONI_MOLECULAR_ARMS_VS_ERMS_UP	92	https://www.gsea-msigdb.org/gsea/msigdb/human/geneset/DAVICIONI_MOLECULAR_ARMS_VS_ERMS_UP	0.40404	1.5286	0.01761	0.32998	0.793	0.674	0.517	0.332	0.17496	0.068
REACTOME_INTRACELLULAR_SIGNALING_BY_SECOND_MESSENGERS	88	https://www.gsea-msigdb.org/gsea/msigdb/human/geneset/REACTOME_INTRACELLULAR_SIGNALING_BY_SECOND_MESSENGERS	0.41979	1.4824	0.01811	0.29866	0.827	0.443	0.38	0.28	0.1735	0.05
BILD_E2F3_ONCOGENIC_SIGNATURE	48	https://www.gsea-msigdb.org/gsea/msigdb/human/geneset/BILD_E2F3_ONCOGENIC_SIGNATURE	0.37531	1.436	0.01811	0.29969	0.848	0.438	0.34	0.292	0.18777	0.05
WP_BRAIN_DERIVED_NEUROTROPHIC_FACTOR_BDNF_SIGNALING_PATHWAY	44	https://www.gsea-msigdb.org/gsea/msigdb/human/geneset/WP_BRAIN_DERIVED_NEUROTROPHIC_FACTOR_BDNF_SIGNALING_PATHWAY	0.4762	1.5513	0.01815	0.33897	0.782	0.568	0.385	0.353	0.18089	0.072
KEGG_OOCYTE_MEIOSIS	41	https://www.gsea-msigdb.org/gsea/msigdb/human/geneset/KEGG_OOCYTE_MEIOSIS	0.46384	1.5214	0.01829	0.32454	0.797	0.463	0.376	0.292	0.17629	0.068
ELVIDGE_HYPOXIA_DN	46	https://www.gsea-msigdb.org/gsea/msigdb/human/geneset/ELVIDGE_HYPOXIA_DN	0.4973	1.5958	0.01841	0.36979	0.757	0.457	0.326	0.311	0.18104	0.086
REACTOME_SUMOYLATION_OF_TRANSCRIPTION_COFACTORS	15	https://www.gsea-msigdb.org/gsea/msigdb/human/geneset/REACTOME_SUMOYLATION_OF_TRANSCRIPTION_COFACTORS	0.56408	1.5891	0.01844	0.36788	0.762	0.533	0.339	0.354	0.18378	0.086
KEGG_PROGESTERONE_MEDIATED_OOCYTE_MATURATION	32	https://www.gsea-msigdb.org/gsea/msigdb/human/geneset/KEGG_PROGESTERONE_MEDIATED_OOCYTE_MATURATION	0.47843	1.5267	0.01856	0.32086	0.795	0.5	0.375	0.315	0.16978	0.067
ACEVEDO_LIVER_TUMOR_VS_NORMAL_ADJACENT_TISSUE_DN	66	https://www.gsea-msigdb.org/gsea/msigdb/human/geneset/ACEVEDO_LIVER_TUMOR_VS_NORMAL_ADJACENT_TISSUE_DN	0.42922	1.566	0.0188	0.36225	0.769	0.5	0.343	0.333	0.18813	0.083
SATO_SILENCED_BY_METHYLATION_IN_PANCREATIC_CANCER_1	98	https://www.gsea-msigdb.org/gsea/msigdb/human/geneset/SATO_SILENCED_BY_METHYLATION_IN_PANCREATIC_CANCER_1	0.3648	1.5173	0.0189	0.31682	0.799	0.694	0.534	0.331	0.17153	0.065
REACTOME_TRANSPORT_OF_SMALL_MOLECULES	162	https://www.gsea-msigdb.org/gsea/msigdb/human/geneset/REACTOME_TRANSPORT_OF_SMALL_MOLECULES	0.39665	1.5449	0.01916	0.32657	0.785	0.66	0.514	0.333	0.17267	0.065
MEISSNER_NPC_HCP_WITH_H3_UNMETHYLATED	102	https://www.gsea-msigdb.org/gsea/msigdb/human/geneset/MEISSNER_NPC_HCP_WITH_H3_UNMETHYLATED	0.42076	1.5484	0.01927	0.32971	0.784	0.637	0.472	0.345	0.17693	0.066
RAY_TUMORIGENESIS_BY_ERBB2_CDC25A_DN	70	https://www.gsea-msigdb.org/gsea/msigdb/human/geneset/RAY_TUMORIGENESIS_BY_ERBB2_CDC25A_DN	0.45912	1.588	0.01946	0.36727	0.762	0.614	0.396	0.377	0.1825	0.086
REACTOME_DISEASES_ASSOCIATED_WITH_O_GLYCOSYLATION_OF_PROTEINS	19	https://www.gsea-msigdb.org/gsea/msigdb/human/geneset/REACTOME_DISEASES_ASSOCIATED_WITH_O_GLYCOSYLATION_OF_PROTEINS	0.50289	1.5844	0.01961	0.36149	0.763	0.789	0.454	0.433	0.18263	0.082
WP_3Q29_COPY_NUMBER_VARIATION_SYNDROME	23	https://www.gsea-msigdb.org/gsea/msigdb/human/geneset/WP_3Q29_COPY_NUMBER_VARIATION_SYNDROME	0.50756	1.5339	0.01988	0.33296	0.791	0.609	0.405	0.364	0.17551	0.069
CAMPS_COLON_CANCER_COPY_NUMBER_UP	17	https://www.gsea-msigdb.org/gsea/msigdb/human/geneset/CAMPS_COLON_CANCER_COPY_NUMBER_UP	0.56808	1.6239	0.02004	0.4354	0.732	0.588	0.342	0.389	0.21062	0.115
WP_WNT_SIGNALING_PATHWAY_AND_PLURIPOTENCY	31	https://www.gsea-msigdb.org/gsea/msigdb/human/geneset/WP_WNT_SIGNALING_PATHWAY_AND_PLURIPOTENCY	0.47633	1.5583	0.02016	0.35533	0.775	0.548	0.376	0.344	0.18638	0.083
GARGALOVIC_RESPONSE_TO_OXIDIZED_PHOSPHOLIPIDS_TURQUOISE_DN	17	https://www.gsea-msigdb.org/gsea/msigdb/human/geneset/GARGALOVIC_RESPONSE_TO_OXIDIZED_PHOSPHOLIPIDS_TURQUOISE_DN	0.58642	1.6393	0.02028	0.46004	0.723	0.471	0.258	0.35	0.21868	0.128
WP_THYROID_HORMONES_PRODUCTION_AND_PERIPHERAL_DOWNSTREAM_SIGNALING_EFFECTS	38	https://www.gsea-msigdb.org/gsea/msigdb/human/geneset/WP_THYROID_HORMONES_PRODUCTION_AND_PERIPHERAL_DOWNSTREAM_SIGNALING_EFFECTS	0.42212	1.5564	0.02037	0.35111	0.778	0.5	0.404	0.301	0.18819	0.08
RIZ_ERYTHROID_DIFFERENTIATION	21	https://www.gsea-msigdb.org/gsea/msigdb/human/geneset/RIZ_ERYTHROID_DIFFERENTIATION	0.50029	1.5271	0.02037	0.32486	0.795	0.524	0.316	0.36	0.17247	0.068
GINESTIER_BREAST_CANCER_ZNF217_AMPLIFIED_DN	84	https://www.gsea-msigdb.org/gsea/msigdb/human/geneset/GINESTIER_BREAST_CANCER_ZNF217_AMPLIFIED_DN	0.54291	1.6942	0.02062	0.51145	0.659	0.619	0.313	0.433	0.20441	0.139
PID_MTOR_4PATHWAY	27	https://www.gsea-msigdb.org/gsea/msigdb/human/geneset/PID_MTOR_4PATHWAY	0.52361	1.5497	0.0207	0.32994	0.782	0.519	0.358	0.335	0.17558	0.068
REACTOME_NON_INTEGRIN_MEMBRANE_ECM_INTERACTIONS	22	https://www.gsea-msigdb.org/gsea/msigdb/human/geneset/REACTOME_NON_INTEGRIN_MEMBRANE_ECM_INTERACTIONS	0.53664	1.6203	0.02072	0.42281	0.734	0.409	0.161	0.345	0.20328	0.106
BENPORATH_ES_WITH_H3K27ME3	209	https://www.gsea-msigdb.org/gsea/msigdb/human/geneset/BENPORATH_ES_WITH_H3K27ME3	0.37653	1.5211	0.02095	0.32364	0.797	0.665	0.499	0.349	0.1754	0.068
BASAKI_YBX1_TARGETS_UP	63	https://www.gsea-msigdb.org/gsea/msigdb/human/geneset/BASAKI_YBX1_TARGETS_UP	0.46193	1.5674	0.02096	0.36132	0.768	0.413	0.316	0.286	0.18694	0.082
WP_SYNAPTIC_SIGNALING_PATHWAYS_ASSOCIATED_WITH_AUTISM_SPECTRUM_DISORDER	15	https://www.gsea-msigdb.org/gsea/msigdb/human/geneset/WP_SYNAPTIC_SIGNALING_PATHWAYS_ASSOCIATED_WITH_AUTISM_SPECTRUM_DISORDER	0.55382	1.5206	0.02101	0.31973	0.797	0.333	0.136	0.289	0.17387	0.066
REACTOME_SIGNALING_BY_RECEPTOR_TYROSINE_KINASES	155	https://www.gsea-msigdb.org/gsea/msigdb/human/geneset/REACTOME_SIGNALING_BY_RECEPTOR_TYROSINE_KINASES	0.393	1.4729	0.02132	0.29618	0.831	0.445	0.398	0.277	0.17628	0.05
REACTOME_CELL_CELL_COMMUNICATION	37	https://www.gsea-msigdb.org/gsea/msigdb/human/geneset/REACTOME_CELL_CELL_COMMUNICATION	0.42457	1.4806	0.02144	0.29829	0.828	0.703	0.539	0.327	0.17716	0.05
MULLIGHAN_MLL_SIGNATURE_2_UP	121	https://www.gsea-msigdb.org/gsea/msigdb/human/geneset/MULLIGHAN_MLL_SIGNATURE_2_UP	0.47654	1.6072	0.02161	0.41865	0.748	0.752	0.469	0.41	0.2032	0.107
REACTOME_SARS_COV_2_ACTIVATES_MODULATES_INNATE_AND_ADAPTIVE_IMMUNE_RESPONSES	30	https://www.gsea-msigdb.org/gsea/msigdb/human/geneset/REACTOME_SARS_COV_2_ACTIVATES_MODULATES_INNATE_AND_ADAPTIVE_IMMUNE_RESPONSES	0.47346	1.516	0.02165	0.31282	0.801	0.467	0.347	0.307	0.17292	0.063
KOKKINAKIS_METHIONINE_DEPRIVATION_96HR_DN	19	https://www.gsea-msigdb.org/gsea/msigdb/human/geneset/KOKKINAKIS_METHIONINE_DEPRIVATION_96HR_DN	0.51327	1.5161	0.02209	0.31422	0.801	0.263	0.0737	0.245	0.17373	0.063
JIANG_VHL_TARGETS	23	https://www.gsea-msigdb.org/gsea/msigdb/human/geneset/JIANG_VHL_TARGETS	0.55093	1.6259	0.0225	0.44934	0.729	0.696	0.385	0.43	0.21289	0.119
NABA_MATRISOME_ASSOCIATED	153	https://www.gsea-msigdb.org/gsea/msigdb/human/geneset/NABA_MATRISOME_ASSOCIATED	0.37383	1.597	0.02285	0.37007	0.755	0.667	0.501	0.344	0.17926	0.084
REACTOME_TRANSPORT_OF_MATURE_TRANSCRIPT_TO_CYTOPLASM	23	https://www.gsea-msigdb.org/gsea/msigdb/human/geneset/REACTOME_TRANSPORT_OF_MATURE_TRANSCRIPT_TO_CYTOPLASM	0.5586	1.5688	0.02311	0.36959	0.768	0.391	0.204	0.313	0.19146	0.087
RATTENBACHER_BOUND_BY_CELF1	100	https://www.gsea-msigdb.org/gsea/msigdb/human/geneset/RATTENBACHER_BOUND_BY_CELF1	0.37803	1.4438	0.02348	0.29638	0.845	0.52	0.43	0.303	0.18394	0.049
CHYLA_CBFA2T3_TARGETS_DN	57	https://www.gsea-msigdb.org/gsea/msigdb/human/geneset/CHYLA_CBFA2T3_TARGETS_DN	0.42878	1.495	0.02395	0.29802	0.815	0.544	0.438	0.31	0.17351	0.053
WP_ENVELOPE_PROTEINS_AND_THEIR_POTENTIAL_ROLES_IN_EDMD_PHYSIOPATHOLOGY	17	https://www.gsea-msigdb.org/gsea/msigdb/human/geneset/WP_ENVELOPE_PROTEINS_AND_THEIR_POTENTIAL_ROLES_IN_EDMD_PHYSIOPATHOLOGY	0.53561	1.5254	0.02414	0.32251	0.795	0.588	0.358	0.379	0.17084	0.067
WP_PLEURAL_MESOTHELIOMA	128	https://www.gsea-msigdb.org/gsea/msigdb/human/geneset/WP_PLEURAL_MESOTHELIOMA	0.3773	1.4377	0.02414	0.29973	0.848	0.461	0.399	0.285	0.18729	0.05
BROWNE_HCMV_INFECTION_24HR_UP	38	https://www.gsea-msigdb.org/gsea/msigdb/human/geneset/BROWNE_HCMV_INFECTION_24HR_UP	0.43722	1.5247	0.02424	0.32265	0.795	0.474	0.398	0.288	0.1728	0.067
REACTOME_PTEN_REGULATION	38	https://www.gsea-msigdb.org/gsea/msigdb/human/geneset/REACTOME_PTEN_REGULATION	0.47785	1.528	0.02429	0.32624	0.793	0.447	0.358	0.29	0.17296	0.068
KEGG_NEUROTROPHIN_SIGNALING_PATHWAY	39	https://www.gsea-msigdb.org/gsea/msigdb/human/geneset/KEGG_NEUROTROPHIN_SIGNALING_PATHWAY	0.46024	1.4625	0.02454	0.29431	0.837	0.487	0.358	0.316	0.18083	0.05
DARWICHE_PAPILLOMA_PROGRESSION_RISK	17	https://www.gsea-msigdb.org/gsea/msigdb/human/geneset/DARWICHE_PAPILLOMA_PROGRESSION_RISK	0.57764	1.61	0.02459	0.41866	0.745	0.471	0.25	0.354	0.20516	0.104
SHETH_LIVER_CANCER_VS_TXNIP_LOSS_PAM6	21	https://www.gsea-msigdb.org/gsea/msigdb/human/geneset/SHETH_LIVER_CANCER_VS_TXNIP_LOSS_PAM6	0.53054	1.5644	0.02459	0.35628	0.771	0.381	0.254	0.285	0.18443	0.082
GRAESSMANN_APOPTOSIS_BY_SERUM_DEPRIVATION_DN	45	https://www.gsea-msigdb.org/gsea/msigdb/human/geneset/GRAESSMANN_APOPTOSIS_BY_SERUM_DEPRIVATION_DN	0.42698	1.4971	0.02495	0.30035	0.814	0.556	0.421	0.325	0.17007	0.055
CHIARADONNA_NEOPLASTIC_TRANSFORMATION_KRAS_DN	42	https://www.gsea-msigdb.org/gsea/msigdb/human/geneset/CHIARADONNA_NEOPLASTIC_TRANSFORMATION_KRAS_DN	0.46877	1.5569	0.0251	0.35448	0.777	0.762	0.497	0.387	0.18814	0.082
REACTOME_CELL_JUNCTION_ORGANIZATION	29	https://www.gsea-msigdb.org/gsea/msigdb/human/geneset/REACTOME_CELL_JUNCTION_ORGANIZATION	0.45746	1.5117	0.02515	0.30307	0.806	0.759	0.525	0.363	0.17139	0.055
REACTOME_RNA_POLYMERASE_II_TRANSCRIPTION_TERMINATION	23	https://www.gsea-msigdb.org/gsea/msigdb/human/geneset/REACTOME_RNA_POLYMERASE_II_TRANSCRIPTION_TERMINATION	0.53941	1.5133	0.02526	0.30758	0.806	0.304	0.16	0.257	0.17047	0.058
REACTOME_NEURONAL_SYSTEM	77	https://www.gsea-msigdb.org/gsea/msigdb/human/geneset/REACTOME_NEURONAL_SYSTEM	0.44639	1.5904	0.02534	0.37145	0.76	0.727	0.483	0.383	0.18644	0.089
KEGG_VASCULAR_SMOOTH_MUSCLE_CONTRACTION	26	https://www.gsea-msigdb.org/gsea/msigdb/human/geneset/KEGG_VASCULAR_SMOOTH_MUSCLE_CONTRACTION	0.53006	1.5549	0.02539	0.34791	0.78	0.769	0.375	0.484	0.18586	0.079
NUTT_GBM_VS_AO_GLIOMA_UP	15	https://www.gsea-msigdb.org/gsea/msigdb/human/geneset/NUTT_GBM_VS_AO_GLIOMA_UP	0.56099	1.5874	0.02564	0.36585	0.762	0.467	0.261	0.346	0.18324	0.085
WP_INTERLEUKIN_11_SIGNALING_PATHWAY	16	https://www.gsea-msigdb.org/gsea/msigdb/human/geneset/WP_INTERLEUKIN_11_SIGNALING_PATHWAY	0.55899	1.5137	0.02569	0.30948	0.804	0.625	0.358	0.403	0.17145	0.059
REACTOME_SIGNALING_BY_BRAF_AND_RAF1_FUSIONS	17	https://www.gsea-msigdb.org/gsea/msigdb/human/geneset/REACTOME_SIGNALING_BY_BRAF_AND_RAF1_FUSIONS	0.59714	1.5854	0.02579	0.3653	0.762	0.471	0.136	0.408	0.18615	0.084
CHARAFE_BREAST_CANCER_LUMINAL_VS_MESENCHYMAL_UP	114	https://www.gsea-msigdb.org/gsea/msigdb/human/geneset/CHARAFE_BREAST_CANCER_LUMINAL_VS_MESENCHYMAL_UP	0.49627	1.6958	0.0259	0.52231	0.659	0.553	0.328	0.381	0.20818	0.145
MASSARWEH_TAMOXIFEN_RESISTANCE_UP	155	https://www.gsea-msigdb.org/gsea/msigdb/human/geneset/MASSARWEH_TAMOXIFEN_RESISTANCE_UP	0.39016	1.4462	0.02595	0.29718	0.843	0.503	0.438	0.293	0.18145	0.049
WANG_PROSTATE_CANCER_ANDROGEN_INDEPENDENT	19	https://www.gsea-msigdb.org/gsea/msigdb/human/geneset/WANG_PROSTATE_CANCER_ANDROGEN_INDEPENDENT	0.47898	1.4908	0.0261	0.29723	0.819	0.368	0.317	0.253	0.17187	0.052
WP_ENERGY_METABOLISM	17	https://www.gsea-msigdb.org/gsea/msigdb/human/geneset/WP_ENERGY_METABOLISM	0.55482	1.5463	0.02637	0.32892	0.785	0.529	0.273	0.386	0.1748	0.066
WP_OSTEOBLAST_DIFFERENTIATION_AND_RELATED_DISEASES	32	https://www.gsea-msigdb.org/gsea/msigdb/human/geneset/WP_OSTEOBLAST_DIFFERENTIATION_AND_RELATED_DISEASES	0.50074	1.5774	0.02642	0.36271	0.767	0.531	0.371	0.336	0.18698	0.082
PID_PS1_PATHWAY	15	https://www.gsea-msigdb.org/gsea/msigdb/human/geneset/PID_PS1_PATHWAY	0.53456	1.535	0.02642	0.33566	0.79	0.333	0.137	0.289	0.17641	0.069
LU_EZH2_TARGETS_UP	65	https://www.gsea-msigdb.org/gsea/msigdb/human/geneset/LU_EZH2_TARGETS_UP	0.45332	1.586	0.02648	0.36646	0.762	0.385	0.282	0.28	0.18621	0.086
ACEVEDO_LIVER_CANCER_WITH_H3K9ME3_DN	28	https://www.gsea-msigdb.org/gsea/msigdb/human/geneset/ACEVEDO_LIVER_CANCER_WITH_H3K9ME3_DN	0.47552	1.5922	0.02664	0.36925	0.759	0.464	0.317	0.319	0.1805	0.088
WP_IL_1_SIGNALING_PATHWAY	23	https://www.gsea-msigdb.org/gsea/msigdb/human/geneset/WP_IL_1_SIGNALING_PATHWAY	0.51947	1.5076	0.02686	0.30457	0.808	0.565	0.358	0.365	0.17096	0.057
KEGG_AXON_GUIDANCE	40	https://www.gsea-msigdb.org/gsea/msigdb/human/geneset/KEGG_AXON_GUIDANCE	0.42171	1.4901	0.02724	0.29762	0.819	0.55	0.404	0.331	0.17341	0.052
REACTOME_SIGNALING_BY_NUCLEAR_RECEPTORS	64	https://www.gsea-msigdb.org/gsea/msigdb/human/geneset/REACTOME_SIGNALING_BY_NUCLEAR_RECEPTORS	0.40364	1.4402	0.02751	0.29894	0.848	0.5	0.4	0.304	0.18639	0.049
WP_NEURAL_CREST_DIFFERENTIATION	25	https://www.gsea-msigdb.org/gsea/msigdb/human/geneset/WP_NEURAL_CREST_DIFFERENTIATION	0.51382	1.6874	0.02806	0.46049	0.665	0.4	0.164	0.336	0.18888	0.122
REACTOME_TOLL_LIKE_RECEPTOR_9_TLR9_CASCADE	33	https://www.gsea-msigdb.org/gsea/msigdb/human/geneset/REACTOME_TOLL_LIKE_RECEPTOR_9_TLR9_CASCADE	0.4625	1.4759	0.02806	0.2957	0.829	0.545	0.408	0.325	0.17664	0.05
PATIL_LIVER_CANCER	168	https://www.gsea-msigdb.org/gsea/msigdb/human/geneset/PATIL_LIVER_CANCER	0.40707	1.5076	0.02811	0.30577	0.808	0.452	0.401	0.281	0.1717	0.057
PID_FAK_PATHWAY	27	https://www.gsea-msigdb.org/gsea/msigdb/human/geneset/PID_FAK_PATHWAY	0.48268	1.4946	0.02811	0.29779	0.816	0.519	0.395	0.315	0.17285	0.053
WEST_ADRENOCORTICAL_TUMOR_DN	155	https://www.gsea-msigdb.org/gsea/msigdb/human/geneset/WEST_ADRENOCORTICAL_TUMOR_DN	0.37629	1.4838	0.02814	0.29886	0.825	0.568	0.45	0.323	0.17399	0.051
REACTOME_ASPARAGINE_N_LINKED_GLYCOSYLATION	78	https://www.gsea-msigdb.org/gsea/msigdb/human/geneset/REACTOME_ASPARAGINE_N_LINKED_GLYCOSYLATION	0.48088	1.566	0.02817	0.35935	0.769	0.41	0.288	0.297	0.18661	0.082
PID_ENDOTHELIN_PATHWAY	21	https://www.gsea-msigdb.org/gsea/msigdb/human/geneset/PID_ENDOTHELIN_PATHWAY	0.54663	1.6164	0.02836	0.41367	0.739	0.619	0.268	0.455	0.19867	0.101
BLANCO_MELO_COVID19_SARS_COV_2_POS_PATIENT_LUNG_TISSUE_DN	49	https://www.gsea-msigdb.org/gsea/msigdb/human/geneset/BLANCO_MELO_COVID19_SARS_COV_2_POS_PATIENT_LUNG_TISSUE_DN	0.50594	1.6874	0.0284	0.47543	0.665	0.714	0.379	0.449	0.19517	0.125
KEGG_INSULIN_SIGNALING_PATHWAY	35	https://www.gsea-msigdb.org/gsea/msigdb/human/geneset/KEGG_INSULIN_SIGNALING_PATHWAY	0.53386	1.6158	0.0284	0.40973	0.739	0.686	0.399	0.415	0.19893	0.1
WP_TAR_SYNDROME	16	https://www.gsea-msigdb.org/gsea/msigdb/human/geneset/WP_TAR_SYNDROME	0.57403	1.5532	0.02899	0.34286	0.78	0.312	0.139	0.27	0.18205	0.076
PID_LYSOPHOSPHOLIPID_PATHWAY	23	https://www.gsea-msigdb.org/gsea/msigdb/human/geneset/PID_LYSOPHOSPHOLIPID_PATHWAY	0.5185	1.5799	0.02918	0.36131	0.766	0.522	0.268	0.384	0.18659	0.083
IWANAGA_CARCINOGENESIS_BY_KRAS_PTEN_DN	75	https://www.gsea-msigdb.org/gsea/msigdb/human/geneset/IWANAGA_CARCINOGENESIS_BY_KRAS_PTEN_DN	0.41172	1.4504	0.0297	0.30256	0.84	0.573	0.459	0.315	0.18732	0.05
BLANCO_MELO_INFLUENZA_A_INFECTION_A594_CELLS_DN	34	https://www.gsea-msigdb.org/gsea/msigdb/human/geneset/BLANCO_MELO_INFLUENZA_A_INFECTION_A594_CELLS_DN	0.50846	1.606	0.03006	0.41785	0.749	0.735	0.385	0.456	0.20169	0.109
WP_GASTRIN_SIGNALING_PATHWAY	41	https://www.gsea-msigdb.org/gsea/msigdb/human/geneset/WP_GASTRIN_SIGNALING_PATHWAY	0.45081	1.4871	0.03018	0.30174	0.823	0.512	0.385	0.318	0.17597	0.054
GAUSSMANN_MLL_AF4_FUSION_TARGETS_F_UP	37	https://www.gsea-msigdb.org/gsea/msigdb/human/geneset/GAUSSMANN_MLL_AF4_FUSION_TARGETS_F_UP	0.42225	1.4815	0.03042	0.29754	0.828	0.595	0.462	0.322	0.17336	0.05
REACTOME_INNATE_IMMUNE_SYSTEM	270	https://www.gsea-msigdb.org/gsea/msigdb/human/geneset/REACTOME_INNATE_IMMUNE_SYSTEM	0.37252	1.4285	0.03042	0.29631	0.85	0.544	0.49	0.295	0.18904	0.049
REACTOME_METABOLISM_OF_VITAMINS_AND_COFACTORS	47	https://www.gsea-msigdb.org/gsea/msigdb/human/geneset/REACTOME_METABOLISM_OF_VITAMINS_AND_COFACTORS	0.4419	1.4587	0.03071	0.29307	0.839	0.447	0.283	0.324	0.17996	0.05
WP_BREAST_CANCER_PATHWAY	43	https://www.gsea-msigdb.org/gsea/msigdb/human/geneset/WP_BREAST_CANCER_PATHWAY	0.44479	1.5186	0.0308	0.31849	0.797	0.256	0.136	0.223	0.17336	0.067
REACTOME_L1CAM_INTERACTIONS	25	https://www.gsea-msigdb.org/gsea/msigdb/human/geneset/REACTOME_L1CAM_INTERACTIONS	0.49023	1.4986	0.03083	0.303	0.812	0.56	0.382	0.348	0.17346	0.056
KATSANOU_ELAVL1_TARGETS_DN	35	https://www.gsea-msigdb.org/gsea/msigdb/human/geneset/KATSANOU_ELAVL1_TARGETS_DN	0.43269	1.4942	0.03107	0.29521	0.816	0.657	0.47	0.351	0.1709	0.051
HELLER_HDAC_TARGETS_UP	58	https://www.gsea-msigdb.org/gsea/msigdb/human/geneset/HELLER_HDAC_TARGETS_UP	0.43761	1.4938	0.03137	0.29506	0.816	0.69	0.5	0.349	0.17026	0.051
CHEMNITZ_RESPONSE_TO_PROSTAGLANDIN_E2_DN	92	https://www.gsea-msigdb.org/gsea/msigdb/human/geneset/CHEMNITZ_RESPONSE_TO_PROSTAGLANDIN_E2_DN	0.4057	1.4768	0.03143	0.2979	0.829	0.554	0.456	0.308	0.17681	0.05
GAVIN_FOXP3_TARGETS_CLUSTER_P4	24	https://www.gsea-msigdb.org/gsea/msigdb/human/geneset/GAVIN_FOXP3_TARGETS_CLUSTER_P4	0.44258	1.4313	0.03172	0.29891	0.85	0.625	0.417	0.366	0.18894	0.05
WP_INTERLEUKIN_1_IL_1_STRUCTURAL_PATHWAY	15	https://www.gsea-msigdb.org/gsea/msigdb/human/geneset/WP_INTERLEUKIN_1_IL_1_STRUCTURAL_PATHWAY	0.5425	1.5397	0.03194	0.33077	0.789	0.8	0.408	0.475	0.17438	0.066
PURBEY_TARGETS_OF_CTBP1_NOT_SATB1_UP	63	https://www.gsea-msigdb.org/gsea/msigdb/human/geneset/PURBEY_TARGETS_OF_CTBP1_NOT_SATB1_UP	0.38838	1.4146	0.03195	0.29488	0.856	0.508	0.446	0.286	0.18937	0.043
LINDGREN_BLADDER_CANCER_CLUSTER_1_DN	79	https://www.gsea-msigdb.org/gsea/msigdb/human/geneset/LINDGREN_BLADDER_CANCER_CLUSTER_1_DN	0.43737	1.4723	0.03219	0.29364	0.832	0.633	0.475	0.338	0.17525	0.05
REACTOME_ESTROGEN_DEPENDENT_GENE_EXPRESSION	22	https://www.gsea-msigdb.org/gsea/msigdb/human/geneset/REACTOME_ESTROGEN_DEPENDENT_GENE_EXPRESSION	0.51738	1.5009	0.03239	0.3018	0.81	0.455	0.332	0.305	0.17355	0.054
BROWNE_HCMV_INFECTION_4HR_DN	56	https://www.gsea-msigdb.org/gsea/msigdb/human/geneset/BROWNE_HCMV_INFECTION_4HR_DN	0.39714	1.4453	0.03239	0.29746	0.844	0.536	0.447	0.3	0.18208	0.049
KEGG_MELANOGENESIS	29	https://www.gsea-msigdb.org/gsea/msigdb/human/geneset/KEGG_MELANOGENESIS	0.48046	1.5476	0.03245	0.32771	0.785	0.379	0.136	0.33	0.1747	0.066
IVANOVA_HEMATOPOIESIS_STEM_CELL_LONG_TERM	53	https://www.gsea-msigdb.org/gsea/msigdb/human/geneset/IVANOVA_HEMATOPOIESIS_STEM_CELL_LONG_TERM	0.40558	1.4271	0.03245	0.29675	0.851	0.491	0.401	0.297	0.1891	0.049
MCBRYAN_PUBERTAL_BREAST_4_5WK_DN	42	https://www.gsea-msigdb.org/gsea/msigdb/human/geneset/MCBRYAN_PUBERTAL_BREAST_4_5WK_DN	0.46806	1.5378	0.0325	0.33209	0.789	0.667	0.449	0.371	0.17528	0.068
BENPORATH_SUZ12_TARGETS	185	https://www.gsea-msigdb.org/gsea/msigdb/human/geneset/BENPORATH_SUZ12_TARGETS	0.37526	1.521	0.03269	0.32222	0.797	0.643	0.499	0.336	0.17452	0.068
DELACROIX_RARG_BOUND_MEF	101	https://www.gsea-msigdb.org/gsea/msigdb/human/geneset/DELACROIX_RARG_BOUND_MEF	0.40008	1.4705	0.03282	0.29373	0.835	0.594	0.469	0.323	0.17663	0.05
MARIADASON_REGULATED_BY_HISTONE_ACETYLATION_UP	20	https://www.gsea-msigdb.org/gsea/msigdb/human/geneset/MARIADASON_REGULATED_BY_HISTONE_ACETYLATION_UP	0.57837	1.6083	0.03288	0.41915	0.745	0.65	0.365	0.415	0.20479	0.105
WP_NRP1_TRIGGERED_SIGNALING_PATHWAYS_IN_PANCREATIC_CANCER	17	https://www.gsea-msigdb.org/gsea/msigdb/human/geneset/WP_NRP1_TRIGGERED_SIGNALING_PATHWAYS_IN_PANCREATIC_CANCER	0.55167	1.5688	0.03333	0.37256	0.768	0.353	0.128	0.309	0.19254	0.088
MULLIGHAN_MLL_SIGNATURE_1_UP	104	https://www.gsea-msigdb.org/gsea/msigdb/human/geneset/MULLIGHAN_MLL_SIGNATURE_1_UP	0.45809	1.5528	0.03373	0.34157	0.78	0.702	0.469	0.381	0.18147	0.076
VANOEVELEN_MYOGENESIS_SIN3A_TARGETS	59	https://www.gsea-msigdb.org/gsea/msigdb/human/geneset/VANOEVELEN_MYOGENESIS_SIN3A_TARGETS	0.45246	1.4791	0.03373	0.29727	0.829	0.508	0.421	0.298	0.17604	0.05
WANG_TUMOR_INVASIVENESS_DN	62	https://www.gsea-msigdb.org/gsea/msigdb/human/geneset/WANG_TUMOR_INVASIVENESS_DN	0.44029	1.4765	0.03407	0.29654	0.829	0.516	0.43	0.298	0.17634	0.05
HUMMERICH_SKIN_CANCER_PROGRESSION_UP	31	https://www.gsea-msigdb.org/gsea/msigdb/human/geneset/HUMMERICH_SKIN_CANCER_PROGRESSION_UP	0.45581	1.4801	0.03409	0.29739	0.828	0.581	0.403	0.349	0.17623	0.05
RASHI_RESPONSE_TO_IONIZING_RADIATION_5	32	https://www.gsea-msigdb.org/gsea/msigdb/human/geneset/RASHI_RESPONSE_TO_IONIZING_RADIATION_5	0.47137	1.5048	0.03434	0.30282	0.809	0.469	0.301	0.33	0.16983	0.055
KINSEY_TARGETS_OF_EWSR1_FLII_FUSION_DN	89	https://www.gsea-msigdb.org/gsea/msigdb/human/geneset/KINSEY_TARGETS_OF_EWSR1_FLII_FUSION_DN	0.41057	1.4887	0.03448	0.29948	0.821	0.674	0.504	0.341	0.17372	0.052
CARRILLOREIXACH_HEPATOBLASTOMA_VS_NORMAL_DN	226	https://www.gsea-msigdb.org/gsea/msigdb/human/geneset/CARRILLOREIXACH_HEPATOBLASTOMA_VS_NORMAL_DN	0.3858	1.5001	0.03461	0.30234	0.811	0.549	0.437	0.325	0.17395	0.055
REACTOME_RHOJ_GTPASE_CYCLE	15	https://www.gsea-msigdb.org/gsea/msigdb/human/geneset/REACTOME_RHOJ_GTPASE_CYCLE	0.60577	1.6026	0.03484	0.39409	0.751	0.4	0.259	0.297	0.19309	0.096
GOZGIT_ESR1_TARGETS_DN	184	https://www.gsea-msigdb.org/gsea/msigdb/human/geneset/GOZGIT_ESR1_TARGETS_DN	0.3568	1.3749	0.03509	0.29402	0.883	0.62	0.528	0.304	0.20338	0.038
STEIN_ESRRA_TARGETS_UP	106	https://www.gsea-msigdb.org/gsea/msigdb/human/geneset/STEIN_ESRRA_TARGETS_UP	0.51186	1.7115	0.03593	0.51952	0.639	0.594	0.335	0.404	0.19723	0.143
REACTOME_TRANSPORT_TO_THE_GOLGI_AND_SUBSEQUENT_MODIFICATION	50	https://www.gsea-msigdb.org/gsea/msigdb/human/geneset/REACTOME_TRANSPORT_TO_THE_GOLGI_AND_SUBSEQUENT_MODIFICATION	0.49405	1.5508	0.03607	0.33368	0.782	0.38	0.271	0.28	0.17744	0.07
CHARAFE_BREAST_CANCER_LUMINAL_VS_BASAL_UP	88	https://www.gsea-msigdb.org/gsea/msigdb/human/geneset/CHARAFE_BREAST_CANCER_LUMINAL_VS_BASAL_UP	0.44902	1.548	0.03607	0.32877	0.784	0.557	0.428	0.325	0.17581	0.066
REACTOME_PLATELET_ACTIVATION_SIGNALING_AND_AGGREGATION	75	https://www.gsea-msigdb.org/gsea/msigdb/human/geneset/REACTOME_PLATELET_ACTIVATION_SIGNALING_AND_AGGREGATION	0.39295	1.458	0.03619	0.2926	0.839	0.627	0.494	0.322	0.18038	0.049
STEIN_ESRRA_TARGETS	150	https://www.gsea-msigdb.org/gsea/msigdb/human/geneset/STEIN_ESRRA_TARGETS	0.44763	1.5978	0.03622	0.3756	0.755	0.547	0.386	0.347	0.18209	0.088
REACTOME_INTERLEUKIN_17_SIGNALING	24	https://www.gsea-msigdb.org/gsea/msigdb/human/geneset/REACTOME_INTERLEUKIN_17_SIGNALING	0.46831	1.4382	0.03681	0.29971	0.848	0.583	0.433	0.333	0.18647	0.049
ZHOU_INFLAMMATORY_RESPONSE_LIVE_UP	103	https://www.gsea-msigdb.org/gsea/msigdb/human/geneset/ZHOU_INFLAMMATORY_RESPONSE_LIVE_UP	0.36385	1.413	0.03704	0.29258	0.856	0.573	0.477	0.306	0.18849	0.042
REACTOME_RAB_GEFS_EXCHANGE_GTP_FOR_GDP_ON_RABS	29	https://www.gsea-msigdb.org/gsea/msigdb/human/geneset/REACTOME_RAB_GEFS_EXCHANGE_GTP_FOR_GDP_ON_RABS	0.48586	1.5119	0.03711	0.30528	0.806	0.276	0.15	0.236	0.17198	0.056
REACTOME_POST_TRANSLATIONAL_PROTEIN_MODIFICATION	362	https://www.gsea-msigdb.org/gsea/msigdb/human/geneset/REACTOME_POST_TRANSLATIONAL_PROTEIN_MODIFICATION	0.39389	1.5281	0.03733	0.32774	0.793	0.436	0.406	0.282	0.17389	0.068
PID_ERA_GENOMIC_PATHWAY	18	https://www.gsea-msigdb.org/gsea/msigdb/human/geneset/PID_ERA_GENOMIC_PATHWAY	0.48737	1.5059	0.03748	0.30279	0.808	0.556	0.332	0.372	0.16987	0.056
SUNG_METASTASIS_STROMA_UP	38	https://www.gsea-msigdb.org/gsea/msigdb/human/geneset/SUNG_METASTASIS_STROMA_UP	0.44391	1.4968	0.0377	0.29881	0.814	0.579	0.408	0.345	0.16969	0.053
WP_2Q37_COPY_NUMBER_VARIATION_SYNDROME	33	https://www.gsea-msigdb.org/gsea/msigdb/human/geneset/WP_2Q37_COPY_NUMBER_VARIATION_SYNDROME	0.44907	1.4749	0.03777	0.29476	0.829	0.667	0.428	0.384	0.17645	0.05
REACTOME_INTERFERON_GAMMA_SIGNALING	18	https://www.gsea-msigdb.org/gsea/msigdb/human/geneset/REACTOME_INTERFERON_GAMMA_SIGNALING	0.49517	1.4945	0.03785	0.29587	0.816	0.444	0.268	0.327	0.17154	0.052
REACTOME_TOLL_LIKE_RECEPTOR_CASCADES	48	https://www.gsea-msigdb.org/gsea/msigdb/human/geneset/REACTOME_TOLL_LIKE_RECEPTOR_CASCADES	0.40205	1.4125	0.03823	0.29227	0.856	0.562	0.461	0.306	0.1878	0.042
XU_HGF_TARGETS_REPRESSED_BY_AKT1_DN	20	https://www.gsea-msigdb.org/gsea/msigdb/human/geneset/XU_HGF_TARGETS_REPRESSED_BY_AKT1_DN	0.50414	1.5418	0.03831	0.32688	0.787	0.6	0.29	0.428	0.17233	0.065
MIKKELSEN_MCV6_HCP_WITH_H3K27ME3	62	https://www.gsea-msigdb.org/gsea/msigdb/human/geneset/MIKKELSEN_MCV6_HCP_WITH_H3K27ME3	0.43903	1.5136	0.03839	0.30838	0.804	0.742	0.473	0.396	0.17124	0.058
MCBRYAN_PUBERTAL_BREAST_6_7WK_UP	41	https://www.gsea-msigdb.org/gsea/msigdb/human/geneset/MCBRYAN_PUBERTAL_BREAST_6_7WK_UP	0.46542	1.5177	0.03906	0.3173	0.798	0.561	0.397	0.341	0.17206	0.065
REACTOME_MAPK_FAMILY_SIGNALING_CASCADES	96	https://www.gsea-msigdb.org/gsea/msigdb/human/geneset/REACTOME_MAPK_FAMILY_SIGNALING_CASCADES	0.39361	1.4286	0.03914	0.2969	0.85	0.479	0.42	0.284	0.1895	0.049
DELACROIX_RAR_BOUND_ES	115	https://www.gsea-msigdb.org/gsea/msigdb/human/geneset/DELACROIX_RAR_BOUND_ES	0.3736	1.3961	0.03929	0.28923	0.868	0.557	0.499	0.286	0.19115	0.04
REACTOME_PHOSPHOLIPID_METABOLISM	57	https://www.gsea-msigdb.org/gsea/msigdb/human/geneset/REACTOME_PHOSPHOLIPID_METABOLISM	0.43298	1.4869	0.03945	0.30096	0.823	0.526	0.44	0.299	0.17533	0.054
REACTOME_CIRCADIAN_CLOCK	25	https://www.gsea-msigdb.org/gsea/msigdb/human/geneset/REACTOME_CIRCADIAN_CLOCK	0.48101	1.4606	0.03968	0.29372	0.839	0.44	0.278	0.319	0.1808	0.049
MONNIER_POSTRADIATION_TUMOR_ESCAPE_DN	97	https://www.gsea-msigdb.org/gsea/msigdb/human/geneset/MONNIER_POSTRADIATION_TUMOR_ESCAPE_DN	0.39914	1.4097	0.03968	0.28828	0.86	0.588	0.504	0.298	0.18691	0.041
WP_22Q11_2_COPY_NUMBER_VARIATION_SYNDROME	30	https://www.gsea-msigdb.org/gsea/msigdb/human/geneset/WP_22Q11_2_COPY_NUMBER_VARIATION_SYNDROME	0.43861	1.4995	0.03984	0.30239	0.811	0.567	0.376	0.356	0.17415	0.055
WP_FRAGILE_X_SYNDROME	29	https://www.gsea-msigdb.org/gsea/msigdb/human/geneset/WP_FRAGILE_X_SYNDROME	0.4541	1.4864	0.03992	0.30097	0.823	0.345	0.214	0.273	0.1749	0.054
REACTOME_ER_TO_GOLGI_ANTEROGRADE_TRANSPORT	43	https://www.gsea-msigdb.org/gsea/msigdb/human/geneset/REACTOME_ER_TO_GOLGI_ANTEROGRADE_TRANSPORT	0.51653	1.5674	0.04008	0.36419	0.768	0.395	0.271	0.291	0.18835	0.084
KEGG_MEDICUS_REFERENCE_GF_RTK_RAS_PI3K_SIGNALING_PATHWAY	26	https://www.gsea-msigdb.org/gsea/msigdb/human/geneset/KEGG_MEDICUS_REFERENCE_GF_RTK_RAS_PI3K_SIGNALING_PATHWAY	0.46826	1.4728	0.04008	0.29537	0.831	0.5	0.391	0.306	0.17571	0.05
WP_MICRORNAS_IN_CARDIOMYOCYTE_HYPERTROPHY	22	https://www.gsea-msigdb.org/gsea/msigdb/human/geneset/WP_MICRORNAS_IN_CARDIOMYOCYTE_HYPERTROPHY	0.48811	1.4476	0.04008	0.29755	0.842	0.591	0.407	0.352	0.18293	0.049
LIU_CMYB_TARGETS_UP	41	https://www.gsea-msigdb.org/gsea/msigdb/human/geneset/LIU_CMYB_TARGETS_UP	0.41732	1.4805	0.0404	0.29761	0.828	0.488	0.358	0.316	0.17655	0.05
ZHOU_INFLAMMATORY_RESPONSE_LIVE_DN	88	https://www.gsea-msigdb.org/gsea/msigdb/human/geneset/ZHOU_INFLAMMATORY_RESPONSE_LIVE_DN	0.37642	1.3952	0.04102	0.28918	0.871	0.523	0.459	0.288	0.19053	0.039
KEGG_ECM_RECEPTOR_INTERACTION	24	https://www.gsea-msigdb.org/gsea/msigdb/human/geneset/KEGG_ECM_RECEPTOR_INTERACTION	0.51248	1.5516	0.04126	0.34025	0.782	0.458	0.233	0.354	0.18211	0.074
TENEDINI_MEGAKARYOCYTE_MARKERS	26	https://www.gsea-msigdb.org/gsea/msigdb/human/geneset/TENEDINI_MEGAKARYOCYTE_MARKERS	0.48882	1.5031	0.04126	0.30292	0.809	0.615	0.343	0.407	0.16864	0.054
ODONNELL_TFRC_TARGETS_UP	78	https://www.gsea-msigdb.org/gsea/msigdb/human/geneset/ODONNELL_TFRC_TARGETS_UP	0.38349	1.4079	0.04142	0.28618	0.861	0.513	0.421	0.302	0.18556	0.04
REACTOME_SENESCENCE_ASSOCIATED_SECRETORY_PHENOTYPE_SASP	18	https://www.gsea-msigdb.org/gsea/msigdb/human/geneset/REACTOME_SENESCENCE_ASSOCIATED_SECRETORY_PHENOTYPE_SASP	0.48119	1.4793	0.04175	0.2978	0.829	0.556	0.369	0.352	0.17664	0.05
REACTOME_METABOLISM_OF_STEROIDS	43	https://www.gsea-msigdb.org/gsea/msigdb/human/geneset/REACTOME_METABOLISM_OF_STEROIDS	0.4561	1.4695	0.04183	0.2922	0.835	0.628	0.442	0.354	0.17732	0.05
BOYAULT_LIVER_CANCER_SUBCLASS_G1_UP	33	https://www.gsea-msigdb.org/gsea/msigdb/human/geneset/BOYAULT_LIVER_CANCER_SUBCLASS_G1_UP	0.51294	1.5735	0.04208	0.37096	0.768	0.394	0.283	0.285	0.18998	0.089
SASSON_RESPONSE_TO_GONADOTROPHINS_UP	24	https://www.gsea-msigdb.org/gsea/msigdb/human/geneset/SASSON_RESPONSE_TO_GONADOTROPHINS_UP	0.47749	1.4233	0.04208	0.29629	0.852	0.417	0.261	0.31	0.18937	0.047
RICKMAN_METASTASIS_DN	70	https://www.gsea-msigdb.org/gsea/msigdb/human/geneset/RICKMAN_METASTASIS_DN	0.4523	1.5348	0.04225	0.33427	0.79	0.657	0.441	0.373	0.17686	0.069
DOUGLAS_BMI1_TARGETS_DN	76	https://www.gsea-msigdb.org/gsea/msigdb/human/geneset/DOUGLAS_BMI1_TARGETS_DN	0.40979	1.4335	0.04225	0.29924	0.848	0.395	0.328	0.27	0.18799	0.05
WP_OREXIN_RECEPTOR_PATHWAY	29	https://www.gsea-msigdb.org/gsea/msigdb/human/geneset/WP_OREXIN_RECEPTOR_PATHWAY	0.44914	1.4751	0.04242	0.29531	0.829	0.483	0.361	0.311	0.17613	0.05
TARTE_PLASMA_CELL_VS_PLASMABLAST_UP	100	https://www.gsea-msigdb.org/gsea/msigdb/human/geneset/TARTE_PLASMA_CELL_VS_PLASMABLAST_UP	0.36958	1.4101	0.04244	0.29052	0.86	0.54	0.451	0.303	0.18702	0.042
REACTOME_COPII_MEDIATED_VESICLE_TRANSPORT	20	https://www.gsea-msigdb.org/gsea/msigdb/human/geneset/REACTOME_COPII_MEDIATED_VESICLE_TRANSPORT	0.54711	1.5524	0.04251	0.34015	0.78	0.4	0.271	0.293	0.18074	0.074
REACTOME_TRANSCRIPTIONAL_REGULATION_BY_MECP2	16	https://www.gsea-msigdb.org/gsea/msigdb/human/geneset/REACTOME_TRANSCRIPTIONAL_REGULATION_BY_MECP2	0.49704	1.4781	0.04288	0.2972	0.829	0.562	0.321	0.383	0.17585	0.05
MEBARKI_HCC_PROGENITOR_WNT_UP	50	https://www.gsea-msigdb.org/gsea/msigdb/human/geneset/MEBARKI_HCC_PROGENITOR_WNT_UP	0.41467	1.4663	0.04314	0.29052	0.836	0.76	0.526	0.364	0.17485	0.048
WP_CARDIAC_HYPERTROPHIC_RESPONSE	16	https://www.gsea-msigdb.org/gsea/msigdb/human/geneset/WP_CARDIAC_HYPERTROPHIC_RESPONSE	0.51212	1.4494	0.04314	0.29958	0.841	0.688	0.407	0.409	0.18429	0.049
WP_G_PROTEIN_SIGNALING_PATHWAYS	26	https://www.gsea-msigdb.org/gsea/msigdb/human/geneset/WP_G_PROTEIN_SIGNALING_PATHWAYS	0.46326	1.4341	0.04423	0.29956	0.848	0.462	0.268	0.34	0.18894	0.05
REACTOME_FOXO_MEDIATED_TRANSCRIPTION	23	https://www.gsea-msigdb.org/gsea/msigdb/human/geneset/REACTOME_FOXO_MEDIATED_TRANSCRIPTION	0.45842	1.502	0.04427	0.3031	0.81	0.565	0.369	0.358	0.17299	0.054
LIM_MAMMARY_STEM_CELL_UP	115	https://www.gsea-msigdb.org/gsea/msigdb/human/geneset/LIM_MAMMARY_STEM_CELL_UP	0.39558	1.5204	0.04449	0.31717	0.797	0.661	0.501	0.338	0.17321	0.064
BLALOCK_ALZHEIMERS_DISEASE_UP	460	https://www.gsea-msigdb.org/gsea/msigdb/human/geneset/BLALOCK_ALZHEIMERS_DISEASE_UP	0.36603	1.4282	0.04449	0.29607	0.85	0.467	0.439	0.292	0.18859	0.049
REACTOME_RNA_POLYMERASE_II_TRANSCRIPTION	326	https://www.gsea-msigdb.org/gsea/msigdb/human/geneset/REACTOME_RNA_POLYMERASE_II_TRANSCRIPTION	0.35098	1.4262	0.04453	0.29633	0.851	0.402	0.388	0.265	0.18887	0.049
DURAND_STROMA_S_UP	75	https://www.gsea-msigdb.org/gsea/msigdb/human/geneset/DURAND_STROMA_S_UP	0.4298	1.5172	0.04457	0.3157	0.799	0.693	0.486	0.362	0.17136	0.065
KIM_ALL_DISORDERS_OLIGODENDROCYTE_NUMBER_CORR_UP	190	https://www.gsea-msigdb.org/gsea/msigdb/human/geneset/KIM_ALL_DISORDERS_OLIGODENDROCYTE_NUMBER_CORR_UP	0.38468	1.4497	0.04457	0.30155	0.841	0.532	0.491	0.282	0.18585	0.05
FEVR_CTNNB1_TARGETS_UP	187	https://www.gsea-msigdb.org/gsea/msigdb/human/geneset/FEVR_CTNNB1_TARGETS_UP	0.39194	1.4209	0.04457	0.2955	0.853	0.642	0.518	0.323	0.1895	0.046
GARGALOVIC_RESPONSE_TO_OXIDIZED_PHOSPHOLIPIDS_GREY_DN	17	https://www.gsea-msigdb.org/gsea/msigdb/human/geneset/GARGALOVIC_RESPONSE_TO_OXIDIZED_PHOSPHOLIPIDS_GREY_DN	0.50383	1.4761	0.04466	0.29629	0.829	0.529	0.328	0.357	0.17694	0.05
RICKMAN_METASTASIS_UP	87	https://www.gsea-msigdb.org/gsea/msigdb/human/geneset/RICKMAN_METASTASIS_UP	0.42899	1.4614	0.0449	0.29396	0.838	0.31	0.249	0.238	0.18004	0.051
PEREZ_TP63_TARGETS	80	https://www.gsea-msigdb.org/gsea/msigdb/human/geneset/PEREZ_TP63_TARGETS	0.41881	1.4845	0.04492	0.29864	0.824	0.713	0.501	0.362	0.17179	0.051
REACTOME_SIGNALING_BY_INSULIN_RECEPTOR	26	https://www.gsea-msigdb.org/gsea/msigdb/human/geneset/REACTOME_SIGNALING_BY_INSULIN_RECEPTOR	0.47918	1.4313	0.04499	0.29829	0.85	0.5	0.38	0.312	0.18877	0.05
REACTOME_SEMAPHORIN_INTERACTIONS	19	https://www.gsea-msigdb.org/gsea/msigdb/human/geneset/REACTOME_SEMAPHORIN_INTERACTIONS	0.5126	1.5101	0.0451	0.30508	0.806	0.526	0.299	0.371	0.17082	0.057
YAO_TEMPORAL_RESPONSE_TO_PROGESTERONE_CLUSTER_16	21	https://www.gsea-msigdb.org/gsea/msigdb/human/geneset/YAO_TEMPORAL_RESPONSE_TO_PROGESTERONE_CLUSTER_16	0.52609	1.5786	0.04528	0.36236	0.766	0.619	0.389	0.38	0.18491	0.084
BERENJENO_TRANSFORMED_BY_RHOA_DN	104	https://www.gsea-msigdb.org/gsea/msigdb/human/geneset/BERENJENO_TRANSFORMED_BY_RHOA_DN	0.43598	1.5031	0.04537	0.3041	0.809	0.654	0.48	0.348	0.16934	0.056
REACTOME_HEMOSTASIS	168	https://www.gsea-msigdb.org/gsea/msigdb/human/geneset/REACTOME_HEMOSTASIS	0.35284	1.3856	0.04546	0.29399	0.875	0.542	0.494	0.285	0.19761	0.039
REACTOME_BIOSYNTHESIS_OF_THE_N_GLYCAN_PRECURSOR_DOLICHOL_LIPID_LINKED_OLIGOSACCHARIDE_LLO_AND_TRANSFER_TO_A_NASCENT_PROTEIN	18	https://www.gsea-msigdb.org/gsea/msigdb/human/geneset/REACTOME_BIOSYNTHESIS_OF_THE_N_GLYCAN_PRECURSOR_DOLICHOL_LIPID_LINKED_OLIGOSACCHARIDE_LLO_AND_TRANSFER_TO_A_NASCENT_PROTEIN	0.55187	1.5654	0.04573	0.35582	0.769	0.5	0.288	0.358	0.18465	0.08
MARTINEZ_TP53_TARGETS_UP	166	https://www.gsea-msigdb.org/gsea/msigdb/human/geneset/MARTINEZ_TP53_TARGETS_UP	0.37108	1.4138	0.04589	0.29438	0.856	0.482	0.451	0.275	0.18981	0.043
HELLER_HDAC_TARGETS_SILENCED_BY_METHYLATION_UP	83	https://www.gsea-msigdb.org/gsea/msigdb/human/geneset/HELLER_HDAC_TARGETS_SILENCED_BY_METHYLATION_UP	0.34429	1.3298	0.04615	0.29736	0.903	0.578	0.521	0.282	0.22004	0.029
BIDUS_METASTASIS_DN	44	https://www.gsea-msigdb.org/gsea/msigdb/human/geneset/BIDUS_METASTASIS_DN	0.46498	1.4957	0.04633	0.29883	0.814	0.523	0.294	0.373	0.17339	0.053
HUANG_DASATINIB_RESISTANCE_DN	20	https://www.gsea-msigdb.org/gsea/msigdb/human/geneset/HUANG_DASATINIB_RESISTANCE_DN	0.49569	1.4497	0.04646	0.30072	0.841	0.5	0.332	0.335	0.18533	0.049
MARTENS_TRETINOIN_RESPONSE_UP	147	https://www.gsea-msigdb.org/gsea/msigdb/human/geneset/MARTENS_TRETINOIN_RESPONSE_UP	0.41267	1.479	0.04664	0.2965	0.829	0.66	0.479	0.355	0.17563	0.05
REACTOME_ASYMMETRIC_LOCALIZATION_OF_PCP_PROTEINS	20	https://www.gsea-msigdb.org/gsea/msigdb/human/geneset/REACTOME_ASYMMETRIC_LOCALIZATION_OF_PCP_PROTEINS	0.51852	1.5268	0.04671	0.3223	0.795	0.45	0.344	0.296	0.17067	0.068
WP_TNF_ALPHA_SIGNALING_PATHWAY	29	https://www.gsea-msigdb.org/gsea/msigdb/human/geneset/WP_TNF_ALPHA_SIGNALING_PATHWAY	0.47744	1.4694	0.04678	0.29138	0.835	0.586	0.408	0.349	0.17677	0.05
REACTOME_NEUROTRANSMITTER_RECEPTORS_AND_POSTSYNAPTIC_SIGNAL_TRANSMISSION	42	https://www.gsea-msigdb.org/gsea/msigdb/human/geneset/REACTOME_NEUROTRANSMITTER_RECEPTORS_AND_POSTSYNAPTIC_SIGNAL_TRANSMISSION	0.43075	1.4669	0.04678	0.29099	0.836	0.571	0.382	0.356	0.17469	0.049
LENAOUR_DENDRITIC_CELL_MATURATION_UP	31	https://www.gsea-msigdb.org/gsea/msigdb/human/geneset/LENAOUR_DENDRITIC_CELL_MATURATION_UP	0.42233	1.4054	0.04699	0.2853	0.862	0.677	0.504	0.338	0.18466	0.038
WP_TRANSLATION_INHIBITORS_IN_CHRONICALLY_ACTIVATED_PDGFRA_CELLS	16	https://www.gsea-msigdb.org/gsea/msigdb/human/geneset/WP_TRANSLATION_INHIBITORS_IN_CHRONICALLY_ACTIVATED_PDGFRA_CELLS	0.5387	1.4256	0.04704	0.29524	0.851	0.5	0.358	0.322	0.18753	0.048
WP_CALCIUM_REGULATION_IN_CARDIAC_CELLS	46	https://www.gsea-msigdb.org/gsea/msigdb/human/geneset/WP_CALCIUM_REGULATION_IN_CARDIAC_CELLS	0.42547	1.4974	0.04708	0.30091	0.814	0.63	0.474	0.335	0.17074	0.055
MEISSNER_NPC_HCP_WITH_H3K4ME2	90	https://www.gsea-msigdb.org/gsea/msigdb/human/geneset/MEISSNER_NPC_HCP_WITH_H3K4ME2	0.42632	1.5314	0.04715	0.33199	0.792	0.756	0.498	0.387	0.17434	0.068
WP_IL_18_SIGNALING_PATHWAY	18	https://www.gsea-msigdb.org/gsea/msigdb/human/geneset/WP_IL_18_SIGNALING_PATHWAY	0.52389	1.5209	0.04715	0.32075	0.797	0.667	0.407	0.397	0.17366	0.067
QI_PLASMACYTOMA_DN	30	https://www.gsea-msigdb.org/gsea/msigdb/human/geneset/QI_PLASMACYTOMA_DN	0.4315	1.4176	0.04715	0.29578	0.856	0.433	0.368	0.276	0.19047	0.043
KEGG_NOTCH_SIGNALING_PATHWAY	20	https://www.gsea-msigdb.org/gsea/msigdb/human/geneset/KEGG_NOTCH_SIGNALING_PATHWAY	0.54564	1.5509	0.04723	0.33774	0.782	0.4	0.142	0.345	0.1798	0.071
GAL_LEUKEMIC_STEM_CELL_UP	36	https://www.gsea-msigdb.org/gsea/msigdb/human/geneset/GAL_LEUKEMIC_STEM_CELL_UP	0.45117	1.4858	0.04732	0.30004	0.823	0.472	0.319	0.324	0.17389	0.053
SCHLOSSER_SERUM_RESPONSE_AUGMENTED_BY_MYC	32	https://www.gsea-msigdb.org/gsea/msigdb/human/geneset/SCHLOSSER_SERUM_RESPONSE_AUGMENTED_BY_MYC	0.4739	1.4909	0.04734	0.29811	0.819	0.656	0.42	0.383	0.1725	0.053
RODWELL_AGING_KIDNEY_UP	138	https://www.gsea-msigdb.org/gsea/msigdb/human/geneset/RODWELL_AGING_KIDNEY_UP	0.41218	1.4425	0.04735	0.29598	0.847	0.645	0.486	0.342	0.18275	0.049
REACTOME_PCP_CE_PATHWAY	22	https://www.gsea-msigdb.org/gsea/msigdb/human/geneset/REACTOME_PCP_CE_PATHWAY	0.51241	1.5433	0.04741	0.3269	0.787	0.455	0.344	0.299	0.17213	0.065
KEGG_MEDICUS_REFERENCE_GF_RTK_PI3K_SIGNALING_PATHWAY	23	https://www.gsea-msigdb.org/gsea/msigdb/human/geneset/KEGG_MEDICUS_REFERENCE_GF_RTK_PI3K_SIGNALING_PATHWAY	0.4856	1.5215	0.04762	0.32764	0.797	0.522	0.391	0.32	0.17809	0.068
DUTERTRE_ESTRADIOL_RESPONSE_24HR_UP	68	https://www.gsea-msigdb.org/gsea/msigdb/human/geneset/DUTERTRE_ESTRADIOL_RESPONSE_24HR_UP	0.50331	1.6532	0.04812	0.45272	0.709	0.529	0.366	0.341	0.21007	0.123
YANG_BCL3_TARGETS_UP	73	https://www.gsea-msigdb.org/gsea/msigdb/human/geneset/YANG_BCL3_TARGETS_UP	0.39596	1.4442	0.04817	0.29715	0.845	0.658	0.526	0.317	0.18385	0.049
REACTOME_TRANSMISSION_ACROSS_CHEMICAL_SYNAPSES	51	https://www.gsea-msigdb.org/gsea/msigdb/human/geneset/REACTOME_TRANSMISSION_ACROSS_CHEMICAL_SYNAPSES	0.42259	1.4731	0.04836	0.29672	0.831	0.686	0.493	0.352	0.17685	0.05
WP_FOCAL_ADHESION_PI3K_AKT_MTOR_SIGNALING_PATHWAY	104	https://www.gsea-msigdb.org/gsea/msigdb/human/geneset/WP_FOCAL_ADHESION_PI3K_AKT_MTOR_SIGNALING_PATHWAY	0.41413	1.47	0.04845	0.2931	0.835	0.519	0.42	0.308	0.1761	0.05
WP_FOCAL_ADHESION	70	https://www.gsea-msigdb.org/gsea/msigdb/human/geneset/WP_FOCAL_ADHESION	0.41491	1.4291	0.04854	0.29733	0.85	0.657	0.511	0.326	0.1885	0.049
MANALO_HYPOXIA_UP	61	https://www.gsea-msigdb.org/gsea/msigdb/human/geneset/MANALO_HYPOXIA_UP	0.39061	1.4093	0.04873	0.28657	0.86	0.721	0.532	0.342	0.18587	0.04
CARRILLOREIXACH_MRS3_VS_LOWER_RISK_HEPATOBLASTOMA_UP	15	https://www.gsea-msigdb.org/gsea/msigdb/human/geneset/CARRILLOREIXACH_MRS3_VS_LOWER_RISK_HEPATOBLASTOMA_UP	0.54678	1.5178	0.04928	0.31873	0.798	0.733	0.372	0.462	0.17289	0.067
RODWELL_AGING_KIDNEY_DN	31	https://www.gsea-msigdb.org/gsea/msigdb/human/geneset/RODWELL_AGING_KIDNEY_DN	0.42833	1.406	0.04951	0.28538	0.862	0.677	0.509	0.335	0.18541	0.038
REACTOME_INTERLEUKIN_1_SIGNALING	38	https://www.gsea-msigdb.org/gsea/msigdb/human/geneset/REACTOME_INTERLEUKIN_1_SIGNALING	0.45778	1.4855	0.04959	0.29971	0.823	0.5	0.376	0.315	0.17327	0.053
REACTOME_TRANSPORT_OF_INORGANIC_CATIONS_ANIONS_AND_AMINO_ACIDS_OLIGOPEPTIDES	20	https://www.gsea-msigdb.org/gsea/msigdb/human/geneset/REACTOME_TRANSPORT_OF_INORGANIC_CATIONS_ANIONS_AND_AMINO_ACIDS_OLIGOPEPTIDES	0.49871	1.5205	0.0497	0.3187	0.797	0.45	0.203	0.36	0.17407	0.065
SENESE_HDAC1_AND_HDAC2_TARGETS_DN	53	https://www.gsea-msigdb.org/gsea/msigdb/human/geneset/SENESE_HDAC1_AND_HDAC2_TARGETS_DN	0.41913	1.4435	0.04971	0.29628	0.846	0.755	0.529	0.36	0.18404	0.049
CERVERA_SDHB_TARGETS_2	22	https://www.gsea-msigdb.org/gsea/msigdb/human/geneset/CERVERA_SDHB_TARGETS_2	0.48929	1.5166	0.0499	0.3143	0.799	0.818	0.48	0.427	0.17194	0.064

## Sheet: c3
GS	SIZE	SOURCE	ES	NES	NOM p-val	FDR q-val	FWER p-val	Tag %	Gene %	Signal	FDR (median)	glob.p.val
YGCGYRCGC_UNKNOWN	81	https://www.gsea-msigdb.org/gsea/msigdb/human/geneset/YGCGYRCGC_UNKNOWN	0.55646	1.916	<0.001	0.35616	0.15	0.481	0.331	0.328	0	0.15
IK1_01	64	https://www.gsea-msigdb.org/gsea/msigdb/human/geneset/IK1_01	0.49557	1.8935	<0.001	0.17093	0.188	0.609	0.404	0.368	0	0.051
MIR3192_5P	34	https://www.gsea-msigdb.org/gsea/msigdb/human/geneset/MIR3192_5P	0.54054	1.8552	<0.001	0.23371	0.262	0.5	0.268	0.369	0	0.053
MEF2_02	45	https://www.gsea-msigdb.org/gsea/msigdb/human/geneset/MEF2_02	0.53366	1.8337	<0.001	0.25347	0.291	0.6	0.367	0.384	0	0.052
MIR3202	57	https://www.gsea-msigdb.org/gsea/msigdb/human/geneset/MIR3202	0.52085	1.8181	<0.001	0.22729	0.325	0.649	0.39	0.401	0	0.042
MIR5581_5P	17	https://www.gsea-msigdb.org/gsea/msigdb/human/geneset/MIR5581_5P	0.61113	1.7941	<0.001	0.2863	0.369	0.353	0.129	0.309	0	0.058
MIR4690_3P	15	https://www.gsea-msigdb.org/gsea/msigdb/human/geneset/MIR4690_3P	0.62438	1.7808	<0.001	0.25422	0.395	0.467	0.218	0.366	0	0.046
MIR5685	15	https://www.gsea-msigdb.org/gsea/msigdb/human/geneset/MIR5685	0.62438	1.7808	<0.001	0.25422	0.395	0.467	0.218	0.366	0	0.046
MIR185_5P	58	https://www.gsea-msigdb.org/gsea/msigdb/human/geneset/MIR185_5P	0.50467	1.7799	<0.001	0.21811	0.395	0.552	0.313	0.384	0	0.037
MIR4450	15	https://www.gsea-msigdb.org/gsea/msigdb/human/geneset/MIR4450	0.61984	1.7799	<0.001	0.23603	0.395	0.733	0.299	0.515	0	0.04
E2F5_TARGET_GENES	257	https://www.gsea-msigdb.org/gsea/msigdb/human/geneset/E2F5_TARGET_GENES	0.45295	1.7779	<0.001	0.19443	0.399	0.51	0.41	0.319	0	0.029
LEF1_Q2	54	https://www.gsea-msigdb.org/gsea/msigdb/human/geneset/LEF1_Q2	0.49235	1.7681	<0.001	0.17784	0.419	0.611	0.407	0.367	0	0.024
ACTAYRNNNCCCR_UNKNOWN	118	https://www.gsea-msigdb.org/gsea/msigdb/human/geneset/ACTAYRNNNCCCR_UNKNOWN	0.47726	1.7607	<0.001	0.17961	0.43	0.492	0.376	0.315	0	0.024
MIR1275	64	https://www.gsea-msigdb.org/gsea/msigdb/human/geneset/MIR1275	0.4882	1.7444	<0.001	0.197	0.452	0.594	0.388	0.369	0	0.029
SAFB2_TARGET_GENES	177	https://www.gsea-msigdb.org/gsea/msigdb/human/geneset/SAFB2_TARGET_GENES	0.45924	1.7202	<0.001	0.20684	0.504	0.497	0.373	0.324	0.031389	0.03
FXR1_TARGET_GENES	252	https://www.gsea-msigdb.org/gsea/msigdb/human/geneset/FXR1_TARGET_GENES	0.45338	1.7196	<0.001	0.20177	0.504	0.528	0.394	0.339	0.030438	0.029
MIR6870_5P	51	https://www.gsea-msigdb.org/gsea/msigdb/human/geneset/MIR6870_5P	0.48036	1.7052	<0.001	0.19036	0.525	0.549	0.341	0.366	0.034033	0.026
LMTK3_TARGET_GENES	102	https://www.gsea-msigdb.org/gsea/msigdb/human/geneset/LMTK3_TARGET_GENES	0.45129	1.7035	<0.001	0.18983	0.526	0.539	0.4	0.331	0.033991	0.026
ZNF584_TARGET_GENES	85	https://www.gsea-msigdb.org/gsea/msigdb/human/geneset/ZNF584_TARGET_GENES	0.45702	1.702	<0.001	0.18864	0.53	0.518	0.38	0.327	0.035558	0.026
RBM34_TARGET_GENES	219	https://www.gsea-msigdb.org/gsea/msigdb/human/geneset/RBM34_TARGET_GENES	0.4513	1.6819	<0.001	0.17541	0.554	0.507	0.372	0.334	0.034056	0.024
MIR4306	90	https://www.gsea-msigdb.org/gsea/msigdb/human/geneset/MIR4306	0.44665	1.6796	<0.001	0.17181	0.556	0.511	0.335	0.347	0.033055	0.024
MIR6825_5P	111	https://www.gsea-msigdb.org/gsea/msigdb/human/geneset/MIR6825_5P	0.44923	1.6725	<0.001	0.16823	0.565	0.649	0.426	0.382	0.034881	0.022
LEF1_Q6	61	https://www.gsea-msigdb.org/gsea/msigdb/human/geneset/LEF1_Q6	0.44525	1.6681	<0.001	0.17245	0.568	0.541	0.431	0.312	0.039299	0.022
TGACAGNY_MEIS1_01	193	https://www.gsea-msigdb.org/gsea/msigdb/human/geneset/TGACAGNY_MEIS1_01	0.42378	1.6666	<0.001	0.17292	0.569	0.565	0.435	0.333	0.039768	0.022
MIR376A_3P_MIR376B_3P	42	https://www.gsea-msigdb.org/gsea/msigdb/human/geneset/MIR376A_3P_MIR376B_3P	0.47179	1.6655	<0.001	0.17261	0.571	0.5	0.361	0.323	0.040866	0.022
MIR5579_5P	24	https://www.gsea-msigdb.org/gsea/msigdb/human/geneset/MIR5579_5P	0.5255	1.6598	<0.001	0.17923	0.575	0.458	0.317	0.315	0.041951	0.024
PCGF1_TARGET_GENES	139	https://www.gsea-msigdb.org/gsea/msigdb/human/geneset/PCGF1_TARGET_GENES	0.42868	1.6575	<0.001	0.18167	0.58	0.475	0.347	0.32	0.042353	0.024
YTATTTTNR_MEF2_02	152	https://www.gsea-msigdb.org/gsea/msigdb/human/geneset/YTATTTTNR_MEF2_02	0.39078	1.6507	<0.001	0.17967	0.585	0.553	0.437	0.322	0.043162	0.022
PGM3_TARGET_GENES	64	https://www.gsea-msigdb.org/gsea/msigdb/human/geneset/PGM3_TARGET_GENES	0.49694	1.6497	<0.001	0.17939	0.585	0.641	0.429	0.371	0.042889	0.022
MIR6715B_5P	58	https://www.gsea-msigdb.org/gsea/msigdb/human/geneset/MIR6715B_5P	0.47227	1.644	<0.001	0.17839	0.588	0.431	0.352	0.283	0.044096	0.022
ZNF740_TARGET_GENES	343	https://www.gsea-msigdb.org/gsea/msigdb/human/geneset/ZNF740_TARGET_GENES	0.41904	1.6407	<0.001	0.17669	0.589	0.464	0.38	0.311	0.042504	0.022
IGLV5_37_TARGET_GENES	123	https://www.gsea-msigdb.org/gsea/msigdb/human/geneset/IGLV5_37_TARGET_GENES	0.42073	1.6342	<0.001	0.1666	0.594	0.707	0.494	0.368	0.040119	0.022
MIR7106_5P	98	https://www.gsea-msigdb.org/gsea/msigdb/human/geneset/MIR7106_5P	0.43727	1.6327	<0.001	0.16598	0.596	0.571	0.418	0.34	0.039953	0.022
ZNF320_TARGET_GENES	341	https://www.gsea-msigdb.org/gsea/msigdb/human/geneset/ZNF320_TARGET_GENES	0.40408	1.6312	<0.001	0.16266	0.598	0.466	0.385	0.31	0.039259	0.022
ZNF524_TARGET_GENES	68	https://www.gsea-msigdb.org/gsea/msigdb/human/geneset/ZNF524_TARGET_GENES	0.48397	1.6254	<0.001	0.15767	0.605	0.559	0.421	0.329	0.039348	0.022
TGGTGCT_MIR29A_MIR29B_MIR29C	130	https://www.gsea-msigdb.org/gsea/msigdb/human/geneset/TGGTGCT_MIR29A_MIR29B_MIR29C	0.42407	1.6243	<0.001	0.15214	0.606	0.6	0.459	0.334	0.038042	0.021
TGTTTGY_HNF3_Q6	164	https://www.gsea-msigdb.org/gsea/msigdb/human/geneset/TGTTTGY_HNF3_Q6	0.39587	1.6145	<0.001	0.15091	0.611	0.561	0.457	0.316	0.03802	0.021
ZFP3_TARGET_GENES	86	https://www.gsea-msigdb.org/gsea/msigdb/human/geneset/ZFP3_TARGET_GENES	0.4432	1.6106	<0.001	0.15088	0.615	0.523	0.416	0.312	0.038738	0.021
CTGCAGY_UNKNOWN	182	https://www.gsea-msigdb.org/gsea/msigdb/human/geneset/CTGCAGY_UNKNOWN	0.42047	1.6092	<0.001	0.15007	0.619	0.571	0.415	0.348	0.03893	0.021
MIR3157_5P	31	https://www.gsea-msigdb.org/gsea/msigdb/human/geneset/MIR3157_5P	0.5195	1.6084	<0.001	0.14934	0.619	0.516	0.356	0.335	0.038523	0.021
TGACCTY_ERR1_Q2	234	https://www.gsea-msigdb.org/gsea/msigdb/human/geneset/TGACCTY_ERR1_Q2	0.39246	1.6036	<0.001	0.14608	0.623	0.573	0.492	0.307	0.037743	0.021
FOXN3_TARGET_GENES	298	https://www.gsea-msigdb.org/gsea/msigdb/human/geneset/FOXN3_TARGET_GENES	0.40594	1.5934	<0.001	0.14278	0.63	0.507	0.425	0.312	0.037267	0.021
ZNF184_TARGET_GENES	320	https://www.gsea-msigdb.org/gsea/msigdb/human/geneset/ZNF184_TARGET_GENES	0.40701	1.5916	<0.001	0.14286	0.63	0.459	0.397	0.298	0.037164	0.021
CIITA_TARGET_GENES	261	https://www.gsea-msigdb.org/gsea/msigdb/human/geneset/CIITA_TARGET_GENES	0.43454	1.59	<0.001	0.14456	0.63	0.51	0.41	0.319	0.037559	0.021
ZNF579_TARGET_GENES	189	https://www.gsea-msigdb.org/gsea/msigdb/human/geneset/ZNF579_TARGET_GENES	0.40526	1.5857	<0.001	0.14395	0.632	0.487	0.424	0.293	0.039411	0.021
GGGTGGRR_PAX4_03	308	https://www.gsea-msigdb.org/gsea/msigdb/human/geneset/GGGTGGRR_PAX4_03	0.38848	1.5769	<0.001	0.14669	0.634	0.588	0.485	0.325	0.041642	0.021
AACTTT_UNKNOWN	446	https://www.gsea-msigdb.org/gsea/msigdb/human/geneset/AACTTT_UNKNOWN	0.38045	1.5715	<0.001	0.14597	0.639	0.545	0.47	0.32	0.041278	0.021
CDC73_TARGET_GENES	156	https://www.gsea-msigdb.org/gsea/msigdb/human/geneset/CDC73_TARGET_GENES	0.43718	1.5595	<0.001	0.14272	0.645	0.538	0.423	0.322	0.042721	0.021
RTAAACA_FREAC2_01	232	https://www.gsea-msigdb.org/gsea/msigdb/human/geneset/RTAAACA_FREAC2_01	0.3933	1.548	<0.001	0.14179	0.648	0.591	0.486	0.32	0.042947	0.022
CTTTGA_LEF1_Q2	259	https://www.gsea-msigdb.org/gsea/msigdb/human/geneset/CTTTGA_LEF1_Q2	0.37049	1.5398	<0.001	0.1402	0.651	0.537	0.453	0.311	0.041562	0.022
TGGAAA_NFAT_Q4_01	426	https://www.gsea-msigdb.org/gsea/msigdb/human/geneset/TGGAAA_NFAT_Q4_01	0.36566	1.5032	<0.001	0.13629	0.674	0.556	0.503	0.305	0.042863	0.021
TGANTCA_AP1_C	254	https://www.gsea-msigdb.org/gsea/msigdb/human/geneset/TGANTCA_AP1_C	0.36349	1.5505	0.001901	0.14194	0.645	0.543	0.484	0.297	0.043422	0.022
ZNF768_TARGET_GENES	283	https://www.gsea-msigdb.org/gsea/msigdb/human/geneset/ZNF768_TARGET_GENES	0.36845	1.5114	0.001908	0.13632	0.67	0.519	0.475	0.291	0.041293	0.021
MAZ_Q6	45	https://www.gsea-msigdb.org/gsea/msigdb/human/geneset/MAZ_Q6	0.50756	1.7168	0.001912	0.19215	0.508	0.689	0.407	0.413	0.027991	0.028
OCT1_Q5_01	59	https://www.gsea-msigdb.org/gsea/msigdb/human/geneset/OCT1_Q5_01	0.4163	1.5274	0.001912	0.13803	0.662	0.475	0.359	0.308	0.043027	0.022
WTTGKCTG_UNKNOWN	118	https://www.gsea-msigdb.org/gsea/msigdb/human/geneset/WTTGKCTG_UNKNOWN	0.40275	1.5321	0.001919	0.14121	0.66	0.568	0.455	0.318	0.042923	0.022
MEF2_Q6_01	58	https://www.gsea-msigdb.org/gsea/msigdb/human/geneset/MEF2_Q6_01	0.51436	1.9111	0.001927	0.1928	0.158	0.621	0.367	0.398	0	0.071
MIR6852_5P	48	https://www.gsea-msigdb.org/gsea/msigdb/human/geneset/MIR6852_5P	0.51769	1.8291	0.001934	0.22697	0.301	0.625	0.413	0.371	0	0.039
CCTNTMAGA_UNKNOWN	24	https://www.gsea-msigdb.org/gsea/msigdb/human/geneset/CCTNTMAGA_UNKNOWN	0.54788	1.702	0.001934	0.18447	0.53	0.375	0.165	0.315	0.034767	0.026
CAGCTG_AP4_Q5	323	https://www.gsea-msigdb.org/gsea/msigdb/human/geneset/CAGCTG_AP4_Q5	0.42813	1.6808	0.001942	0.17512	0.555	0.582	0.431	0.357	0.033595	0.024
MIR7113_5P	47	https://www.gsea-msigdb.org/gsea/msigdb/human/geneset/MIR7113_5P	0.51416	1.7599	0.001945	0.17302	0.431	0.596	0.296	0.424	0	0.022
MIR3976	26	https://www.gsea-msigdb.org/gsea/msigdb/human/geneset/MIR3976	0.5086	1.7204	0.001945	0.21295	0.504	0.5	0.322	0.341	0.032401	0.03
TFIIA_Q6	63	https://www.gsea-msigdb.org/gsea/msigdb/human/geneset/TFIIA_Q6	0.43789	1.6325	0.001945	0.16488	0.596	0.508	0.387	0.316	0.04032	0.022
MIR6840_3P	42	https://www.gsea-msigdb.org/gsea/msigdb/human/geneset/MIR6840_3P	0.50887	1.7752	0.001949	0.18997	0.407	0.643	0.366	0.411	0	0.025
EVI1_04	55	https://www.gsea-msigdb.org/gsea/msigdb/human/geneset/EVI1_04	0.45241	1.6142	0.001953	0.15033	0.611	0.655	0.448	0.365	0.037762	0.021
MIR4644	58	https://www.gsea-msigdb.org/gsea/msigdb/human/geneset/MIR4644	0.48879	1.7429	0.001957	0.19381	0.456	0.534	0.313	0.372	0	0.029
ZNF197_TARGET_GENES	149	https://www.gsea-msigdb.org/gsea/msigdb/human/geneset/ZNF197_TARGET_GENES	0.43174	1.6561	0.001957	0.17963	0.581	0.49	0.38	0.314	0.042314	0.023
MYOCD_TARGET_GENES	308	https://www.gsea-msigdb.org/gsea/msigdb/human/geneset/MYOCD_TARGET_GENES	0.411	1.6465	0.001957	0.17716	0.586	0.539	0.422	0.334	0.042908	0.022
GFI1_01	52	https://www.gsea-msigdb.org/gsea/msigdb/human/geneset/GFI1_01	0.50374	1.7132	0.001969	0.19027	0.512	0.558	0.371	0.355	0.026989	0.028
GCANCTGNY_MYOD_Q6	209	https://www.gsea-msigdb.org/gsea/msigdb/human/geneset/GCANCTGNY_MYOD_Q6	0.37799	1.5315	0.001972	0.14024	0.66	0.598	0.515	0.304	0.042682	0.022
ZNF766_TARGET_GENES	269	https://www.gsea-msigdb.org/gsea/msigdb/human/geneset/ZNF766_TARGET_GENES	0.39769	1.6105	0.001976	0.14995	0.615	0.413	0.36	0.281	0.038485	0.021
GATTGGY_NFY_Q6_01	295	https://www.gsea-msigdb.org/gsea/msigdb/human/geneset/GATTGGY_NFY_Q6_01	0.37715	1.5407	0.001976	0.14121	0.651	0.488	0.433	0.296	0.041902	0.022
DNMT1_TARGET_GENES	61	https://www.gsea-msigdb.org/gsea/msigdb/human/geneset/DNMT1_TARGET_GENES	0.45219	1.5828	0.00198	0.14586	0.632	0.361	0.221	0.285	0.040064	0.021
MIR9985	152	https://www.gsea-msigdb.org/gsea/msigdb/human/geneset/MIR9985	0.41193	1.5221	0.00198	0.13893	0.668	0.559	0.447	0.32	0.043905	0.022
HDGF_TARGET_GENES	209	https://www.gsea-msigdb.org/gsea/msigdb/human/geneset/HDGF_TARGET_GENES	0.42983	1.5971	0.001984	0.146	0.628	0.593	0.477	0.326	0.038999	0.021
GABP_B	67	https://www.gsea-msigdb.org/gsea/msigdb/human/geneset/GABP_B	0.47361	1.7212	0.001988	0.2177	0.503	0.478	0.347	0.317	0.03344	0.03
GTGCCAA_MIR96	83	https://www.gsea-msigdb.org/gsea/msigdb/human/geneset/GTGCCAA_MIR96	0.47061	1.6808	0.001988	0.17243	0.555	0.53	0.371	0.34	0.033053	0.024
PAX7_TARGET_GENES	147	https://www.gsea-msigdb.org/gsea/msigdb/human/geneset/PAX7_TARGET_GENES	0.4124	1.5511	0.001988	0.14157	0.645	0.435	0.387	0.276	0.042991	0.022
ZFP91_TARGET_GENES	318	https://www.gsea-msigdb.org/gsea/msigdb/human/geneset/ZFP91_TARGET_GENES	0.41811	1.6263	0.001992	0.16158	0.605	0.503	0.413	0.318	0.040649	0.022
MIR6134	35	https://www.gsea-msigdb.org/gsea/msigdb/human/geneset/MIR6134	0.47552	1.6099	0.001996	0.14996	0.616	0.486	0.347	0.32	0.038894	0.021
ZF5_B	60	https://www.gsea-msigdb.org/gsea/msigdb/human/geneset/ZF5_B	0.49084	1.7408	0.002004	0.19254	0.463	0.6	0.359	0.39	0	0.029
GATA2_01	28	https://www.gsea-msigdb.org/gsea/msigdb/human/geneset/GATA2_01	0.50368	1.636	0.002008	0.17099	0.592	0.607	0.389	0.374	0.041257	0.022
ZNF362_TARGET_GENES	141	https://www.gsea-msigdb.org/gsea/msigdb/human/geneset/ZNF362_TARGET_GENES	0.42868	1.6347	0.00202	0.17016	0.594	0.411	0.33	0.284	0.040685	0.022
AACYNNNNTTCCS_UNKNOWN	23	https://www.gsea-msigdb.org/gsea/msigdb/human/geneset/AACYNNNNTTCCS_UNKNOWN	0.51086	1.5951	0.002033	0.14592	0.63	0.435	0.269	0.319	0.038315	0.021
AEBP2_TARGET_GENES	283	https://www.gsea-msigdb.org/gsea/msigdb/human/geneset/AEBP2_TARGET_GENES	0.43818	1.6081	0.002045	0.14887	0.62	0.456	0.359	0.312	0.038396	0.021
MIR3116	19	https://www.gsea-msigdb.org/gsea/msigdb/human/geneset/MIR3116	0.59472	1.7706	0.002049	0.19171	0.416	0.316	0.135	0.274	0	0.026
GKCGCNNNNNNNTGAYG_UNKNOWN	19	https://www.gsea-msigdb.org/gsea/msigdb/human/geneset/GKCGCNNNNNNNTGAYG_UNKNOWN	0.63529	1.7678	0.002066	0.16944	0.419	0.632	0.233	0.486	0	0.022
ATAACCT_MIR154	15	https://www.gsea-msigdb.org/gsea/msigdb/human/geneset/ATAACCT_MIR154	0.62059	1.7182	0.002075	0.19282	0.505	0.4	0.166	0.335	0.028729	0.028
SMTTTTGT_UNKNOWN	89	https://www.gsea-msigdb.org/gsea/msigdb/human/geneset/SMTTTTGT_UNKNOWN	0.42434	1.5769	0.002088	0.14731	0.634	0.562	0.439	0.321	0.041834	0.021
ZNF704_TARGET_GENES	20	https://www.gsea-msigdb.org/gsea/msigdb/human/geneset/ZNF704_TARGET_GENES	0.57351	1.7232	0.002092	0.22711	0.498	0.4	0.221	0.313	0	0.031
SIX1_TARGET_GENES	81	https://www.gsea-msigdb.org/gsea/msigdb/human/geneset/SIX1_TARGET_GENES	0.40746	1.552	0.003817	0.14212	0.645	0.519	0.407	0.313	0.043219	0.022
MIR6883_5P	107	https://www.gsea-msigdb.org/gsea/msigdb/human/geneset/MIR6883_5P	0.4323	1.6384	0.003824	0.17332	0.591	0.664	0.476	0.356	0.041244	0.022
MIR149_3P	111	https://www.gsea-msigdb.org/gsea/msigdb/human/geneset/MIR149_3P	0.42406	1.6088	0.003831	0.14981	0.619	0.685	0.499	0.351	0.038749	0.022
SMN1_SMN2_TARGET_GENES	179	https://www.gsea-msigdb.org/gsea/msigdb/human/geneset/SMN1_SMN2_TARGET_GENES	0.41113	1.5604	0.003831	0.14366	0.644	0.615	0.49	0.326	0.042662	0.022
MIR6867_5P	206	https://www.gsea-msigdb.org/gsea/msigdb/human/geneset/MIR6867_5P	0.3837	1.512	0.003846	0.13712	0.67	0.587	0.494	0.311	0.041653	0.021
ZSCAN4_TARGET_GENES	279	https://www.gsea-msigdb.org/gsea/msigdb/human/geneset/ZSCAN4_TARGET_GENES	0.36983	1.4522	0.003846	0.14151	0.703	0.563	0.479	0.312	0.050602	0.02
ZNF589_TARGET_GENES	157	https://www.gsea-msigdb.org/gsea/msigdb/human/geneset/ZNF589_TARGET_GENES	0.41884	1.6281	0.003854	0.16273	0.602	0.471	0.395	0.295	0.041179	0.022
PPAR_DR1_Q2	60	https://www.gsea-msigdb.org/gsea/msigdb/human/geneset/PPAR_DR1_Q2	0.47748	1.6466	0.003861	0.17913	0.586	0.533	0.325	0.365	0.043395	0.022
HNF4_Q6	59	https://www.gsea-msigdb.org/gsea/msigdb/human/geneset/HNF4_Q6	0.42166	1.5294	0.003861	0.13966	0.66	0.576	0.456	0.318	0.042816	0.022
ZNF92_TARGET_GENES	294	https://www.gsea-msigdb.org/gsea/msigdb/human/geneset/ZNF92_TARGET_GENES	0.42369	1.6917	0.003868	0.17086	0.541	0.551	0.403	0.352	0.034287	0.023
MIR4764_5P	19	https://www.gsea-msigdb.org/gsea/msigdb/human/geneset/MIR4764_5P	0.59043	1.7457	0.003876	0.20134	0.45	0.579	0.293	0.411	0	0.029
RNGTGGGC_UNKNOWN	172	https://www.gsea-msigdb.org/gsea/msigdb/human/geneset/RNGTGGGC_UNKNOWN	0.37312	1.4832	0.003891	0.13864	0.686	0.512	0.428	0.304	0.045226	0.021
WCAANNNYCAG_UNKNOWN	53	https://www.gsea-msigdb.org/gsea/msigdb/human/geneset/WCAANNNYCAG_UNKNOWN	0.45719	1.6631	0.003899	0.17498	0.572	0.491	0.387	0.304	0.040897	0.023
TCANNTGAY_SREBP1_01	112	https://www.gsea-msigdb.org/gsea/msigdb/human/geneset/TCANNTGAY_SREBP1_01	0.42957	1.6559	0.003899	0.17795	0.581	0.598	0.446	0.34	0.041785	0.023
MIR6742_3P	31	https://www.gsea-msigdb.org/gsea/msigdb/human/geneset/MIR6742_3P	0.50404	1.6931	0.003906	0.17426	0.539	0.677	0.397	0.411	0.034272	0.023
MIR4472	23	https://www.gsea-msigdb.org/gsea/msigdb/human/geneset/MIR4472	0.5554	1.7222	0.003922	0.22229	0.501	0.696	0.337	0.464	0.034568	0.03
ZNF224_TARGET_GENES	283	https://www.gsea-msigdb.org/gsea/msigdb/human/geneset/ZNF224_TARGET_GENES	0.40383	1.5776	0.003922	0.14697	0.634	0.477	0.398	0.306	0.041789	0.021
ADNP_TARGET_GENES	142	https://www.gsea-msigdb.org/gsea/msigdb/human/geneset/ADNP_TARGET_GENES	0.41684	1.5556	0.003929	0.14302	0.645	0.549	0.462	0.305	0.042633	0.022
MIR6763_5P	32	https://www.gsea-msigdb.org/gsea/msigdb/human/geneset/MIR6763_5P	0.44176	1.6408	0.003937	0.17846	0.589	0.531	0.385	0.329	0.042956	0.022
TTTGCAG_MIR518A2	63	https://www.gsea-msigdb.org/gsea/msigdb/human/geneset/TTTGCAG_MIR518A2	0.45317	1.5539	0.003968	0.14267	0.645	0.46	0.354	0.301	0.042477	0.022
MIR27A_3P_MIR27B_3P	151	https://www.gsea-msigdb.org/gsea/msigdb/human/geneset/MIR27A_3P_MIR27B_3P	0.41077	1.5202	0.003968	0.13938	0.668	0.556	0.447	0.318	0.04399	0.022
CTTTAAR_UNKNOWN	237	https://www.gsea-msigdb.org/gsea/msigdb/human/geneset/CTTTAAR_UNKNOWN	0.37328	1.4853	0.003976	0.13925	0.686	0.477	0.408	0.298	0.044957	0.021
SP1_01	63	https://www.gsea-msigdb.org/gsea/msigdb/human/geneset/SP1_01	0.45388	1.619	0.003984	0.14917	0.609	0.524	0.359	0.341	0.038276	0.021
MIR5698	50	https://www.gsea-msigdb.org/gsea/msigdb/human/geneset/MIR5698	0.4984	1.6926	0.003992	0.17198	0.539	0.58	0.341	0.387	0.033952	0.023
GGGACCA_MIR133A_MIR133B	36	https://www.gsea-msigdb.org/gsea/msigdb/human/geneset/GGGACCA_MIR133A_MIR133B	0.46811	1.5741	0.004	0.14647	0.638	0.528	0.374	0.333	0.040919	0.021
MIR485_5P	40	https://www.gsea-msigdb.org/gsea/msigdb/human/geneset/MIR485_5P	0.47968	1.568	0.004008	0.145	0.641	0.45	0.28	0.327	0.040707	0.022
SRY_01	47	https://www.gsea-msigdb.org/gsea/msigdb/human/geneset/SRY_01	0.4488	1.5807	0.004016	0.14549	0.634	0.532	0.386	0.33	0.040231	0.021
MIR6884_5P	40	https://www.gsea-msigdb.org/gsea/msigdb/human/geneset/MIR6884_5P	0.4814	1.5696	0.004016	0.14489	0.641	0.45	0.28	0.327	0.040665	0.021
MIR4723_5P	52	https://www.gsea-msigdb.org/gsea/msigdb/human/geneset/MIR4723_5P	0.48886	1.6785	0.004024	0.17127	0.556	0.558	0.341	0.372	0.032708	0.024
HEN1_01	38	https://www.gsea-msigdb.org/gsea/msigdb/human/geneset/HEN1_01	0.46413	1.572	0.004024	0.14602	0.639	0.553	0.36	0.357	0.041458	0.021
MIR3194_3P	24	https://www.gsea-msigdb.org/gsea/msigdb/human/geneset/MIR3194_3P	0.53876	1.7095	0.004032	0.19408	0.517	0.542	0.354	0.352	0.027318	0.028
YY1_Q6	65	https://www.gsea-msigdb.org/gsea/msigdb/human/geneset/YY1_Q6	0.47688	1.6117	0.004065	0.1523	0.612	0.462	0.33	0.314	0.038721	0.021
ZNF354B_TARGET_GENES	48	https://www.gsea-msigdb.org/gsea/msigdb/human/geneset/ZNF354B_TARGET_GENES	0.50616	1.6357	0.004073	0.16994	0.593	0.521	0.31	0.363	0.04086	0.022
TITF1_Q3	53	https://www.gsea-msigdb.org/gsea/msigdb/human/geneset/TITF1_Q3	0.41734	1.6177	0.004073	0.14923	0.611	0.755	0.544	0.348	0.037741	0.021
MIR501_5P	24	https://www.gsea-msigdb.org/gsea/msigdb/human/geneset/MIR501_5P	0.54453	1.6869	0.004082	0.17106	0.546	0.417	0.317	0.286	0.034315	0.024
CATRRAGC_UNKNOWN	33	https://www.gsea-msigdb.org/gsea/msigdb/human/geneset/CATRRAGC_UNKNOWN	0.49155	1.6946	0.00409	0.18129	0.537	0.485	0.325	0.33	0.03582	0.025
MIR6809_5P	32	https://www.gsea-msigdb.org/gsea/msigdb/human/geneset/MIR6809_5P	0.5397	1.699	0.004158	0.18289	0.53	0.469	0.299	0.331	0.033956	0.026
MIR4269	56	https://www.gsea-msigdb.org/gsea/msigdb/human/geneset/MIR4269	0.46105	1.592	0.004228	0.14313	0.63	0.411	0.352	0.27	0.037357	0.021
RSRFC4_Q2	55	https://www.gsea-msigdb.org/gsea/msigdb/human/geneset/RSRFC4_Q2	0.47243	1.6478	0.005747	0.18085	0.585	0.527	0.367	0.338	0.044405	0.022
YATTNATC_UNKNOWN	81	https://www.gsea-msigdb.org/gsea/msigdb/human/geneset/YATTNATC_UNKNOWN	0.38332	1.4705	0.005758	0.14229	0.695	0.568	0.45	0.318	0.047125	0.022
OCT_C	63	https://www.gsea-msigdb.org/gsea/msigdb/human/geneset/OCT_C	0.44774	1.6284	0.005769	0.16363	0.602	0.556	0.359	0.361	0.041531	0.022
MIR3152_5P	17	https://www.gsea-msigdb.org/gsea/msigdb/human/geneset/MIR3152_5P	0.53659	1.6738	0.00578	0.16792	0.565	0.235	0.062	0.222	0.034389	0.022
NKX62_Q2	51	https://www.gsea-msigdb.org/gsea/msigdb/human/geneset/NKX62_Q2	0.42474	1.5827	0.005814	0.1452	0.632	0.647	0.468	0.348	0.039872	0.021
TAATTA_CHX10_01	161	https://www.gsea-msigdb.org/gsea/msigdb/human/geneset/TAATTA_CHX10_01	0.39171	1.6199	0.005837	0.1488	0.609	0.565	0.468	0.312	0.037773	0.021
E2A_Q2	58	https://www.gsea-msigdb.org/gsea/msigdb/human/geneset/E2A_Q2	0.46398	1.697	0.005871	0.18408	0.536	0.672	0.418	0.396	0.035302	0.026
HP1SITEFACTOR_Q6	58	https://www.gsea-msigdb.org/gsea/msigdb/human/geneset/HP1SITEFACTOR_Q6	0.43891	1.6781	0.005871	0.16692	0.557	0.603	0.438	0.343	0.031717	0.023
MIR12120	54	https://www.gsea-msigdb.org/gsea/msigdb/human/geneset/MIR12120	0.46222	1.5896	0.005882	0.14286	0.63	0.593	0.417	0.35	0.037036	0.021
MIR7111_5P	50	https://www.gsea-msigdb.org/gsea/msigdb/human/geneset/MIR7111_5P	0.48495	1.6781	0.005906	0.16933	0.557	0.56	0.341	0.373	0.032205	0.023
MIR3150A_3P	29	https://www.gsea-msigdb.org/gsea/msigdb/human/geneset/MIR3150A_3P	0.46434	1.6722	0.005917	0.16678	0.565	0.552	0.385	0.341	0.034939	0.022
MIR766_3P	41	https://www.gsea-msigdb.org/gsea/msigdb/human/geneset/MIR766_3P	0.4952	1.6343	0.005917	0.16951	0.594	0.512	0.296	0.364	0.040301	0.022
CCAATNNSNNNGCG_UNKNOWN	16	https://www.gsea-msigdb.org/gsea/msigdb/human/geneset/CCAATNNSNNNGCG_UNKNOWN	0.55565	1.6944	0.005952	0.17798	0.537	0.438	0.262	0.324	0.035118	0.024
ZSCAN5DP_TARGET_GENES	350	https://www.gsea-msigdb.org/gsea/msigdb/human/geneset/ZSCAN5DP_TARGET_GENES	0.41693	1.5951	0.005964	0.14515	0.63	0.463	0.391	0.305	0.038107	0.021
MIR6515_3P	63	https://www.gsea-msigdb.org/gsea/msigdb/human/geneset/MIR6515_3P	0.42949	1.5699	0.005988	0.1469	0.641	0.429	0.367	0.275	0.041366	0.022
TATAAA_TATA_01	269	https://www.gsea-msigdb.org/gsea/msigdb/human/geneset/TATAAA_TATA_01	0.3543	1.5448	0.006	0.14296	0.649	0.639	0.554	0.303	0.043465	0.022
T3R_Q6	65	https://www.gsea-msigdb.org/gsea/msigdb/human/geneset/T3R_Q6	0.39316	1.4873	0.006	0.13948	0.684	0.538	0.453	0.299	0.044838	0.022
ZNF816_TARGET_GENES	108	https://www.gsea-msigdb.org/gsea/msigdb/human/geneset/ZNF816_TARGET_GENES	0.39642	1.4584	0.006	0.14253	0.699	0.546	0.459	0.303	0.049596	0.022
GACAATC_MIR219	41	https://www.gsea-msigdb.org/gsea/msigdb/human/geneset/GACAATC_MIR219	0.45383	1.5622	0.006048	0.14472	0.644	0.585	0.404	0.352	0.041095	0.022
RACTNNRTTTNC_UNKNOWN	35	https://www.gsea-msigdb.org/gsea/msigdb/human/geneset/RACTNNRTTTNC_UNKNOWN	0.46311	1.6413	0.006061	0.17943	0.589	0.429	0.239	0.329	0.043418	0.022
PAX4_01	58	https://www.gsea-msigdb.org/gsea/msigdb/human/geneset/PAX4_01	0.4669	1.6	0.006073	0.14523	0.625	0.552	0.369	0.353	0.038303	0.021
NCOA4_TARGET_GENES	227	https://www.gsea-msigdb.org/gsea/msigdb/human/geneset/NCOA4_TARGET_GENES	0.42941	1.5963	0.006073	0.14569	0.63	0.423	0.374	0.278	0.038646	0.021
AMEF2_Q6	53	https://www.gsea-msigdb.org/gsea/msigdb/human/geneset/AMEF2_Q6	0.39329	1.5333	0.006085	0.14092	0.658	0.509	0.428	0.295	0.042704	0.022
PAX8_B	21	https://www.gsea-msigdb.org/gsea/msigdb/human/geneset/PAX8_B	0.4785	1.6342	0.006148	0.16808	0.594	0.333	0.24	0.254	0.040061	0.022
FOXR2_TARGET_GENES	47	https://www.gsea-msigdb.org/gsea/msigdb/human/geneset/FOXR2_TARGET_GENES	0.55872	1.6994	0.006186	0.18592	0.53	0.34	0.17	0.286	0.034695	0.026
MIR4293	30	https://www.gsea-msigdb.org/gsea/msigdb/human/geneset/MIR4293	0.50146	1.599	0.006224	0.14506	0.628	0.6	0.406	0.359	0.038314	0.021
HIF1_Q5	65	https://www.gsea-msigdb.org/gsea/msigdb/human/geneset/HIF1_Q5	0.43217	1.5715	0.007648	0.14538	0.639	0.631	0.45	0.352	0.041099	0.021
ZNF664_TARGET_GENES	214	https://www.gsea-msigdb.org/gsea/msigdb/human/geneset/ZNF664_TARGET_GENES	0.38724	1.5144	0.007678	0.13825	0.67	0.486	0.433	0.289	0.042661	0.022
MIR4447	62	https://www.gsea-msigdb.org/gsea/msigdb/human/geneset/MIR4447	0.49625	1.7278	0.007692	0.22087	0.488	0.677	0.383	0.424	0	0.032
HEB_Q6	51	https://www.gsea-msigdb.org/gsea/msigdb/human/geneset/HEB_Q6	0.48345	1.6517	0.007692	0.1817	0.585	0.608	0.381	0.38	0.044037	0.023
MIR6783_3P	57	https://www.gsea-msigdb.org/gsea/msigdb/human/geneset/MIR6783_3P	0.42005	1.4636	0.007707	0.14254	0.699	0.526	0.407	0.316	0.049568	0.022
AP4_Q5	61	https://www.gsea-msigdb.org/gsea/msigdb/human/geneset/AP4_Q5	0.49248	1.7183	0.007752	0.19796	0.505	0.656	0.418	0.387	0.029574	0.028
CTGAGCC_MIR24	60	https://www.gsea-msigdb.org/gsea/msigdb/human/geneset/CTGAGCC_MIR24	0.44844	1.624	0.007752	0.15035	0.606	0.417	0.239	0.322	0.03747	0.021
ZNF490_TARGET_GENES	95	https://www.gsea-msigdb.org/gsea/msigdb/human/geneset/ZNF490_TARGET_GENES	0.36455	1.5329	0.007767	0.14092	0.658	0.368	0.305	0.262	0.042578	0.022
COUP_01	59	https://www.gsea-msigdb.org/gsea/msigdb/human/geneset/COUP_01	0.45075	1.6012	0.007782	0.14612	0.624	0.644	0.45	0.359	0.038675	0.021
RYBP_TARGET_GENES	381	https://www.gsea-msigdb.org/gsea/msigdb/human/geneset/RYBP_TARGET_GENES	0.37083	1.5397	0.007782	0.13988	0.651	0.451	0.421	0.285	0.041432	0.022
BDP1_TARGET_GENES	254	https://www.gsea-msigdb.org/gsea/msigdb/human/geneset/BDP1_TARGET_GENES	0.3808	1.5113	0.007782	0.13608	0.67	0.551	0.471	0.309	0.041457	0.021
HAND1E47_01	67	https://www.gsea-msigdb.org/gsea/msigdb/human/geneset/HAND1E47_01	0.38427	1.514	0.007797	0.13761	0.67	0.478	0.424	0.279	0.0424	0.022
MIR1909_3P	39	https://www.gsea-msigdb.org/gsea/msigdb/human/geneset/MIR1909_3P	0.52572	1.6292	0.007828	0.16348	0.602	0.641	0.381	0.4	0.041008	0.022
OCT1_02	40	https://www.gsea-msigdb.org/gsea/msigdb/human/geneset/OCT1_02	0.43214	1.5352	0.007828	0.14094	0.657	0.7	0.503	0.351	0.042537	0.022
CBX7_TARGET_GENES	196	https://www.gsea-msigdb.org/gsea/msigdb/human/geneset/CBX7_TARGET_GENES	0.36614	1.5128	0.007843	0.13686	0.67	0.49	0.459	0.277	0.041784	0.022
NKX2_5_TARGET_GENES	338	https://www.gsea-msigdb.org/gsea/msigdb/human/geneset/NKX2_5_TARGET_GENES	0.41621	1.6166	0.007858	0.14987	0.611	0.503	0.432	0.309	0.038171	0.021
MIR6764_5P	52	https://www.gsea-msigdb.org/gsea/msigdb/human/geneset/MIR6764_5P	0.45595	1.6206	0.00789	0.15089	0.609	0.577	0.39	0.356	0.037776	0.021
VDR_Q6	59	https://www.gsea-msigdb.org/gsea/msigdb/human/geneset/VDR_Q6	0.4178	1.5583	0.00789	0.14334	0.645	0.475	0.332	0.321	0.043015	0.022
MIR6804_3P	22	https://www.gsea-msigdb.org/gsea/msigdb/human/geneset/MIR6804_3P	0.52562	1.6446	0.007905	0.17912	0.587	0.409	0.247	0.31	0.043963	0.022
AGGGCAG_MIR18A	31	https://www.gsea-msigdb.org/gsea/msigdb/human/geneset/AGGGCAG_MIR18A	0.53566	1.6376	0.007937	0.17148	0.592	0.645	0.339	0.429	0.041237	0.022
ZNF175_TARGET_GENES	189	https://www.gsea-msigdb.org/gsea/msigdb/human/geneset/ZNF175_TARGET_GENES	0.4007	1.5207	0.007952	0.13943	0.668	0.471	0.434	0.278	0.044058	0.022
MIR455_3P	24	https://www.gsea-msigdb.org/gsea/msigdb/human/geneset/MIR455_3P	0.53093	1.5824	0.007984	0.14444	0.633	0.625	0.382	0.388	0.039705	0.021
ZNF507_TARGET_GENES	150	https://www.gsea-msigdb.org/gsea/msigdb/human/geneset/ZNF507_TARGET_GENES	0.4198	1.5601	0.008	0.14302	0.645	0.48	0.391	0.302	0.042403	0.021
ZNF282_TARGET_GENES	245	https://www.gsea-msigdb.org/gsea/msigdb/human/geneset/ZNF282_TARGET_GENES	0.39193	1.5263	0.008016	0.13829	0.664	0.531	0.472	0.296	0.042889	0.022
MIR203B_5P	23	https://www.gsea-msigdb.org/gsea/msigdb/human/geneset/MIR203B_5P	0.58658	1.707	0.008048	0.19041	0.525	0.435	0.204	0.348	0.032776	0.028
MIR6718_5P	23	https://www.gsea-msigdb.org/gsea/msigdb/human/geneset/MIR6718_5P	0.58658	1.707	0.008048	0.19041	0.525	0.435	0.204	0.348	0.032776	0.028
AAAGGAT_MIR501	30	https://www.gsea-msigdb.org/gsea/msigdb/human/geneset/AAAGGAT_MIR501	0.50389	1.5897	0.008147	0.14347	0.63	0.567	0.408	0.337	0.037224	0.021
NCX_01	32	https://www.gsea-msigdb.org/gsea/msigdb/human/geneset/NCX_01	0.46775	1.6165	0.009524	0.1489	0.611	0.656	0.446	0.366	0.037908	0.021
MIR6785_5P	127	https://www.gsea-msigdb.org/gsea/msigdb/human/geneset/MIR6785_5P	0.42448	1.6114	0.009542	0.1517	0.613	0.654	0.476	0.352	0.038785	0.021
TGANNYRGCA_TCF11MAFG_01	60	https://www.gsea-msigdb.org/gsea/msigdb/human/geneset/TGANNYRGCA_TCF11MAFG_01	0.42012	1.5377	0.009579	0.13924	0.653	0.533	0.431	0.308	0.041582	0.022
MIR3185	44	https://www.gsea-msigdb.org/gsea/msigdb/human/geneset/MIR3185	0.45358	1.6243	0.009597	0.15107	0.606	0.25	0.101	0.227	0.037753	0.021
TGCCAAR_NF1_Q6	154	https://www.gsea-msigdb.org/gsea/msigdb/human/geneset/TGCCAAR_NF1_Q6	0.39253	1.5422	0.009615	0.14331	0.65	0.643	0.503	0.33	0.042622	0.022
CCANNAGRKGGC_UNKNOWN	22	https://www.gsea-msigdb.org/gsea/msigdb/human/geneset/CCANNAGRKGGC_UNKNOWN	0.54541	1.6872	0.009634	0.17354	0.546	0.409	0.196	0.331	0.034917	0.024
ZNF623_TARGET_GENES	101	https://www.gsea-msigdb.org/gsea/msigdb/human/geneset/ZNF623_TARGET_GENES	0.41386	1.5888	0.009652	0.14334	0.631	0.396	0.267	0.297	0.037514	0.021
PAX4_04	57	https://www.gsea-msigdb.org/gsea/msigdb/human/geneset/PAX4_04	0.40913	1.541	0.00969	0.14177	0.651	0.719	0.531	0.342	0.04217	0.022
HEN1_02	50	https://www.gsea-msigdb.org/gsea/msigdb/human/geneset/HEN1_02	0.45625	1.5746	0.009728	0.14641	0.637	0.6	0.393	0.368	0.041028	0.021
MIR502_5P	20	https://www.gsea-msigdb.org/gsea/msigdb/human/geneset/MIR502_5P	0.50808	1.6756	0.009747	0.16692	0.561	0.7	0.436	0.396	0.032071	0.023
SP1_Q2_01	73	https://www.gsea-msigdb.org/gsea/msigdb/human/geneset/SP1_Q2_01	0.44425	1.6064	0.009747	0.14621	0.622	0.644	0.477	0.342	0.03788	0.021
MIER1_TARGET_GENES	54	https://www.gsea-msigdb.org/gsea/msigdb/human/geneset/MIER1_TARGET_GENES	0.42272	1.5314	0.009785	0.14002	0.66	0.593	0.466	0.32	0.042621	0.022
DACH1_TARGET_GENES	225	https://www.gsea-msigdb.org/gsea/msigdb/human/geneset/DACH1_TARGET_GENES	0.40481	1.523	0.009785	0.13825	0.667	0.529	0.446	0.308	0.043413	0.022
MIR4763_3P	66	https://www.gsea-msigdb.org/gsea/msigdb/human/geneset/MIR4763_3P	0.46696	1.6399	0.009804	0.17423	0.589	0.667	0.435	0.382	0.041754	0.022
MIR4441	60	https://www.gsea-msigdb.org/gsea/msigdb/human/geneset/MIR4441	0.44711	1.5341	0.009843	0.14123	0.657	0.633	0.447	0.355	0.042673	0.022
CDC5L_TARGET_GENES	59	https://www.gsea-msigdb.org/gsea/msigdb/human/geneset/CDC5L_TARGET_GENES	0.43916	1.511	0.009843	0.13538	0.67	0.559	0.414	0.332	0.041163	0.021
ZNF140_TARGET_GENES	166	https://www.gsea-msigdb.org/gsea/msigdb/human/geneset/ZNF140_TARGET_GENES	0.42136	1.6048	0.009862	0.14781	0.623	0.494	0.41	0.302	0.038226	0.021
ZNF410_TARGET_GENES	113	https://www.gsea-msigdb.org/gsea/msigdb/human/geneset/ZNF410_TARGET_GENES	0.41713	1.5134	0.009862	0.13759	0.67	0.469	0.391	0.293	0.042192	0.022
CHX10_01	44	https://www.gsea-msigdb.org/gsea/msigdb/human/geneset/CHX10_01	0.41705	1.5532	0.009881	0.14151	0.645	0.455	0.353	0.297	0.042631	0.022
MIR1915_3P	38	https://www.gsea-msigdb.org/gsea/msigdb/human/geneset/MIR1915_3P	0.46391	1.6258	0.009901	0.15951	0.605	0.632	0.412	0.374	0.039988	0.022
ARNT_02	64	https://www.gsea-msigdb.org/gsea/msigdb/human/geneset/ARNT_02	0.42289	1.5501	0.009901	0.14097	0.645	0.469	0.397	0.287	0.043068	0.022
ZNF133_TARGET_GENES	44	https://www.gsea-msigdb.org/gsea/msigdb/human/geneset/ZNF133_TARGET_GENES	0.4586	1.5425	0.00994	0.14348	0.65	0.409	0.351	0.268	0.042762	0.022
MIR7155_5P	20	https://www.gsea-msigdb.org/gsea/msigdb/human/geneset/MIR7155_5P	0.54885	1.6954	0.00998	0.18294	0.537	0.65	0.352	0.423	0.035043	0.025
MIR637	21	https://www.gsea-msigdb.org/gsea/msigdb/human/geneset/MIR637	0.55315	1.6911	0.01	0.16887	0.541	0.524	0.249	0.395	0.033675	0.023
MIR3910	96	https://www.gsea-msigdb.org/gsea/msigdb/human/geneset/MIR3910	0.43463	1.5613	0.01002	0.14487	0.644	0.542	0.436	0.312	0.043042	0.022
HDAC4_TARGET_GENES	146	https://www.gsea-msigdb.org/gsea/msigdb/human/geneset/HDAC4_TARGET_GENES	0.41104	1.529	0.01002	0.13938	0.66	0.445	0.388	0.281	0.04301	0.022
MIR4773	50	https://www.gsea-msigdb.org/gsea/msigdb/human/geneset/MIR4773	0.45575	1.5607	0.01006	0.14442	0.644	0.48	0.362	0.31	0.042994	0.022
MIR634	28	https://www.gsea-msigdb.org/gsea/msigdb/human/geneset/MIR634	0.50254	1.5113	0.01006	0.13579	0.67	0.571	0.359	0.369	0.041358	0.021
SREBP1_01	40	https://www.gsea-msigdb.org/gsea/msigdb/human/geneset/SREBP1_01	0.48411	1.5941	0.01008	0.14345	0.63	0.575	0.397	0.35	0.037662	0.021
MIR203B_3P	21	https://www.gsea-msigdb.org/gsea/msigdb/human/geneset/MIR203B_3P	0.5689	1.6376	0.0101	0.1731	0.592	0.381	0.317	0.261	0.04165	0.022
AP2ALPHA_01	53	https://www.gsea-msigdb.org/gsea/msigdb/human/geneset/AP2ALPHA_01	0.43757	1.54	0.0101	0.14036	0.651	0.528	0.37	0.337	0.041692	0.022
NMYC_01	69	https://www.gsea-msigdb.org/gsea/msigdb/human/geneset/NMYC_01	0.41791	1.6022	0.01014	0.14733	0.624	0.348	0.256	0.263	0.03915	0.021
MIR1227_5P	27	https://www.gsea-msigdb.org/gsea/msigdb/human/geneset/MIR1227_5P	0.52888	1.7781	0.0102	0.20817	0.399	0.556	0.249	0.42	0	0.031
MIR7855_5P	16	https://www.gsea-msigdb.org/gsea/msigdb/human/geneset/MIR7855_5P	0.59026	1.7702	0.01033	0.18233	0.418	0.625	0.377	0.391	0	0.024
MIR4728_5P	140	https://www.gsea-msigdb.org/gsea/msigdb/human/geneset/MIR4728_5P	0.42225	1.6419	0.01136	0.18029	0.589	0.643	0.476	0.347	0.043765	0.022
E47_01	57	https://www.gsea-msigdb.org/gsea/msigdb/human/geneset/E47_01	0.42027	1.5637	0.01141	0.14446	0.643	0.544	0.387	0.338	0.041525	0.022
FOXO1_01	53	https://www.gsea-msigdb.org/gsea/msigdb/human/geneset/FOXO1_01	0.45104	1.6015	0.01149	0.1466	0.624	0.717	0.466	0.387	0.0389	0.021
MIR4747_5P	67	https://www.gsea-msigdb.org/gsea/msigdb/human/geneset/MIR4747_5P	0.42228	1.5131	0.01163	0.13759	0.67	0.567	0.458	0.312	0.042089	0.022
DR1_Q3	57	https://www.gsea-msigdb.org/gsea/msigdb/human/geneset/DR1_Q3	0.43086	1.5008	0.01165	0.1358	0.675	0.544	0.403	0.329	0.042842	0.021
OCT1_04	48	https://www.gsea-msigdb.org/gsea/msigdb/human/geneset/OCT1_04	0.4169	1.5089	0.01167	0.13509	0.672	0.604	0.421	0.353	0.04119	0.021
MIR5196_5P	71	https://www.gsea-msigdb.org/gsea/msigdb/human/geneset/MIR5196_5P	0.41694	1.5053	0.0117	0.13575	0.674	0.563	0.458	0.31	0.041252	0.021
WYAAANNRNNNGCG_UNKNOWN	17	https://www.gsea-msigdb.org/gsea/msigdb/human/geneset/WYAAANNRNNNGCG_UNKNOWN	0.56514	1.6939	0.01174	0.17597	0.539	0.588	0.35	0.383	0.034596	0.023
MIR1207_5P	86	https://www.gsea-msigdb.org/gsea/msigdb/human/geneset/MIR1207_5P	0.45265	1.6281	0.01176	0.16148	0.602	0.628	0.422	0.37	0.040833	0.022
ZNF391_TARGET_GENES	201	https://www.gsea-msigdb.org/gsea/msigdb/human/geneset/ZNF391_TARGET_GENES	0.40195	1.568	0.01179	0.14441	0.641	0.473	0.421	0.286	0.040632	0.021
MIR4533	69	https://www.gsea-msigdb.org/gsea/msigdb/human/geneset/MIR4533	0.43504	1.5403	0.01179	0.14041	0.651	0.565	0.418	0.334	0.041823	0.022
CREB_Q3	65	https://www.gsea-msigdb.org/gsea/msigdb/human/geneset/CREB_Q3	0.41768	1.4488	0.01179	0.14278	0.706	0.554	0.433	0.318	0.050613	0.021
MIR7703	34	https://www.gsea-msigdb.org/gsea/msigdb/human/geneset/MIR7703	0.50021	1.6067	0.01181	0.14739	0.622	0.559	0.406	0.335	0.038348	0.021
MIR7150	37	https://www.gsea-msigdb.org/gsea/msigdb/human/geneset/MIR7150	0.49198	1.6371	0.01183	0.17075	0.592	0.541	0.291	0.386	0.041045	0.022
MYOD_01	47	https://www.gsea-msigdb.org/gsea/msigdb/human/geneset/MYOD_01	0.40645	1.5011	0.01183	0.13571	0.675	0.553	0.437	0.314	0.042736	0.021
MIR4708_5P	22	https://www.gsea-msigdb.org/gsea/msigdb/human/geneset/MIR4708_5P	0.52897	1.6338	0.01186	0.16568	0.595	0.5	0.297	0.353	0.039751	0.022
CART1_01	39	https://www.gsea-msigdb.org/gsea/msigdb/human/geneset/CART1_01	0.48695	1.6385	0.01188	0.17506	0.591	0.667	0.37	0.423	0.041665	0.022
MIR4284	33	https://www.gsea-msigdb.org/gsea/msigdb/human/geneset/MIR4284	0.46095	1.6236	0.01188	0.14982	0.606	0.394	0.272	0.289	0.03719	0.021
MAZR_01	50	https://www.gsea-msigdb.org/gsea/msigdb/human/geneset/MAZR_01	0.46802	1.6068	0.01191	0.1482	0.622	0.62	0.361	0.401	0.038586	0.021
ELK1_01	67	https://www.gsea-msigdb.org/gsea/msigdb/human/geneset/ELK1_01	0.44942	1.5696	0.01193	0.14549	0.641	0.582	0.416	0.345	0.040838	0.022
WTGAAAT_UNKNOWN	119	https://www.gsea-msigdb.org/gsea/msigdb/human/geneset/WTGAAAT_UNKNOWN	0.36058	1.4595	0.01193	0.14256	0.699	0.63	0.535	0.301	0.049842	0.021
CP2_02	67	https://www.gsea-msigdb.org/gsea/msigdb/human/geneset/CP2_02	0.41957	1.4858	0.01198	0.13951	0.685	0.507	0.389	0.315	0.045122	0.021
ZNF592_TARGET_GENES	448	https://www.gsea-msigdb.org/gsea/msigdb/human/geneset/ZNF592_TARGET_GENES	0.39572	1.5262	0.01202	0.13763	0.664	0.475	0.417	0.308	0.042656	0.022
FOXG1_TARGET_GENES	139	https://www.gsea-msigdb.org/gsea/msigdb/human/geneset/FOXG1_TARGET_GENES	0.43717	1.5436	0.01205	0.14351	0.65	0.453	0.414	0.274	0.043177	0.022
SKIL_TARGET_GENES	444	https://www.gsea-msigdb.org/gsea/msigdb/human/geneset/SKIL_TARGET_GENES	0.40403	1.5199	0.01205	0.13897	0.668	0.473	0.434	0.297	0.043775	0.022
ZBTB18_TARGET_GENES	194	https://www.gsea-msigdb.org/gsea/msigdb/human/geneset/ZBTB18_TARGET_GENES	0.40792	1.5746	0.0121	0.14767	0.637	0.448	0.408	0.277	0.041399	0.021
MIR4709_5P	26	https://www.gsea-msigdb.org/gsea/msigdb/human/geneset/MIR4709_5P	0.5489	1.64	0.01212	0.17585	0.589	0.654	0.378	0.409	0.042189	0.022
E2F1DP1_01	44	https://www.gsea-msigdb.org/gsea/msigdb/human/geneset/E2F1DP1_01	0.4993	1.6252	0.01253	0.15307	0.605	0.386	0.241	0.296	0.038128	0.022
E2F1DP2_01	44	https://www.gsea-msigdb.org/gsea/msigdb/human/geneset/E2F1DP2_01	0.4993	1.6252	0.01253	0.15307	0.605	0.386	0.241	0.296	0.038128	0.022
E2F4DP2_01	44	https://www.gsea-msigdb.org/gsea/msigdb/human/geneset/E2F4DP2_01	0.4993	1.6252	0.01253	0.15307	0.605	0.386	0.241	0.296	0.038128	0.022
E2F_02	44	https://www.gsea-msigdb.org/gsea/msigdb/human/geneset/E2F_02	0.4993	1.6252	0.01253	0.15307	0.605	0.386	0.241	0.296	0.038128	0.022
TCF4_Q5	46	https://www.gsea-msigdb.org/gsea/msigdb/human/geneset/TCF4_Q5	0.44255	1.5969	0.01316	0.14552	0.628	0.63	0.431	0.362	0.038784	0.021
MIR4649_3P	55	https://www.gsea-msigdb.org/gsea/msigdb/human/geneset/MIR4649_3P	0.48026	1.6202	0.01346	0.15044	0.609	0.6	0.376	0.379	0.038321	0.021
GR_Q6_01	71	https://www.gsea-msigdb.org/gsea/msigdb/human/geneset/GR_Q6_01	0.42086	1.5172	0.01346	0.13875	0.669	0.507	0.418	0.3	0.043421	0.022
GGGYGTGNY_UNKNOWN	164	https://www.gsea-msigdb.org/gsea/msigdb/human/geneset/GGGYGTGNY_UNKNOWN	0.42094	1.5567	0.01349	0.14316	0.645	0.616	0.437	0.36	0.042756	0.022
MIR20A_3P	32	https://www.gsea-msigdb.org/gsea/msigdb/human/geneset/MIR20A_3P	0.46486	1.4966	0.01349	0.13701	0.678	0.531	0.417	0.312	0.044077	0.021
AP2REP_01	42	https://www.gsea-msigdb.org/gsea/msigdb/human/geneset/AP2REP_01	0.45552	1.5426	0.01351	0.14424	0.65	0.524	0.38	0.328	0.043044	0.022
MEF2_03	51	https://www.gsea-msigdb.org/gsea/msigdb/human/geneset/MEF2_03	0.51085	1.7136	0.01354	0.19452	0.511	0.608	0.367	0.389	0.027613	0.028
CEBP_01	59	https://www.gsea-msigdb.org/gsea/msigdb/human/geneset/CEBP_01	0.38637	1.446	0.01354	0.14362	0.708	0.627	0.514	0.309	0.050365	0.021
MIR6722_3P	53	https://www.gsea-msigdb.org/gsea/msigdb/human/geneset/MIR6722_3P	0.49558	1.6306	0.01357	0.16224	0.6	0.623	0.395	0.381	0.039568	0.022
MIR6776_5P	24	https://www.gsea-msigdb.org/gsea/msigdb/human/geneset/MIR6776_5P	0.49061	1.5697	0.01359	0.14599	0.641	0.583	0.393	0.356	0.041013	0.022
ERR1_Q2	57	https://www.gsea-msigdb.org/gsea/msigdb/human/geneset/ERR1_Q2	0.4395	1.5535	0.01364	0.14224	0.645	0.579	0.485	0.302	0.042525	0.022
ZNF436_TARGET_GENES	118	https://www.gsea-msigdb.org/gsea/msigdb/human/geneset/ZNF436_TARGET_GENES	0.45095	1.5995	0.01372	0.14511	0.627	0.678	0.446	0.386	0.038531	0.021
ARID5B_TARGET_GENES	217	https://www.gsea-msigdb.org/gsea/msigdb/human/geneset/ARID5B_TARGET_GENES	0.40124	1.485	0.01372	0.13898	0.686	0.465	0.391	0.298	0.044782	0.021
CBX5_TARGET_GENES	144	https://www.gsea-msigdb.org/gsea/msigdb/human/geneset/CBX5_TARGET_GENES	0.42136	1.6219	0.01375	0.1499	0.607	0.5	0.396	0.312	0.037088	0.021
MIR1827	91	https://www.gsea-msigdb.org/gsea/msigdb/human/geneset/MIR1827	0.39538	1.4972	0.01378	0.1366	0.678	0.462	0.394	0.285	0.043857	0.021
TBPL1_TARGET_GENES	35	https://www.gsea-msigdb.org/gsea/msigdb/human/geneset/TBPL1_TARGET_GENES	0.50801	1.6512	0.01381	0.18073	0.585	0.657	0.359	0.425	0.043506	0.023
MIR7110_3P	93	https://www.gsea-msigdb.org/gsea/msigdb/human/geneset/MIR7110_3P	0.43904	1.558	0.01381	0.14252	0.645	0.548	0.421	0.324	0.042692	0.022
MIR302A_5P	43	https://www.gsea-msigdb.org/gsea/msigdb/human/geneset/MIR302A_5P	0.46792	1.5389	0.01381	0.13943	0.651	0.535	0.421	0.313	0.041622	0.022
TGCTGCT_MIR15A_MIR16_MIR15B_MIR195_MIR424_MIR497	156	https://www.gsea-msigdb.org/gsea/msigdb/human/geneset/TGCTGCT_MIR15A_MIR16_MIR15B_MIR195_MIR424_MIR497	0.40289	1.5211	0.01383	0.13932	0.668	0.462	0.4	0.287	0.043844	0.022
ZID_01	58	https://www.gsea-msigdb.org/gsea/msigdb/human/geneset/ZID_01	0.38682	1.5114	0.01386	0.13658	0.67	0.5	0.444	0.282	0.041392	0.021
CACTGCC_MIR34A_MIR34C_MIR449	67	https://www.gsea-msigdb.org/gsea/msigdb/human/geneset/CACTGCC_MIR34A_MIR34C_MIR449	0.41761	1.4916	0.01386	0.13789	0.681	0.522	0.384	0.326	0.044682	0.021
TAFAZZIN_TARGET_GENES	101	https://www.gsea-msigdb.org/gsea/msigdb/human/geneset/TAFAZZIN_TARGET_GENES	0.416	1.6046	0.01394	0.14641	0.623	0.604	0.473	0.325	0.037769	0.022
SP1_Q6	71	https://www.gsea-msigdb.org/gsea/msigdb/human/geneset/SP1_Q6	0.46729	1.6259	0.01397	0.16078	0.605	0.662	0.453	0.368	0.040316	0.022
TAGCTTT_MIR9	71	https://www.gsea-msigdb.org/gsea/msigdb/human/geneset/TAGCTTT_MIR9	0.44589	1.5518	0.01397	0.14181	0.645	0.451	0.379	0.284	0.043071	0.022
MYB_Q6	50	https://www.gsea-msigdb.org/gsea/msigdb/human/geneset/MYB_Q6	0.40636	1.5063	0.01403	0.13553	0.673	0.5	0.398	0.304	0.041433	0.021
MIR4433A_3P	15	https://www.gsea-msigdb.org/gsea/msigdb/human/geneset/MIR4433A_3P	0.60838	1.7826	0.01406	0.30397	0.391	0.333	0.12	0.294	0	0.057
MIR507	68	https://www.gsea-msigdb.org/gsea/msigdb/human/geneset/MIR507	0.42222	1.4818	0.01409	0.13966	0.686	0.529	0.428	0.308	0.046302	0.021
MIR185_3P	31	https://www.gsea-msigdb.org/gsea/msigdb/human/geneset/MIR185_3P	0.49777	1.6315	0.01411	0.16516	0.597	0.613	0.395	0.373	0.03996	0.022
ZNF322_TARGET_GENES	198	https://www.gsea-msigdb.org/gsea/msigdb/human/geneset/ZNF322_TARGET_GENES	0.40985	1.5065	0.01411	0.13583	0.673	0.444	0.376	0.29	0.041472	0.021
PRKDC_TARGET_GENES	194	https://www.gsea-msigdb.org/gsea/msigdb/human/geneset/PRKDC_TARGET_GENES	0.41988	1.5345	0.01417	0.14096	0.657	0.505	0.422	0.305	0.042364	0.022
ZSCAN31_TARGET_GENES	213	https://www.gsea-msigdb.org/gsea/msigdb/human/geneset/ZSCAN31_TARGET_GENES	0.40561	1.5377	0.01423	0.13962	0.653	0.427	0.378	0.279	0.041709	0.022
TGCCTTA_MIR124A	156	https://www.gsea-msigdb.org/gsea/msigdb/human/geneset/TGCCTTA_MIR124A	0.41802	1.5503	0.01429	0.14122	0.645	0.526	0.436	0.307	0.043217	0.022
MIR513A_5P	97	https://www.gsea-msigdb.org/gsea/msigdb/human/geneset/MIR513A_5P	0.40246	1.5317	0.01429	0.1404	0.66	0.536	0.447	0.303	0.042747	0.022
MIR9851_3P	42	https://www.gsea-msigdb.org/gsea/msigdb/human/geneset/MIR9851_3P	0.46454	1.516	0.01431	0.13772	0.67	0.571	0.406	0.343	0.04272	0.022
MIR3065_3P	69	https://www.gsea-msigdb.org/gsea/msigdb/human/geneset/MIR3065_3P	0.41018	1.4797	0.0144	0.13905	0.688	0.478	0.416	0.283	0.047028	0.021
MIR3184_5P	33	https://www.gsea-msigdb.org/gsea/msigdb/human/geneset/MIR3184_5P	0.46911	1.5283	0.01527	0.13934	0.662	0.606	0.42	0.354	0.043502	0.022
MIR423_5P	33	https://www.gsea-msigdb.org/gsea/msigdb/human/geneset/MIR423_5P	0.46911	1.5283	0.01527	0.13934	0.662	0.606	0.42	0.354	0.043502	0.022
OSF2_Q6	58	https://www.gsea-msigdb.org/gsea/msigdb/human/geneset/OSF2_Q6	0.39317	1.4755	0.0153	0.13949	0.689	0.638	0.517	0.312	0.04713	0.021
MIR1252_5P	76	https://www.gsea-msigdb.org/gsea/msigdb/human/geneset/MIR1252_5P	0.38681	1.4802	0.01536	0.1394	0.688	0.526	0.46	0.289	0.047136	0.021
POU3F2_02	55	https://www.gsea-msigdb.org/gsea/msigdb/human/geneset/POU3F2_02	0.39378	1.4372	0.01538	0.14243	0.714	0.691	0.526	0.332	0.050778	0.02
GAGCCTG_MIR484	27	https://www.gsea-msigdb.org/gsea/msigdb/human/geneset/GAGCCTG_MIR484	0.49938	1.6562	0.01544	0.18171	0.581	0.704	0.414	0.415	0.042856	0.023
SUPT16H_TARGET_GENES	349	https://www.gsea-msigdb.org/gsea/msigdb/human/geneset/SUPT16H_TARGET_GENES	0.37669	1.515	0.01547	0.13821	0.67	0.456	0.418	0.287	0.042873	0.022
HNF4_01	65	https://www.gsea-msigdb.org/gsea/msigdb/human/geneset/HNF4_01	0.46598	1.6037	0.0155	0.14677	0.623	0.538	0.307	0.379	0.037967	0.021
PIT1_Q6	54	https://www.gsea-msigdb.org/gsea/msigdb/human/geneset/PIT1_Q6	0.41715	1.4916	0.01559	0.13817	0.681	0.574	0.426	0.334	0.044774	0.021
GCCATNTTG_YY1_Q6	114	https://www.gsea-msigdb.org/gsea/msigdb/human/geneset/GCCATNTTG_YY1_Q6	0.40008	1.4668	0.01559	0.14231	0.697	0.465	0.403	0.285	0.047959	0.022
CTACCTC_LET7A_LET7B_LET7C_LET7D_LET7E_LET7F_MIR98_LET7G_LET7I	97	https://www.gsea-msigdb.org/gsea/msigdb/human/geneset/CTACCTC_LET7A_LET7B_LET7C_LET7D_LET7E_LET7F_MIR98_LET7G_LET7I	0.41693	1.5598	0.01562	0.14284	0.645	0.454	0.371	0.291	0.042242	0.021
PAX4_03	64	https://www.gsea-msigdb.org/gsea/msigdb/human/geneset/PAX4_03	0.42147	1.4963	0.01562	0.13703	0.678	0.562	0.431	0.324	0.044265	0.021
MIR29A_3P	112	https://www.gsea-msigdb.org/gsea/msigdb/human/geneset/MIR29A_3P	0.41019	1.5117	0.01566	0.13687	0.67	0.518	0.411	0.312	0.041453	0.021
CIZ_01	61	https://www.gsea-msigdb.org/gsea/msigdb/human/geneset/CIZ_01	0.39079	1.4345	0.01566	0.14179	0.715	0.557	0.481	0.293	0.050993	0.02
E2F_Q2	41	https://www.gsea-msigdb.org/gsea/msigdb/human/geneset/E2F_Q2	0.4775	1.5437	0.01578	0.14392	0.65	0.488	0.37	0.31	0.043321	0.022
ZNF10_TARGET_GENES	175	https://www.gsea-msigdb.org/gsea/msigdb/human/geneset/ZNF10_TARGET_GENES	0.40997	1.5231	0.01578	0.13851	0.667	0.509	0.439	0.297	0.043529	0.022
MIR29B_3P_MIR29C_3P	111	https://www.gsea-msigdb.org/gsea/msigdb/human/geneset/MIR29B_3P_MIR29C_3P	0.40765	1.4992	0.01578	0.13669	0.675	0.514	0.411	0.31	0.043373	0.021
IRF1_Q6	67	https://www.gsea-msigdb.org/gsea/msigdb/human/geneset/IRF1_Q6	0.42043	1.5206	0.01584	0.13923	0.668	0.537	0.434	0.309	0.043943	0.022
MIR139_5P	51	https://www.gsea-msigdb.org/gsea/msigdb/human/geneset/MIR139_5P	0.43678	1.5173	0.01584	0.13898	0.669	0.529	0.433	0.303	0.043532	0.022
MCM3_TARGET_GENES	46	https://www.gsea-msigdb.org/gsea/msigdb/human/geneset/MCM3_TARGET_GENES	0.44617	1.5175	0.01606	0.13909	0.669	0.522	0.409	0.311	0.043643	0.022
MIR4691_3P	23	https://www.gsea-msigdb.org/gsea/msigdb/human/geneset/MIR4691_3P	0.47772	1.5166	0.01606	0.13845	0.67	0.565	0.38	0.352	0.043092	0.022
NFKBIA_TARGET_GENES	275	https://www.gsea-msigdb.org/gsea/msigdb/human/geneset/NFKBIA_TARGET_GENES	0.45446	1.684	0.01616	0.17419	0.55	0.629	0.411	0.395	0.034268	0.024
ZNF561_TARGET_GENES	204	https://www.gsea-msigdb.org/gsea/msigdb/human/geneset/ZNF561_TARGET_GENES	0.38701	1.4846	0.01616	0.1388	0.686	0.485	0.434	0.288	0.044608	0.021
TTGCCAA_MIR182	85	https://www.gsea-msigdb.org/gsea/msigdb/human/geneset/TTGCCAA_MIR182	0.41606	1.5094	0.01623	0.13508	0.672	0.482	0.426	0.282	0.041381	0.021
ZNF669_TARGET_GENES	22	https://www.gsea-msigdb.org/gsea/msigdb/human/geneset/ZNF669_TARGET_GENES	0.5294	1.5816	0.01633	0.14491	0.634	0.364	0.205	0.291	0.039973	0.021
MIR498_3P	54	https://www.gsea-msigdb.org/gsea/msigdb/human/geneset/MIR498_3P	0.43199	1.4869	0.01636	0.13916	0.684	0.333	0.226	0.261	0.044953	0.021
NPAT_TARGET_GENES	64	https://www.gsea-msigdb.org/gsea/msigdb/human/geneset/NPAT_TARGET_GENES	0.46131	1.5251	0.01639	0.13781	0.666	0.5	0.396	0.306	0.042715	0.022
HOXA10_TARGET_GENES	57	https://www.gsea-msigdb.org/gsea/msigdb/human/geneset/HOXA10_TARGET_GENES	0.47523	1.569	0.01643	0.14498	0.641	0.386	0.284	0.28	0.040493	0.022
MIR633	34	https://www.gsea-msigdb.org/gsea/msigdb/human/geneset/MIR633	0.50567	1.5953	0.01695	0.14651	0.63	0.529	0.355	0.344	0.038449	0.021
OCT1_01	54	https://www.gsea-msigdb.org/gsea/msigdb/human/geneset/OCT1_01	0.39237	1.4742	0.01721	0.13943	0.691	0.463	0.353	0.303	0.047166	0.021
GGGGCCC_MIR296	18	https://www.gsea-msigdb.org/gsea/msigdb/human/geneset/GGGGCCC_MIR296	0.56659	1.6135	0.01724	0.15054	0.611	0.722	0.325	0.489	0.037507	0.021
MIR9902	74	https://www.gsea-msigdb.org/gsea/msigdb/human/geneset/MIR9902	0.41463	1.4884	0.01731	0.13934	0.684	0.554	0.446	0.312	0.045156	0.022
MIR3612	34	https://www.gsea-msigdb.org/gsea/msigdb/human/geneset/MIR3612	0.44819	1.5412	0.01734	0.14238	0.651	0.529	0.412	0.314	0.042441	0.022
MIR650	34	https://www.gsea-msigdb.org/gsea/msigdb/human/geneset/MIR650	0.44819	1.5412	0.01734	0.14238	0.651	0.529	0.412	0.314	0.042441	0.022
PITX2_Q2	51	https://www.gsea-msigdb.org/gsea/msigdb/human/geneset/PITX2_Q2	0.43071	1.5253	0.01734	0.13835	0.666	0.588	0.442	0.332	0.042947	0.022
MIR4651	43	https://www.gsea-msigdb.org/gsea/msigdb/human/geneset/MIR4651	0.47492	1.6758	0.01744	0.16892	0.56	0.488	0.293	0.349	0.03224	0.023
MIR194_3P	17	https://www.gsea-msigdb.org/gsea/msigdb/human/geneset/MIR194_3P	0.54759	1.5746	0.01744	0.147	0.637	0.412	0.163	0.346	0.041212	0.021
MIR31_5P	34	https://www.gsea-msigdb.org/gsea/msigdb/human/geneset/MIR31_5P	0.47525	1.5899	0.01748	0.14389	0.63	0.5	0.382	0.311	0.037368	0.021
MIR200A_3P	104	https://www.gsea-msigdb.org/gsea/msigdb/human/geneset/MIR200A_3P	0.41342	1.4814	0.01748	0.13977	0.687	0.529	0.408	0.321	0.046272	0.021
GATA1_03	53	https://www.gsea-msigdb.org/gsea/msigdb/human/geneset/GATA1_03	0.44645	1.6225	0.01751	0.15009	0.607	0.623	0.426	0.362	0.037263	0.021
MIR6778_3P	63	https://www.gsea-msigdb.org/gsea/msigdb/human/geneset/MIR6778_3P	0.42772	1.5777	0.01754	0.14749	0.634	0.524	0.349	0.346	0.041758	0.021
OCT1_06	62	https://www.gsea-msigdb.org/gsea/msigdb/human/geneset/OCT1_06	0.39795	1.5747	0.01754	0.14824	0.637	0.452	0.421	0.265	0.041587	0.021
CCCNNNNNNAAGWT_UNKNOWN	30	https://www.gsea-msigdb.org/gsea/msigdb/human/geneset/CCCNNNNNNAAGWT_UNKNOWN	0.48725	1.5311	0.01761	0.13997	0.66	0.6	0.389	0.369	0.042498	0.022
ZBTB5_TARGET_GENES	115	https://www.gsea-msigdb.org/gsea/msigdb/human/geneset/ZBTB5_TARGET_GENES	0.42669	1.5725	0.01768	0.14666	0.639	0.565	0.433	0.329	0.041649	0.021
MIR4492	96	https://www.gsea-msigdb.org/gsea/msigdb/human/geneset/MIR4492	0.43843	1.6067	0.01772	0.14662	0.622	0.604	0.44	0.346	0.038113	0.021
MIR873_5P	30	https://www.gsea-msigdb.org/gsea/msigdb/human/geneset/MIR873_5P	0.44819	1.507	0.01775	0.13592	0.672	0.367	0.287	0.263	0.041662	0.021
MEF2C_TARGET_GENES	380	https://www.gsea-msigdb.org/gsea/msigdb/human/geneset/MEF2C_TARGET_GENES	0.38338	1.4429	0.01779	0.14265	0.708	0.468	0.406	0.304	0.05065	0.021
OVOL3_TARGET_GENES	109	https://www.gsea-msigdb.org/gsea/msigdb/human/geneset/OVOL3_TARGET_GENES	0.4276	1.5178	0.01782	0.13947	0.669	0.486	0.385	0.307	0.043867	0.022
HNF4_DR1_Q3	59	https://www.gsea-msigdb.org/gsea/msigdb/human/geneset/HNF4_DR1_Q3	0.44328	1.5271	0.01786	0.13765	0.662	0.492	0.325	0.336	0.042889	0.022
ELF2_TARGET_GENES	372	https://www.gsea-msigdb.org/gsea/msigdb/human/geneset/ELF2_TARGET_GENES	0.42544	1.583	0.01789	0.14622	0.632	0.403	0.349	0.286	0.040259	0.021
H1_6_TARGET_GENES	114	https://www.gsea-msigdb.org/gsea/msigdb/human/geneset/H1_6_TARGET_GENES	0.41514	1.6017	0.01793	0.1472	0.624	0.439	0.336	0.299	0.039128	0.021
ZSCAN30_TARGET_GENES	387	https://www.gsea-msigdb.org/gsea/msigdb/human/geneset/ZSCAN30_TARGET_GENES	0.40001	1.5663	0.01818	0.14556	0.641	0.432	0.372	0.296	0.041212	0.022
E2F_Q6	46	https://www.gsea-msigdb.org/gsea/msigdb/human/geneset/E2F_Q6	0.48296	1.5976	0.01833	0.1462	0.628	0.391	0.241	0.3	0.039217	0.021
MIR6759_5P	15	https://www.gsea-msigdb.org/gsea/msigdb/human/geneset/MIR6759_5P	0.59183	1.5665	0.01844	0.14583	0.641	0.6	0.25	0.452	0.041383	0.021
MIR4446_5P	63	https://www.gsea-msigdb.org/gsea/msigdb/human/geneset/MIR4446_5P	0.44499	1.5038	0.01879	0.13616	0.674	0.556	0.437	0.317	0.042392	0.021
TGACATY_UNKNOWN	145	https://www.gsea-msigdb.org/gsea/msigdb/human/geneset/TGACATY_UNKNOWN	0.37671	1.4755	0.01916	0.13969	0.689	0.538	0.441	0.311	0.047216	0.021
AAGCACA_MIR218	100	https://www.gsea-msigdb.org/gsea/msigdb/human/geneset/AAGCACA_MIR218	0.40613	1.463	0.01919	0.14257	0.699	0.61	0.492	0.317	0.049317	0.022
TEF_Q6	53	https://www.gsea-msigdb.org/gsea/msigdb/human/geneset/TEF_Q6	0.41781	1.5011	0.01927	0.13595	0.675	0.509	0.375	0.322	0.042829	0.021
MIR141_3P	105	https://www.gsea-msigdb.org/gsea/msigdb/human/geneset/MIR141_3P	0.41255	1.4811	0.0193	0.13967	0.687	0.524	0.408	0.318	0.046318	0.021
FOX_Q2	43	https://www.gsea-msigdb.org/gsea/msigdb/human/geneset/FOX_Q2	0.41856	1.5055	0.01946	0.13612	0.674	0.651	0.482	0.341	0.041439	0.021
PPARA_02	21	https://www.gsea-msigdb.org/gsea/msigdb/human/geneset/PPARA_02	0.49824	1.5651	0.01953	0.14368	0.641	0.571	0.415	0.336	0.041255	0.022
S8_01	40	https://www.gsea-msigdb.org/gsea/msigdb/human/geneset/S8_01	0.41926	1.5794	0.01957	0.14591	0.634	0.7	0.469	0.375	0.041104	0.021
MIR5001_5P	41	https://www.gsea-msigdb.org/gsea/msigdb/human/geneset/MIR5001_5P	0.4614	1.5392	0.01957	0.13954	0.651	0.683	0.467	0.367	0.041751	0.022
CAGGTA_AREB6_01	166	https://www.gsea-msigdb.org/gsea/msigdb/human/geneset/CAGGTA_AREB6_01	0.36378	1.4747	0.01957	0.13955	0.691	0.56	0.484	0.3	0.047159	0.021
GLI1_TARGET_GENES	126	https://www.gsea-msigdb.org/gsea/msigdb/human/geneset/GLI1_TARGET_GENES	0.41209	1.5294	0.01961	0.14003	0.66	0.492	0.372	0.318	0.042938	0.022
MIR7160_5P	46	https://www.gsea-msigdb.org/gsea/msigdb/human/geneset/MIR7160_5P	0.4597	1.5885	0.01965	0.1431	0.631	0.543	0.397	0.331	0.037969	0.021
MIR3085_3P	34	https://www.gsea-msigdb.org/gsea/msigdb/human/geneset/MIR3085_3P	0.47131	1.6048	0.01969	0.14701	0.623	0.647	0.423	0.376	0.037996	0.021
GGCAGCT_MIR22	67	https://www.gsea-msigdb.org/gsea/msigdb/human/geneset/GGCAGCT_MIR22	0.41655	1.4866	0.01972	0.13924	0.685	0.507	0.42	0.299	0.044864	0.021
MIR3674	35	https://www.gsea-msigdb.org/gsea/msigdb/human/geneset/MIR3674	0.49569	1.5611	0.01976	0.14457	0.644	0.4	0.321	0.274	0.043067	0.022
SF1_Q6	62	https://www.gsea-msigdb.org/gsea/msigdb/human/geneset/SF1_Q6	0.45387	1.558	0.01984	0.14204	0.645	0.677	0.47	0.364	0.042722	0.022
GAGACTG_MIR452	27	https://www.gsea-msigdb.org/gsea/msigdb/human/geneset/GAGACTG_MIR452	0.492	1.5253	0.01984	0.138	0.666	0.444	0.33	0.3	0.04283	0.022
ZNF407_TARGET_GENES	429	https://www.gsea-msigdb.org/gsea/msigdb/human/geneset/ZNF407_TARGET_GENES	0.38898	1.4979	0.01988	0.13667	0.676	0.469	0.445	0.287	0.042996	0.021
MGGAAGTG_GABP_B	212	https://www.gsea-msigdb.org/gsea/msigdb/human/geneset/MGGAAGTG_GABP_B	0.39438	1.4845	0.01988	0.13863	0.686	0.509	0.441	0.299	0.044521	0.021
ER_Q6_02	59	https://www.gsea-msigdb.org/gsea/msigdb/human/geneset/ER_Q6_02	0.40192	1.4556	0.01988	0.14203	0.699	0.525	0.453	0.291	0.049533	0.02
METHYLCYTOSINE_DIOXYGENASE_TET_UNIPROT_A0A023HHK9_UNREVIEWED_TARGET_GENES	40	https://www.gsea-msigdb.org/gsea/msigdb/human/geneset/METHYLCYTOSINE_DIOXYGENASE_TET_UNIPROT_A0A023HHK9_UNREVIEWED_TARGET_GENES	0.46622	1.519	0.01992	0.13885	0.668	0.55	0.413	0.326	0.043511	0.022
ER_Q6_01	58	https://www.gsea-msigdb.org/gsea/msigdb/human/geneset/ER_Q6_01	0.45297	1.5452	0.01996	0.14298	0.649	0.672	0.474	0.358	0.043611	0.022
ASH1L_TARGET_GENES	324	https://www.gsea-msigdb.org/gsea/msigdb/human/geneset/ASH1L_TARGET_GENES	0.39827	1.4933	0.01996	0.13722	0.679	0.426	0.378	0.285	0.044769	0.021
MIR4437	23	https://www.gsea-msigdb.org/gsea/msigdb/human/geneset/MIR4437	0.55085	1.6252	0.02004	0.15192	0.605	0.652	0.321	0.445	0.037835	0.022
MIR6077	47	https://www.gsea-msigdb.org/gsea/msigdb/human/geneset/MIR6077	0.44375	1.511	0.02008	0.13512	0.67	0.532	0.396	0.324	0.041467	0.021
CUX1_TARGET_GENES	186	https://www.gsea-msigdb.org/gsea/msigdb/human/geneset/CUX1_TARGET_GENES	0.39057	1.4612	0.02012	0.1422	0.699	0.452	0.406	0.28	0.049576	0.021
HOXA4_Q2	58	https://www.gsea-msigdb.org/gsea/msigdb/human/geneset/HOXA4_Q2	0.38609	1.4305	0.02016	0.14232	0.718	0.517	0.43	0.299	0.050838	0.02
MIR7850_5P	35	https://www.gsea-msigdb.org/gsea/msigdb/human/geneset/MIR7850_5P	0.46181	1.5622	0.02032	0.14526	0.644	0.286	0.168	0.24	0.041258	0.022
ALPHACP1_01	59	https://www.gsea-msigdb.org/gsea/msigdb/human/geneset/ALPHACP1_01	0.42126	1.5177	0.02032	0.13928	0.669	0.525	0.394	0.322	0.043755	0.022
EGR1_01	71	https://www.gsea-msigdb.org/gsea/msigdb/human/geneset/EGR1_01	0.43629	1.5165	0.02032	0.13812	0.67	0.507	0.397	0.311	0.042983	0.022
MIR182_5P	142	https://www.gsea-msigdb.org/gsea/msigdb/human/geneset/MIR182_5P	0.40745	1.52	0.02053	0.13918	0.668	0.458	0.418	0.275	0.043875	0.022
MIR3155A_MIR3155B	15	https://www.gsea-msigdb.org/gsea/msigdb/human/geneset/MIR3155A_MIR3155B	0.57083	1.566	0.02058	0.14304	0.641	0.533	0.285	0.382	0.040378	0.021
MIR484	15	https://www.gsea-msigdb.org/gsea/msigdb/human/geneset/MIR484	0.57083	1.566	0.02058	0.14304	0.641	0.533	0.285	0.382	0.040378	0.021
AP4_Q6	46	https://www.gsea-msigdb.org/gsea/msigdb/human/geneset/AP4_Q6	0.49512	1.6553	0.02087	0.17675	0.582	0.674	0.407	0.403	0.041269	0.023
MIR6770_5P	38	https://www.gsea-msigdb.org/gsea/msigdb/human/geneset/MIR6770_5P	0.43083	1.5396	0.02095	0.13946	0.651	0.395	0.317	0.272	0.041304	0.022
GATA4_Q3	58	https://www.gsea-msigdb.org/gsea/msigdb/human/geneset/GATA4_Q3	0.43381	1.53	0.02095	0.14057	0.66	0.621	0.433	0.356	0.042711	0.022
ZNF34_TARGET_GENES	57	https://www.gsea-msigdb.org/gsea/msigdb/human/geneset/ZNF34_TARGET_GENES	0.41952	1.5168	0.02115	0.13891	0.67	0.491	0.424	0.287	0.043311	0.022
MIR661	39	https://www.gsea-msigdb.org/gsea/msigdb/human/geneset/MIR661	0.48007	1.5879	0.02124	0.14318	0.631	0.667	0.435	0.38	0.038048	0.021
FOXO3_01	57	https://www.gsea-msigdb.org/gsea/msigdb/human/geneset/FOXO3_01	0.40852	1.4797	0.02136	0.13881	0.688	0.561	0.448	0.314	0.04694	0.021
HES2_TARGET_GENES	282	https://www.gsea-msigdb.org/gsea/msigdb/human/geneset/HES2_TARGET_GENES	0.36033	1.432	0.02144	0.14267	0.717	0.525	0.477	0.293	0.05087	0.02
TGATTTRY_GFI1_01	53	https://www.gsea-msigdb.org/gsea/msigdb/human/geneset/TGATTTRY_GFI1_01	0.39888	1.5273	0.02148	0.13774	0.662	0.623	0.497	0.317	0.042909	0.022
ZNF563_TARGET_GENES	120	https://www.gsea-msigdb.org/gsea/msigdb/human/geneset/ZNF563_TARGET_GENES	0.36949	1.4427	0.02153	0.14272	0.709	0.417	0.38	0.265	0.050576	0.02
MIR3064_5P	34	https://www.gsea-msigdb.org/gsea/msigdb/human/geneset/MIR3064_5P	0.47283	1.6076	0.02157	0.14875	0.621	0.647	0.423	0.376	0.038291	0.021
GTGCCTT_MIR506	218	https://www.gsea-msigdb.org/gsea/msigdb/human/geneset/GTGCCTT_MIR506	0.38899	1.4691	0.02165	0.14259	0.696	0.486	0.448	0.282	0.047077	0.022
TGIF_01	51	https://www.gsea-msigdb.org/gsea/msigdb/human/geneset/TGIF_01	0.43981	1.5283	0.0217	0.13906	0.662	0.49	0.376	0.309	0.04363	0.022
HIF1_Q3	58	https://www.gsea-msigdb.org/gsea/msigdb/human/geneset/HIF1_Q3	0.4051	1.4269	0.02178	0.14315	0.719	0.569	0.448	0.318	0.050979	0.02
ZIC1_01	67	https://www.gsea-msigdb.org/gsea/msigdb/human/geneset/ZIC1_01	0.43046	1.5663	0.02183	0.14497	0.641	0.672	0.47	0.362	0.041043	0.021
ZNF134_TARGET_GENES	237	https://www.gsea-msigdb.org/gsea/msigdb/human/geneset/ZNF134_TARGET_GENES	0.39222	1.4857	0.02183	0.13936	0.686	0.447	0.406	0.28	0.045033	0.021
GGAMTNNNNNTCCY_UNKNOWN	27	https://www.gsea-msigdb.org/gsea/msigdb/human/geneset/GGAMTNNNNNTCCY_UNKNOWN	0.48306	1.5412	0.02187	0.14201	0.651	0.407	0.243	0.31	0.042305	0.022
ATACTGT_MIR144	53	https://www.gsea-msigdb.org/gsea/msigdb/human/geneset/ATACTGT_MIR144	0.42244	1.4981	0.02187	0.13681	0.676	0.547	0.441	0.31	0.043088	0.021
MIR3665	23	https://www.gsea-msigdb.org/gsea/msigdb/human/geneset/MIR3665	0.49936	1.5698	0.02191	0.14646	0.641	0.565	0.374	0.355	0.041189	0.022
TAATGTG_MIR323	47	https://www.gsea-msigdb.org/gsea/msigdb/human/geneset/TAATGTG_MIR323	0.48394	1.5558	0.02204	0.14381	0.645	0.447	0.327	0.304	0.042949	0.022
ZNF33A_TARGET_GENES	50	https://www.gsea-msigdb.org/gsea/msigdb/human/geneset/ZNF33A_TARGET_GENES	0.44369	1.5377	0.02222	0.14002	0.653	0.44	0.343	0.292	0.041837	0.022
MIR4665_5P	30	https://www.gsea-msigdb.org/gsea/msigdb/human/geneset/MIR4665_5P	0.47014	1.5661	0.02231	0.1446	0.641	0.467	0.375	0.293	0.040874	0.021
CCCACAT_MIR2993P	16	https://www.gsea-msigdb.org/gsea/msigdb/human/geneset/CCCACAT_MIR2993P	0.54085	1.5355	0.02231	0.1411	0.657	0.5	0.337	0.333	0.042288	0.022
MIR6751_5P	16	https://www.gsea-msigdb.org/gsea/msigdb/human/geneset/MIR6751_5P	0.61699	1.6477	0.0225	0.17895	0.585	0.688	0.267	0.505	0.043894	0.022
MIR4456	26	https://www.gsea-msigdb.org/gsea/msigdb/human/geneset/MIR4456	0.52943	1.6314	0.0225	0.16388	0.598	0.692	0.389	0.426	0.039607	0.022
CAGNYGKNAAA_UNKNOWN	21	https://www.gsea-msigdb.org/gsea/msigdb/human/geneset/CAGNYGKNAAA_UNKNOWN	0.50403	1.5584	0.02277	0.1437	0.645	0.667	0.377	0.417	0.042893	0.022
SREBP1_Q6	50	https://www.gsea-msigdb.org/gsea/msigdb/human/geneset/SREBP1_Q6	0.45222	1.5581	0.02299	0.14301	0.645	0.54	0.376	0.341	0.042853	0.022
MIR1343_5P	34	https://www.gsea-msigdb.org/gsea/msigdb/human/geneset/MIR1343_5P	0.46011	1.4953	0.02299	0.13617	0.679	0.647	0.477	0.341	0.043875	0.021
PU1_Q6	56	https://www.gsea-msigdb.org/gsea/msigdb/human/geneset/PU1_Q6	0.44526	1.5246	0.02308	0.13736	0.666	0.589	0.437	0.336	0.042862	0.022
MIR6510_5P	26	https://www.gsea-msigdb.org/gsea/msigdb/human/geneset/MIR6510_5P	0.5333	1.6201	0.02326	0.14952	0.609	0.654	0.347	0.43	0.038045	0.021
MIR6796_5P	18	https://www.gsea-msigdb.org/gsea/msigdb/human/geneset/MIR6796_5P	0.52781	1.5934	0.02326	0.14206	0.63	0.389	0.118	0.344	0.037073	0.021
MIR10394_5P	49	https://www.gsea-msigdb.org/gsea/msigdb/human/geneset/MIR10394_5P	0.41891	1.4683	0.02326	0.14197	0.697	0.49	0.376	0.309	0.047144	0.022
MIR1205	49	https://www.gsea-msigdb.org/gsea/msigdb/human/geneset/MIR1205	0.41891	1.4683	0.02326	0.14197	0.697	0.49	0.376	0.309	0.047144	0.022
MIR1321	25	https://www.gsea-msigdb.org/gsea/msigdb/human/geneset/MIR1321	0.47197	1.5249	0.0233	0.13735	0.666	0.56	0.404	0.336	0.042485	0.022
MIR4756_5P	25	https://www.gsea-msigdb.org/gsea/msigdb/human/geneset/MIR4756_5P	0.47197	1.5249	0.0233	0.13735	0.666	0.56	0.404	0.336	0.042485	0.022
MIR4524A_3P	56	https://www.gsea-msigdb.org/gsea/msigdb/human/geneset/MIR4524A_3P	0.39507	1.4778	0.0233	0.13979	0.689	0.643	0.527	0.308	0.047349	0.021
AAAYWAACM_HFH4_01	56	https://www.gsea-msigdb.org/gsea/msigdb/human/geneset/AAAYWAACM_HFH4_01	0.40892	1.4915	0.02335	0.13773	0.681	0.625	0.473	0.333	0.044591	0.021
TGAYRTCA_ATF3_Q6	116	https://www.gsea-msigdb.org/gsea/msigdb/human/geneset/TGAYRTCA_ATF3_Q6	0.35074	1.4083	0.02339	0.14887	0.73	0.457	0.43	0.267	0.056747	0.02
MIR3692_5P	30	https://www.gsea-msigdb.org/gsea/msigdb/human/geneset/MIR3692_5P	0.52175	1.6068	0.02348	0.1491	0.622	0.567	0.308	0.395	0.038827	0.022
TATA_C	67	https://www.gsea-msigdb.org/gsea/msigdb/human/geneset/TATA_C	0.33869	1.4025	0.02353	0.14963	0.732	0.642	0.551	0.292	0.057344	0.02
CCTGCTG_MIR214	63	https://www.gsea-msigdb.org/gsea/msigdb/human/geneset/CCTGCTG_MIR214	0.40836	1.4413	0.02376	0.14269	0.709	0.492	0.423	0.288	0.050514	0.02
GAGCTGG_MIR337	44	https://www.gsea-msigdb.org/gsea/msigdb/human/geneset/GAGCTGG_MIR337	0.43444	1.5408	0.0239	0.14154	0.651	0.477	0.383	0.297	0.042035	0.022
MIR6817_3P	54	https://www.gsea-msigdb.org/gsea/msigdb/human/geneset/MIR6817_3P	0.44389	1.5689	0.02395	0.14458	0.641	0.593	0.414	0.351	0.040323	0.022
ARNT2_TARGET_GENES	168	https://www.gsea-msigdb.org/gsea/msigdb/human/geneset/ARNT2_TARGET_GENES	0.4154	1.4949	0.024	0.13633	0.679	0.488	0.412	0.298	0.043783	0.021
MIR6837_5P	32	https://www.gsea-msigdb.org/gsea/msigdb/human/geneset/MIR6837_5P	0.46535	1.5497	0.02424	0.14049	0.646	0.531	0.396	0.323	0.042935	0.022
ID1_TARGET_GENES	292	https://www.gsea-msigdb.org/gsea/msigdb/human/geneset/ID1_TARGET_GENES	0.41237	1.5465	0.02434	0.14228	0.649	0.432	0.388	0.282	0.043058	0.022
MIR7156_5P	32	https://www.gsea-msigdb.org/gsea/msigdb/human/geneset/MIR7156_5P	0.43507	1.4883	0.02439	0.13916	0.684	0.562	0.45	0.312	0.045065	0.021
E2F1_Q6	43	https://www.gsea-msigdb.org/gsea/msigdb/human/geneset/E2F1_Q6	0.46043	1.5236	0.02464	0.13819	0.667	0.488	0.386	0.303	0.043645	0.022
MIR92A_2_5P	56	https://www.gsea-msigdb.org/gsea/msigdb/human/geneset/MIR92A_2_5P	0.4717	1.6108	0.02484	0.15155	0.615	0.571	0.411	0.341	0.038528	0.021
MIR1226_3P	23	https://www.gsea-msigdb.org/gsea/msigdb/human/geneset/MIR1226_3P	0.51726	1.5941	0.02495	0.14418	0.63	0.522	0.372	0.329	0.037862	0.021
MIR1912_5P	21	https://www.gsea-msigdb.org/gsea/msigdb/human/geneset/MIR1912_5P	0.50923	1.5949	0.025	0.1439	0.63	0.571	0.354	0.371	0.0377	0.021
ACTGTGA_MIR27A_MIR27B	136	https://www.gsea-msigdb.org/gsea/msigdb/human/geneset/ACTGTGA_MIR27A_MIR27B	0.39264	1.4748	0.025	0.13977	0.691	0.456	0.382	0.291	0.047245	0.021
MIR765	63	https://www.gsea-msigdb.org/gsea/msigdb/human/geneset/MIR765	0.4518	1.5732	0.0251	0.14714	0.639	0.714	0.473	0.381	0.04155	0.021
MIR4640_5P	38	https://www.gsea-msigdb.org/gsea/msigdb/human/geneset/MIR4640_5P	0.4408	1.547	0.0251	0.14263	0.649	0.711	0.476	0.375	0.043085	0.022
MIR5585_5P	33	https://www.gsea-msigdb.org/gsea/msigdb/human/geneset/MIR5585_5P	0.45373	1.4552	0.02529	0.14159	0.7	0.576	0.442	0.324	0.049672	0.02
PXR_Q2	64	https://www.gsea-msigdb.org/gsea/msigdb/human/geneset/PXR_Q2	0.40894	1.4439	0.02534	0.14266	0.708	0.562	0.406	0.339	0.050115	0.021
MIR129_5P	87	https://www.gsea-msigdb.org/gsea/msigdb/human/geneset/MIR129_5P	0.39764	1.4309	0.02534	0.14252	0.718	0.529	0.438	0.303	0.05104	0.02
CC2D1A_TARGET_GENES	338	https://www.gsea-msigdb.org/gsea/msigdb/human/geneset/CC2D1A_TARGET_GENES	0.35829	1.4488	0.02539	0.14262	0.706	0.485	0.461	0.283	0.050536	0.021
SNAPC4_TARGET_GENES	18	https://www.gsea-msigdb.org/gsea/msigdb/human/geneset/SNAPC4_TARGET_GENES	0.53912	1.5556	0.02544	0.14353	0.645	0.5	0.237	0.383	0.042791	0.022
EGR_Q6	59	https://www.gsea-msigdb.org/gsea/msigdb/human/geneset/EGR_Q6	0.41903	1.4613	0.02559	0.14237	0.699	0.441	0.404	0.266	0.049215	0.021
CREB3_TARGET_GENES	104	https://www.gsea-msigdb.org/gsea/msigdb/human/geneset/CREB3_TARGET_GENES	0.41912	1.4794	0.02569	0.13876	0.688	0.51	0.434	0.295	0.046852	0.021
MIR4498	57	https://www.gsea-msigdb.org/gsea/msigdb/human/geneset/MIR4498	0.4543	1.5625	0.02574	0.14548	0.644	0.684	0.467	0.369	0.041423	0.022
MIR153_3P	74	https://www.gsea-msigdb.org/gsea/msigdb/human/geneset/MIR153_3P	0.41655	1.5187	0.02579	0.13882	0.668	0.405	0.353	0.267	0.043722	0.022
FOXO4_01	63	https://www.gsea-msigdb.org/gsea/msigdb/human/geneset/FOXO4_01	0.41639	1.5051	0.02579	0.13564	0.674	0.619	0.45	0.346	0.04116	0.021
TCCAGAG_MIR518C	41	https://www.gsea-msigdb.org/gsea/msigdb/human/geneset/TCCAGAG_MIR518C	0.44184	1.5153	0.0259	0.1382	0.67	0.585	0.435	0.333	0.042789	0.022
MIR655_5P	19	https://www.gsea-msigdb.org/gsea/msigdb/human/geneset/MIR655_5P	0.50509	1.5496	0.02595	0.14007	0.646	0.368	0.225	0.287	0.042789	0.022
MIR8485	251	https://www.gsea-msigdb.org/gsea/msigdb/human/geneset/MIR8485	0.37542	1.4398	0.02595	0.14217	0.712	0.518	0.47	0.291	0.050857	0.02
CAGCCTC_MIR4855P	38	https://www.gsea-msigdb.org/gsea/msigdb/human/geneset/CAGCCTC_MIR4855P	0.43384	1.5319	0.026	0.14106	0.66	0.474	0.388	0.292	0.042997	0.022
MIR6827_5P	18	https://www.gsea-msigdb.org/gsea/msigdb/human/geneset/MIR6827_5P	0.5356	1.5661	0.02605	0.1441	0.641	0.667	0.349	0.435	0.040708	0.021
MIR940	51	https://www.gsea-msigdb.org/gsea/msigdb/human/geneset/MIR940	0.4344	1.4678	0.02605	0.14194	0.697	0.51	0.394	0.312	0.046979	0.022
MIR608	47	https://www.gsea-msigdb.org/gsea/msigdb/human/geneset/MIR608	0.45421	1.5728	0.0261	0.14691	0.639	0.468	0.293	0.334	0.041624	0.021
NGFIC_01	59	https://www.gsea-msigdb.org/gsea/msigdb/human/geneset/NGFIC_01	0.42103	1.5038	0.0261	0.13644	0.674	0.492	0.397	0.3	0.042486	0.021
GREB1_TARGET_GENES	194	https://www.gsea-msigdb.org/gsea/msigdb/human/geneset/GREB1_TARGET_GENES	0.38823	1.5166	0.02616	0.13878	0.67	0.603	0.482	0.326	0.043201	0.022
BRCA2_TARGET_GENES	385	https://www.gsea-msigdb.org/gsea/msigdb/human/geneset/BRCA2_TARGET_GENES	0.39245	1.4812	0.02626	0.13981	0.687	0.465	0.432	0.289	0.046406	0.021
CEBPZ_TARGET_GENES	337	https://www.gsea-msigdb.org/gsea/msigdb/human/geneset/CEBPZ_TARGET_GENES	0.40666	1.4788	0.02626	0.13924	0.689	0.46	0.398	0.299	0.047068	0.021
MIR5699_3P	16	https://www.gsea-msigdb.org/gsea/msigdb/human/geneset/MIR5699_3P	0.54455	1.5096	0.02637	0.1355	0.672	0.562	0.352	0.366	0.041574	0.021
MIR499A_3P	42	https://www.gsea-msigdb.org/gsea/msigdb/human/geneset/MIR499A_3P	0.46414	1.5553	0.02642	0.14235	0.645	0.405	0.297	0.287	0.04273	0.022
MIR499B_3P	42	https://www.gsea-msigdb.org/gsea/msigdb/human/geneset/MIR499B_3P	0.46414	1.5553	0.02642	0.14235	0.645	0.405	0.297	0.287	0.04273	0.022
E2F_Q4	46	https://www.gsea-msigdb.org/gsea/msigdb/human/geneset/E2F_Q4	0.465	1.5417	0.02642	0.14264	0.651	0.37	0.241	0.283	0.042573	0.022
MIR557	56	https://www.gsea-msigdb.org/gsea/msigdb/human/geneset/MIR557	0.43091	1.4557	0.02653	0.14217	0.699	0.554	0.428	0.321	0.049612	0.02
YTAATTAA_LHX3_01	37	https://www.gsea-msigdb.org/gsea/msigdb/human/geneset/YTAATTAA_LHX3_01	0.44341	1.5129	0.02656	0.13712	0.67	0.676	0.48	0.354	0.041885	0.022
CRX_Q4	55	https://www.gsea-msigdb.org/gsea/msigdb/human/geneset/CRX_Q4	0.38818	1.4454	0.02656	0.14364	0.708	0.509	0.427	0.295	0.050798	0.021
SP1_Q4_01	65	https://www.gsea-msigdb.org/gsea/msigdb/human/geneset/SP1_Q4_01	0.46013	1.5936	0.02659	0.14331	0.63	0.646	0.453	0.359	0.037463	0.021
ATCATGA_MIR433	25	https://www.gsea-msigdb.org/gsea/msigdb/human/geneset/ATCATGA_MIR433	0.52324	1.5276	0.02659	0.1386	0.662	0.28	0.227	0.218	0.043266	0.022
MIR217_5P	56	https://www.gsea-msigdb.org/gsea/msigdb/human/geneset/MIR217_5P	0.41936	1.4689	0.02659	0.14248	0.696	0.518	0.439	0.294	0.046994	0.022
MIR6779_3P	18	https://www.gsea-msigdb.org/gsea/msigdb/human/geneset/MIR6779_3P	0.55091	1.5827	0.02669	0.14464	0.632	0.5	0.299	0.352	0.039681	0.021
MIR3194_5P	23	https://www.gsea-msigdb.org/gsea/msigdb/human/geneset/MIR3194_5P	0.47728	1.5512	0.02677	0.14194	0.645	0.435	0.211	0.345	0.043142	0.022
PAX2_02	67	https://www.gsea-msigdb.org/gsea/msigdb/human/geneset/PAX2_02	0.43221	1.5003	0.02682	0.13568	0.675	0.567	0.382	0.356	0.042826	0.021
OCT_Q6	58	https://www.gsea-msigdb.org/gsea/msigdb/human/geneset/OCT_Q6	0.38133	1.4002	0.02697	0.15014	0.734	0.431	0.359	0.28	0.056867	0.02
NF1_Q6	63	https://www.gsea-msigdb.org/gsea/msigdb/human/geneset/NF1_Q6	0.41816	1.5533	0.02713	0.14193	0.645	0.698	0.503	0.352	0.042784	0.022
MIR4749_3P	15	https://www.gsea-msigdb.org/gsea/msigdb/human/geneset/MIR4749_3P	0.51733	1.4976	0.02718	0.13673	0.676	0.6	0.396	0.363	0.043115	0.021
CHAF1B_TARGET_GENES	213	https://www.gsea-msigdb.org/gsea/msigdb/human/geneset/CHAF1B_TARGET_GENES	0.38314	1.4577	0.02724	0.14226	0.699	0.488	0.432	0.291	0.049274	0.022
MIR631	16	https://www.gsea-msigdb.org/gsea/msigdb/human/geneset/MIR631	0.58024	1.6002	0.02725	0.14584	0.624	0.25	0.0979	0.226	0.038522	0.021
CDC5_01	52	https://www.gsea-msigdb.org/gsea/msigdb/human/geneset/CDC5_01	0.44426	1.5282	0.02734	0.1387	0.662	0.769	0.503	0.387	0.043508	0.022
OCT1_Q6	59	https://www.gsea-msigdb.org/gsea/msigdb/human/geneset/OCT1_Q6	0.39259	1.4296	0.02751	0.14258	0.719	0.441	0.383	0.276	0.050964	0.02
TGACCTTG_SF1_Q6	53	https://www.gsea-msigdb.org/gsea/msigdb/human/geneset/TGACCTTG_SF1_Q6	0.47937	1.5551	0.02761	0.14212	0.645	0.642	0.431	0.369	0.042631	0.022
ZNF350_TARGET_GENES	338	https://www.gsea-msigdb.org/gsea/msigdb/human/geneset/ZNF350_TARGET_GENES	0.37556	1.474	0.02794	0.13931	0.691	0.414	0.405	0.266	0.047081	0.021
MIR6808_5P	51	https://www.gsea-msigdb.org/gsea/msigdb/human/geneset/MIR6808_5P	0.43836	1.4772	0.02806	0.13971	0.689	0.588	0.459	0.322	0.047394	0.021
MIR6893_5P	51	https://www.gsea-msigdb.org/gsea/msigdb/human/geneset/MIR6893_5P	0.43836	1.4772	0.02806	0.13971	0.689	0.588	0.459	0.322	0.047394	0.021
MIR4685_5P	32	https://www.gsea-msigdb.org/gsea/msigdb/human/geneset/MIR4685_5P	0.462	1.5326	0.02811	0.14104	0.659	0.531	0.396	0.323	0.042848	0.022
SP1_Q6_01	63	https://www.gsea-msigdb.org/gsea/msigdb/human/geneset/SP1_Q6_01	0.46695	1.6012	0.02817	0.14529	0.624	0.667	0.454	0.369	0.038453	0.021
MIR4682	31	https://www.gsea-msigdb.org/gsea/msigdb/human/geneset/MIR4682	0.49205	1.595	0.02817	0.14453	0.63	0.484	0.32	0.331	0.037903	0.021
ZNF394_TARGET_GENES	240	https://www.gsea-msigdb.org/gsea/msigdb/human/geneset/ZNF394_TARGET_GENES	0.39634	1.5274	0.0284	0.1384	0.662	0.487	0.452	0.282	0.043147	0.022
MIR6880_5P	22	https://www.gsea-msigdb.org/gsea/msigdb/human/geneset/MIR6880_5P	0.52373	1.6178	0.02852	0.15007	0.611	0.773	0.449	0.428	0.038007	0.021
GAGCCAG_MIR149	43	https://www.gsea-msigdb.org/gsea/msigdb/human/geneset/GAGCCAG_MIR149	0.4223	1.4674	0.02857	0.14217	0.697	0.419	0.313	0.29	0.047216	0.022
MIR520F_3P	50	https://www.gsea-msigdb.org/gsea/msigdb/human/geneset/MIR520F_3P	0.46175	1.5419	0.02869	0.14293	0.65	0.56	0.421	0.328	0.042465	0.022
GTTAAAG_MIR302B	20	https://www.gsea-msigdb.org/gsea/msigdb/human/geneset/GTTAAAG_MIR302B	0.54907	1.5869	0.02875	0.14379	0.631	0.6	0.341	0.397	0.039041	0.021
MIR517_5P	24	https://www.gsea-msigdb.org/gsea/msigdb/human/geneset/MIR517_5P	0.4528	1.4482	0.02896	0.14285	0.707	0.625	0.428	0.36	0.050457	0.021
STAT5A_02	30	https://www.gsea-msigdb.org/gsea/msigdb/human/geneset/STAT5A_02	0.45171	1.5294	0.02901	0.14041	0.66	0.867	0.535	0.406	0.043061	0.022
ZF5_01	58	https://www.gsea-msigdb.org/gsea/msigdb/human/geneset/ZF5_01	0.4095	1.4454	0.02901	0.14343	0.708	0.621	0.485	0.324	0.050722	0.021
EVI1_05	36	https://www.gsea-msigdb.org/gsea/msigdb/human/geneset/EVI1_05	0.43656	1.5086	0.02918	0.13509	0.672	0.611	0.447	0.341	0.041095	0.021
MIR6721_5P	75	https://www.gsea-msigdb.org/gsea/msigdb/human/geneset/MIR6721_5P	0.41365	1.5607	0.02924	0.14392	0.644	0.653	0.474	0.349	0.042827	0.022
MIR9983_3P	110	https://www.gsea-msigdb.org/gsea/msigdb/human/geneset/MIR9983_3P	0.39296	1.4397	0.02924	0.14201	0.713	0.527	0.445	0.3	0.050785	0.02
AGGAAGC_MIR5163P	45	https://www.gsea-msigdb.org/gsea/msigdb/human/geneset/AGGAAGC_MIR5163P	0.41195	1.4174	0.02935	0.14647	0.724	0.556	0.482	0.29	0.054674	0.021
MIR2355_5P	34	https://www.gsea-msigdb.org/gsea/msigdb/human/geneset/MIR2355_5P	0.45283	1.585	0.02953	0.14436	0.632	0.529	0.371	0.335	0.039371	0.021
MIR4271	49	https://www.gsea-msigdb.org/gsea/msigdb/human/geneset/MIR4271	0.43783	1.5137	0.02953	0.13759	0.67	0.51	0.35	0.335	0.042296	0.022
MIR4642	32	https://www.gsea-msigdb.org/gsea/msigdb/human/geneset/MIR4642	0.49339	1.5865	0.02964	0.14355	0.631	0.312	0.207	0.25	0.039383	0.021
NCOA6_TARGET_GENES	73	https://www.gsea-msigdb.org/gsea/msigdb/human/geneset/NCOA6_TARGET_GENES	0.416	1.4891	0.02964	0.13939	0.684	0.466	0.38	0.293	0.04495	0.021
MIR625_5P	53	https://www.gsea-msigdb.org/gsea/msigdb/human/geneset/MIR625_5P	0.39976	1.4493	0.02976	0.143	0.706	0.472	0.366	0.302	0.050845	0.021
WGGAATGY_TEF1_Q6	100	https://www.gsea-msigdb.org/gsea/msigdb/human/geneset/WGGAATGY_TEF1_Q6	0.36383	1.4218	0.02982	0.14451	0.722	0.62	0.53	0.298	0.052839	0.02
MIR493_5P	130	https://www.gsea-msigdb.org/gsea/msigdb/human/geneset/MIR493_5P	0.40755	1.4909	0.03006	0.13805	0.681	0.423	0.371	0.274	0.044501	0.021
ER_Q6	63	https://www.gsea-msigdb.org/gsea/msigdb/human/geneset/ER_Q6	0.43555	1.476	0.03018	0.13971	0.689	0.46	0.357	0.3	0.04731	0.021
MIR4283	43	https://www.gsea-msigdb.org/gsea/msigdb/human/geneset/MIR4283	0.45297	1.4839	0.03019	0.1391	0.686	0.698	0.487	0.362	0.045077	0.021
NFY_Q6	64	https://www.gsea-msigdb.org/gsea/msigdb/human/geneset/NFY_Q6	0.43723	1.5806	0.03024	0.14489	0.634	0.609	0.439	0.347	0.040042	0.021
ARID3B_TARGET_GENES	29	https://www.gsea-msigdb.org/gsea/msigdb/human/geneset/ARID3B_TARGET_GENES	0.49342	1.6257	0.0303	0.15848	0.605	0.517	0.279	0.375	0.039665	0.022
YY1_02	66	https://www.gsea-msigdb.org/gsea/msigdb/human/geneset/YY1_02	0.44299	1.5016	0.0303	0.13575	0.675	0.47	0.367	0.302	0.042628	0.021
P53_02	59	https://www.gsea-msigdb.org/gsea/msigdb/human/geneset/P53_02	0.39912	1.4254	0.0303	0.14391	0.722	0.559	0.464	0.304	0.052321	0.02
ACCAAAG_MIR9	122	https://www.gsea-msigdb.org/gsea/msigdb/human/geneset/ACCAAAG_MIR9	0.38169	1.4412	0.03055	0.14238	0.709	0.557	0.483	0.296	0.050369	0.02
KLF14_TARGET_GENES	43	https://www.gsea-msigdb.org/gsea/msigdb/human/geneset/KLF14_TARGET_GENES	0.47691	1.4872	0.03061	0.13927	0.684	0.512	0.385	0.318	0.044749	0.021
MIR939_5P	33	https://www.gsea-msigdb.org/gsea/msigdb/human/geneset/MIR939_5P	0.45711	1.4747	0.03071	0.13933	0.691	0.636	0.477	0.335	0.047074	0.021
MIR762	43	https://www.gsea-msigdb.org/gsea/msigdb/human/geneset/MIR762	0.46743	1.5547	0.03101	0.14206	0.645	0.698	0.467	0.375	0.042476	0.022
MYOD_Q6_01	56	https://www.gsea-msigdb.org/gsea/msigdb/human/geneset/MYOD_Q6_01	0.43963	1.5466	0.03101	0.14262	0.649	0.625	0.441	0.354	0.043204	0.022
E2F4DP1_01	43	https://www.gsea-msigdb.org/gsea/msigdb/human/geneset/E2F4DP1_01	0.45809	1.5094	0.03106	0.13537	0.672	0.349	0.241	0.267	0.041477	0.021
HNF4_01_B	69	https://www.gsea-msigdb.org/gsea/msigdb/human/geneset/HNF4_01_B	0.45962	1.5536	0.03107	0.14261	0.645	0.638	0.414	0.379	0.042678	0.022
OCT1_B	58	https://www.gsea-msigdb.org/gsea/msigdb/human/geneset/OCT1_B	0.39041	1.4481	0.03107	0.14273	0.707	0.517	0.414	0.307	0.050381	0.021
CHAF1A_TARGET_GENES	21	https://www.gsea-msigdb.org/gsea/msigdb/human/geneset/CHAF1A_TARGET_GENES	0.51038	1.5723	0.03112	0.14636	0.639	0.381	0.261	0.283	0.041467	0.021
MIR5699_5P	26	https://www.gsea-msigdb.org/gsea/msigdb/human/geneset/MIR5699_5P	0.49512	1.5404	0.03131	0.14068	0.651	0.577	0.38	0.36	0.041955	0.022
TAATAAT_MIR126	51	https://www.gsea-msigdb.org/gsea/msigdb/human/geneset/TAATAAT_MIR126	0.4225	1.434	0.03131	0.14208	0.715	0.608	0.474	0.323	0.051169	0.02
CTCAGGG_MIR125B_MIR125A	89	https://www.gsea-msigdb.org/gsea/msigdb/human/geneset/CTCAGGG_MIR125B_MIR125A	0.40873	1.4935	0.03137	0.13733	0.679	0.539	0.434	0.312	0.044861	0.021
PEA3_Q6	60	https://www.gsea-msigdb.org/gsea/msigdb/human/geneset/PEA3_Q6	0.4348	1.4592	0.03137	0.14264	0.699	0.633	0.43	0.366	0.04976	0.021
ZA_UNIPROT_Q9UM89_UNREVIEWED_GENES_TARGET_GENES	15	https://www.gsea-msigdb.org/gsea/msigdb/human/geneset/ZA_UNIPROT_Q9UM89_UNREVIEWED_GENES_TARGET_GENES	0.55077	1.5639	0.03138	0.14483	0.642	0.4	0.246	0.303	0.041615	0.022
MIR520A_5P	45	https://www.gsea-msigdb.org/gsea/msigdb/human/geneset/MIR520A_5P	0.42133	1.4683	0.03143	0.14242	0.697	0.533	0.446	0.298	0.047309	0.022
NFKAPPAB_01	51	https://www.gsea-msigdb.org/gsea/msigdb/human/geneset/NFKAPPAB_01	0.38745	1.4073	0.03143	0.14876	0.73	0.529	0.42	0.311	0.057034	0.02
MIR6130	39	https://www.gsea-msigdb.org/gsea/msigdb/human/geneset/MIR6130	0.41645	1.4233	0.0315	0.14441	0.722	0.513	0.454	0.283	0.05184	0.02
MIR6133	39	https://www.gsea-msigdb.org/gsea/msigdb/human/geneset/MIR6133	0.41645	1.4233	0.0315	0.14441	0.722	0.513	0.454	0.283	0.05184	0.02
MIR6759_3P	23	https://www.gsea-msigdb.org/gsea/msigdb/human/geneset/MIR6759_3P	0.49895	1.5461	0.03168	0.14224	0.649	0.522	0.292	0.371	0.043144	0.022
RLF_TARGET_GENES	76	https://www.gsea-msigdb.org/gsea/msigdb/human/geneset/RLF_TARGET_GENES	0.42913	1.4554	0.03175	0.1416	0.699	0.474	0.378	0.3	0.04935	0.02
CATTGTYY_SOX9_B1	94	https://www.gsea-msigdb.org/gsea/msigdb/human/geneset/CATTGTYY_SOX9_B1	0.37481	1.3693	0.03194	0.15739	0.742	0.564	0.482	0.298	0.063673	0.021
ACTWSNACTNY_UNKNOWN	25	https://www.gsea-msigdb.org/gsea/msigdb/human/geneset/ACTWSNACTNY_UNKNOWN	0.4644	1.4318	0.03219	0.14274	0.717	0.6	0.447	0.334	0.050802	0.02
MIR6807_3P	42	https://www.gsea-msigdb.org/gsea/msigdb/human/geneset/MIR6807_3P	0.42825	1.4702	0.03232	0.14216	0.695	0.476	0.377	0.3	0.046957	0.022
ATF_B	47	https://www.gsea-msigdb.org/gsea/msigdb/human/geneset/ATF_B	0.41665	1.5073	0.0325	0.13586	0.672	0.553	0.463	0.3	0.041757	0.021
CCCNNGGGAR_OLF1_01	94	https://www.gsea-msigdb.org/gsea/msigdb/human/geneset/CCCNNGGGAR_OLF1_01	0.40482	1.538	0.03263	0.14008	0.652	0.649	0.483	0.342	0.041966	0.022
E2F_03	59	https://www.gsea-msigdb.org/gsea/msigdb/human/geneset/E2F_03	0.43669	1.5089	0.03279	0.13533	0.672	0.441	0.373	0.28	0.041285	0.021
E2F_Q3_01	49	https://www.gsea-msigdb.org/gsea/msigdb/human/geneset/E2F_Q3_01	0.43952	1.5007	0.03279	0.1356	0.675	0.49	0.379	0.308	0.042918	0.021
MIR6504_5P	32	https://www.gsea-msigdb.org/gsea/msigdb/human/geneset/MIR6504_5P	0.46003	1.5603	0.03288	0.14332	0.645	0.625	0.423	0.363	0.042567	0.021
ZBTB44_TARGET_GENES	150	https://www.gsea-msigdb.org/gsea/msigdb/human/geneset/ZBTB44_TARGET_GENES	0.37471	1.427	0.03292	0.14322	0.719	0.48	0.423	0.287	0.051045	0.02
AR_01	42	https://www.gsea-msigdb.org/gsea/msigdb/human/geneset/AR_01	0.4339	1.4775	0.03301	0.13988	0.689	0.619	0.453	0.342	0.04757	0.021
FREAC3_01	56	https://www.gsea-msigdb.org/gsea/msigdb/human/geneset/FREAC3_01	0.41752	1.5148	0.03307	0.13801	0.67	0.607	0.469	0.326	0.042767	0.022
MEIS1_01	54	https://www.gsea-msigdb.org/gsea/msigdb/human/geneset/MEIS1_01	0.43451	1.5025	0.03307	0.13587	0.674	0.481	0.376	0.304	0.042703	0.021
IK2_01	58	https://www.gsea-msigdb.org/gsea/msigdb/human/geneset/IK2_01	0.45469	1.5521	0.03327	0.14248	0.645	0.621	0.414	0.368	0.043372	0.022
GTGTTGA_MIR505	24	https://www.gsea-msigdb.org/gsea/msigdb/human/geneset/GTGTTGA_MIR505	0.47737	1.4623	0.03327	0.14269	0.699	0.625	0.448	0.347	0.04925	0.022
ACTGCAG_MIR173P	26	https://www.gsea-msigdb.org/gsea/msigdb/human/geneset/ACTGCAG_MIR173P	0.48192	1.4973	0.03333	0.13678	0.677	0.615	0.433	0.351	0.04395	0.021
CTAWWWATA_RSRFC4_Q2	75	https://www.gsea-msigdb.org/gsea/msigdb/human/geneset/CTAWWWATA_RSRFC4_Q2	0.41941	1.5334	0.0334	0.14116	0.658	0.547	0.384	0.342	0.042831	0.022
MIR6794_3P	20	https://www.gsea-msigdb.org/gsea/msigdb/human/geneset/MIR6794_3P	0.4864	1.5029	0.03353	0.13598	0.674	0.25	0.0992	0.226	0.042673	0.021
MIR597_5P	17	https://www.gsea-msigdb.org/gsea/msigdb/human/geneset/MIR597_5P	0.51143	1.4801	0.03373	0.13917	0.688	0.647	0.448	0.358	0.047047	0.021
SRY_02	60	https://www.gsea-msigdb.org/gsea/msigdb/human/geneset/SRY_02	0.38567	1.429	0.0338	0.14292	0.719	0.517	0.457	0.284	0.050897	0.02
MIR3663_3P	36	https://www.gsea-msigdb.org/gsea/msigdb/human/geneset/MIR3663_3P	0.49483	1.6278	0.03393	0.16059	0.602	0.806	0.446	0.45	0.040493	0.022
P300_01	53	https://www.gsea-msigdb.org/gsea/msigdb/human/geneset/P300_01	0.4169	1.5075	0.03393	0.13592	0.672	0.566	0.414	0.336	0.041711	0.021
MIR101_3P	106	https://www.gsea-msigdb.org/gsea/msigdb/human/geneset/MIR101_3P	0.40049	1.4781	0.03414	0.13977	0.689	0.491	0.426	0.288	0.047067	0.021
NFAT_Q6	55	https://www.gsea-msigdb.org/gsea/msigdb/human/geneset/NFAT_Q6	0.43348	1.4809	0.03422	0.13937	0.687	0.582	0.415	0.345	0.046142	0.021
TCCCCAC_MIR491	22	https://www.gsea-msigdb.org/gsea/msigdb/human/geneset/TCCCCAC_MIR491	0.51671	1.5503	0.03429	0.14169	0.645	0.818	0.432	0.467	0.043367	0.022
HNF1_C	56	https://www.gsea-msigdb.org/gsea/msigdb/human/geneset/HNF1_C	0.38751	1.3961	0.03461	0.15106	0.735	0.696	0.512	0.344	0.058047	0.02
ZNF274_TARGET_GENES	190	https://www.gsea-msigdb.org/gsea/msigdb/human/geneset/ZNF274_TARGET_GENES	0.39557	1.5301	0.03469	0.14091	0.66	0.426	0.396	0.269	0.042834	0.022
PBX1_01	46	https://www.gsea-msigdb.org/gsea/msigdb/human/geneset/PBX1_01	0.41943	1.4434	0.03488	0.14256	0.708	0.63	0.442	0.355	0.050275	0.02
POU3F2_01	24	https://www.gsea-msigdb.org/gsea/msigdb/human/geneset/POU3F2_01	0.47044	1.4957	0.03498	0.1363	0.679	0.458	0.318	0.314	0.043803	0.021
MIR4325	78	https://www.gsea-msigdb.org/gsea/msigdb/human/geneset/MIR4325	0.43852	1.5499	0.03502	0.14073	0.646	0.5	0.414	0.298	0.043083	0.022
MIR6716_5P	42	https://www.gsea-msigdb.org/gsea/msigdb/human/geneset/MIR6716_5P	0.45318	1.5192	0.03502	0.13891	0.668	0.619	0.48	0.325	0.043548	0.022
ATGCTGC_MIR103_MIR107	59	https://www.gsea-msigdb.org/gsea/msigdb/human/geneset/ATGCTGC_MIR103_MIR107	0.40759	1.4688	0.03512	0.14243	0.696	0.492	0.447	0.275	0.046911	0.022
MIR4695_5P	27	https://www.gsea-msigdb.org/gsea/msigdb/human/geneset/MIR4695_5P	0.47713	1.5037	0.03516	0.13597	0.674	0.593	0.42	0.346	0.042297	0.021
ZNF547_TARGET_GENES	80	https://www.gsea-msigdb.org/gsea/msigdb/human/geneset/ZNF547_TARGET_GENES	0.40924	1.5112	0.03522	0.13551	0.67	0.463	0.404	0.281	0.041261	0.021
MIR7154_3P	15	https://www.gsea-msigdb.org/gsea/msigdb/human/geneset/MIR7154_3P	0.54512	1.5762	0.03529	0.14686	0.634	0.6	0.352	0.39	0.041706	0.021
MIR5006_3P	97	https://www.gsea-msigdb.org/gsea/msigdb/human/geneset/MIR5006_3P	0.40849	1.5053	0.03529	0.13603	0.674	0.649	0.509	0.326	0.041346	0.021
MIR4270	41	https://www.gsea-msigdb.org/gsea/msigdb/human/geneset/MIR4270	0.4253	1.4352	0.03529	0.14145	0.715	0.585	0.447	0.327	0.050519	0.02
MIR6499_3P	24	https://www.gsea-msigdb.org/gsea/msigdb/human/geneset/MIR6499_3P	0.49551	1.5361	0.03536	0.14076	0.656	0.25	0.0955	0.227	0.042059	0.022
MIR4725_3P	67	https://www.gsea-msigdb.org/gsea/msigdb/human/geneset/MIR4725_3P	0.41032	1.4556	0.03557	0.14183	0.699	0.567	0.423	0.332	0.049454	0.02
STAT3_02	33	https://www.gsea-msigdb.org/gsea/msigdb/human/geneset/STAT3_02	0.42982	1.4482	0.03564	0.14298	0.706	0.545	0.453	0.301	0.050534	0.021
MIR6895_3P	16	https://www.gsea-msigdb.org/gsea/msigdb/human/geneset/MIR6895_3P	0.48547	1.5123	0.03578	0.13716	0.67	0.625	0.473	0.33	0.041754	0.021
SALL4_TARGET_GENES	421	https://www.gsea-msigdb.org/gsea/msigdb/human/geneset/SALL4_TARGET_GENES	0.38734	1.4764	0.03586	0.13981	0.689	0.435	0.403	0.286	0.047483	0.021
MIR3977	45	https://www.gsea-msigdb.org/gsea/msigdb/human/geneset/MIR3977	0.4487	1.5263	0.03612	0.13797	0.664	0.444	0.364	0.285	0.042772	0.022
ZNF329_TARGET_GENES	119	https://www.gsea-msigdb.org/gsea/msigdb/human/geneset/ZNF329_TARGET_GENES	0.40145	1.4667	0.03622	0.14224	0.697	0.437	0.356	0.289	0.047876	0.022
CCAWYNNGAAR_UNKNOWN	34	https://www.gsea-msigdb.org/gsea/msigdb/human/geneset/CCAWYNNGAAR_UNKNOWN	0.43548	1.502	0.0364	0.13553	0.675	0.382	0.211	0.304	0.042618	0.021
MIR6889_3P	24	https://www.gsea-msigdb.org/gsea/msigdb/human/geneset/MIR6889_3P	0.4487	1.4704	0.0364	0.14215	0.695	0.625	0.432	0.357	0.047041	0.022
GCCNNNWTAAR_UNKNOWN	32	https://www.gsea-msigdb.org/gsea/msigdb/human/geneset/GCCNNNWTAAR_UNKNOWN	0.4459	1.437	0.0364	0.14202	0.714	0.625	0.387	0.386	0.050863	0.02
MIR5683	55	https://www.gsea-msigdb.org/gsea/msigdb/human/geneset/MIR5683	0.38983	1.4491	0.03651	0.143	0.706	0.636	0.509	0.316	0.050767	0.021
YGTCCTTGR_UNKNOWN	22	https://www.gsea-msigdb.org/gsea/msigdb/human/geneset/YGTCCTTGR_UNKNOWN	0.43838	1.4614	0.03668	0.14254	0.699	0.591	0.406	0.352	0.049297	0.021
TST1_01	48	https://www.gsea-msigdb.org/gsea/msigdb/human/geneset/TST1_01	0.39598	1.4643	0.03682	0.14223	0.699	0.542	0.461	0.295	0.049105	0.022
AP4_Q6_01	47	https://www.gsea-msigdb.org/gsea/msigdb/human/geneset/AP4_Q6_01	0.47081	1.534	0.03689	0.14084	0.657	0.702	0.444	0.395	0.042546	0.022
MIR4324	70	https://www.gsea-msigdb.org/gsea/msigdb/human/geneset/MIR4324	0.42834	1.4664	0.03704	0.14204	0.698	0.6	0.46	0.329	0.048071	0.022
SUPT20H_TARGET_GENES	315	https://www.gsea-msigdb.org/gsea/msigdb/human/geneset/SUPT20H_TARGET_GENES	0.39815	1.4562	0.03711	0.14257	0.699	0.39	0.354	0.271	0.049665	0.021
ZNF37A_TARGET_GENES	36	https://www.gsea-msigdb.org/gsea/msigdb/human/geneset/ZNF37A_TARGET_GENES	0.46595	1.5281	0.03718	0.13841	0.662	0.667	0.417	0.392	0.043387	0.022
TGTTTAC_MIR30A5P_MIR30C_MIR30D_MIR30B_MIR30E5P	153	https://www.gsea-msigdb.org/gsea/msigdb/human/geneset/TGTTTAC_MIR30A5P_MIR30C_MIR30D_MIR30B_MIR30E5P	0.35726	1.433	0.03718	0.14192	0.715	0.542	0.501	0.28	0.051007	0.02
MIR5197_3P	40	https://www.gsea-msigdb.org/gsea/msigdb/human/geneset/MIR5197_3P	0.45099	1.4982	0.03726	0.13692	0.676	0.45	0.327	0.306	0.043181	0.021
ZNF101_TARGET_GENES	103	https://www.gsea-msigdb.org/gsea/msigdb/human/geneset/ZNF101_TARGET_GENES	0.42598	1.489	0.03733	0.13923	0.684	0.466	0.409	0.282	0.044956	0.021
MIR20B_5P	153	https://www.gsea-msigdb.org/gsea/msigdb/human/geneset/MIR20B_5P	0.38739	1.4433	0.03733	0.14243	0.708	0.529	0.492	0.278	0.050202	0.02
MIR3175	44	https://www.gsea-msigdb.org/gsea/msigdb/human/geneset/MIR3175	0.41793	1.5069	0.0374	0.13568	0.672	0.659	0.485	0.343	0.041566	0.021
HDAC8_TARGET_GENES	39	https://www.gsea-msigdb.org/gsea/msigdb/human/geneset/HDAC8_TARGET_GENES	0.47238	1.5129	0.03758	0.13738	0.67	0.564	0.431	0.324	0.041987	0.022
NR1H4_TARGET_GENES	77	https://www.gsea-msigdb.org/gsea/msigdb/human/geneset/NR1H4_TARGET_GENES	0.4137	1.4583	0.03762	0.14219	0.699	0.649	0.479	0.344	0.049434	0.022
PTF1BETA_Q6	58	https://www.gsea-msigdb.org/gsea/msigdb/human/geneset/PTF1BETA_Q6	0.4117	1.4454	0.03762	0.14328	0.708	0.431	0.367	0.276	0.050647	0.021
YATGNWAAT_OCT_C	82	https://www.gsea-msigdb.org/gsea/msigdb/human/geneset/YATGNWAAT_OCT_C	0.3703	1.3968	0.03766	0.15093	0.735	0.524	0.467	0.285	0.058161	0.02
SUMO1_TARGET_GENES	217	https://www.gsea-msigdb.org/gsea/msigdb/human/geneset/SUMO1_TARGET_GENES	0.3797	1.468	0.03777	0.14202	0.697	0.401	0.38	0.261	0.047061	0.022
ACCTGTTG_UNKNOWN	32	https://www.gsea-msigdb.org/gsea/msigdb/human/geneset/ACCTGTTG_UNKNOWN	0.46757	1.5028	0.03808	0.13573	0.674	0.719	0.469	0.384	0.042579	0.021
HAND1_TARGET_GENES	95	https://www.gsea-msigdb.org/gsea/msigdb/human/geneset/HAND1_TARGET_GENES	0.40806	1.46	0.03808	0.14273	0.699	0.495	0.406	0.3	0.049471	0.022
AR_Q6	54	https://www.gsea-msigdb.org/gsea/msigdb/human/geneset/AR_Q6	0.36936	1.4014	0.03809	0.14939	0.732	0.611	0.506	0.306	0.056917	0.02
FXR_IR1_Q6	30	https://www.gsea-msigdb.org/gsea/msigdb/human/geneset/FXR_IR1_Q6	0.47879	1.5142	0.03824	0.1381	0.67	0.567	0.361	0.364	0.042555	0.022
TCCAGAT_MIR5165P	19	https://www.gsea-msigdb.org/gsea/msigdb/human/geneset/TCCAGAT_MIR5165P	0.50961	1.4642	0.03831	0.14211	0.699	0.526	0.369	0.333	0.049021	0.022
MIR4520_2_3P	29	https://www.gsea-msigdb.org/gsea/msigdb/human/geneset/MIR4520_2_3P	0.45501	1.4624	0.0387	0.14285	0.699	0.483	0.408	0.288	0.049333	0.022
TSHZ1_TARGET_GENES	42	https://www.gsea-msigdb.org/gsea/msigdb/human/geneset/TSHZ1_TARGET_GENES	0.4322	1.4451	0.0387	0.14269	0.708	0.595	0.446	0.333	0.050423	0.021
MIR4297	45	https://www.gsea-msigdb.org/gsea/msigdb/human/geneset/MIR4297	0.45786	1.5426	0.03878	0.14381	0.65	0.289	0.164	0.244	0.042902	0.022
MIR3619_5P	74	https://www.gsea-msigdb.org/gsea/msigdb/human/geneset/MIR3619_5P	0.40279	1.4371	0.03878	0.14215	0.714	0.527	0.414	0.314	0.050934	0.02
MIR519D_3P	152	https://www.gsea-msigdb.org/gsea/msigdb/human/geneset/MIR519D_3P	0.38553	1.439	0.03914	0.14179	0.713	0.526	0.492	0.277	0.050701	0.02
MIR93_5P	152	https://www.gsea-msigdb.org/gsea/msigdb/human/geneset/MIR93_5P	0.38553	1.439	0.03914	0.14179	0.713	0.526	0.492	0.277	0.050701	0.02
MIR298	53	https://www.gsea-msigdb.org/gsea/msigdb/human/geneset/MIR298	0.44242	1.5348	0.03922	0.14101	0.657	0.396	0.322	0.272	0.042492	0.022
ZNF2_TARGET_GENES	240	https://www.gsea-msigdb.org/gsea/msigdb/human/geneset/ZNF2_TARGET_GENES	0.37973	1.4648	0.03937	0.14191	0.699	0.446	0.425	0.271	0.048799	0.021
NFXL1_TARGET_GENES	95	https://www.gsea-msigdb.org/gsea/msigdb/human/geneset/NFXL1_TARGET_GENES	0.39372	1.4651	0.03945	0.14188	0.699	0.632	0.501	0.322	0.048882	0.021
SCGGAAGY_ELK1_02	336	https://www.gsea-msigdb.org/gsea/msigdb/human/geneset/SCGGAAGY_ELK1_02	0.40621	1.5105	0.03953	0.13507	0.671	0.426	0.385	0.283	0.041273	0.021
MIR5002_5P	59	https://www.gsea-msigdb.org/gsea/msigdb/human/geneset/MIR5002_5P	0.40204	1.4477	0.03968	0.143	0.707	0.424	0.407	0.255	0.050404	0.021
AP4_01	50	https://www.gsea-msigdb.org/gsea/msigdb/human/geneset/AP4_01	0.45444	1.4957	0.03984	0.13608	0.679	0.24	0.0579	0.229	0.043712	0.021
TACTTGA_MIR26A_MIR26B	94	https://www.gsea-msigdb.org/gsea/msigdb/human/geneset/TACTTGA_MIR26A_MIR26B	0.39456	1.4614	0.03984	0.14269	0.699	0.521	0.45	0.293	0.049379	0.021
POU2AF1_TARGET_GENES	199	https://www.gsea-msigdb.org/gsea/msigdb/human/geneset/POU2AF1_TARGET_GENES	0.36556	1.3879	0.03984	0.15405	0.738	0.462	0.418	0.281	0.059388	0.021
MIR4739	26	https://www.gsea-msigdb.org/gsea/msigdb/human/geneset/MIR4739	0.4395	1.4542	0.03992	0.14186	0.701	0.5	0.404	0.3	0.050247	0.02
HNF1_Q6	61	https://www.gsea-msigdb.org/gsea/msigdb/human/geneset/HNF1_Q6	0.37463	1.4306	0.04	0.14245	0.718	0.689	0.512	0.34	0.050905	0.02
MIR3191_5P	30	https://www.gsea-msigdb.org/gsea/msigdb/human/geneset/MIR3191_5P	0.4065	1.4261	0.04	0.14372	0.721	0.633	0.487	0.327	0.051784	0.02
MIR605_3P	70	https://www.gsea-msigdb.org/gsea/msigdb/human/geneset/MIR605_3P	0.39083	1.4045	0.04	0.15027	0.731	0.429	0.408	0.258	0.057671	0.02
CREB_02	61	https://www.gsea-msigdb.org/gsea/msigdb/human/geneset/CREB_02	0.42423	1.4532	0.0404	0.14133	0.703	0.541	0.426	0.315	0.05086	0.02
AFP1_Q6	52	https://www.gsea-msigdb.org/gsea/msigdb/human/geneset/AFP1_Q6	0.38669	1.3927	0.04046	0.15151	0.736	0.654	0.511	0.323	0.059023	0.02
MIR4303	46	https://www.gsea-msigdb.org/gsea/msigdb/human/geneset/MIR4303	0.40923	1.4145	0.0407	0.14622	0.726	0.543	0.487	0.282	0.054883	0.02
MIR4308	38	https://www.gsea-msigdb.org/gsea/msigdb/human/geneset/MIR4308	0.47064	1.529	0.04086	0.13974	0.66	0.605	0.365	0.387	0.043132	0.022
E2F1_Q3	47	https://www.gsea-msigdb.org/gsea/msigdb/human/geneset/E2F1_Q3	0.45808	1.5024	0.0409	0.13571	0.674	0.447	0.386	0.277	0.042609	0.021
MIR2276_5P	16	https://www.gsea-msigdb.org/gsea/msigdb/human/geneset/MIR2276_5P	0.48648	1.4938	0.0409	0.13724	0.679	0.438	0.218	0.343	0.044586	0.021
ETS1_B	65	https://www.gsea-msigdb.org/gsea/msigdb/human/geneset/ETS1_B	0.41382	1.4847	0.0411	0.13902	0.686	0.538	0.435	0.309	0.044695	0.021
MIR605_5P	39	https://www.gsea-msigdb.org/gsea/msigdb/human/geneset/MIR605_5P	0.47015	1.4853	0.04118	0.13949	0.686	0.487	0.366	0.312	0.045046	0.021
NFKB_Q6_01	59	https://www.gsea-msigdb.org/gsea/msigdb/human/geneset/NFKB_Q6_01	0.4441	1.4453	0.04118	0.14317	0.708	0.627	0.448	0.351	0.050648	0.021
GTGTGAG_MIR342	16	https://www.gsea-msigdb.org/gsea/msigdb/human/geneset/GTGTGAG_MIR342	0.53971	1.5116	0.04126	0.13663	0.67	0.438	0.248	0.33	0.041491	0.021
AR_Q2	31	https://www.gsea-msigdb.org/gsea/msigdb/human/geneset/AR_Q2	0.45215	1.4746	0.04142	0.13916	0.691	0.581	0.406	0.348	0.046989	0.021
MIR17_5P	155	https://www.gsea-msigdb.org/gsea/msigdb/human/geneset/MIR17_5P	0.38737	1.4394	0.0415	0.1421	0.713	0.529	0.492	0.278	0.050713	0.02
MIR1825	46	https://www.gsea-msigdb.org/gsea/msigdb/human/geneset/MIR1825	0.43497	1.5318	0.04158	0.14075	0.66	0.5	0.392	0.307	0.042872	0.022
TBP_01	60	https://www.gsea-msigdb.org/gsea/msigdb/human/geneset/TBP_01	0.434	1.514	0.04158	0.13791	0.67	0.567	0.396	0.347	0.042504	0.022
MIR4755_5P	98	https://www.gsea-msigdb.org/gsea/msigdb/human/geneset/MIR4755_5P	0.40958	1.4961	0.04158	0.13666	0.678	0.653	0.509	0.328	0.044079	0.021
MIR6129	40	https://www.gsea-msigdb.org/gsea/msigdb/human/geneset/MIR6129	0.41153	1.423	0.04167	0.14443	0.722	0.5	0.454	0.276	0.052403	0.02
CACBINDINGPROTEIN_Q6	48	https://www.gsea-msigdb.org/gsea/msigdb/human/geneset/CACBINDINGPROTEIN_Q6	0.40241	1.4544	0.04175	0.14215	0.701	0.625	0.481	0.328	0.050405	0.02
EWSR1_TARGET_GENES	219	https://www.gsea-msigdb.org/gsea/msigdb/human/geneset/EWSR1_TARGET_GENES	0.38111	1.4662	0.04217	0.14198	0.698	0.402	0.385	0.26	0.048516	0.022
DR4_Q2	68	https://www.gsea-msigdb.org/gsea/msigdb/human/geneset/DR4_Q2	0.40628	1.4656	0.04223	0.14179	0.698	0.544	0.447	0.306	0.048353	0.021
MIR593_5P	40	https://www.gsea-msigdb.org/gsea/msigdb/human/geneset/MIR593_5P	0.45431	1.4659	0.04242	0.14211	0.698	0.55	0.406	0.33	0.048602	0.022
MIR3074_5P	28	https://www.gsea-msigdb.org/gsea/msigdb/human/geneset/MIR3074_5P	0.4537	1.4835	0.04247	0.13897	0.686	0.464	0.353	0.302	0.045262	0.021
TAAWWATAG_RSRFC4_Q2	41	https://www.gsea-msigdb.org/gsea/msigdb/human/geneset/TAAWWATAG_RSRFC4_Q2	0.45867	1.5042	0.04251	0.13632	0.674	0.634	0.396	0.387	0.042218	0.021
MIR6127	44	https://www.gsea-msigdb.org/gsea/msigdb/human/geneset/MIR6127	0.4015	1.4315	0.04255	0.1423	0.717	0.5	0.454	0.276	0.050759	0.02
MIR3652	35	https://www.gsea-msigdb.org/gsea/msigdb/human/geneset/MIR3652	0.42611	1.4619	0.04264	0.14285	0.699	0.543	0.414	0.321	0.049167	0.022
AP3_Q6	53	https://www.gsea-msigdb.org/gsea/msigdb/human/geneset/AP3_Q6	0.44082	1.4962	0.04267	0.13693	0.678	0.755	0.51	0.374	0.044172	0.021
E2F_Q4_01	57	https://www.gsea-msigdb.org/gsea/msigdb/human/geneset/E2F_Q4_01	0.42989	1.5162	0.04303	0.1378	0.67	0.474	0.379	0.298	0.042768	0.022
AP1_Q6_01	54	https://www.gsea-msigdb.org/gsea/msigdb/human/geneset/AP1_Q6_01	0.40809	1.4254	0.04331	0.14408	0.722	0.519	0.464	0.281	0.052388	0.02
MIR4465	125	https://www.gsea-msigdb.org/gsea/msigdb/human/geneset/MIR4465	0.39088	1.5022	0.04348	0.1356	0.675	0.472	0.45	0.267	0.042712	0.021
MIR20A_5P	164	https://www.gsea-msigdb.org/gsea/msigdb/human/geneset/MIR20A_5P	0.38008	1.4192	0.04356	0.14509	0.724	0.524	0.492	0.276	0.053452	0.02
MIR186_3P	29	https://www.gsea-msigdb.org/gsea/msigdb/human/geneset/MIR186_3P	0.45079	1.4837	0.04365	0.13898	0.686	0.448	0.38	0.28	0.04499	0.021
MIR6132	33	https://www.gsea-msigdb.org/gsea/msigdb/human/geneset/MIR6132	0.44757	1.4574	0.04365	0.1422	0.699	0.545	0.412	0.323	0.049327	0.021
MIR6836_5P	33	https://www.gsea-msigdb.org/gsea/msigdb/human/geneset/MIR6836_5P	0.44757	1.4574	0.04365	0.1422	0.699	0.545	0.412	0.323	0.049327	0.021
LBP1_Q6	44	https://www.gsea-msigdb.org/gsea/msigdb/human/geneset/LBP1_Q6	0.4422	1.4407	0.04373	0.14251	0.711	0.682	0.503	0.342	0.050312	0.02
MIR106B_5P	166	https://www.gsea-msigdb.org/gsea/msigdb/human/geneset/MIR106B_5P	0.38013	1.4163	0.04374	0.14619	0.724	0.524	0.492	0.276	0.054908	0.02
WRNIP1_TARGET_GENES	295	https://www.gsea-msigdb.org/gsea/msigdb/human/geneset/WRNIP1_TARGET_GENES	0.38057	1.4471	0.04383	0.14298	0.707	0.427	0.38	0.283	0.050274	0.021
MIR106A_5P	158	https://www.gsea-msigdb.org/gsea/msigdb/human/geneset/MIR106A_5P	0.38332	1.4232	0.04383	0.14426	0.722	0.525	0.492	0.276	0.051774	0.02
MIR619_3P	16	https://www.gsea-msigdb.org/gsea/msigdb/human/geneset/MIR619_3P	0.503	1.5405	0.04403	0.14105	0.651	0.312	0.187	0.255	0.042088	0.022
MMEF2_Q6	46	https://www.gsea-msigdb.org/gsea/msigdb/human/geneset/MMEF2_Q6	0.40812	1.4194	0.04418	0.14506	0.724	0.522	0.447	0.292	0.053194	0.02
MIR449B_3P	24	https://www.gsea-msigdb.org/gsea/msigdb/human/geneset/MIR449B_3P	0.461	1.4362	0.04435	0.14229	0.714	0.5	0.378	0.313	0.05099	0.02
MIR6780B_5P	69	https://www.gsea-msigdb.org/gsea/msigdb/human/geneset/MIR6780B_5P	0.39936	1.4398	0.04449	0.14234	0.712	0.551	0.423	0.323	0.050929	0.02
TAAYNRNNTCC_UNKNOWN	40	https://www.gsea-msigdb.org/gsea/msigdb/human/geneset/TAAYNRNNTCC_UNKNOWN	0.4008	1.4216	0.04449	0.14435	0.722	0.425	0.384	0.264	0.052895	0.02
RYTTCCTG_ETS2_B	270	https://www.gsea-msigdb.org/gsea/msigdb/human/geneset/RYTTCCTG_ETS2_B	0.38499	1.4375	0.04466	0.14253	0.714	0.6	0.48	0.332	0.05092	0.02
ATATGCA_MIR448	49	https://www.gsea-msigdb.org/gsea/msigdb/human/geneset/ATATGCA_MIR448	0.43994	1.4618	0.04471	0.14268	0.699	0.51	0.418	0.3	0.049085	0.022
MIR2113	62	https://www.gsea-msigdb.org/gsea/msigdb/human/geneset/MIR2113	0.39059	1.4195	0.04501	0.14507	0.723	0.484	0.439	0.275	0.05326	0.02
MIR6846_5P	22	https://www.gsea-msigdb.org/gsea/msigdb/human/geneset/MIR6846_5P	0.50053	1.4759	0.04519	0.13954	0.689	0.545	0.337	0.363	0.047223	0.021
AGCACTT_MIR93_MIR302A_MIR302B_MIR302C_MIR302D_MIR372_MIR373_MIR520E_MIR520A_MIR526B_MIR520B_MIR520C_MIR520D	80	https://www.gsea-msigdb.org/gsea/msigdb/human/geneset/AGCACTT_MIR93_MIR302A_MIR302B_MIR302C_MIR302D_MIR372_MIR373_MIR520E_MIR520A_MIR526B_MIR520B_MIR520C_MIR520D	0.39721	1.4151	0.04519	0.14641	0.726	0.475	0.421	0.28	0.054749	0.02
MIR525_5P	44	https://www.gsea-msigdb.org/gsea/msigdb/human/geneset/MIR525_5P	0.41489	1.4404	0.04537	0.14206	0.711	0.523	0.446	0.292	0.050146	0.02
CACCAGC_MIR138	57	https://www.gsea-msigdb.org/gsea/msigdb/human/geneset/CACCAGC_MIR138	0.44001	1.5097	0.04555	0.13567	0.672	0.421	0.266	0.313	0.041671	0.021
AML_Q6	59	https://www.gsea-msigdb.org/gsea/msigdb/human/geneset/AML_Q6	0.42977	1.454	0.04555	0.14189	0.701	0.644	0.458	0.354	0.050168	0.02
MIR4510	41	https://www.gsea-msigdb.org/gsea/msigdb/human/geneset/MIR4510	0.40804	1.3986	0.04555	0.15008	0.735	0.512	0.454	0.282	0.057549	0.02
PHB2_TARGET_GENES	36	https://www.gsea-msigdb.org/gsea/msigdb/human/geneset/PHB2_TARGET_GENES	0.42113	1.467	0.04563	0.14234	0.697	0.556	0.381	0.347	0.048042	0.022
MIR1972	26	https://www.gsea-msigdb.org/gsea/msigdb/human/geneset/MIR1972	0.46131	1.4823	0.04564	0.13938	0.686	0.615	0.407	0.367	0.046346	0.021
SMARCA1_TARGET_GENES	28	https://www.gsea-msigdb.org/gsea/msigdb/human/geneset/SMARCA1_TARGET_GENES	0.48767	1.481	0.04564	0.13948	0.687	0.429	0.277	0.312	0.04623	0.021
GTGACGY_E4F1_Q6	153	https://www.gsea-msigdb.org/gsea/msigdb/human/geneset/GTGACGY_E4F1_Q6	0.37541	1.4134	0.04573	0.14673	0.727	0.536	0.499	0.278	0.055583	0.02
MIR4443	38	https://www.gsea-msigdb.org/gsea/msigdb/human/geneset/MIR4443	0.48895	1.5199	0.04582	0.13862	0.668	0.711	0.409	0.424	0.043662	0.022
FOXO4_02	56	https://www.gsea-msigdb.org/gsea/msigdb/human/geneset/FOXO4_02	0.41497	1.4364	0.04582	0.1423	0.714	0.571	0.45	0.318	0.051061	0.02
MYOGENIN_Q6	56	https://www.gsea-msigdb.org/gsea/msigdb/human/geneset/MYOGENIN_Q6	0.43544	1.4754	0.04607	0.13938	0.69	0.732	0.503	0.368	0.047331	0.021
NFY_01	66	https://www.gsea-msigdb.org/gsea/msigdb/human/geneset/NFY_01	0.34666	1.4041	0.04607	0.15013	0.731	0.5	0.468	0.27	0.057621	0.02
MIR5691_MIR6805_3P	36	https://www.gsea-msigdb.org/gsea/msigdb/human/geneset/MIR5691_MIR6805_3P	0.45336	1.4957	0.04609	0.13656	0.679	0.472	0.395	0.288	0.043895	0.021
MIR1224_5P	18	https://www.gsea-msigdb.org/gsea/msigdb/human/geneset/MIR1224_5P	0.47383	1.4769	0.04609	0.13977	0.689	0.444	0.366	0.283	0.047515	0.021
MIR6734_3P	37	https://www.gsea-msigdb.org/gsea/msigdb/human/geneset/MIR6734_3P	0.43414	1.4414	0.04646	0.14282	0.709	0.541	0.447	0.301	0.050586	0.02
MIR103A_3P_MIR107	77	https://www.gsea-msigdb.org/gsea/msigdb/human/geneset/MIR103A_3P_MIR107	0.37673	1.4043	0.04646	0.15033	0.731	0.532	0.494	0.274	0.057604	0.02
MIR204_5P	96	https://www.gsea-msigdb.org/gsea/msigdb/human/geneset/MIR204_5P	0.3959	1.4316	0.04651	0.14251	0.717	0.542	0.451	0.304	0.050894	0.02
MIR211_5P	96	https://www.gsea-msigdb.org/gsea/msigdb/human/geneset/MIR211_5P	0.3959	1.4316	0.04651	0.14251	0.717	0.542	0.451	0.304	0.050894	0.02
MIR4430	35	https://www.gsea-msigdb.org/gsea/msigdb/human/geneset/MIR4430	0.42593	1.4561	0.0466	0.14224	0.699	0.543	0.414	0.321	0.04977	0.02
HFH4_01	35	https://www.gsea-msigdb.org/gsea/msigdb/human/geneset/HFH4_01	0.48739	1.499	0.04669	0.13659	0.675	0.743	0.451	0.411	0.043279	0.021
MIR6747_3P	27	https://www.gsea-msigdb.org/gsea/msigdb/human/geneset/MIR6747_3P	0.51441	1.5419	0.04678	0.14326	0.65	0.593	0.354	0.385	0.042483	0.022
MIR1251_3P	36	https://www.gsea-msigdb.org/gsea/msigdb/human/geneset/MIR1251_3P	0.45074	1.4738	0.04684	0.13938	0.691	0.611	0.414	0.361	0.047198	0.021
CDP_02	21	https://www.gsea-msigdb.org/gsea/msigdb/human/geneset/CDP_02	0.46262	1.4384	0.04697	0.14182	0.713	0.667	0.446	0.371	0.050824	0.02
LYF1_01	58	https://www.gsea-msigdb.org/gsea/msigdb/human/geneset/LYF1_01	0.38967	1.4387	0.04706	0.14176	0.713	0.569	0.432	0.328	0.050559	0.02
COUP_DR1_Q6	62	https://www.gsea-msigdb.org/gsea/msigdb/human/geneset/COUP_DR1_Q6	0.42271	1.459	0.04734	0.1426	0.699	0.565	0.403	0.342	0.04984	0.022
MIR3661	18	https://www.gsea-msigdb.org/gsea/msigdb/human/geneset/MIR3661	0.51623	1.4987	0.04742	0.13662	0.676	0.278	0.134	0.241	0.043186	0.021
LHX2_TARGET_GENES	324	https://www.gsea-msigdb.org/gsea/msigdb/human/geneset/LHX2_TARGET_GENES	0.38592	1.4603	0.04762	0.14291	0.699	0.401	0.379	0.268	0.049635	0.022
E4F1_Q6	68	https://www.gsea-msigdb.org/gsea/msigdb/human/geneset/E4F1_Q6	0.40647	1.4562	0.04771	0.14278	0.699	0.485	0.416	0.288	0.049745	0.021
MIR7851_3P	17	https://www.gsea-msigdb.org/gsea/msigdb/human/geneset/MIR7851_3P	0.53163	1.4584	0.04781	0.14298	0.699	0.647	0.391	0.395	0.049758	0.022
STAT_Q6	64	https://www.gsea-msigdb.org/gsea/msigdb/human/geneset/STAT_Q6	0.38663	1.4451	0.04789	0.1429	0.708	0.5	0.399	0.305	0.050498	0.021
CREBP1_Q2	55	https://www.gsea-msigdb.org/gsea/msigdb/human/geneset/CREBP1_Q2	0.39679	1.4388	0.048	0.14184	0.713	0.491	0.421	0.288	0.05063	0.02
NFKB_C	68	https://www.gsea-msigdb.org/gsea/msigdb/human/geneset/NFKB_C	0.37649	1.374	0.048	0.15887	0.742	0.529	0.448	0.297	0.062168	0.021
MIR6887_3P	43	https://www.gsea-msigdb.org/gsea/msigdb/human/geneset/MIR6887_3P	0.40698	1.4887	0.04826	0.13935	0.684	0.605	0.466	0.326	0.045058	0.021
MIR4692	55	https://www.gsea-msigdb.org/gsea/msigdb/human/geneset/MIR4692	0.4261	1.4892	0.04829	0.13961	0.684	0.545	0.378	0.343	0.044989	0.021
MIR129_1_3P_MIR129_2_3P	34	https://www.gsea-msigdb.org/gsea/msigdb/human/geneset/MIR129_1_3P_MIR129_2_3P	0.48023	1.4717	0.04849	0.14125	0.694	0.618	0.383	0.384	0.047195	0.022
ZNF22_TARGET_GENES	220	https://www.gsea-msigdb.org/gsea/msigdb/human/geneset/ZNF22_TARGET_GENES	0.37954	1.4371	0.04849	0.14231	0.714	0.473	0.426	0.285	0.050816	0.02
E2F2_TARGET_GENES	357	https://www.gsea-msigdb.org/gsea/msigdb/human/geneset/E2F2_TARGET_GENES	0.401	1.4806	0.04878	0.13944	0.687	0.454	0.421	0.285	0.046769	0.021
MZF1_02	51	https://www.gsea-msigdb.org/gsea/msigdb/human/geneset/MZF1_02	0.38928	1.4361	0.04887	0.14218	0.714	0.51	0.376	0.322	0.05092	0.02
AAAYRNCTG_UNKNOWN	71	https://www.gsea-msigdb.org/gsea/msigdb/human/geneset/AAAYRNCTG_UNKNOWN	0.39797	1.4504	0.04892	0.1427	0.704	0.563	0.437	0.322	0.050753	0.021
CTGTTAC_MIR194	31	https://www.gsea-msigdb.org/gsea/msigdb/human/geneset/CTGTTAC_MIR194	0.44204	1.414	0.04898	0.14643	0.727	0.452	0.272	0.331	0.055236	0.02
NKX22_01	46	https://www.gsea-msigdb.org/gsea/msigdb/human/geneset/NKX22_01	0.41301	1.4883	0.04912	0.13897	0.684	0.283	0.207	0.226	0.044975	0.021
EGR2_01	40	https://www.gsea-msigdb.org/gsea/msigdb/human/geneset/EGR2_01	0.45809	1.486	0.04941	0.13962	0.685	0.275	0.0651	0.259	0.045211	0.021
ZNF223_TARGET_GENES	64	https://www.gsea-msigdb.org/gsea/msigdb/human/geneset/ZNF223_TARGET_GENES	0.42768	1.4875	0.0496	0.13952	0.684	0.578	0.447	0.324	0.044928	0.022
MAFG_TARGET_GENES	354	https://www.gsea-msigdb.org/gsea/msigdb/human/geneset/MAFG_TARGET_GENES	0.35608	1.3987	0.0496	0.15047	0.735	0.489	0.48	0.276	0.057742	0.021
MIR2115_3P	57	https://www.gsea-msigdb.org/gsea/msigdb/human/geneset/MIR2115_3P	0.39317	1.4243	0.0497	0.14424	0.722	0.421	0.422	0.247	0.052172	0.02

## Sheet: c4
GS	SIZE	SOURCE	ES	NES	NOM p-val	FDR q-val	FWER p-val	Tag %	Gene %	Signal	FDR (median)	glob.p.val
MORF_PML	40	https://www.gsea-msigdb.org/gsea/msigdb/human/geneset/MORF_PML	0.58153	1.9091	<0.001	0.16196	0.084	0.575	0.248	0.437	0	0.071
MORF_MYST2	22	https://www.gsea-msigdb.org/gsea/msigdb/human/geneset/MORF_MYST2	0.65667	1.8963	<0.001	0.10744	0.096	0.591	0.203	0.473	0	0.033
MORF_PPP2R5E	21	https://www.gsea-msigdb.org/gsea/msigdb/human/geneset/MORF_PPP2R5E	0.62761	1.7812	<0.001	0.30652	0.27	0.381	0.152	0.325	0	0.084
GCM_GSPT1	49	https://www.gsea-msigdb.org/gsea/msigdb/human/geneset/GCM_GSPT1	0.54753	1.7053	<0.001	0.45967	0.433	0.51	0.336	0.343	0	0.125
MODULE_13	102	https://www.gsea-msigdb.org/gsea/msigdb/human/geneset/MODULE_13	0.44382	1.6571	0.001894	0.54058	0.511	0.667	0.435	0.385	0.10199	0.145
MODULE_243	29	https://www.gsea-msigdb.org/gsea/msigdb/human/geneset/MODULE_243	0.51448	1.6285	0.001992	0.50954	0.556	0.552	0.379	0.345	0.11317	0.134
MODULE_163	119	https://www.gsea-msigdb.org/gsea/msigdb/human/geneset/MODULE_163	0.37752	1.557	0.003861	0.46301	0.661	0.622	0.498	0.32	0.16912	0.124
MODULE_95	117	https://www.gsea-msigdb.org/gsea/msigdb/human/geneset/MODULE_95	0.37849	1.5437	0.003861	0.43828	0.682	0.624	0.498	0.321	0.16517	0.12
GAVISH_3CA_METAPROGRAM_FIBROBLASTS_CAF_2	17	https://www.gsea-msigdb.org/gsea/msigdb/human/geneset/GAVISH_3CA_METAPROGRAM_FIBROBLASTS_CAF_2	0.60924	1.6976	0.003945	0.44229	0.445	0.647	0.246	0.489	0	0.118
MORF_CSNK1D	22	https://www.gsea-msigdb.org/gsea/msigdb/human/geneset/MORF_CSNK1D	0.6239	1.8138	0.003953	0.25698	0.206	0.545	0.138	0.473	0	0.077
MODULE_397	26	https://www.gsea-msigdb.org/gsea/msigdb/human/geneset/MODULE_397	0.56468	1.7325	0.00625	0.37971	0.373	0.538	0.303	0.377	0	0.107
MORF_RAGE	34	https://www.gsea-msigdb.org/gsea/msigdb/human/geneset/MORF_RAGE	0.52563	1.7362	0.007605	0.43624	0.367	0.529	0.28	0.384	0	0.117
GCM_ING1	20	https://www.gsea-msigdb.org/gsea/msigdb/human/geneset/GCM_ING1	0.57528	1.5735	0.009785	0.53166	0.638	0.75	0.327	0.507	0.18108	0.141
MODULE_195	34	https://www.gsea-msigdb.org/gsea/msigdb/human/geneset/MODULE_195	0.50028	1.598	0.01004	0.52781	0.601	0.559	0.385	0.346	0.14498	0.141
MODULE_356	34	https://www.gsea-msigdb.org/gsea/msigdb/human/geneset/MODULE_356	0.50028	1.598	0.01004	0.52781	0.601	0.559	0.385	0.346	0.14498	0.141
MORF_LTK	37	https://www.gsea-msigdb.org/gsea/msigdb/human/geneset/MORF_LTK	0.5045	1.6546	0.01149	0.50317	0.515	0.514	0.284	0.371	0.093892	0.134
MODULE_24	108	https://www.gsea-msigdb.org/gsea/msigdb/human/geneset/MODULE_24	0.43465	1.6115	0.01156	0.55627	0.579	0.611	0.428	0.358	0.14655	0.15
MORF_DDX11	40	https://www.gsea-msigdb.org/gsea/msigdb/human/geneset/MORF_DDX11	0.48804	1.579	0.012	0.55898	0.628	0.45	0.268	0.332	0.17726	0.154
MORF_BECN1	30	https://www.gsea-msigdb.org/gsea/msigdb/human/geneset/MORF_BECN1	0.57371	1.6578	0.01219	0.59788	0.509	0.333	0.104	0.301	0.11134	0.161
MODULE_389	50	https://www.gsea-msigdb.org/gsea/msigdb/human/geneset/MODULE_389	0.40077	1.5599	0.01357	0.50322	0.658	0.3	0.272	0.221	0.17475	0.134
MODULE_49	55	https://www.gsea-msigdb.org/gsea/msigdb/human/geneset/MODULE_49	0.42198	1.5208	0.01375	0.39136	0.707	0.436	0.295	0.312	0.14924	0.114
MODULE_503	29	https://www.gsea-msigdb.org/gsea/msigdb/human/geneset/MODULE_503	0.49997	1.5552	0.01449	0.45393	0.665	0.586	0.385	0.363	0.16431	0.121
MORF_MAGEA9	84	https://www.gsea-msigdb.org/gsea/msigdb/human/geneset/MORF_MAGEA9	0.37089	1.4547	0.01901	0.32467	0.755	0.679	0.532	0.324	0.15906	0.092
MODULE_576	28	https://www.gsea-msigdb.org/gsea/msigdb/human/geneset/MODULE_576	0.49647	1.5455	0.02041	0.44527	0.679	0.571	0.384	0.354	0.1638	0.122
MORF_RBBP8	55	https://www.gsea-msigdb.org/gsea/msigdb/human/geneset/MORF_RBBP8	0.42192	1.4906	0.02178	0.34441	0.728	0.545	0.425	0.318	0.1525	0.099
GCM_HBP1	20	https://www.gsea-msigdb.org/gsea/msigdb/human/geneset/GCM_HBP1	0.56493	1.5762	0.02209	0.54516	0.632	0.5	0.354	0.324	0.18086	0.151
MORF_BNIP1	39	https://www.gsea-msigdb.org/gsea/msigdb/human/geneset/MORF_BNIP1	0.40736	1.558	0.02303	0.47533	0.659	0.667	0.48	0.35	0.17151	0.127
MODULE_16	135	https://www.gsea-msigdb.org/gsea/msigdb/human/geneset/MODULE_16	0.39186	1.4462	0.0241	0.31324	0.758	0.511	0.462	0.283	0.15951	0.087
MORF_ATF2	70	https://www.gsea-msigdb.org/gsea/msigdb/human/geneset/MORF_ATF2	0.34466	1.4269	0.0243	0.31848	0.775	0.629	0.532	0.299	0.17379	0.083
GCM_USP6	17	https://www.gsea-msigdb.org/gsea/msigdb/human/geneset/GCM_USP6	0.55766	1.5133	0.02524	0.38893	0.711	0.588	0.272	0.43	0.1525	0.112
MODULE_48	78	https://www.gsea-msigdb.org/gsea/msigdb/human/geneset/MODULE_48	0.39065	1.5102	0.02524	0.38205	0.713	0.603	0.463	0.329	0.15018	0.11
MODULE_67	51	https://www.gsea-msigdb.org/gsea/msigdb/human/geneset/MODULE_67	0.3999	1.4481	0.02569	0.31598	0.758	0.471	0.377	0.296	0.16039	0.089
MORF_MAP3K14	16	https://www.gsea-msigdb.org/gsea/msigdb/human/geneset/MORF_MAP3K14	0.5874	1.6496	0.02622	0.48329	0.522	0.438	0.171	0.364	0.08831	0.13
MORF_HEAB	18	https://www.gsea-msigdb.org/gsea/msigdb/human/geneset/MORF_HEAB	0.54595	1.5347	0.02664	0.42081	0.695	0.444	0.251	0.334	0.15704	0.12
MORF_RAD51L3	81	https://www.gsea-msigdb.org/gsea/msigdb/human/geneset/MORF_RAD51L3	0.34691	1.4137	0.0282	0.32505	0.785	0.642	0.532	0.306	0.18719	0.083
MODULE_93	41	https://www.gsea-msigdb.org/gsea/msigdb/human/geneset/MODULE_93	0.49516	1.6356	0.02901	0.51377	0.549	0.439	0.245	0.334	0.10711	0.135
MORF_EPHA7	25	https://www.gsea-msigdb.org/gsea/msigdb/human/geneset/MORF_EPHA7	0.47186	1.5978	0.02941	0.50135	0.601	0.4	0.235	0.308	0.13884	0.132
MORF_MDM2	61	https://www.gsea-msigdb.org/gsea/msigdb/human/geneset/MORF_MDM2	0.35869	1.4371	0.0303	0.32081	0.768	0.672	0.527	0.322	0.17308	0.086
MORF_SNRP70	20	https://www.gsea-msigdb.org/gsea/msigdb/human/geneset/MORF_SNRP70	0.55176	1.5237	0.03043	0.40171	0.704	0.45	0.283	0.324	0.15449	0.115
MODULE_220	59	https://www.gsea-msigdb.org/gsea/msigdb/human/geneset/MODULE_220	0.39763	1.5096	0.03238	0.36182	0.714	0.695	0.517	0.34	0.14294	0.106
MODULE_55	194	https://www.gsea-msigdb.org/gsea/msigdb/human/geneset/MODULE_55	0.40659	1.571	0.0325	0.5193	0.643	0.66	0.479	0.359	0.17718	0.141
MODULE_41	103	https://www.gsea-msigdb.org/gsea/msigdb/human/geneset/MODULE_41	0.37414	1.4794	0.03295	0.32519	0.738	0.738	0.556	0.335	0.14855	0.096
MORF_NOS2A	61	https://www.gsea-msigdb.org/gsea/msigdb/human/geneset/MORF_NOS2A	0.39733	1.5132	0.03377	0.38136	0.711	0.639	0.479	0.338	0.14939	0.11
MORF_MSH3	49	https://www.gsea-msigdb.org/gsea/msigdb/human/geneset/MORF_MSH3	0.38524	1.4684	0.03393	0.32325	0.742	0.327	0.237	0.252	0.15548	0.09
MORF_FRK	22	https://www.gsea-msigdb.org/gsea/msigdb/human/geneset/MORF_FRK	0.44129	1.5394	0.03461	0.42928	0.687	0.227	0.0359	0.22	0.16234	0.119
MODULE_38	137	https://www.gsea-msigdb.org/gsea/msigdb/human/geneset/MODULE_38	0.39282	1.4868	0.03733	0.33796	0.733	0.628	0.479	0.337	0.15456	0.1
GNF2_TST	20	https://www.gsea-msigdb.org/gsea/msigdb/human/geneset/GNF2_TST	0.57645	1.5581	0.03788	0.49281	0.659	0.65	0.223	0.507	0.17786	0.136
GCM_ERBB2IP	21	https://www.gsea-msigdb.org/gsea/msigdb/human/geneset/GCM_ERBB2IP	0.51999	1.4727	0.03808	0.31872	0.742	0.476	0.392	0.291	0.14922	0.09
GNF2_RAD23A	15	https://www.gsea-msigdb.org/gsea/msigdb/human/geneset/GNF2_RAD23A	0.52448	1.497	0.03823	0.35714	0.721	0.6	0.343	0.396	0.15426	0.103
MORF_ARL3	67	https://www.gsea-msigdb.org/gsea/msigdb/human/geneset/MORF_ARL3	0.38525	1.473	0.0386	0.32648	0.742	0.627	0.479	0.332	0.15314	0.096
MORF_BMI1	23	https://www.gsea-msigdb.org/gsea/msigdb/human/geneset/MORF_BMI1	0.51241	1.4867	0.03909	0.33317	0.733	0.391	0.283	0.282	0.15229	0.1
GAVISH_3CA_METAPROGRAM_FIBROBLASTS_CAF_4	16	https://www.gsea-msigdb.org/gsea/msigdb/human/geneset/GAVISH_3CA_METAPROGRAM_FIBROBLASTS_CAF_4	0.60191	1.5524	0.04016	0.44873	0.668	0.438	0.313	0.301	0.16585	0.119
GCM_SMO	19	https://www.gsea-msigdb.org/gsea/msigdb/human/geneset/GCM_SMO	0.55394	1.5184	0.04086	0.38171	0.708	0.789	0.391	0.483	0.14505	0.11
MODULE_137	131	https://www.gsea-msigdb.org/gsea/msigdb/human/geneset/MODULE_137	0.40394	1.5424	0.04089	0.43103	0.684	0.672	0.494	0.35	0.16138	0.117
MORF_ARAF1	27	https://www.gsea-msigdb.org/gsea/msigdb/human/geneset/MORF_ARAF1	0.53618	1.5655	0.0415	0.50078	0.65	0.519	0.206	0.414	0.1752	0.136
MODULE_486	24	https://www.gsea-msigdb.org/gsea/msigdb/human/geneset/MODULE_486	0.47768	1.5094	0.04158	0.35572	0.714	0.583	0.386	0.36	0.1403	0.103
MODULE_11	127	https://www.gsea-msigdb.org/gsea/msigdb/human/geneset/MODULE_11	0.39408	1.4747	0.04175	0.33129	0.741	0.654	0.494	0.341	0.15317	0.097
MORF_PAX7	54	https://www.gsea-msigdb.org/gsea/msigdb/human/geneset/MORF_PAX7	0.40404	1.5047	0.04183	0.36172	0.718	0.648	0.479	0.342	0.1485	0.106
MODULE_88	195	https://www.gsea-msigdb.org/gsea/msigdb/human/geneset/MODULE_88	0.40614	1.5384	0.04247	0.42016	0.687	0.662	0.479	0.36	0.15843	0.118
MODULE_567	21	https://www.gsea-msigdb.org/gsea/msigdb/human/geneset/MODULE_567	0.46909	1.473	0.04277	0.32235	0.742	0.667	0.463	0.36	0.15115	0.095
MODULE_100	129	https://www.gsea-msigdb.org/gsea/msigdb/human/geneset/MODULE_100	0.4047	1.5318	0.04299	0.40875	0.697	0.674	0.494	0.352	0.15266	0.118
MODULE_66	129	https://www.gsea-msigdb.org/gsea/msigdb/human/geneset/MODULE_66	0.4047	1.5318	0.04299	0.40875	0.697	0.674	0.494	0.352	0.15266	0.118
MORF_CASP2	24	https://www.gsea-msigdb.org/gsea/msigdb/human/geneset/MORF_CASP2	0.47534	1.4366	0.04303	0.31851	0.768	0.583	0.416	0.342	0.17171	0.084
MORF_FOSL1	87	https://www.gsea-msigdb.org/gsea/msigdb/human/geneset/MORF_FOSL1	0.40785	1.5098	0.04307	0.36834	0.713	0.667	0.48	0.354	0.14441	0.109
MODULE_341	18	https://www.gsea-msigdb.org/gsea/msigdb/human/geneset/MODULE_341	0.46874	1.494	0.04374	0.34745	0.723	0.333	0.192	0.27	0.15433	0.102
MODULE_411	18	https://www.gsea-msigdb.org/gsea/msigdb/human/geneset/MODULE_411	0.46874	1.494	0.04374	0.34745	0.723	0.333	0.192	0.27	0.15433	0.102
MODULE_37	121	https://www.gsea-msigdb.org/gsea/msigdb/human/geneset/MODULE_37	0.36995	1.3727	0.04591	0.33261	0.805	0.537	0.484	0.285	0.21262	0.081
GCM_DLG1	23	https://www.gsea-msigdb.org/gsea/msigdb/human/geneset/GCM_DLG1	0.50839	1.4815	0.04628	0.32581	0.737	0.435	0.339	0.289	0.14967	0.096
GCM_TINF2	20	https://www.gsea-msigdb.org/gsea/msigdb/human/geneset/GCM_TINF2	0.50274	1.4377	0.04734	0.32307	0.767	0.65	0.391	0.397	0.17432	0.087
MORF_FDXR	59	https://www.gsea-msigdb.org/gsea/msigdb/human/geneset/MORF_FDXR	0.46365	1.6025	0.04762	0.57042	0.596	0.627	0.42	0.369	0.1525	0.15
MODULE_23	135	https://www.gsea-msigdb.org/gsea/msigdb/human/geneset/MODULE_23	0.41042	1.4995	0.04789	0.3695	0.721	0.674	0.479	0.362	0.16014	0.11
MORF_ORC1L	19	https://www.gsea-msigdb.org/gsea/msigdb/human/geneset/MORF_ORC1L	0.49813	1.4296	0.0481	0.3227	0.775	0.368	0.203	0.295	0.17399	0.085
MODULE_257	35	https://www.gsea-msigdb.org/gsea/msigdb/human/geneset/MODULE_257	0.513	1.5699	0.04888	0.50282	0.647	0.6	0.266	0.444	0.17123	0.137
MORF_ERCC4	71	https://www.gsea-msigdb.org/gsea/msigdb/human/geneset/MORF_ERCC4	0.3793	1.4526	0.04918	0.32511	0.757	0.606	0.479	0.321	0.1643	0.092
MODULE_113	26	https://www.gsea-msigdb.org/gsea/msigdb/human/geneset/MODULE_113	0.47599	1.51	0.04924	0.37501	0.713	0.846	0.49	0.434	0.14724	0.109
MORF_PPP2R5B	38	https://www.gsea-msigdb.org/gsea/msigdb/human/geneset/MORF_PPP2R5B	0.39553	1.4481	0.0499	0.31946	0.758	0.711	0.527	0.339	0.16215	0.092

## Sheet: c5
GS	SIZE	SOURCE	ES	NES	NOM p-val	FDR q-val	FWER p-val	Tag %	Gene %	Signal	FDR (median)	glob.p.val
GOBP_NEGATIVE_REGULATION_OF_CANONICAL_WNT_SIGNALING_PATHWAY	33	https://www.gsea-msigdb.org/gsea/msigdb/human/geneset/GOBP_NEGATIVE_REGULATION_OF_CANONICAL_WNT_SIGNALING_PATHWAY	0.47344	1.6842	<0.001	0.17333	0.646	0.576	0.389	0.354	0.076838	0.028
GOBP_CANONICAL_WNT_SIGNALING_PATHWAY	73	https://www.gsea-msigdb.org/gsea/msigdb/human/geneset/GOBP_CANONICAL_WNT_SIGNALING_PATHWAY	0.44529	1.6519	<0.001	0.17195	0.68	0.521	0.389	0.323	0.079679	0.025
GOBP_REGULATION_OF_CANONICAL_WNT_SIGNALING_PATHWAY	61	https://www.gsea-msigdb.org/gsea/msigdb/human/geneset/GOBP_REGULATION_OF_CANONICAL_WNT_SIGNALING_PATHWAY	0.4425	1.6114	<0.001	0.15674	0.71	0.508	0.389	0.315	0.075148	0.017
GOBP_ADIPOSE_TISSUE_DEVELOPMENT	15	https://www.gsea-msigdb.org/gsea/msigdb/human/geneset/GOBP_ADIPOSE_TISSUE_DEVELOPMENT	0.74217	2.0803	<0.001	0.056969	0.035	0.467	0.147	0.4	0	0.035
HP_IMPULSIVITY	31	https://www.gsea-msigdb.org/gsea/msigdb/human/geneset/HP_IMPULSIVITY	0.5674	2.0558	<0.001	0.042303	0.046	0.645	0.325	0.439	0	0.016
HP_SKELETAL_MUSCLE_HYPERTROPHY	44	https://www.gsea-msigdb.org/gsea/msigdb/human/geneset/HP_SKELETAL_MUSCLE_HYPERTROPHY	0.5175	2.055	<0.001	0.028553	0.047	0.364	0.203	0.293	0	0.007
HP_DISINHIBITION	40	https://www.gsea-msigdb.org/gsea/msigdb/human/geneset/HP_DISINHIBITION	0.53269	2.0269	<0.001	0.030376	0.064	0.55	0.325	0.375	0	0.006
HP_ABNORMAL_EKG	24	https://www.gsea-msigdb.org/gsea/msigdb/human/geneset/HP_ABNORMAL_EKG	0.63251	1.9441	<0.001	0.1089	0.195	0.458	0.0917	0.418	0	0.028
GOCC_H4_HISTONE_ACETYLTRANSFERASE_COMPLEX	15	https://www.gsea-msigdb.org/gsea/msigdb/human/geneset/GOCC_H4_HISTONE_ACETYLTRANSFERASE_COMPLEX	0.65983	1.9361	<0.001	0.10271	0.213	0.467	0.241	0.355	0	0.025
HP_LYMPHEDEMA	17	https://www.gsea-msigdb.org/gsea/msigdb/human/geneset/HP_LYMPHEDEMA	0.62914	1.905	<0.001	0.13935	0.274	0.353	0.153	0.3	0	0.031
HP_GINGIVAL_OVERGROWTH	30	https://www.gsea-msigdb.org/gsea/msigdb/human/geneset/HP_GINGIVAL_OVERGROWTH	0.56258	1.8776	<0.001	0.16201	0.342	0.467	0.266	0.345	0	0.033
HP_DILATATION_OF_THE_CEREBRAL_ARTERY	15	https://www.gsea-msigdb.org/gsea/msigdb/human/geneset/HP_DILATATION_OF_THE_CEREBRAL_ARTERY	0.67863	1.8622	<0.001	0.1762	0.37	0.467	0.158	0.394	0	0.04
HP_IMPAIRMENT_OF_ACTIVITIES_OF_DAILY_LIVING	45	https://www.gsea-msigdb.org/gsea/msigdb/human/geneset/HP_IMPAIRMENT_OF_ACTIVITIES_OF_DAILY_LIVING	0.53094	1.8597	<0.001	0.16469	0.373	0.511	0.317	0.352	0	0.036
HP_ABNORMAL_PULMONARY_VALVE_PHYSIOLOGY	39	https://www.gsea-msigdb.org/gsea/msigdb/human/geneset/HP_ABNORMAL_PULMONARY_VALVE_PHYSIOLOGY	0.54867	1.8577	<0.001	0.15429	0.376	0.41	0.243	0.313	0	0.033
GOMF_SNARE_BINDING	23	https://www.gsea-msigdb.org/gsea/msigdb/human/geneset/GOMF_SNARE_BINDING	0.60716	1.8385	<0.001	0.18521	0.428	0.435	0.215	0.343	0	0.039
HP_URINARY_INCONTINENCE	39	https://www.gsea-msigdb.org/gsea/msigdb/human/geneset/HP_URINARY_INCONTINENCE	0.53122	1.8324	<0.001	0.18991	0.444	0.513	0.305	0.359	0	0.04
GOBP_MITOCHONDRIAL_TRANSPORT	52	https://www.gsea-msigdb.org/gsea/msigdb/human/geneset/GOBP_MITOCHONDRIAL_TRANSPORT	0.57387	1.806	<0.001	0.21942	0.489	0.577	0.338	0.387	0	0.05
GOBP_PROTEIN_TARGETING_TO_MEMBRANE	27	https://www.gsea-msigdb.org/gsea/msigdb/human/geneset/GOBP_PROTEIN_TARGETING_TO_MEMBRANE	0.56782	1.7938	<0.001	0.21526	0.507	0.407	0.247	0.308	0.050894	0.045
HP_VASCULAR_DILATATION	53	https://www.gsea-msigdb.org/gsea/msigdb/human/geneset/HP_VASCULAR_DILATATION	0.52143	1.7848	<0.001	0.20219	0.521	0.453	0.242	0.347	0.046101	0.041
HP_ABNORMALITY_OF_CENTRAL_NERVOUS_SYSTEM_ELECTROPHYSIOLOGY	122	https://www.gsea-msigdb.org/gsea/msigdb/human/geneset/HP_ABNORMALITY_OF_CENTRAL_NERVOUS_SYSTEM_ELECTROPHYSIOLOGY	0.46344	1.7619	<0.001	0.21109	0.557	0.639	0.438	0.369	0.067885	0.04
GOBP_KIDNEY_EPITHELIUM_DEVELOPMENT	42	https://www.gsea-msigdb.org/gsea/msigdb/human/geneset/GOBP_KIDNEY_EPITHELIUM_DEVELOPMENT	0.50327	1.7594	<0.001	0.21063	0.562	0.571	0.341	0.38	0.066476	0.04
GOBP_VESICLE_TARGETING	19	https://www.gsea-msigdb.org/gsea/msigdb/human/geneset/GOBP_VESICLE_TARGETING	0.613	1.7574	<0.001	0.19677	0.564	0.474	0.271	0.347	0.06208	0.038
HP_DIFFICULTY_WALKING	66	https://www.gsea-msigdb.org/gsea/msigdb/human/geneset/HP_DIFFICULTY_WALKING	0.48775	1.7572	<0.001	0.19164	0.564	0.591	0.4	0.36	0.060668	0.037
HP_ATROPHY_DEGENERATION_AFFECTING_THE_CEREBRUM	145	https://www.gsea-msigdb.org/gsea/msigdb/human/geneset/HP_ATROPHY_DEGENERATION_AFFECTING_THE_CEREBRUM	0.46204	1.7515	<0.001	0.19344	0.578	0.538	0.413	0.326	0.065041	0.036
GOCC_VESICLE_TETHERING_COMPLEX	19	https://www.gsea-msigdb.org/gsea/msigdb/human/geneset/GOCC_VESICLE_TETHERING_COMPLEX	0.62585	1.7476	<0.001	0.18268	0.58	0.474	0.247	0.358	0.065862	0.032
HP_HIGH_FOREHEAD	77	https://www.gsea-msigdb.org/gsea/msigdb/human/geneset/HP_HIGH_FOREHEAD	0.47307	1.7453	<0.001	0.18338	0.582	0.494	0.357	0.323	0.069703	0.031
HP_ABNORMAL_NERVOUS_SYSTEM_ELECTROPHYSIOLOGY	144	https://www.gsea-msigdb.org/gsea/msigdb/human/geneset/HP_ABNORMAL_NERVOUS_SYSTEM_ELECTROPHYSIOLOGY	0.45768	1.7442	<0.001	0.18175	0.583	0.625	0.438	0.363	0.070906	0.03
GOBP_LIPID_HOMEOSTASIS	26	https://www.gsea-msigdb.org/gsea/msigdb/human/geneset/GOBP_LIPID_HOMEOSTASIS	0.55328	1.7165	<0.001	0.19213	0.618	0.692	0.371	0.438	0.07177	0.034
GOCC_TRANSCRIPTION_REPRESSOR_COMPLEX	22	https://www.gsea-msigdb.org/gsea/msigdb/human/geneset/GOCC_TRANSCRIPTION_REPRESSOR_COMPLEX	0.53612	1.7097	<0.001	0.18819	0.623	0.455	0.309	0.316	0.071769	0.03
GOMF_PROTEIN_SERINE_THREONINE_KINASE_ACTIVITY	125	https://www.gsea-msigdb.org/gsea/msigdb/human/geneset/GOMF_PROTEIN_SERINE_THREONINE_KINASE_ACTIVITY	0.44685	1.7064	<0.001	0.17844	0.632	0.528	0.365	0.345	0.072015	0.029
HP_GASTROESOPHAGEAL_REFLUX	102	https://www.gsea-msigdb.org/gsea/msigdb/human/geneset/HP_GASTROESOPHAGEAL_REFLUX	0.43262	1.7041	<0.001	0.17847	0.632	0.5	0.357	0.329	0.072023	0.03
HP_ABNORMALITY_OF_EXTRAPYRAMIDAL_MOTOR_FUNCTION	63	https://www.gsea-msigdb.org/gsea/msigdb/human/geneset/HP_ABNORMALITY_OF_EXTRAPYRAMIDAL_MOTOR_FUNCTION	0.4568	1.7022	<0.001	0.17708	0.633	0.603	0.433	0.347	0.072141	0.03
GOBP_CELL_CELL_SIGNALING	363	https://www.gsea-msigdb.org/gsea/msigdb/human/geneset/GOBP_CELL_CELL_SIGNALING	0.38551	1.6947	<0.001	0.17549	0.635	0.576	0.49	0.319	0.074922	0.029
HP_INVOLUNTARY_MOVEMENTS	200	https://www.gsea-msigdb.org/gsea/msigdb/human/geneset/HP_INVOLUNTARY_MOVEMENTS	0.41616	1.6909	<0.001	0.17423	0.639	0.54	0.438	0.318	0.073014	0.029
HP_FUNCTIONAL_MOTOR_DEFICIT	95	https://www.gsea-msigdb.org/gsea/msigdb/human/geneset/HP_FUNCTIONAL_MOTOR_DEFICIT	0.45749	1.6884	<0.001	0.17482	0.642	0.6	0.438	0.344	0.07358	0.029
HP_ABNORMAL_REFLEX	276	https://www.gsea-msigdb.org/gsea/msigdb/human/geneset/HP_ABNORMAL_REFLEX	0.41993	1.6843	<0.001	0.17507	0.646	0.514	0.401	0.328	0.076495	0.029
HP_ABNORMAL_UMBILICUS_MORPHOLOGY	69	https://www.gsea-msigdb.org/gsea/msigdb/human/geneset/HP_ABNORMAL_UMBILICUS_MORPHOLOGY	0.42914	1.6831	<0.001	0.17356	0.646	0.42	0.329	0.286	0.077373	0.029
GOBP_ENTRY_INTO_HOST	42	https://www.gsea-msigdb.org/gsea/msigdb/human/geneset/GOBP_ENTRY_INTO_HOST	0.4854	1.6759	<0.001	0.1775	0.653	0.429	0.274	0.314	0.081921	0.028
GOBP_MONOATOMIC_CATION_TRANSPORT	211	https://www.gsea-msigdb.org/gsea/msigdb/human/geneset/GOBP_MONOATOMIC_CATION_TRANSPORT	0.40014	1.6737	<0.001	0.17118	0.655	0.645	0.493	0.343	0.078099	0.027
GOBP_EMBRYONIC_ORGAN_MORPHOGENESIS	74	https://www.gsea-msigdb.org/gsea/msigdb/human/geneset/GOBP_EMBRYONIC_ORGAN_MORPHOGENESIS	0.41227	1.6655	<0.001	0.17014	0.664	0.459	0.36	0.299	0.076977	0.024
GOBP_CELL_JUNCTION_ORGANIZATION	158	https://www.gsea-msigdb.org/gsea/msigdb/human/geneset/GOBP_CELL_JUNCTION_ORGANIZATION	0.40535	1.6639	<0.001	0.17068	0.667	0.677	0.533	0.328	0.081442	0.024
GOBP_REGULATION_OF_ANATOMICAL_STRUCTURE_MORPHOGENESIS	209	https://www.gsea-msigdb.org/gsea/msigdb/human/geneset/GOBP_REGULATION_OF_ANATOMICAL_STRUCTURE_MORPHOGENESIS	0.41979	1.6576	<0.001	0.17549	0.675	0.617	0.464	0.347	0.080158	0.026
GOBP_CELL_JUNCTION_ASSEMBLY	99	https://www.gsea-msigdb.org/gsea/msigdb/human/geneset/GOBP_CELL_JUNCTION_ASSEMBLY	0.41031	1.6573	<0.001	0.17473	0.675	0.697	0.533	0.333	0.079506	0.026
HP_GAIT_DISTURBANCE	245	https://www.gsea-msigdb.org/gsea/msigdb/human/geneset/HP_GAIT_DISTURBANCE	0.42783	1.6567	<0.001	0.17446	0.676	0.571	0.438	0.34	0.080343	0.026
HP_HYPERREFLEXIA	175	https://www.gsea-msigdb.org/gsea/msigdb/human/geneset/HP_HYPERREFLEXIA	0.41658	1.6558	<0.001	0.17046	0.679	0.486	0.401	0.303	0.078027	0.024
HP_ABNORMALITY_OF_PRENATAL_DEVELOPMENT_OR_BIRTH	233	https://www.gsea-msigdb.org/gsea/msigdb/human/geneset/HP_ABNORMALITY_OF_PRENATAL_DEVELOPMENT_OR_BIRTH	0.41607	1.6546	<0.001	0.17142	0.679	0.468	0.391	0.301	0.07808	0.024
GOBP_MONOATOMIC_ION_TRANSMEMBRANE_TRANSPORT	201	https://www.gsea-msigdb.org/gsea/msigdb/human/geneset/GOBP_MONOATOMIC_ION_TRANSMEMBRANE_TRANSPORT	0.41058	1.6543	<0.001	0.17056	0.679	0.657	0.493	0.348	0.078807	0.023
HP_FETAL_ANOMALY	128	https://www.gsea-msigdb.org/gsea/msigdb/human/geneset/HP_FETAL_ANOMALY	0.43681	1.6498	<0.001	0.17028	0.681	0.5	0.384	0.317	0.08017	0.023
HP_ABNORMAL_METENCEPHALON_MORPHOLOGY	219	https://www.gsea-msigdb.org/gsea/msigdb/human/geneset/HP_ABNORMAL_METENCEPHALON_MORPHOLOGY	0.42254	1.6464	<0.001	0.16771	0.685	0.534	0.416	0.328	0.080499	0.021
GOBP_POSITIVE_REGULATION_OF_DEVELOPMENTAL_PROCESS	315	https://www.gsea-msigdb.org/gsea/msigdb/human/geneset/GOBP_POSITIVE_REGULATION_OF_DEVELOPMENTAL_PROCESS	0.37998	1.6457	<0.001	0.16773	0.686	0.53	0.46	0.308	0.081501	0.021
HP_MOTOR_SEIZURE	83	https://www.gsea-msigdb.org/gsea/msigdb/human/geneset/HP_MOTOR_SEIZURE	0.43863	1.6438	<0.001	0.16724	0.686	0.53	0.374	0.338	0.082807	0.021
GOBP_MONOATOMIC_ION_TRANSPORT	258	https://www.gsea-msigdb.org/gsea/msigdb/human/geneset/GOBP_MONOATOMIC_ION_TRANSPORT	0.39385	1.6353	<0.001	0.16383	0.697	0.636	0.493	0.341	0.080225	0.019
HP_INCREASED_BODY_WEIGHT	122	https://www.gsea-msigdb.org/gsea/msigdb/human/geneset/HP_INCREASED_BODY_WEIGHT	0.41005	1.6336	<0.001	0.1617	0.697	0.492	0.409	0.299	0.078308	0.018
GOBP_ANIMAL_ORGAN_MORPHOGENESIS	246	https://www.gsea-msigdb.org/gsea/msigdb/human/geneset/GOBP_ANIMAL_ORGAN_MORPHOGENESIS	0.38468	1.6332	<0.001	0.16153	0.698	0.585	0.5	0.309	0.078094	0.018
HP_ABNORMAL_TRACHEOBRONCHIAL_MORPHOLOGY	84	https://www.gsea-msigdb.org/gsea/msigdb/human/geneset/HP_ABNORMAL_TRACHEOBRONCHIAL_MORPHOLOGY	0.43918	1.6319	<0.001	0.15977	0.699	0.56	0.435	0.322	0.077128	0.018
HP_CEREBRAL_CORTICAL_ATROPHY	65	https://www.gsea-msigdb.org/gsea/msigdb/human/geneset/HP_CEREBRAL_CORTICAL_ATROPHY	0.47671	1.6315	<0.001	0.15937	0.699	0.508	0.395	0.311	0.076691	0.018
GOBP_HOMEOSTATIC_PROCESS	395	https://www.gsea-msigdb.org/gsea/msigdb/human/geneset/GOBP_HOMEOSTATIC_PROCESS	0.38076	1.6305	<0.001	0.15917	0.7	0.547	0.477	0.313	0.075935	0.018
GOMF_TRANSFERASE_ACTIVITY_TRANSFERRING_PHOSPHORUS_CONTAINING_GROUPS	233	https://www.gsea-msigdb.org/gsea/msigdb/human/geneset/GOMF_TRANSFERASE_ACTIVITY_TRANSFERRING_PHOSPHORUS_CONTAINING_GROUPS	0.41866	1.6296	<0.001	0.15975	0.702	0.511	0.385	0.331	0.07591	0.018
GOBP_NEUROGENESIS	421	https://www.gsea-msigdb.org/gsea/msigdb/human/geneset/GOBP_NEUROGENESIS	0.38695	1.6144	<0.001	0.15684	0.709	0.603	0.506	0.328	0.076492	0.017
GOBP_SYNAPTIC_SIGNALING	153	https://www.gsea-msigdb.org/gsea/msigdb/human/geneset/GOBP_SYNAPTIC_SIGNALING	0.37486	1.6136	<0.001	0.15601	0.71	0.562	0.493	0.295	0.075665	0.017
HP_AREFLEXIA	75	https://www.gsea-msigdb.org/gsea/msigdb/human/geneset/HP_AREFLEXIA	0.44653	1.6091	<0.001	0.15614	0.71	0.573	0.396	0.352	0.07534	0.017
GOBP_SECRETION	215	https://www.gsea-msigdb.org/gsea/msigdb/human/geneset/GOBP_SECRETION	0.39844	1.6056	<0.001	0.15412	0.714	0.591	0.49	0.316	0.073391	0.016
HP_CONGENITAL_ONSET	215	https://www.gsea-msigdb.org/gsea/msigdb/human/geneset/HP_CONGENITAL_ONSET	0.38254	1.5813	<0.001	0.15378	0.733	0.456	0.387	0.293	0.075289	0.015
GOCC_SYNAPSE	296	https://www.gsea-msigdb.org/gsea/msigdb/human/geneset/GOCC_SYNAPSE	0.37513	1.58	<0.001	0.1518	0.735	0.544	0.488	0.298	0.074489	0.013
HP_ABNORMAL_CEREBRAL_CORTEX_MORPHOLOGY	176	https://www.gsea-msigdb.org/gsea/msigdb/human/geneset/HP_ABNORMAL_CEREBRAL_CORTEX_MORPHOLOGY	0.40844	1.5646	<0.001	0.13876	0.741	0.449	0.376	0.291	0.071689	0.011
HP_REDUCED_IMPULSE_CONTROL	184	https://www.gsea-msigdb.org/gsea/msigdb/human/geneset/HP_REDUCED_IMPULSE_CONTROL	0.38492	1.5597	<0.001	0.1403	0.743	0.495	0.444	0.287	0.072042	0.012
GOBP_LIPID_BIOSYNTHETIC_PROCESS	154	https://www.gsea-msigdb.org/gsea/msigdb/human/geneset/GOBP_LIPID_BIOSYNTHETIC_PROCESS	0.40342	1.5582	<0.001	0.13952	0.743	0.591	0.485	0.315	0.072408	0.012
GOBP_ANATOMICAL_STRUCTURE_FORMATION_INVOLVED_IN_MORPHOGENESIS	298	https://www.gsea-msigdb.org/gsea/msigdb/human/geneset/GOBP_ANATOMICAL_STRUCTURE_FORMATION_INVOLVED_IN_MORPHOGENESIS	0.38266	1.5515	<0.001	0.13986	0.747	0.661	0.536	0.328	0.072692	0.012
GOBP_POSITIVE_REGULATION_OF_MULTICELLULAR_ORGANISMAL_PROCESS	400	https://www.gsea-msigdb.org/gsea/msigdb/human/geneset/GOBP_POSITIVE_REGULATION_OF_MULTICELLULAR_ORGANISMAL_PROCESS	0.36676	1.5468	<0.001	0.13656	0.75	0.557	0.49	0.312	0.07127	0.01
GOBP_POSITIVE_REGULATION_OF_MOLECULAR_FUNCTION	321	https://www.gsea-msigdb.org/gsea/msigdb/human/geneset/GOBP_POSITIVE_REGULATION_OF_MOLECULAR_FUNCTION	0.37517	1.5432	<0.001	0.13593	0.754	0.564	0.5	0.303	0.072223	0.01
GOBP_NEGATIVE_REGULATION_OF_SIGNALING	334	https://www.gsea-msigdb.org/gsea/msigdb/human/geneset/GOBP_NEGATIVE_REGULATION_OF_SIGNALING	0.37441	1.5417	<0.001	0.13658	0.754	0.533	0.466	0.307	0.071879	0.01
GOMF_KINASE_BINDING	215	https://www.gsea-msigdb.org/gsea/msigdb/human/geneset/GOMF_KINASE_BINDING	0.39963	1.5402	<0.001	0.13697	0.756	0.53	0.461	0.3	0.071539	0.01
GOBP_POSITIVE_REGULATION_OF_CELL_DIFFERENTIATION	215	https://www.gsea-msigdb.org/gsea/msigdb/human/geneset/GOBP_POSITIVE_REGULATION_OF_CELL_DIFFERENTIATION	0.35884	1.538	<0.001	0.13488	0.756	0.591	0.533	0.289	0.072158	0.01
GOBP_NEGATIVE_REGULATION_OF_MULTICELLULAR_ORGANISMAL_PROCESS	257	https://www.gsea-msigdb.org/gsea/msigdb/human/geneset/GOBP_NEGATIVE_REGULATION_OF_MULTICELLULAR_ORGANISMAL_PROCESS	0.37457	1.5303	<0.001	0.13389	0.767	0.584	0.502	0.308	0.072019	0.01
GOBP_PROTEIN_PHOSPHORYLATION	332	https://www.gsea-msigdb.org/gsea/msigdb/human/geneset/GOBP_PROTEIN_PHOSPHORYLATION	0.3834	1.5281	<0.001	0.1334	0.768	0.599	0.506	0.32	0.07287	0.01
GOBP_REGULATION_OF_TRANSPORT	388	https://www.gsea-msigdb.org/gsea/msigdb/human/geneset/GOBP_REGULATION_OF_TRANSPORT	0.3669	1.5279	<0.001	0.13298	0.768	0.554	0.495	0.306	0.072475	0.01
GOBP_NEGATIVE_REGULATION_OF_CELL_POPULATION_PROLIFERATION	223	https://www.gsea-msigdb.org/gsea/msigdb/human/geneset/GOBP_NEGATIVE_REGULATION_OF_CELL_POPULATION_PROLIFERATION	0.38652	1.494	<0.001	0.12991	0.801	0.619	0.513	0.317	0.072997	0.006
GOBP_UBIQUITIN_DEPENDENT_ERAD_PATHWAY	22	https://www.gsea-msigdb.org/gsea/msigdb/human/geneset/GOBP_UBIQUITIN_DEPENDENT_ERAD_PATHWAY	0.55821	1.6516	0.001883	0.17125	0.68	0.455	0.216	0.358	0.07982	0.024
GOBP_EXPORT_FROM_CELL	210	https://www.gsea-msigdb.org/gsea/msigdb/human/geneset/GOBP_EXPORT_FROM_CELL	0.37938	1.5517	0.001887	0.14053	0.747	0.567	0.49	0.303	0.073205	0.012
HP_ABNORMAL_BRONCHUS_MORPHOLOGY	43	https://www.gsea-msigdb.org/gsea/msigdb/human/geneset/HP_ABNORMAL_BRONCHUS_MORPHOLOGY	0.48025	1.6736	0.001901	0.1696	0.655	0.581	0.375	0.367	0.077355	0.026
HP_PETECHIAE	16	https://www.gsea-msigdb.org/gsea/msigdb/human/geneset/HP_PETECHIAE	0.61984	1.7868	0.001905	0.20478	0.516	0.625	0.302	0.438	0.045488	0.042
GOBP_LIPID_METABOLIC_PROCESS	298	https://www.gsea-msigdb.org/gsea/msigdb/human/geneset/GOBP_LIPID_METABOLIC_PROCESS	0.39941	1.5766	0.001905	0.14732	0.736	0.557	0.449	0.329	0.072012	0.013
GOBP_GROWTH	223	https://www.gsea-msigdb.org/gsea/msigdb/human/geneset/GOBP_GROWTH	0.37236	1.5743	0.001912	0.14563	0.737	0.511	0.453	0.294	0.071568	0.012
HP_SYNCOPE	21	https://www.gsea-msigdb.org/gsea/msigdb/human/geneset/HP_SYNCOPE	0.55115	1.7252	0.001916	0.19282	0.607	0.524	0.327	0.354	0.073784	0.034
HP_ABNORMAL_NASAL_DORSUM_MORPHOLOGY	66	https://www.gsea-msigdb.org/gsea/msigdb/human/geneset/HP_ABNORMAL_NASAL_DORSUM_MORPHOLOGY	0.42715	1.5669	0.001916	0.14075	0.74	0.47	0.357	0.306	0.072913	0.012
GOCC_POSTSYNAPSE	129	https://www.gsea-msigdb.org/gsea/msigdb/human/geneset/GOCC_POSTSYNAPSE	0.38941	1.5534	0.001916	0.14109	0.747	0.512	0.446	0.292	0.074043	0.012
HP_ABNORMALITY_OF_BONE_MINERAL_DENSITY	159	https://www.gsea-msigdb.org/gsea/msigdb/human/geneset/HP_ABNORMALITY_OF_BONE_MINERAL_DENSITY	0.39541	1.5488	0.001916	0.13671	0.748	0.503	0.437	0.294	0.071626	0.011
GOBP_MULTICELLULAR_ORGANISMAL_LEVEL_HOMEOSTASIS	198	https://www.gsea-msigdb.org/gsea/msigdb/human/geneset/GOBP_MULTICELLULAR_ORGANISMAL_LEVEL_HOMEOSTASIS	0.37039	1.5096	0.001916	0.12943	0.788	0.54	0.475	0.297	0.07251	0.007
GOCC_SOMATODENDRITIC_COMPARTMENT	168	https://www.gsea-msigdb.org/gsea/msigdb/human/geneset/GOCC_SOMATODENDRITIC_COMPARTMENT	0.42451	1.6006	0.001919	0.15521	0.718	0.56	0.438	0.327	0.075439	0.016
GOBP_CELLULAR_RESPONSE_TO_OXYGEN_CONTAINING_COMPOUND	295	https://www.gsea-msigdb.org/gsea/msigdb/human/geneset/GOBP_CELLULAR_RESPONSE_TO_OXYGEN_CONTAINING_COMPOUND	0.38387	1.5775	0.001919	0.14754	0.735	0.536	0.453	0.313	0.072165	0.013
GOBP_SKELETAL_SYSTEM_MORPHOGENESIS	59	https://www.gsea-msigdb.org/gsea/msigdb/human/geneset/GOBP_SKELETAL_SYSTEM_MORPHOGENESIS	0.47165	1.8147	0.001923	0.21005	0.476	0.542	0.366	0.348	0	0.045
GOBP_LIPID_MODIFICATION	39	https://www.gsea-msigdb.org/gsea/msigdb/human/geneset/GOBP_LIPID_MODIFICATION	0.52009	1.7092	0.001923	0.18644	0.623	0.59	0.335	0.395	0.071474	0.03
HP_ABNORMAL_RESPIRATORY_SYSTEM_PHYSIOLOGY	342	https://www.gsea-msigdb.org/gsea/msigdb/human/geneset/HP_ABNORMAL_RESPIRATORY_SYSTEM_PHYSIOLOGY	0.39937	1.6094	0.001923	0.15631	0.71	0.55	0.461	0.32	0.07546	0.017
HP_SEVERE_GLOBAL_DEVELOPMENTAL_DELAY	54	https://www.gsea-msigdb.org/gsea/msigdb/human/geneset/HP_SEVERE_GLOBAL_DEVELOPMENTAL_DELAY	0.44512	1.5901	0.001923	0.15507	0.726	0.481	0.33	0.327	0.077333	0.016
GOMF_MOLECULAR_FUNCTION_ACTIVATOR_ACTIVITY	254	https://www.gsea-msigdb.org/gsea/msigdb/human/geneset/GOMF_MOLECULAR_FUNCTION_ACTIVATOR_ACTIVITY	0.34809	1.4756	0.001923	0.12844	0.807	0.567	0.5	0.3	0.074205	0.006
HP_FAILURE_TO_THRIVE	249	https://www.gsea-msigdb.org/gsea/msigdb/human/geneset/HP_FAILURE_TO_THRIVE	0.40546	1.6156	0.001927	0.15725	0.708	0.478	0.376	0.315	0.075236	0.017
GOMF_PEPTIDASE_ACTIVITY	129	https://www.gsea-msigdb.org/gsea/msigdb/human/geneset/GOMF_PEPTIDASE_ACTIVITY	0.37872	1.5402	0.001927	0.13675	0.756	0.566	0.491	0.297	0.071392	0.01
GOBP_SIGNAL_RELEASE	116	https://www.gsea-msigdb.org/gsea/msigdb/human/geneset/GOBP_SIGNAL_RELEASE	0.39889	1.6033	0.00193	0.15387	0.717	0.586	0.49	0.307	0.073958	0.016
HP_MENTAL_DETERIORATION	76	https://www.gsea-msigdb.org/gsea/msigdb/human/geneset/HP_MENTAL_DETERIORATION	0.45832	1.6388	0.001934	0.16602	0.692	0.605	0.435	0.348	0.081485	0.019
GOBP_NEURON_DEVELOPMENT	268	https://www.gsea-msigdb.org/gsea/msigdb/human/geneset/GOBP_NEURON_DEVELOPMENT	0.39696	1.6256	0.001934	0.15982	0.705	0.623	0.506	0.327	0.075581	0.018
HP_ABNORMALITY_OF_THE_MUSCULATURE_OF_THE_LIMBS	138	https://www.gsea-msigdb.org/gsea/msigdb/human/geneset/HP_ABNORMALITY_OF_THE_MUSCULATURE_OF_THE_LIMBS	0.43188	1.6068	0.001934	0.1555	0.712	0.551	0.438	0.319	0.074889	0.016
HP_CONSTIPATION	93	https://www.gsea-msigdb.org/gsea/msigdb/human/geneset/HP_CONSTIPATION	0.4249	1.6885	0.001938	0.17668	0.642	0.473	0.353	0.313	0.074446	0.029
GOBP_AMINO_ACID_METABOLIC_PROCESS	53	https://www.gsea-msigdb.org/gsea/msigdb/human/geneset/GOBP_AMINO_ACID_METABOLIC_PROCESS	0.43289	1.668	0.001938	0.1694	0.659	0.434	0.3	0.308	0.076026	0.025
HP_COGNITIVE_IMPAIRMENT	144	https://www.gsea-msigdb.org/gsea/msigdb/human/geneset/HP_COGNITIVE_IMPAIRMENT	0.42294	1.6247	0.001938	0.15794	0.705	0.528	0.412	0.32	0.073981	0.017
GOCC_NEURON_PROJECTION_CYTOPLASM	22	https://www.gsea-msigdb.org/gsea/msigdb/human/geneset/GOCC_NEURON_PROJECTION_CYTOPLASM	0.60214	1.8201	0.001942	0.20743	0.469	0.545	0.302	0.383	0	0.045
HP_ABNORMAL_KNEE_PHYSIOLOGY	20	https://www.gsea-msigdb.org/gsea/msigdb/human/geneset/HP_ABNORMAL_KNEE_PHYSIOLOGY	0.62733	1.7989	0.001942	0.22492	0.498	0.75	0.342	0.496	0	0.046
HP_CLEFT_LIP	53	https://www.gsea-msigdb.org/gsea/msigdb/human/geneset/HP_CLEFT_LIP	0.45807	1.6802	0.001942	0.17751	0.649	0.566	0.426	0.329	0.077814	0.028
GOBP_GENERATION_OF_NEURONS	357	https://www.gsea-msigdb.org/gsea/msigdb/human/geneset/GOBP_GENERATION_OF_NEURONS	0.39588	1.6437	0.001942	0.16616	0.686	0.619	0.506	0.332	0.082373	0.021
GOBP_EPITHELIAL_TUBE_MORPHOGENESIS	100	https://www.gsea-msigdb.org/gsea/msigdb/human/geneset/GOBP_EPITHELIAL_TUBE_MORPHOGENESIS	0.40879	1.5894	0.001942	0.1543	0.726	0.51	0.386	0.32	0.076486	0.016
HP_DYSTONIA	119	https://www.gsea-msigdb.org/gsea/msigdb/human/geneset/HP_DYSTONIA	0.39603	1.563	0.001942	0.13901	0.742	0.462	0.358	0.305	0.072219	0.012
HP_ELEVATED_HEPATIC_TRANSAMINASE	80	https://www.gsea-msigdb.org/gsea/msigdb/human/geneset/HP_ELEVATED_HEPATIC_TRANSAMINASE	0.43231	1.5341	0.001942	0.13546	0.759	0.512	0.399	0.313	0.073312	0.01
GOBP_TISSUE_MORPHOGENESIS	171	https://www.gsea-msigdb.org/gsea/msigdb/human/geneset/GOBP_TISSUE_MORPHOGENESIS	0.38079	1.5194	0.001942	0.12829	0.776	0.538	0.453	0.306	0.070417	0.008
HP_DOWNTURNED_CORNERS_OF_MOUTH	36	https://www.gsea-msigdb.org/gsea/msigdb/human/geneset/HP_DOWNTURNED_CORNERS_OF_MOUTH	0.52265	1.8787	0.001945	0.18011	0.34	0.389	0.171	0.325	0	0.046
HP_ABNORMALITY_OF_THE_GINGIVA	63	https://www.gsea-msigdb.org/gsea/msigdb/human/geneset/HP_ABNORMALITY_OF_THE_GINGIVA	0.47865	1.7589	0.001945	0.19903	0.562	0.571	0.392	0.352	0.062544	0.039
HP_PACE_OF_PROGRESSION	104	https://www.gsea-msigdb.org/gsea/msigdb/human/geneset/HP_PACE_OF_PROGRESSION	0.44086	1.5943	0.001945	0.15318	0.72	0.481	0.345	0.322	0.075568	0.014
GOBP_RESPONSE_TO_LIGHT_STIMULUS	85	https://www.gsea-msigdb.org/gsea/msigdb/human/geneset/GOBP_RESPONSE_TO_LIGHT_STIMULUS	0.39069	1.5056	0.001945	0.13049	0.788	0.553	0.453	0.308	0.072651	0.006
GOBP_FAT_CELL_DIFFERENTIATION	52	https://www.gsea-msigdb.org/gsea/msigdb/human/geneset/GOBP_FAT_CELL_DIFFERENTIATION	0.46718	1.6401	0.001949	0.16488	0.692	0.596	0.409	0.356	0.08154	0.019
HP_ABNORMAL_HOMEOSTASIS	385	https://www.gsea-msigdb.org/gsea/msigdb/human/geneset/HP_ABNORMAL_HOMEOSTASIS	0.38795	1.6049	0.001949	0.15408	0.715	0.47	0.409	0.303	0.074485	0.016
HP_ABNORMALITY_OF_MUSCLE_SIZE	157	https://www.gsea-msigdb.org/gsea/msigdb/human/geneset/HP_ABNORMALITY_OF_MUSCLE_SIZE	0.40724	1.59	0.001949	0.15471	0.726	0.51	0.438	0.297	0.077049	0.016
GOBP_MYOTUBE_DIFFERENTIATION	32	https://www.gsea-msigdb.org/gsea/msigdb/human/geneset/GOBP_MYOTUBE_DIFFERENTIATION	0.50179	1.726	0.001953	0.19452	0.606	0.781	0.444	0.437	0.07526	0.034
GOMF_PROTEIN_SERINE_KINASE_ACTIVITY	108	https://www.gsea-msigdb.org/gsea/msigdb/human/geneset/GOMF_PROTEIN_SERINE_KINASE_ACTIVITY	0.42943	1.624	0.001953	0.15651	0.705	0.546	0.384	0.344	0.073515	0.017
HP_RETINAL_DETACHMENT	21	https://www.gsea-msigdb.org/gsea/msigdb/human/geneset/HP_RETINAL_DETACHMENT	0.59344	1.7	0.001957	0.17647	0.633	0.524	0.245	0.397	0.072675	0.03
HP_ABNORMAL_INVOLUNTARY_EYE_MOVEMENTS	233	https://www.gsea-msigdb.org/gsea/msigdb/human/geneset/HP_ABNORMAL_INVOLUNTARY_EYE_MOVEMENTS	0.39173	1.6193	0.001957	0.15605	0.706	0.532	0.442	0.313	0.073643	0.017
HP_CHILDHOOD_ONSET	179	https://www.gsea-msigdb.org/gsea/msigdb/human/geneset/HP_CHILDHOOD_ONSET	0.41548	1.5995	0.001957	0.15446	0.718	0.564	0.442	0.328	0.075695	0.016
HP_ABNORMAL_SYSTEMIC_ARTERIAL_MORPHOLOGY	132	https://www.gsea-msigdb.org/gsea/msigdb/human/geneset/HP_ABNORMAL_SYSTEMIC_ARTERIAL_MORPHOLOGY	0.41644	1.5528	0.001957	0.1399	0.747	0.417	0.314	0.294	0.073259	0.012
HP_MYOCLONUS	75	https://www.gsea-msigdb.org/gsea/msigdb/human/geneset/HP_MYOCLONUS	0.45688	1.6693	0.001961	0.16868	0.657	0.627	0.416	0.372	0.075556	0.025
GOBP_EMBRYONIC_ORGAN_DEVELOPMENT	107	https://www.gsea-msigdb.org/gsea/msigdb/human/geneset/GOBP_EMBRYONIC_ORGAN_DEVELOPMENT	0.39213	1.6057	0.001961	0.15461	0.714	0.458	0.363	0.299	0.073705	0.016
HP_INFANTILE_ONSET	278	https://www.gsea-msigdb.org/gsea/msigdb/human/geneset/HP_INFANTILE_ONSET	0.37746	1.5275	0.001961	0.1331	0.768	0.518	0.448	0.304	0.072619	0.01
HP_ESODEVIATION	44	https://www.gsea-msigdb.org/gsea/msigdb/human/geneset/HP_ESODEVIATION	0.47867	1.7073	0.001965	0.18215	0.63	0.409	0.258	0.306	0.070357	0.03
HP_ABNORMALITY_OF_COORDINATION	244	https://www.gsea-msigdb.org/gsea/msigdb/human/geneset/HP_ABNORMALITY_OF_COORDINATION	0.40858	1.6377	0.001965	0.16592	0.692	0.525	0.438	0.312	0.081808	0.019
HP_CEREBELLAR_ATROPHY	85	https://www.gsea-msigdb.org/gsea/msigdb/human/geneset/HP_CEREBELLAR_ATROPHY	0.48864	1.709	0.001969	0.18407	0.625	0.647	0.416	0.385	0.070591	0.03
GOMF_KINASE_ACTIVITY	203	https://www.gsea-msigdb.org/gsea/msigdb/human/geneset/GOMF_KINASE_ACTIVITY	0.42287	1.6365	0.001969	0.16492	0.694	0.512	0.375	0.335	0.081281	0.02
HP_ABNORMAL_SMALL_INTESTINE_MORPHOLOGY	56	https://www.gsea-msigdb.org/gsea/msigdb/human/geneset/HP_ABNORMAL_SMALL_INTESTINE_MORPHOLOGY	0.44798	1.545	0.001969	0.1367	0.754	0.5	0.406	0.301	0.071717	0.01
HP_ABNORMAL_RETINAL_MORPHOLOGY	204	https://www.gsea-msigdb.org/gsea/msigdb/human/geneset/HP_ABNORMAL_RETINAL_MORPHOLOGY	0.4118	1.6614	0.001972	0.17421	0.67	0.549	0.442	0.321	0.080845	0.026
HP_ATROPHY_DEGENERATION_AFFECTING_THE_CENTRAL_NERVOUS_SYSTEM	196	https://www.gsea-msigdb.org/gsea/msigdb/human/geneset/HP_ATROPHY_DEGENERATION_AFFECTING_THE_CENTRAL_NERVOUS_SYSTEM	0.43308	1.6513	0.001972	0.16919	0.68	0.515	0.416	0.315	0.078638	0.023
HP_HYPERTONIA	236	https://www.gsea-msigdb.org/gsea/msigdb/human/geneset/HP_HYPERTONIA	0.40972	1.5759	0.001972	0.14697	0.736	0.5	0.4	0.317	0.071576	0.013
HP_HYPOREFLEXIA	87	https://www.gsea-msigdb.org/gsea/msigdb/human/geneset/HP_HYPOREFLEXIA	0.46806	1.7362	0.001984	0.19167	0.594	0.586	0.389	0.365	0.074339	0.033
GOMF_ACYLTRANSFERASE_ACTIVITY	170	https://www.gsea-msigdb.org/gsea/msigdb/human/geneset/GOMF_ACYLTRANSFERASE_ACTIVITY	0.42857	1.5949	0.001984	0.15391	0.72	0.506	0.416	0.307	0.075742	0.016
GOBP_CELL_MORPHOGENESIS	246	https://www.gsea-msigdb.org/gsea/msigdb/human/geneset/GOBP_CELL_MORPHOGENESIS	0.40349	1.5729	0.001984	0.14584	0.738	0.642	0.506	0.335	0.074538	0.012
HP_ABNORMALITY_OF_MOUTH_SHAPE	64	https://www.gsea-msigdb.org/gsea/msigdb/human/geneset/HP_ABNORMALITY_OF_MOUTH_SHAPE	0.41301	1.5215	0.001984	0.1312	0.774	0.359	0.244	0.276	0.071958	0.01
HP_PULMONIC_STENOSIS	33	https://www.gsea-msigdb.org/gsea/msigdb/human/geneset/HP_PULMONIC_STENOSIS	0.53453	1.7552	0.001988	0.19129	0.571	0.333	0.171	0.278	0.062407	0.036
HP_LIMB_HYPERTONIA	29	https://www.gsea-msigdb.org/gsea/msigdb/human/geneset/HP_LIMB_HYPERTONIA	0.54585	1.7967	0.001992	0.21892	0.503	0.655	0.377	0.411	0.05345	0.045
HP_GLAUCOMA	92	https://www.gsea-msigdb.org/gsea/msigdb/human/geneset/HP_GLAUCOMA	0.42064	1.6005	0.001992	0.15411	0.718	0.543	0.472	0.293	0.074828	0.016
HP_TIP_TOE_GAIT	18	https://www.gsea-msigdb.org/gsea/msigdb/human/geneset/HP_TIP_TOE_GAIT	0.61934	1.7903	0.002	0.21317	0.512	0.778	0.353	0.505	0.048964	0.048
HP_ABNORMAL_POSTERIOR_EYE_SEGMENT_MORPHOLOGY	292	https://www.gsea-msigdb.org/gsea/msigdb/human/geneset/HP_ABNORMAL_POSTERIOR_EYE_SEGMENT_MORPHOLOGY	0.4138	1.6495	0.002	0.16954	0.681	0.551	0.442	0.329	0.080539	0.023
HP_HYDROPS_FETALIS	39	https://www.gsea-msigdb.org/gsea/msigdb/human/geneset/HP_HYDROPS_FETALIS	0.50481	1.6565	0.002004	0.17344	0.676	0.436	0.306	0.305	0.0797	0.025
HP_BRADYKINESIA	27	https://www.gsea-msigdb.org/gsea/msigdb/human/geneset/HP_BRADYKINESIA	0.53058	1.7029	0.002012	0.17823	0.633	0.556	0.313	0.384	0.072789	0.03
HP_BABINSKI_SIGN	54	https://www.gsea-msigdb.org/gsea/msigdb/human/geneset/HP_BABINSKI_SIGN	0.47206	1.6049	0.002012	0.15351	0.716	0.556	0.377	0.35	0.074172	0.016
GOBP_RESPONSE_TO_STARVATION	47	https://www.gsea-msigdb.org/gsea/msigdb/human/geneset/GOBP_RESPONSE_TO_STARVATION	0.49056	1.6422	0.002016	0.16534	0.689	0.532	0.361	0.344	0.080767	0.019
HP_APLASIA_HYPOPLASIA_OF_THE_CEREBELLUM	113	https://www.gsea-msigdb.org/gsea/msigdb/human/geneset/HP_APLASIA_HYPOPLASIA_OF_THE_CEREBELLUM	0.40544	1.5653	0.002016	0.14014	0.741	0.478	0.405	0.292	0.071563	0.012
GOBP_REGULATION_OF_PROTEIN_TARGETING	19	https://www.gsea-msigdb.org/gsea/msigdb/human/geneset/GOBP_REGULATION_OF_PROTEIN_TARGETING	0.59775	1.7505	0.002024	0.19073	0.579	0.579	0.264	0.428	0.065428	0.034
HP_PROGRESSIVE_MICROCEPHALY	26	https://www.gsea-msigdb.org/gsea/msigdb/human/geneset/HP_PROGRESSIVE_MICROCEPHALY	0.55209	1.7228	0.002066	0.19136	0.611	0.5	0.314	0.345	0.073835	0.034
GOBP_REGULATION_OF_ANATOMICAL_STRUCTURE_SIZE	136	https://www.gsea-msigdb.org/gsea/msigdb/human/geneset/GOBP_REGULATION_OF_ANATOMICAL_STRUCTURE_SIZE	0.38073	1.4972	0.003766	0.13026	0.797	0.574	0.511	0.289	0.074324	0.006
GOBP_MONOATOMIC_CATION_TRANSMEMBRANE_TRANSPORT	167	https://www.gsea-msigdb.org/gsea/msigdb/human/geneset/GOBP_MONOATOMIC_CATION_TRANSMEMBRANE_TRANSPORT	0.4144	1.7059	0.003781	0.17709	0.632	0.641	0.478	0.347	0.072229	0.029
HP_VENTRICULAR_ARRHYTHMIA	38	https://www.gsea-msigdb.org/gsea/msigdb/human/geneset/HP_VENTRICULAR_ARRHYTHMIA	0.5544	1.7881	0.003788	0.20965	0.513	0.605	0.339	0.403	0.046811	0.045
HP_DYSKINESIA	40	https://www.gsea-msigdb.org/gsea/msigdb/human/geneset/HP_DYSKINESIA	0.4652	1.6361	0.003788	0.16449	0.695	0.525	0.325	0.358	0.080864	0.019
HP_ABNORMALITY_OF_THYROID_PHYSIOLOGY	79	https://www.gsea-msigdb.org/gsea/msigdb/human/geneset/HP_ABNORMALITY_OF_THYROID_PHYSIOLOGY	0.4173	1.6733	0.003809	0.16855	0.655	0.481	0.428	0.28	0.076723	0.025
GOBP_RESPONSE_TO_ENDOGENOUS_STIMULUS	406	https://www.gsea-msigdb.org/gsea/msigdb/human/geneset/GOBP_RESPONSE_TO_ENDOGENOUS_STIMULUS	0.37231	1.5749	0.003817	0.14628	0.737	0.493	0.453	0.296	0.072172	0.012
HP_ABNORMALITY_OF_TEMPERATURE_REGULATION	115	https://www.gsea-msigdb.org/gsea/msigdb/human/geneset/HP_ABNORMALITY_OF_TEMPERATURE_REGULATION	0.40605	1.5666	0.003817	0.14042	0.74	0.452	0.347	0.303	0.072523	0.011
HP_ABNORMAL_RETINAL_VASCULAR_MORPHOLOGY	50	https://www.gsea-msigdb.org/gsea/msigdb/human/geneset/HP_ABNORMAL_RETINAL_VASCULAR_MORPHOLOGY	0.44561	1.6174	0.003824	0.15672	0.707	0.6	0.442	0.339	0.075288	0.017
GOBP_NEGATIVE_REGULATION_OF_RESPONSE_TO_STIMULUS	388	https://www.gsea-msigdb.org/gsea/msigdb/human/geneset/GOBP_NEGATIVE_REGULATION_OF_RESPONSE_TO_STIMULUS	0.37455	1.5432	0.003824	0.13615	0.754	0.526	0.455	0.314	0.072375	0.01
GOBP_BIOLOGICAL_PROCESS_INVOLVED_IN_INTERSPECIES_INTERACTION_BETWEEN_ORGANISMS	391	https://www.gsea-msigdb.org/gsea/msigdb/human/geneset/GOBP_BIOLOGICAL_PROCESS_INVOLVED_IN_INTERSPECIES_INTERACTION_BETWEEN_ORGANISMS	0.35716	1.439	0.003824	0.12906	0.832	0.535	0.49	0.298	0.075717	0.006
GOBP_REGULATION_OF_MULTICELLULAR_ORGANISMAL_DEVELOPMENT	333	https://www.gsea-msigdb.org/gsea/msigdb/human/geneset/GOBP_REGULATION_OF_MULTICELLULAR_ORGANISMAL_DEVELOPMENT	0.35083	1.4761	0.003831	0.12851	0.806	0.574	0.517	0.299	0.073676	0.006
GOMF_PROTEIN_KINASE_C_BINDING	20	https://www.gsea-msigdb.org/gsea/msigdb/human/geneset/GOMF_PROTEIN_KINASE_C_BINDING	0.5951	1.7266	0.003846	0.19722	0.605	0.35	0.14	0.302	0.076633	0.034
HP_ABNORMAL_CARDIOVASCULAR_SYSTEM_PHYSIOLOGY	351	https://www.gsea-msigdb.org/gsea/msigdb/human/geneset/HP_ABNORMAL_CARDIOVASCULAR_SYSTEM_PHYSIOLOGY	0.37185	1.5206	0.003846	0.13133	0.776	0.513	0.464	0.298	0.071906	0.01
HP_REDUCED_TENDON_REFLEXES	140	https://www.gsea-msigdb.org/gsea/msigdb/human/geneset/HP_REDUCED_TENDON_REFLEXES	0.45377	1.7428	0.003854	0.18074	0.587	0.586	0.389	0.369	0.069556	0.029
HP_ABNORMALITY_OF_THE_MUSCULATURE_OF_THE_UPPER_LIMBS	69	https://www.gsea-msigdb.org/gsea/msigdb/human/geneset/HP_ABNORMALITY_OF_THE_MUSCULATURE_OF_THE_UPPER_LIMBS	0.46237	1.5767	0.003861	0.14767	0.736	0.565	0.438	0.323	0.072235	0.013
HP_ABNORMAL_RENAL_PHYSIOLOGY	180	https://www.gsea-msigdb.org/gsea/msigdb/human/geneset/HP_ABNORMAL_RENAL_PHYSIOLOGY	0.38862	1.5649	0.003861	0.13909	0.741	0.489	0.409	0.301	0.071194	0.011
GOBP_CELL_CELL_JUNCTION_ORGANIZATION	56	https://www.gsea-msigdb.org/gsea/msigdb/human/geneset/GOBP_CELL_CELL_JUNCTION_ORGANIZATION	0.42042	1.5561	0.003861	0.13918	0.745	0.732	0.533	0.346	0.07182	0.012
HP_ABNORMALITY_OF_THE_NAIL	125	https://www.gsea-msigdb.org/gsea/msigdb/human/geneset/HP_ABNORMALITY_OF_THE_NAIL	0.37348	1.5038	0.003861	0.12997	0.791	0.464	0.413	0.28	0.0732	0.006
GOBP_NEGATIVE_REGULATION_OF_WNT_SIGNALING_PATHWAY	40	https://www.gsea-msigdb.org/gsea/msigdb/human/geneset/GOBP_NEGATIVE_REGULATION_OF_WNT_SIGNALING_PATHWAY	0.45312	1.6654	0.003868	0.16905	0.664	0.575	0.389	0.355	0.077714	0.024
GOBP_POSITIVE_REGULATION_OF_SIGNALING	430	https://www.gsea-msigdb.org/gsea/msigdb/human/geneset/GOBP_POSITIVE_REGULATION_OF_SIGNALING	0.36514	1.4776	0.003868	0.12893	0.806	0.537	0.486	0.305	0.073309	0.006
GOBP_CELL_ADHESION	391	https://www.gsea-msigdb.org/gsea/msigdb/human/geneset/GOBP_CELL_ADHESION	0.38383	1.5496	0.003876	0.13817	0.747	0.652	0.53	0.336	0.072276	0.011
HP_ABNORMAL_BONE_STRUCTURE	196	https://www.gsea-msigdb.org/gsea/msigdb/human/geneset/HP_ABNORMAL_BONE_STRUCTURE	0.38229	1.5321	0.003876	0.13407	0.763	0.474	0.437	0.279	0.072022	0.01
GOBP_POSITIVE_REGULATION_OF_CELLULAR_COMPONENT_BIOGENESIS	129	https://www.gsea-msigdb.org/gsea/msigdb/human/geneset/GOBP_POSITIVE_REGULATION_OF_CELLULAR_COMPONENT_BIOGENESIS	0.37763	1.5227	0.003876	0.13216	0.772	0.473	0.41	0.287	0.073197	0.01
GOBP_ENZYME_LINKED_RECEPTOR_PROTEIN_SIGNALING_PATHWAY	254	https://www.gsea-msigdb.org/gsea/msigdb/human/geneset/GOBP_ENZYME_LINKED_RECEPTOR_PROTEIN_SIGNALING_PATHWAY	0.36049	1.4673	0.003876	0.12831	0.809	0.516	0.465	0.292	0.072457	0.006
GOBP_REGULATION_OF_CATALYTIC_ACTIVITY	356	https://www.gsea-msigdb.org/gsea/msigdb/human/geneset/GOBP_REGULATION_OF_CATALYTIC_ACTIVITY	0.36575	1.4641	0.003876	0.12881	0.81	0.559	0.5	0.303	0.073899	0.006
HP_LOWER_LIMB_SPASTICITY	42	https://www.gsea-msigdb.org/gsea/msigdb/human/geneset/HP_LOWER_LIMB_SPASTICITY	0.51246	1.6972	0.003883	0.17491	0.634	0.667	0.4	0.404	0.073141	0.029
HP_ABNORMALITY_OF_THE_VERTEBRAL_COLUMN	359	https://www.gsea-msigdb.org/gsea/msigdb/human/geneset/HP_ABNORMALITY_OF_THE_VERTEBRAL_COLUMN	0.39402	1.5561	0.003883	0.13892	0.745	0.468	0.401	0.304	0.071647	0.012
HP_VERTEBRAL_SEGMENTATION_DEFECT	34	https://www.gsea-msigdb.org/gsea/msigdb/human/geneset/HP_VERTEBRAL_SEGMENTATION_DEFECT	0.49612	1.6757	0.003891	0.17621	0.653	0.471	0.272	0.345	0.081319	0.028
GOBP_EMBRYONIC_MORPHOGENESIS	159	https://www.gsea-msigdb.org/gsea/msigdb/human/geneset/GOBP_EMBRYONIC_MORPHOGENESIS	0.39092	1.6265	0.003891	0.15938	0.704	0.553	0.457	0.311	0.075992	0.018
HP_ABNORMAL_CURVATURE_OF_THE_VERTEBRAL_COLUMN	273	https://www.gsea-msigdb.org/gsea/msigdb/human/geneset/HP_ABNORMAL_CURVATURE_OF_THE_VERTEBRAL_COLUMN	0.40037	1.5668	0.003891	0.14042	0.74	0.465	0.4	0.297	0.072717	0.012
HP_ABNORMALITY_OF_THE_UPPER_URINARY_TRACT	366	https://www.gsea-msigdb.org/gsea/msigdb/human/geneset/HP_ABNORMALITY_OF_THE_UPPER_URINARY_TRACT	0.38846	1.583	0.003899	0.15446	0.732	0.484	0.419	0.306	0.075862	0.016
GOCC_NEURON_PROJECTION	274	https://www.gsea-msigdb.org/gsea/msigdb/human/geneset/GOCC_NEURON_PROJECTION	0.40642	1.5697	0.003899	0.14325	0.739	0.562	0.448	0.33	0.073066	0.012
HP_ABNORMALITY_OF_THE_LIVER	257	https://www.gsea-msigdb.org/gsea/msigdb/human/geneset/HP_ABNORMALITY_OF_THE_LIVER	0.38347	1.5056	0.003899	0.13031	0.788	0.482	0.409	0.302	0.072544	0.006
HP_RESPIRATORY_INSUFFICIENCY	138	https://www.gsea-msigdb.org/gsea/msigdb/human/geneset/HP_RESPIRATORY_INSUFFICIENCY	0.4602	1.7172	0.003906	0.19416	0.616	0.587	0.409	0.358	0.073052	0.034
GOBP_SYNAPSE_ORGANIZATION	86	https://www.gsea-msigdb.org/gsea/msigdb/human/geneset/GOBP_SYNAPSE_ORGANIZATION	0.42778	1.6368	0.003906	0.16548	0.693	0.605	0.441	0.344	0.081789	0.02
HP_DYSARTHRIA	109	https://www.gsea-msigdb.org/gsea/msigdb/human/geneset/HP_DYSARTHRIA	0.42834	1.5868	0.003906	0.15448	0.728	0.578	0.433	0.336	0.076787	0.014
HP_ABNORMALITY_OF_VISION	291	https://www.gsea-msigdb.org/gsea/msigdb/human/geneset/HP_ABNORMALITY_OF_VISION	0.39077	1.5809	0.003914	0.15288	0.734	0.488	0.401	0.312	0.074994	0.013
HP_ABNORMAL_PYRAMIDAL_SIGN	82	https://www.gsea-msigdb.org/gsea/msigdb/human/geneset/HP_ABNORMAL_PYRAMIDAL_SIGN	0.4358	1.5648	0.003914	0.13881	0.741	0.5	0.377	0.317	0.071193	0.011
GOBP_REGULATION_OF_CELL_PROJECTION_ORGANIZATION	174	https://www.gsea-msigdb.org/gsea/msigdb/human/geneset/GOBP_REGULATION_OF_CELL_PROJECTION_ORGANIZATION	0.4184	1.6242	0.003922	0.15701	0.705	0.494	0.387	0.315	0.073207	0.017
HP_KYPHOSIS	121	https://www.gsea-msigdb.org/gsea/msigdb/human/geneset/HP_KYPHOSIS	0.42745	1.5914	0.003922	0.1541	0.722	0.512	0.4	0.316	0.075573	0.016
HP_ABNORMAL_CARDIAC_VENTRICLE_MORPHOLOGY	174	https://www.gsea-msigdb.org/gsea/msigdb/human/geneset/HP_ABNORMAL_CARDIAC_VENTRICLE_MORPHOLOGY	0.40158	1.5348	0.003922	0.13587	0.758	0.471	0.397	0.296	0.074031	0.01
GOBP_ACTIN_FILAMENT_BASED_PROCESS	223	https://www.gsea-msigdb.org/gsea/msigdb/human/geneset/GOBP_ACTIN_FILAMENT_BASED_PROCESS	0.38805	1.488	0.003922	0.12827	0.803	0.601	0.503	0.314	0.073228	0.006
GOBP_REGULATION_OF_ORGANELLE_ORGANIZATION	328	https://www.gsea-msigdb.org/gsea/msigdb/human/geneset/GOBP_REGULATION_OF_ORGANELLE_ORGANIZATION	0.38979	1.5224	0.003929	0.13201	0.772	0.509	0.442	0.306	0.072946	0.01
GOCC_MEMBRANE_COAT	16	https://www.gsea-msigdb.org/gsea/msigdb/human/geneset/GOCC_MEMBRANE_COAT	0.59017	1.6744	0.003937	0.17504	0.654	0.688	0.316	0.472	0.080174	0.028
HP_ABNORMALITY_OF_SPEECH_OR_VOCALIZATION	357	https://www.gsea-msigdb.org/gsea/msigdb/human/geneset/HP_ABNORMALITY_OF_SPEECH_OR_VOCALIZATION	0.40335	1.6012	0.003937	0.15495	0.718	0.521	0.439	0.317	0.075253	0.016
GOBP_PHOSPHORYLATION	407	https://www.gsea-msigdb.org/gsea/msigdb/human/geneset/GOBP_PHOSPHORYLATION	0.38072	1.5197	0.003945	0.12843	0.776	0.587	0.503	0.32	0.070646	0.009
HP_ABNORMAL_FETAL_PHYSIOLOGY	64	https://www.gsea-msigdb.org/gsea/msigdb/human/geneset/HP_ABNORMAL_FETAL_PHYSIOLOGY	0.46362	1.6383	0.003953	0.16579	0.692	0.562	0.384	0.351	0.081533	0.019
HP_FEEDING_DIFFICULTIES	262	https://www.gsea-msigdb.org/gsea/msigdb/human/geneset/HP_FEEDING_DIFFICULTIES	0.38931	1.5655	0.003953	0.14059	0.741	0.458	0.387	0.298	0.071944	0.012
GOBP_CELL_PROJECTION_ORGANIZATION	381	https://www.gsea-msigdb.org/gsea/msigdb/human/geneset/GOBP_CELL_PROJECTION_ORGANIZATION	0.37367	1.5056	0.003953	0.1302	0.788	0.577	0.506	0.311	0.072438	0.006
GOBP_EPITHELIUM_DEVELOPMENT	293	https://www.gsea-msigdb.org/gsea/msigdb/human/geneset/GOBP_EPITHELIUM_DEVELOPMENT	0.35832	1.5026	0.003968	0.12923	0.792	0.611	0.534	0.304	0.072248	0.006
GOBP_POSITIVE_REGULATION_OF_PROTEIN_LOCALIZATION_TO_PLASMA_MEMBRANE	26	https://www.gsea-msigdb.org/gsea/msigdb/human/geneset/GOBP_POSITIVE_REGULATION_OF_PROTEIN_LOCALIZATION_TO_PLASMA_MEMBRANE	0.5118	1.6326	0.003976	0.16052	0.698	0.692	0.434	0.394	0.077705	0.018
HP_EEG_WITH_GENERALIZED_EPILEPTIFORM_DISCHARGES	52	https://www.gsea-msigdb.org/gsea/msigdb/human/geneset/HP_EEG_WITH_GENERALIZED_EPILEPTIFORM_DISCHARGES	0.48192	1.7833	0.003984	0.18997	0.523	0.577	0.346	0.381	0.045059	0.035
HP_ABNORMAL_TOE_MORPHOLOGY	175	https://www.gsea-msigdb.org/gsea/msigdb/human/geneset/HP_ABNORMAL_TOE_MORPHOLOGY	0.39362	1.5198	0.003984	0.12891	0.776	0.52	0.438	0.304	0.070994	0.009
HP_ABNORMALITY_OF_THE_AUTONOMIC_NERVOUS_SYSTEM	56	https://www.gsea-msigdb.org/gsea/msigdb/human/geneset/HP_ABNORMALITY_OF_THE_AUTONOMIC_NERVOUS_SYSTEM	0.46353	1.6595	0.003992	0.17472	0.674	0.518	0.366	0.333	0.079859	0.026
GOBP_REGULATION_OF_PROTEIN_BINDING	31	https://www.gsea-msigdb.org/gsea/msigdb/human/geneset/GOBP_REGULATION_OF_PROTEIN_BINDING	0.47931	1.5567	0.003992	0.13921	0.744	0.387	0.268	0.285	0.071944	0.012
HP_PROFOUND_GLOBAL_DEVELOPMENTAL_DELAY	18	https://www.gsea-msigdb.org/gsea/msigdb/human/geneset/HP_PROFOUND_GLOBAL_DEVELOPMENTAL_DELAY	0.5679	1.759	0.004	0.20491	0.562	0.5	0.291	0.356	0.064499	0.039
GOBP_PROTEIN_CONTAINING_COMPLEX_LOCALIZATION	51	https://www.gsea-msigdb.org/gsea/msigdb/human/geneset/GOBP_PROTEIN_CONTAINING_COMPLEX_LOCALIZATION	0.46996	1.5761	0.004008	0.14768	0.736	0.471	0.322	0.323	0.071898	0.013
GOBP_ESTABLISHMENT_OF_PROTEIN_LOCALIZATION_TO_MEMBRANE	64	https://www.gsea-msigdb.org/gsea/msigdb/human/geneset/GOBP_ESTABLISHMENT_OF_PROTEIN_LOCALIZATION_TO_MEMBRANE	0.50503	1.7124	0.004016	0.19507	0.622	0.406	0.291	0.292	0.071004	0.033
HP_ABNORMAL_STOMACH_MORPHOLOGY	72	https://www.gsea-msigdb.org/gsea/msigdb/human/geneset/HP_ABNORMAL_STOMACH_MORPHOLOGY	0.43957	1.5579	0.004032	0.13948	0.744	0.528	0.415	0.314	0.072263	0.012
HP_MACROGLOSSIA	33	https://www.gsea-msigdb.org/gsea/msigdb/human/geneset/HP_MACROGLOSSIA	0.48007	1.7816	0.00404	0.18651	0.524	0.333	0.203	0.268	0.043866	0.034
HP_APLASIA_HYPOPLASIA_AFFECTING_THE_EYE	112	https://www.gsea-msigdb.org/gsea/msigdb/human/geneset/HP_APLASIA_HYPOPLASIA_AFFECTING_THE_EYE	0.39287	1.5568	0.00404	0.1394	0.744	0.455	0.395	0.282	0.07212	0.012
GOBP_REGULATION_OF_WNT_SIGNALING_PATHWAY	76	https://www.gsea-msigdb.org/gsea/msigdb/human/geneset/GOBP_REGULATION_OF_WNT_SIGNALING_PATHWAY	0.41848	1.5691	0.004049	0.14252	0.739	0.513	0.389	0.319	0.072708	0.012
HP_MYOCLONIC_SEIZURE	41	https://www.gsea-msigdb.org/gsea/msigdb/human/geneset/HP_MYOCLONIC_SEIZURE	0.4901	1.6707	0.004049	0.17032	0.656	0.537	0.299	0.379	0.077196	0.025
GOBP_CELL_CELL_SIGNALING_BY_WNT	99	https://www.gsea-msigdb.org/gsea/msigdb/human/geneset/GOBP_CELL_CELL_SIGNALING_BY_WNT	0.41309	1.5606	0.004107	0.13933	0.742	0.606	0.473	0.326	0.071997	0.012
HP_ABNORMAL_DENTAL_PULP_MORPHOLOGY	17	https://www.gsea-msigdb.org/gsea/msigdb/human/geneset/HP_ABNORMAL_DENTAL_PULP_MORPHOLOGY	0.6004	1.7106	0.004115	0.18937	0.623	0.471	0.244	0.357	0.071907	0.031
GOBP_REGULATION_OF_MONOATOMIC_CATION_TRANSMEMBRANE_TRANSPORT	70	https://www.gsea-msigdb.org/gsea/msigdb/human/geneset/GOBP_REGULATION_OF_MONOATOMIC_CATION_TRANSMEMBRANE_TRANSPORT	0.42545	1.6589	0.005535	0.17433	0.675	0.5	0.367	0.322	0.079199	0.026
GOBP_POSITIVE_REGULATION_OF_TRANSPORT	218	https://www.gsea-msigdb.org/gsea/msigdb/human/geneset/GOBP_POSITIVE_REGULATION_OF_TRANSPORT	0.38436	1.5455	0.005545	0.13761	0.754	0.601	0.495	0.319	0.072163	0.011
GOBP_MUSCLE_CELL_DIFFERENTIATION	104	https://www.gsea-msigdb.org/gsea/msigdb/human/geneset/GOBP_MUSCLE_CELL_DIFFERENTIATION	0.40777	1.5653	0.005628	0.13977	0.741	0.548	0.447	0.31	0.071374	0.011
GOBP_EXTERNAL_ENCAPSULATING_STRUCTURE_ORGANIZATION	85	https://www.gsea-msigdb.org/gsea/msigdb/human/geneset/GOBP_EXTERNAL_ENCAPSULATING_STRUCTURE_ORGANIZATION	0.44179	1.6743	0.005671	0.1734	0.654	0.741	0.488	0.387	0.079388	0.027
GOBP_CHEMICAL_HOMEOSTASIS	217	https://www.gsea-msigdb.org/gsea/msigdb/human/geneset/GOBP_CHEMICAL_HOMEOSTASIS	0.39193	1.6185	0.005693	0.15584	0.707	0.576	0.477	0.316	0.073401	0.017
GOBP_NEGATIVE_REGULATION_OF_NERVOUS_SYSTEM_DEVELOPMENT	43	https://www.gsea-msigdb.org/gsea/msigdb/human/geneset/GOBP_NEGATIVE_REGULATION_OF_NERVOUS_SYSTEM_DEVELOPMENT	0.45231	1.6005	0.005703	0.1547	0.718	0.535	0.382	0.334	0.075132	0.016
HP_ABNORMALITY_OF_CARDIOVASCULAR_SYSTEM_ELECTROPHYSIOLOGY	119	https://www.gsea-msigdb.org/gsea/msigdb/human/geneset/HP_ABNORMALITY_OF_CARDIOVASCULAR_SYSTEM_ELECTROPHYSIOLOGY	0.42539	1.5917	0.005725	0.1543	0.722	0.462	0.341	0.313	0.075855	0.016
HP_ABNORMAL_VERTEBRAL_MORPHOLOGY	109	https://www.gsea-msigdb.org/gsea/msigdb/human/geneset/HP_ABNORMAL_VERTEBRAL_MORPHOLOGY	0.41135	1.5674	0.005736	0.14113	0.74	0.55	0.439	0.317	0.072101	0.012
GOBP_PROTEIN_LOCALIZATION_TO_CELL_PERIPHERY	97	https://www.gsea-msigdb.org/gsea/msigdb/human/geneset/GOBP_PROTEIN_LOCALIZATION_TO_CELL_PERIPHERY	0.42646	1.5798	0.005758	0.15147	0.735	0.546	0.434	0.316	0.074781	0.013
GOBP_REGULATION_OF_GROWTH	144	https://www.gsea-msigdb.org/gsea/msigdb/human/geneset/GOBP_REGULATION_OF_GROWTH	0.3685	1.534	0.005758	0.13507	0.759	0.514	0.453	0.29	0.073029	0.01
GOBP_CELL_MOTILITY	418	https://www.gsea-msigdb.org/gsea/msigdb/human/geneset/GOBP_CELL_MOTILITY	0.37137	1.5131	0.005758	0.12922	0.781	0.557	0.484	0.317	0.071327	0.008
GOCC_DENDRITIC_TREE	124	https://www.gsea-msigdb.org/gsea/msigdb/human/geneset/GOCC_DENDRITIC_TREE	0.429	1.5952	0.005769	0.1545	0.719	0.565	0.446	0.322	0.07506	0.016
GOBP_AXON_DEVELOPMENT	114	https://www.gsea-msigdb.org/gsea/msigdb/human/geneset/GOBP_AXON_DEVELOPMENT	0.40313	1.5784	0.005769	0.14899	0.735	0.64	0.506	0.324	0.073144	0.013
HP_WEAKNESS_DUE_TO_UPPER_MOTOR_NEURON_DYSFUNCTION	113	https://www.gsea-msigdb.org/gsea/msigdb/human/geneset/HP_WEAKNESS_DUE_TO_UPPER_MOTOR_NEURON_DYSFUNCTION	0.42467	1.563	0.005769	0.13867	0.742	0.531	0.4	0.327	0.072034	0.011
GOBP_CELLULAR_LIPID_METABOLIC_PROCESS	221	https://www.gsea-msigdb.org/gsea/msigdb/human/geneset/GOBP_CELLULAR_LIPID_METABOLIC_PROCESS	0.39544	1.5409	0.005769	0.13665	0.755	0.543	0.435	0.322	0.07171	0.01
HP_BRAIN_IMAGING_ABNORMALITY	42	https://www.gsea-msigdb.org/gsea/msigdb/human/geneset/HP_BRAIN_IMAGING_ABNORMALITY	0.46755	1.6211	0.00578	0.15631	0.705	0.476	0.286	0.343	0.073557	0.017
HP_ABNORMAL_CEREBRAL_ARTERY_MORPHOLOGY	21	https://www.gsea-msigdb.org/gsea/msigdb/human/geneset/HP_ABNORMAL_CEREBRAL_ARTERY_MORPHOLOGY	0.56787	1.6778	0.005803	0.17706	0.652	0.476	0.195	0.385	0.079461	0.027
HP_ABNORMALITY_OF_URINE_HOMEOSTASIS	179	https://www.gsea-msigdb.org/gsea/msigdb/human/geneset/HP_ABNORMALITY_OF_URINE_HOMEOSTASIS	0.37301	1.5124	0.005803	0.12955	0.782	0.637	0.535	0.308	0.071712	0.008
HP_SELF_INJURIOUS_BEHAVIOR	37	https://www.gsea-msigdb.org/gsea/msigdb/human/geneset/HP_SELF_INJURIOUS_BEHAVIOR	0.48356	1.6099	0.005814	0.15606	0.71	0.622	0.414	0.367	0.0758	0.017
GOBP_ORGANOPHOSPHATE_METABOLIC_PROCESS	200	https://www.gsea-msigdb.org/gsea/msigdb/human/geneset/GOBP_ORGANOPHOSPHATE_METABOLIC_PROCESS	0.42079	1.581	0.005814	0.15335	0.734	0.545	0.44	0.319	0.075245	0.015
HP_ABNORMAL_ENZYME_CONCENTRATION_OR_ACTIVITY	148	https://www.gsea-msigdb.org/gsea/msigdb/human/geneset/HP_ABNORMAL_ENZYME_CONCENTRATION_OR_ACTIVITY	0.40645	1.4975	0.005825	0.13055	0.797	0.5	0.4	0.31	0.074631	0.006
HP_ABNORMAL_LIVER_MORPHOLOGY	214	https://www.gsea-msigdb.org/gsea/msigdb/human/geneset/HP_ABNORMAL_LIVER_MORPHOLOGY	0.40929	1.5337	0.005837	0.13432	0.759	0.547	0.428	0.328	0.072656	0.01
GOBP_VESICLE_MEDIATED_TRANSPORT	398	https://www.gsea-msigdb.org/gsea/msigdb/human/geneset/GOBP_VESICLE_MEDIATED_TRANSPORT	0.40059	1.5307	0.005859	0.13387	0.767	0.585	0.498	0.322	0.072061	0.01
HP_ABNORMAL_ANTERIOR_EYE_SEGMENT_MORPHOLOGY	313	https://www.gsea-msigdb.org/gsea/msigdb/human/geneset/HP_ABNORMAL_ANTERIOR_EYE_SEGMENT_MORPHOLOGY	0.37103	1.5037	0.005859	0.12995	0.792	0.466	0.418	0.291	0.073094	0.006
HP_ABNORMALITY_OF_THE_BLADDER	119	https://www.gsea-msigdb.org/gsea/msigdb/human/geneset/HP_ABNORMALITY_OF_THE_BLADDER	0.41038	1.5585	0.005871	0.13976	0.743	0.429	0.346	0.288	0.072539	0.012
HP_ABNORMALITY_OF_THE_NECK	173	https://www.gsea-msigdb.org/gsea/msigdb/human/geneset/HP_ABNORMALITY_OF_THE_NECK	0.3943	1.54	0.005871	0.13587	0.756	0.457	0.401	0.284	0.072175	0.01
GOBP_MAPK_CASCADE	205	https://www.gsea-msigdb.org/gsea/msigdb/human/geneset/GOBP_MAPK_CASCADE	0.38557	1.4934	0.005871	0.13003	0.801	0.561	0.461	0.317	0.073265	0.006
HP_ABNORMALITY_OF_SKIN_ADNEXA_MORPHOLOGY	341	https://www.gsea-msigdb.org/gsea/msigdb/human/geneset/HP_ABNORMALITY_OF_SKIN_ADNEXA_MORPHOLOGY	0.35915	1.4766	0.005871	0.12859	0.806	0.46	0.428	0.285	0.073763	0.006
HP_MUSCLE_WEAKNESS	235	https://www.gsea-msigdb.org/gsea/msigdb/human/geneset/HP_MUSCLE_WEAKNESS	0.41985	1.6112	0.005894	0.15624	0.71	0.562	0.438	0.333	0.074805	0.017
GOCC_GLUTAMATERGIC_SYNAPSE	78	https://www.gsea-msigdb.org/gsea/msigdb/human/geneset/GOCC_GLUTAMATERGIC_SYNAPSE	0.42936	1.5778	0.005894	0.14893	0.735	0.615	0.438	0.352	0.072811	0.013
GOBP_REGULATION_OF_NEURON_PROJECTION_DEVELOPMENT	108	https://www.gsea-msigdb.org/gsea/msigdb/human/geneset/GOBP_REGULATION_OF_NEURON_PROJECTION_DEVELOPMENT	0.43857	1.6086	0.005906	0.15623	0.71	0.528	0.387	0.331	0.075936	0.017
HP_PUBERTY_AND_GONADAL_DISORDERS	143	https://www.gsea-msigdb.org/gsea/msigdb/human/geneset/HP_PUBERTY_AND_GONADAL_DISORDERS	0.38204	1.5439	0.005906	0.13674	0.754	0.49	0.442	0.282	0.072446	0.01
HP_ABNORMAL_CIRCULATING_METABOLITE_CONCENTRATION	312	https://www.gsea-msigdb.org/gsea/msigdb/human/geneset/HP_ABNORMAL_CIRCULATING_METABOLITE_CONCENTRATION	0.38623	1.5391	0.005906	0.13471	0.756	0.548	0.464	0.316	0.071321	0.01
HP_VENTRICULOMEGALY	170	https://www.gsea-msigdb.org/gsea/msigdb/human/geneset/HP_VENTRICULOMEGALY	0.41526	1.5325	0.005906	0.13462	0.761	0.524	0.439	0.305	0.072356	0.01
HP_UPPER_MOTOR_NEURON_DYSFUNCTION	249	https://www.gsea-msigdb.org/gsea/msigdb/human/geneset/HP_UPPER_MOTOR_NEURON_DYSFUNCTION	0.39359	1.5205	0.005906	0.1306	0.776	0.514	0.439	0.305	0.071425	0.01
HP_INTERICTAL_EEG_ABNORMALITY	64	https://www.gsea-msigdb.org/gsea/msigdb/human/geneset/HP_INTERICTAL_EEG_ABNORMALITY	0.47538	1.7319	0.005917	0.18925	0.599	0.625	0.366	0.402	0.072889	0.032
GOCC_GOLGI_CISTERNA	21	https://www.gsea-msigdb.org/gsea/msigdb/human/geneset/GOCC_GOLGI_CISTERNA	0.53855	1.5994	0.005917	0.15399	0.718	0.19	0.0273	0.186	0.075392	0.016
HP_BILATERAL_TONIC_CLONIC_SEIZURE	72	https://www.gsea-msigdb.org/gsea/msigdb/human/geneset/HP_BILATERAL_TONIC_CLONIC_SEIZURE	0.4511	1.6536	0.005929	0.1707	0.68	0.472	0.314	0.329	0.078972	0.023
HP_ABNORMALITY_OF_DENTAL_MORPHOLOGY	72	https://www.gsea-msigdb.org/gsea/msigdb/human/geneset/HP_ABNORMALITY_OF_DENTAL_MORPHOLOGY	0.40809	1.5206	0.005929	0.13116	0.776	0.444	0.376	0.282	0.071785	0.01
GOBP_REGULATION_OF_MITOCHONDRIAL_MEMBRANE_PERMEABILITY	15	https://www.gsea-msigdb.org/gsea/msigdb/human/geneset/GOBP_REGULATION_OF_MITOCHONDRIAL_MEMBRANE_PERMEABILITY	0.59541	1.6937	0.005941	0.17306	0.635	0.667	0.321	0.454	0.074365	0.029
GOBP_POSITIVE_REGULATION_OF_PROTEIN_LOCALIZATION_TO_MEMBRANE	33	https://www.gsea-msigdb.org/gsea/msigdb/human/geneset/GOBP_POSITIVE_REGULATION_OF_PROTEIN_LOCALIZATION_TO_MEMBRANE	0.49291	1.6203	0.005941	0.15599	0.705	0.758	0.468	0.406	0.073582	0.017
HP_INTRAUTERINE_GROWTH_RETARDATION	155	https://www.gsea-msigdb.org/gsea/msigdb/human/geneset/HP_INTRAUTERINE_GROWTH_RETARDATION	0.41411	1.5785	0.005941	0.14929	0.735	0.465	0.395	0.291	0.073377	0.013
HP_ABNORMAL_ESOPHAGUS_PHYSIOLOGY	177	https://www.gsea-msigdb.org/gsea/msigdb/human/geneset/HP_ABNORMAL_ESOPHAGUS_PHYSIOLOGY	0.4018	1.5734	0.005941	0.14557	0.737	0.542	0.439	0.317	0.072643	0.012
HP_ABNORMALITY_OF_CIRCULATING_ENZYME_LEVEL	81	https://www.gsea-msigdb.org/gsea/msigdb/human/geneset/HP_ABNORMALITY_OF_CIRCULATING_ENZYME_LEVEL	0.45151	1.5706	0.005952	0.14423	0.739	0.593	0.458	0.327	0.073638	0.012
HP_ABNORMAL_CONJUGATE_EYE_MOVEMENT	250	https://www.gsea-msigdb.org/gsea/msigdb/human/geneset/HP_ABNORMAL_CONJUGATE_EYE_MOVEMENT	0.40088	1.5635	0.005952	0.1394	0.741	0.432	0.366	0.29	0.072581	0.012
HP_ABNORMAL_FRONTAL_BONE_MORPHOLOGY	107	https://www.gsea-msigdb.org/gsea/msigdb/human/geneset/HP_ABNORMAL_FRONTAL_BONE_MORPHOLOGY	0.41669	1.5393	0.005952	0.13499	0.756	0.495	0.405	0.302	0.07161	0.01
HP_CHRONIC_OTITIS_MEDIA	23	https://www.gsea-msigdb.org/gsea/msigdb/human/geneset/HP_CHRONIC_OTITIS_MEDIA	0.53061	1.6416	0.005964	0.16528	0.69	0.609	0.357	0.393	0.080236	0.019
GOBP_EMBRYO_DEVELOPMENT	297	https://www.gsea-msigdb.org/gsea/msigdb/human/geneset/GOBP_EMBRYO_DEVELOPMENT	0.38037	1.5813	0.005976	0.15339	0.733	0.515	0.457	0.299	0.075126	0.015
GOBP_NEGATIVE_REGULATION_OF_EPITHELIAL_CELL_APOPTOTIC_PROCESS	15	https://www.gsea-msigdb.org/gsea/msigdb/human/geneset/GOBP_NEGATIVE_REGULATION_OF_EPITHELIAL_CELL_APOPTOTIC_PROCESS	0.58531	1.6981	0.005988	0.17538	0.634	0.467	0.153	0.397	0.072984	0.029
GOBP_NEGATIVE_REGULATION_OF_CELL_SUBSTRATE_ADHESION	16	https://www.gsea-msigdb.org/gsea/msigdb/human/geneset/GOBP_NEGATIVE_REGULATION_OF_CELL_SUBSTRATE_ADHESION	0.59704	1.7209	0.006012	0.18895	0.612	0.562	0.295	0.398	0.073545	0.034
GOBP_CELLULAR_RESPONSE_TO_STARVATION	38	https://www.gsea-msigdb.org/gsea/msigdb/human/geneset/GOBP_CELLULAR_RESPONSE_TO_STARVATION	0.49016	1.6352	0.006012	0.16203	0.697	0.526	0.361	0.339	0.079258	0.018
GOMF_TRANSCRIPTION_REGULATOR_ACTIVITY	439	https://www.gsea-msigdb.org/gsea/msigdb/human/geneset/GOMF_TRANSCRIPTION_REGULATOR_ACTIVITY	0.36734	1.6205	0.006048	0.1564	0.705	0.469	0.42	0.301	0.073541	0.017
HP_CORNEAL_OPACITY	66	https://www.gsea-msigdb.org/gsea/msigdb/human/geneset/HP_CORNEAL_OPACITY	0.41512	1.5319	0.006048	0.13415	0.765	0.47	0.391	0.29	0.072022	0.01
HP_MILD_GLOBAL_DEVELOPMENTAL_DELAY	21	https://www.gsea-msigdb.org/gsea/msigdb/human/geneset/HP_MILD_GLOBAL_DEVELOPMENTAL_DELAY	0.60244	1.7835	0.006085	0.19724	0.523	0.476	0.255	0.356	0.046376	0.038
GOBP_REGULATION_OF_DOUBLE_STRAND_BREAK_REPAIR	30	https://www.gsea-msigdb.org/gsea/msigdb/human/geneset/GOBP_REGULATION_OF_DOUBLE_STRAND_BREAK_REPAIR	0.46651	1.5221	0.00611	0.13145	0.773	0.467	0.385	0.289	0.072449	0.01
HP_CONVEX_NASAL_RIDGE	28	https://www.gsea-msigdb.org/gsea/msigdb/human/geneset/HP_CONVEX_NASAL_RIDGE	0.52984	1.613	0.006148	0.15612	0.71	0.464	0.215	0.367	0.075643	0.017
GOBP_POSITIVE_REGULATION_OF_DNA_REPAIR	34	https://www.gsea-msigdb.org/gsea/msigdb/human/geneset/GOBP_POSITIVE_REGULATION_OF_DNA_REPAIR	0.49514	1.5592	0.006173	0.13963	0.743	0.471	0.385	0.292	0.071323	0.012
HP_REDUCED_CONSCIOUSNESS_CONFUSION	104	https://www.gsea-msigdb.org/gsea/msigdb/human/geneset/HP_REDUCED_CONSCIOUSNESS_CONFUSION	0.39487	1.5471	0.007449	0.13647	0.75	0.452	0.376	0.288	0.071426	0.01
GOBP_RESPONSE_TO_SALT	83	https://www.gsea-msigdb.org/gsea/msigdb/human/geneset/GOBP_RESPONSE_TO_SALT	0.39916	1.553	0.007491	0.14031	0.747	0.542	0.436	0.312	0.073607	0.012
GOCC_POSTSYNAPTIC_SPECIALIZATION	71	https://www.gsea-msigdb.org/gsea/msigdb/human/geneset/GOCC_POSTSYNAPTIC_SPECIALIZATION	0.41207	1.5307	0.007533	0.13371	0.767	0.507	0.438	0.29	0.071927	0.01
HP_ADULT_ONSET	191	https://www.gsea-msigdb.org/gsea/msigdb/human/geneset/HP_ADULT_ONSET	0.38196	1.4906	0.00759	0.13002	0.803	0.56	0.489	0.299	0.073708	0.006
GOBP_REGULATION_OF_NERVOUS_SYSTEM_DEVELOPMENT	117	https://www.gsea-msigdb.org/gsea/msigdb/human/geneset/GOBP_REGULATION_OF_NERVOUS_SYSTEM_DEVELOPMENT	0.37067	1.5395	0.007619	0.13583	0.756	0.556	0.503	0.283	0.07188	0.01
HP_ABNORMAL_MIDFACE_MORPHOLOGY	146	https://www.gsea-msigdb.org/gsea/msigdb/human/geneset/HP_ABNORMAL_MIDFACE_MORPHOLOGY	0.4013	1.5211	0.007619	0.13145	0.775	0.486	0.397	0.303	0.072122	0.01
GOBP_POSITIVE_REGULATION_OF_LOCOMOTION	157	https://www.gsea-msigdb.org/gsea/msigdb/human/geneset/GOBP_POSITIVE_REGULATION_OF_LOCOMOTION	0.3864	1.5487	0.007663	0.13665	0.748	0.49	0.391	0.31	0.071467	0.011
HP_TACHYCARDIA	31	https://www.gsea-msigdb.org/gsea/msigdb/human/geneset/HP_TACHYCARDIA	0.5607	1.7627	0.007678	0.21695	0.556	0.581	0.339	0.386	0.070154	0.041
HP_ABNORMAL_CIRCULATING_AMINO_ACID_CONCENTRATION	30	https://www.gsea-msigdb.org/gsea/msigdb/human/geneset/HP_ABNORMAL_CIRCULATING_AMINO_ACID_CONCENTRATION	0.45048	1.6283	0.007678	0.15926	0.703	0.4	0.255	0.3	0.074907	0.018
GOBP_HORMONE_TRANSPORT	79	https://www.gsea-msigdb.org/gsea/msigdb/human/geneset/GOBP_HORMONE_TRANSPORT	0.42654	1.6219	0.007678	0.1567	0.705	0.582	0.448	0.327	0.073485	0.017
HP_CARDIOMEGALY	29	https://www.gsea-msigdb.org/gsea/msigdb/human/geneset/HP_CARDIOMEGALY	0.52746	1.7114	0.007692	0.19407	0.623	0.379	0.191	0.309	0.070463	0.033
GOBP_CELL_CELL_JUNCTION_ASSEMBLY	37	https://www.gsea-msigdb.org/gsea/msigdb/human/geneset/GOBP_CELL_CELL_JUNCTION_ASSEMBLY	0.42941	1.6069	0.007692	0.15603	0.712	0.757	0.533	0.356	0.074945	0.016
GOBP_REGULATION_OF_NEURAL_PRECURSOR_CELL_PROLIFERATION	29	https://www.gsea-msigdb.org/gsea/msigdb/human/geneset/GOBP_REGULATION_OF_NEURAL_PRECURSOR_CELL_PROLIFERATION	0.44209	1.5832	0.007692	0.15474	0.732	0.586	0.418	0.343	0.076124	0.016
HP_MIDFACE_RETRUSION	71	https://www.gsea-msigdb.org/gsea/msigdb/human/geneset/HP_MIDFACE_RETRUSION	0.4455	1.5664	0.007707	0.13992	0.741	0.592	0.439	0.337	0.072136	0.011
GOMF_STEROL_BINDING	16	https://www.gsea-msigdb.org/gsea/msigdb/human/geneset/GOMF_STEROL_BINDING	0.6114	1.7128	0.007737	0.19759	0.621	0.625	0.301	0.438	0.071607	0.033
HP_ABNORMAL_CEREBRAL_SUBCORTEX_MORPHOLOGY	264	https://www.gsea-msigdb.org/gsea/msigdb/human/geneset/HP_ABNORMAL_CEREBRAL_SUBCORTEX_MORPHOLOGY	0.39581	1.5515	0.007737	0.14015	0.747	0.466	0.4	0.297	0.072863	0.012
GOBP_REGULATION_OF_DNA_BINDING_TRANSCRIPTION_FACTOR_ACTIVITY	97	https://www.gsea-msigdb.org/gsea/msigdb/human/geneset/GOBP_REGULATION_OF_DNA_BINDING_TRANSCRIPTION_FACTOR_ACTIVITY	0.41034	1.5248	0.007737	0.13273	0.771	0.474	0.363	0.309	0.072835	0.01
HP_INCREASED_SUSCEPTIBILITY_TO_FRACTURES	60	https://www.gsea-msigdb.org/gsea/msigdb/human/geneset/HP_INCREASED_SUSCEPTIBILITY_TO_FRACTURES	0.42607	1.5251	0.007752	0.13261	0.771	0.6	0.486	0.313	0.072778	0.01
HP_APNEA	79	https://www.gsea-msigdb.org/gsea/msigdb/human/geneset/HP_APNEA	0.41597	1.4989	0.007752	0.13053	0.795	0.519	0.397	0.319	0.073898	0.006
GOBP_MORPHOGENESIS_OF_AN_EPITHELIUM	144	https://www.gsea-msigdb.org/gsea/msigdb/human/geneset/GOBP_MORPHOGENESIS_OF_AN_EPITHELIUM	0.37616	1.485	0.007752	0.1285	0.803	0.472	0.386	0.299	0.073855	0.006
HP_HYPSARRHYTHMIA	36	https://www.gsea-msigdb.org/gsea/msigdb/human/geneset/HP_HYPSARRHYTHMIA	0.47678	1.7067	0.007767	0.18063	0.631	0.556	0.336	0.372	0.070467	0.03
HP_JOINT_HYPERFLEXIBILITY	48	https://www.gsea-msigdb.org/gsea/msigdb/human/geneset/HP_JOINT_HYPERFLEXIBILITY	0.46734	1.5853	0.007767	0.15515	0.731	0.417	0.277	0.304	0.076513	0.016
GOBP_CELLULAR_RESPONSE_TO_NITROGEN_COMPOUND	155	https://www.gsea-msigdb.org/gsea/msigdb/human/geneset/GOBP_CELLULAR_RESPONSE_TO_NITROGEN_COMPOUND	0.38287	1.5721	0.007797	0.14519	0.738	0.503	0.448	0.288	0.073871	0.011
GOBP_POSITIVE_REGULATION_OF_CATALYTIC_ACTIVITY	230	https://www.gsea-msigdb.org/gsea/msigdb/human/geneset/GOBP_POSITIVE_REGULATION_OF_CATALYTIC_ACTIVITY	0.37469	1.5013	0.007797	0.13049	0.792	0.578	0.503	0.303	0.072737	0.006
HP_DIABETES_MELLITUS	107	https://www.gsea-msigdb.org/gsea/msigdb/human/geneset/HP_DIABETES_MELLITUS	0.38023	1.5489	0.007812	0.13719	0.748	0.533	0.464	0.293	0.071948	0.011
HP_ABNORMAL_HAIR_QUANTITY	211	https://www.gsea-msigdb.org/gsea/msigdb/human/geneset/HP_ABNORMAL_HAIR_QUANTITY	0.3728	1.5102	0.007828	0.12965	0.787	0.455	0.411	0.281	0.072059	0.007
GOBP_CELL_GROWTH	117	https://www.gsea-msigdb.org/gsea/msigdb/human/geneset/GOBP_CELL_GROWTH	0.39664	1.4904	0.007828	0.12986	0.803	0.632	0.521	0.311	0.073739	0.006
HP_APPENDICULAR_SPASTICITY	76	https://www.gsea-msigdb.org/gsea/msigdb/human/geneset/HP_APPENDICULAR_SPASTICITY	0.43513	1.5338	0.007843	0.13447	0.759	0.513	0.4	0.313	0.072607	0.01
HP_TENTED_UPPER_LIP_VERMILION	22	https://www.gsea-msigdb.org/gsea/msigdb/human/geneset/HP_TENTED_UPPER_LIP_VERMILION	0.48345	1.634	0.007858	0.16208	0.697	0.545	0.309	0.379	0.078775	0.018
GOBP_CELL_MORPHOGENESIS_INVOLVED_IN_NEURON_DIFFERENTIATION	136	https://www.gsea-msigdb.org/gsea/msigdb/human/geneset/GOBP_CELL_MORPHOGENESIS_INVOLVED_IN_NEURON_DIFFERENTIATION	0.41843	1.5852	0.007874	0.15481	0.731	0.684	0.506	0.348	0.076245	0.016
GOBP_RENAL_SYSTEM_VASCULATURE_DEVELOPMENT	15	https://www.gsea-msigdb.org/gsea/msigdb/human/geneset/GOBP_RENAL_SYSTEM_VASCULATURE_DEVELOPMENT	0.63008	1.7021	0.00789	0.17483	0.633	0.667	0.25	0.502	0.071166	0.03
HP_TYPE_II_DIABETES_MELLITUS	41	https://www.gsea-msigdb.org/gsea/msigdb/human/geneset/HP_TYPE_II_DIABETES_MELLITUS	0.41159	1.6351	0.007905	0.16115	0.697	0.561	0.442	0.316	0.078994	0.018
HP_SKELETAL_MUSCLE_ATROPHY	123	https://www.gsea-msigdb.org/gsea/msigdb/human/geneset/HP_SKELETAL_MUSCLE_ATROPHY	0.44207	1.5776	0.007905	0.14834	0.735	0.569	0.438	0.329	0.072354	0.013
GOMF_DNA_BINDING_TRANSCRIPTION_ACTIVATOR_ACTIVITY	100	https://www.gsea-msigdb.org/gsea/msigdb/human/geneset/GOMF_DNA_BINDING_TRANSCRIPTION_ACTIVATOR_ACTIVITY	0.34419	1.4433	0.007905	0.12873	0.828	0.48	0.457	0.267	0.075756	0.006
HP_MYOPIA	104	https://www.gsea-msigdb.org/gsea/msigdb/human/geneset/HP_MYOPIA	0.38009	1.4357	0.007905	0.12935	0.832	0.51	0.448	0.288	0.077006	0.006
HP_ABNORMAL_UPPER_LIP_MORPHOLOGY	206	https://www.gsea-msigdb.org/gsea/msigdb/human/geneset/HP_ABNORMAL_UPPER_LIP_MORPHOLOGY	0.37857	1.4823	0.007921	0.12827	0.804	0.456	0.398	0.288	0.072723	0.006
GOBP_POSITIVE_REGULATION_OF_CELLULAR_COMPONENT_ORGANIZATION	284	https://www.gsea-msigdb.org/gsea/msigdb/human/geneset/GOBP_POSITIVE_REGULATION_OF_CELLULAR_COMPONENT_ORGANIZATION	0.37797	1.5161	0.007937	0.12873	0.78	0.475	0.415	0.297	0.070954	0.008
HP_ABNORMALITY_OF_THE_ANTERIOR_FONTANELLE	36	https://www.gsea-msigdb.org/gsea/msigdb/human/geneset/HP_ABNORMALITY_OF_THE_ANTERIOR_FONTANELLE	0.47702	1.6561	0.007968	0.1711	0.676	0.472	0.309	0.329	0.078543	0.024
HP_MICROPENIS	43	https://www.gsea-msigdb.org/gsea/msigdb/human/geneset/HP_MICROPENIS	0.44865	1.5786	0.007968	0.15014	0.735	0.558	0.423	0.325	0.073848	0.013
HP_ABNORMAL_COMMUNICATION	255	https://www.gsea-msigdb.org/gsea/msigdb/human/geneset/HP_ABNORMAL_COMMUNICATION	0.39608	1.5675	0.007968	0.14147	0.74	0.463	0.377	0.305	0.072298	0.012
GOBP_NON_CANONICAL_WNT_SIGNALING_PATHWAY	17	https://www.gsea-msigdb.org/gsea/msigdb/human/geneset/GOBP_NON_CANONICAL_WNT_SIGNALING_PATHWAY	0.62916	1.7319	0.007984	0.19326	0.599	0.647	0.325	0.438	0.07444	0.034
HP_ABNORMALITY_OF_THE_ABDOMINAL_WALL	127	https://www.gsea-msigdb.org/gsea/msigdb/human/geneset/HP_ABNORMALITY_OF_THE_ABDOMINAL_WALL	0.39737	1.5889	0.007984	0.1541	0.727	0.386	0.346	0.259	0.077497	0.014
GOMF_OXIDOREDUCTASE_ACTIVITY	181	https://www.gsea-msigdb.org/gsea/msigdb/human/geneset/GOMF_OXIDOREDUCTASE_ACTIVITY	0.41283	1.6224	0.008	0.15664	0.705	0.536	0.418	0.325	0.073285	0.017
GOBP_SENSORY_SYSTEM_DEVELOPMENT	108	https://www.gsea-msigdb.org/gsea/msigdb/human/geneset/GOBP_SENSORY_SYSTEM_DEVELOPMENT	0.39214	1.5894	0.008	0.1539	0.726	0.528	0.458	0.293	0.077029	0.016
HP_DYSMETRIA	29	https://www.gsea-msigdb.org/gsea/msigdb/human/geneset/HP_DYSMETRIA	0.53547	1.6868	0.008016	0.17174	0.643	0.621	0.367	0.396	0.073103	0.028
HP_ABNORMAL_EPIPHYSIS_MORPHOLOGY	79	https://www.gsea-msigdb.org/gsea/msigdb/human/geneset/HP_ABNORMAL_EPIPHYSIS_MORPHOLOGY	0.39968	1.5321	0.008016	0.13429	0.763	0.481	0.405	0.291	0.072158	0.01
HP_INGUINAL_HERNIA	71	https://www.gsea-msigdb.org/gsea/msigdb/human/geneset/HP_INGUINAL_HERNIA	0.45876	1.722	0.008048	0.18999	0.612	0.296	0.224	0.233	0.073859	0.033
HP_ABNORMAL_MYELINATION	126	https://www.gsea-msigdb.org/gsea/msigdb/human/geneset/HP_ABNORMAL_MYELINATION	0.40024	1.5509	0.008048	0.13959	0.747	0.54	0.438	0.312	0.072699	0.012
HP_COMPULSIVE_BEHAVIORS	30	https://www.gsea-msigdb.org/gsea/msigdb/human/geneset/HP_COMPULSIVE_BEHAVIORS	0.52112	1.6702	0.008065	0.16845	0.656	0.4	0.25	0.302	0.075793	0.025
HP_SECONDARY_MICROCEPHALY	52	https://www.gsea-msigdb.org/gsea/msigdb/human/geneset/HP_SECONDARY_MICROCEPHALY	0.44217	1.54	0.008081	0.13563	0.756	0.519	0.408	0.311	0.072027	0.01
GOMF_ENDONUCLEASE_ACTIVITY	21	https://www.gsea-msigdb.org/gsea/msigdb/human/geneset/GOMF_ENDONUCLEASE_ACTIVITY	0.54758	1.6407	0.00818	0.16477	0.691	0.381	0.314	0.263	0.080046	0.019
GOBP_REGULATION_OF_CALCIUM_ION_TRANSMEMBRANE_TRANSPORT	43	https://www.gsea-msigdb.org/gsea/msigdb/human/geneset/GOBP_REGULATION_OF_CALCIUM_ION_TRANSMEMBRANE_TRANSPORT	0.46584	1.6716	0.009107	0.1701	0.655	0.488	0.367	0.312	0.077349	0.026
GOBP_MONOAMINE_TRANSPORT	16	https://www.gsea-msigdb.org/gsea/msigdb/human/geneset/GOBP_MONOAMINE_TRANSPORT	0.59931	1.6883	0.009488	0.1731	0.642	0.5	0.213	0.395	0.072735	0.029
GOCC_LEADING_EDGE_MEMBRANE	59	https://www.gsea-msigdb.org/gsea/msigdb/human/geneset/GOCC_LEADING_EDGE_MEMBRANE	0.41912	1.5231	0.009488	0.13274	0.772	0.661	0.513	0.326	0.073257	0.01
GOBP_REGULATION_OF_EPITHELIAL_CELL_MIGRATION	62	https://www.gsea-msigdb.org/gsea/msigdb/human/geneset/GOBP_REGULATION_OF_EPITHELIAL_CELL_MIGRATION	0.39941	1.4711	0.00956	0.12846	0.809	0.516	0.418	0.305	0.072905	0.006
GOMF_TRANSPORTER_ACTIVITY	248	https://www.gsea-msigdb.org/gsea/msigdb/human/geneset/GOMF_TRANSPORTER_ACTIVITY	0.40597	1.5725	0.009579	0.14596	0.738	0.665	0.514	0.342	0.074523	0.013
HP_COMA	26	https://www.gsea-msigdb.org/gsea/msigdb/human/geneset/HP_COMA	0.57086	1.697	0.009597	0.17319	0.634	0.5	0.179	0.413	0.072215	0.029
GOCC_SYNAPTIC_MEMBRANE	67	https://www.gsea-msigdb.org/gsea/msigdb/human/geneset/GOCC_SYNAPTIC_MEMBRANE	0.42454	1.5921	0.009597	0.15435	0.721	0.657	0.439	0.374	0.076139	0.014
GOMF_EXOGENOUS_PROTEIN_BINDING	21	https://www.gsea-msigdb.org/gsea/msigdb/human/geneset/GOMF_EXOGENOUS_PROTEIN_BINDING	0.51301	1.6214	0.009634	0.15664	0.705	0.429	0.259	0.319	0.073524	0.017
GOBP_REGULATION_OF_PROTEIN_MODIFICATION_PROCESS	343	https://www.gsea-msigdb.org/gsea/msigdb/human/geneset/GOBP_REGULATION_OF_PROTEIN_MODIFICATION_PROCESS	0.37706	1.4888	0.009634	0.12904	0.803	0.437	0.377	0.295	0.073311	0.006
HP_RETINAL_DEGENERATION	47	https://www.gsea-msigdb.org/gsea/msigdb/human/geneset/HP_RETINAL_DEGENERATION	0.49165	1.7478	0.009652	0.18686	0.58	0.638	0.409	0.381	0.066142	0.033
GOCC_CELL_BODY	111	https://www.gsea-msigdb.org/gsea/msigdb/human/geneset/GOCC_CELL_BODY	0.41346	1.5328	0.009671	0.1346	0.761	0.523	0.416	0.313	0.072494	0.01
GOBP_POSITIVE_REGULATION_OF_PHOSPHORUS_METABOLIC_PROCESS	188	https://www.gsea-msigdb.org/gsea/msigdb/human/geneset/GOBP_POSITIVE_REGULATION_OF_PHOSPHORUS_METABOLIC_PROCESS	0.36895	1.4625	0.009671	0.12895	0.811	0.521	0.462	0.293	0.074392	0.006
HP_POSTURAL_INSTABILITY	20	https://www.gsea-msigdb.org/gsea/msigdb/human/geneset/HP_POSTURAL_INSTABILITY	0.57469	1.6771	0.00969	0.17703	0.653	0.7	0.314	0.482	0.081943	0.028
GOBP_CONNECTIVE_TISSUE_DEVELOPMENT	66	https://www.gsea-msigdb.org/gsea/msigdb/human/geneset/GOBP_CONNECTIVE_TISSUE_DEVELOPMENT	0.43829	1.5707	0.00969	0.14434	0.738	0.485	0.368	0.311	0.073297	0.012
GOBP_REGULATION_OF_PHOSPHORUS_METABOLIC_PROCESS	294	https://www.gsea-msigdb.org/gsea/msigdb/human/geneset/GOBP_REGULATION_OF_PHOSPHORUS_METABOLIC_PROCESS	0.37625	1.4927	0.00969	0.12957	0.801	0.527	0.462	0.303	0.073307	0.006
GOBP_RESPONSE_TO_ABIOTIC_STIMULUS	279	https://www.gsea-msigdb.org/gsea/msigdb/human/geneset/GOBP_RESPONSE_TO_ABIOTIC_STIMULUS	0.36754	1.4874	0.00969	0.12837	0.803	0.541	0.482	0.299	0.073475	0.006
HP_ABNORMALITY_OF_THE_URINARY_SYSTEM_PHYSIOLOGY	279	https://www.gsea-msigdb.org/gsea/msigdb/human/geneset/HP_ABNORMALITY_OF_THE_URINARY_SYSTEM_PHYSIOLOGY	0.35737	1.4621	0.00969	0.12911	0.813	0.455	0.409	0.286	0.074239	0.006
GOBP_REGULATION_OF_TRANSFERASE_ACTIVITY	181	https://www.gsea-msigdb.org/gsea/msigdb/human/geneset/GOBP_REGULATION_OF_TRANSFERASE_ACTIVITY	0.37202	1.4299	0.009709	0.13074	0.834	0.575	0.503	0.297	0.076939	0.006
GOBP_REGULATION_OF_PHOSPHORYLATION	268	https://www.gsea-msigdb.org/gsea/msigdb/human/geneset/GOBP_REGULATION_OF_PHOSPHORYLATION	0.37449	1.4842	0.009728	0.12777	0.803	0.578	0.506	0.304	0.0731	0.006
HP_ABNORMAL_EMOTION_AFFECT_BEHAVIOR	177	https://www.gsea-msigdb.org/gsea/msigdb/human/geneset/HP_ABNORMAL_EMOTION_AFFECT_BEHAVIOR	0.37015	1.456	0.009728	0.13057	0.821	0.492	0.435	0.289	0.076256	0.006
HP_ABNORMAL_NEUTROPHIL_COUNT	55	https://www.gsea-msigdb.org/gsea/msigdb/human/geneset/HP_ABNORMAL_NEUTROPHIL_COUNT	0.48204	1.6189	0.009747	0.15596	0.706	0.491	0.368	0.314	0.07328	0.017
HP_ABNORMAL_CIRCULATING_HORMONE_CONCENTRATION	100	https://www.gsea-msigdb.org/gsea/msigdb/human/geneset/HP_ABNORMAL_CIRCULATING_HORMONE_CONCENTRATION	0.35511	1.4916	0.009747	0.12976	0.802	0.54	0.489	0.282	0.073984	0.006
GOBP_POSITIVE_REGULATION_OF_PROTEIN_MODIFICATION_PROCESS	212	https://www.gsea-msigdb.org/gsea/msigdb/human/geneset/GOBP_POSITIVE_REGULATION_OF_PROTEIN_MODIFICATION_PROCESS	0.36526	1.4366	0.009747	0.12984	0.832	0.5	0.462	0.282	0.077351	0.006
HP_APLASIA_HYPOPLASIA_AFFECTING_BONES_OF_THE_AXIAL_SKELETON	228	https://www.gsea-msigdb.org/gsea/msigdb/human/geneset/HP_APLASIA_HYPOPLASIA_AFFECTING_BONES_OF_THE_AXIAL_SKELETON	0.3886	1.5316	0.009766	0.13417	0.765	0.447	0.396	0.284	0.072161	0.01
HP_ABNORMALITY_OF_THE_ABDOMINAL_ORGANS	314	https://www.gsea-msigdb.org/gsea/msigdb/human/geneset/HP_ABNORMALITY_OF_THE_ABDOMINAL_ORGANS	0.36117	1.4373	0.009766	0.12978	0.832	0.459	0.409	0.291	0.077281	0.006
GOBP_SENSORY_PERCEPTION_OF_MECHANICAL_STIMULUS	31	https://www.gsea-msigdb.org/gsea/msigdb/human/geneset/GOBP_SENSORY_PERCEPTION_OF_MECHANICAL_STIMULUS	0.48614	1.5998	0.009785	0.15453	0.718	0.71	0.433	0.405	0.075365	0.016
GOMF_PROTEIN_KINASE_ACTIVITY	164	https://www.gsea-msigdb.org/gsea/msigdb/human/geneset/GOMF_PROTEIN_KINASE_ACTIVITY	0.41285	1.5623	0.009785	0.1383	0.742	0.512	0.375	0.332	0.071905	0.011
HP_STATUS_EPILEPTICUS	33	https://www.gsea-msigdb.org/gsea/msigdb/human/geneset/HP_STATUS_EPILEPTICUS	0.51166	1.643	0.009804	0.16619	0.688	0.697	0.374	0.439	0.08182	0.02
HP_ABNORMAL_FACIAL_SKELETON_MORPHOLOGY	312	https://www.gsea-msigdb.org/gsea/msigdb/human/geneset/HP_ABNORMAL_FACIAL_SKELETON_MORPHOLOGY	0.38154	1.5129	0.009804	0.12928	0.782	0.452	0.397	0.293	0.071503	0.007
HP_INFANTILE_MUSCULAR_HYPOTONIA	42	https://www.gsea-msigdb.org/gsea/msigdb/human/geneset/HP_INFANTILE_MUSCULAR_HYPOTONIA	0.42361	1.4782	0.009804	0.1291	0.806	0.595	0.448	0.332	0.073147	0.006
GOBP_REGULATION_OF_PROTEIN_LOCALIZATION_TO_MEMBRANE	50	https://www.gsea-msigdb.org/gsea/msigdb/human/geneset/GOBP_REGULATION_OF_PROTEIN_LOCALIZATION_TO_MEMBRANE	0.44909	1.5956	0.009823	0.15453	0.719	0.68	0.468	0.366	0.074993	0.016
HP_ABNORMAL_CIRCULATING_LIPID_CONCENTRATION	66	https://www.gsea-msigdb.org/gsea/msigdb/human/geneset/HP_ABNORMAL_CIRCULATING_LIPID_CONCENTRATION	0.42478	1.5071	0.009823	0.13085	0.788	0.409	0.273	0.302	0.072979	0.008
GOBP_REGULATION_OF_PROTEIN_LOCALIZATION_TO_CELL_PERIPHERY	41	https://www.gsea-msigdb.org/gsea/msigdb/human/geneset/GOBP_REGULATION_OF_PROTEIN_LOCALIZATION_TO_CELL_PERIPHERY	0.47103	1.5678	0.009843	0.14181	0.74	0.634	0.434	0.362	0.07236	0.012
HP_VISUAL_IMPAIRMENT	242	https://www.gsea-msigdb.org/gsea/msigdb/human/geneset/HP_VISUAL_IMPAIRMENT	0.37251	1.5002	0.009843	0.13075	0.794	0.463	0.401	0.293	0.073994	0.006
GOMF_PURINE_NUCLEOTIDE_BINDING	489	https://www.gsea-msigdb.org/gsea/msigdb/human/geneset/GOMF_PURINE_NUCLEOTIDE_BINDING	0.36865	1.4697	0.009843	0.12871	0.809	0.481	0.435	0.304	0.073376	0.006
HP_ABNORMAL_GLUCOSE_HOMEOSTASIS	160	https://www.gsea-msigdb.org/gsea/msigdb/human/geneset/HP_ABNORMAL_GLUCOSE_HOMEOSTASIS	0.39225	1.5945	0.009862	0.15336	0.72	0.475	0.409	0.291	0.075474	0.014
HP_PSYCHOSIS	22	https://www.gsea-msigdb.org/gsea/msigdb/human/geneset/HP_PSYCHOSIS	0.53441	1.5754	0.009862	0.14634	0.737	0.409	0.195	0.331	0.071995	0.013
GOCC_ACTOMYOSIN	27	https://www.gsea-msigdb.org/gsea/msigdb/human/geneset/GOCC_ACTOMYOSIN	0.53218	1.6484	0.009901	0.16899	0.683	0.593	0.402	0.356	0.080758	0.023
HP_CLEFT_UPPER_LIP	33	https://www.gsea-msigdb.org/gsea/msigdb/human/geneset/HP_CLEFT_UPPER_LIP	0.46434	1.5976	0.009901	0.15463	0.718	0.636	0.426	0.368	0.075895	0.016
GOBP_SENSORY_ORGAN_DEVELOPMENT	142	https://www.gsea-msigdb.org/gsea/msigdb/human/geneset/GOBP_SENSORY_ORGAN_DEVELOPMENT	0.36125	1.5401	0.009901	0.13631	0.756	0.493	0.458	0.276	0.071098	0.01
HP_ABNORMALITY_OF_REFRACTION	156	https://www.gsea-msigdb.org/gsea/msigdb/human/geneset/HP_ABNORMALITY_OF_REFRACTION	0.38743	1.4969	0.009901	0.13022	0.797	0.526	0.452	0.298	0.074122	0.006
GOBP_POSITIVE_REGULATION_OF_CELL_PROJECTION_ORGANIZATION	92	https://www.gsea-msigdb.org/gsea/msigdb/human/geneset/GOBP_POSITIVE_REGULATION_OF_CELL_PROJECTION_ORGANIZATION	0.43586	1.6706	0.00996	0.1688	0.656	0.5	0.387	0.313	0.076488	0.025
HP_WIDE_NASAL_BRIDGE	139	https://www.gsea-msigdb.org/gsea/msigdb/human/geneset/HP_WIDE_NASAL_BRIDGE	0.39181	1.5434	0.00998	0.13644	0.754	0.475	0.401	0.293	0.072314	0.01
HP_ABNORMAL_LIMB_EPIPHYSIS_MORPHOLOGY	39	https://www.gsea-msigdb.org/gsea/msigdb/human/geneset/HP_ABNORMAL_LIMB_EPIPHYSIS_MORPHOLOGY	0.41838	1.5205	0.00998	0.13041	0.776	0.487	0.387	0.301	0.071306	0.01
HP_REDUCED_ATTENTION_REGULATION	107	https://www.gsea-msigdb.org/gsea/msigdb/human/geneset/HP_REDUCED_ATTENTION_REGULATION	0.38485	1.482	0.01002	0.12809	0.804	0.458	0.408	0.278	0.072641	0.006
GOCC_MITOCHONDRION	380	https://www.gsea-msigdb.org/gsea/msigdb/human/geneset/GOCC_MITOCHONDRION	0.45031	1.6917	0.01004	0.17462	0.637	0.516	0.401	0.337	0.073894	0.029
HP_MANDIBULAR_PROGNATHIA	46	https://www.gsea-msigdb.org/gsea/msigdb/human/geneset/HP_MANDIBULAR_PROGNATHIA	0.44012	1.5616	0.01004	0.13879	0.742	0.587	0.444	0.33	0.071826	0.012
HP_OPTIC_ATROPHY	126	https://www.gsea-msigdb.org/gsea/msigdb/human/geneset/HP_OPTIC_ATROPHY	0.41926	1.5559	0.01004	0.13878	0.745	0.595	0.442	0.342	0.071695	0.012
GOBP_MORPHOGENESIS_OF_EMBRYONIC_EPITHELIUM	40	https://www.gsea-msigdb.org/gsea/msigdb/human/geneset/GOBP_MORPHOGENESIS_OF_EMBRYONIC_EPITHELIUM	0.44118	1.5438	0.01022	0.1365	0.754	0.55	0.368	0.351	0.072291	0.01
GOCC_OUTER_MEMBRANE	58	https://www.gsea-msigdb.org/gsea/msigdb/human/geneset/GOCC_OUTER_MEMBRANE	0.48561	1.6454	0.01029	0.167	0.686	0.517	0.347	0.342	0.081376	0.021
HP_MICROPHTHALMIA	66	https://www.gsea-msigdb.org/gsea/msigdb/human/geneset/HP_MICROPHTHALMIA	0.42362	1.5974	0.01031	0.15369	0.719	0.455	0.395	0.279	0.075407	0.016
GOBP_AMINE_TRANSPORT	24	https://www.gsea-msigdb.org/gsea/msigdb/human/geneset/GOBP_AMINE_TRANSPORT	0.50156	1.7242	0.01099	0.19173	0.61	0.375	0.213	0.297	0.074223	0.034
GOBP_CELLULAR_RESPONSE_TO_CARBOHYDRATE_STIMULUS	35	https://www.gsea-msigdb.org/gsea/msigdb/human/geneset/GOBP_CELLULAR_RESPONSE_TO_CARBOHYDRATE_STIMULUS	0.45906	1.5595	0.01119	0.14016	0.743	0.286	0.108	0.257	0.071861	0.012
GOCC_PRESYNAPTIC_ACTIVE_ZONE	19	https://www.gsea-msigdb.org/gsea/msigdb/human/geneset/GOCC_PRESYNAPTIC_ACTIVE_ZONE	0.51394	1.6082	0.01124	0.15611	0.71	0.474	0.225	0.369	0.07594	0.017
GOBP_CARBOHYDRATE_DERIVATIVE_TRANSPORT	18	https://www.gsea-msigdb.org/gsea/msigdb/human/geneset/GOBP_CARBOHYDRATE_DERIVATIVE_TRANSPORT	0.543	1.7077	0.01126	0.18376	0.628	0.444	0.23	0.344	0.071086	0.03
GOBP_RESPONSE_TO_OXYGEN_CONTAINING_COMPOUND	423	https://www.gsea-msigdb.org/gsea/msigdb/human/geneset/GOBP_RESPONSE_TO_OXYGEN_CONTAINING_COMPOUND	0.37751	1.5716	0.01132	0.14449	0.738	0.582	0.502	0.32	0.073374	0.012
GOBP_TUBE_DEVELOPMENT	281	https://www.gsea-msigdb.org/gsea/msigdb/human/geneset/GOBP_TUBE_DEVELOPMENT	0.3711	1.5062	0.01134	0.13062	0.788	0.644	0.537	0.318	0.073023	0.007
GOBP_MAINTENANCE_OF_LOCATION	95	https://www.gsea-msigdb.org/gsea/msigdb/human/geneset/GOBP_MAINTENANCE_OF_LOCATION	0.41791	1.5519	0.01136	0.14063	0.747	0.568	0.464	0.311	0.073378	0.012
GOBP_TRANSMEMBRANE_TRANSPORT	315	https://www.gsea-msigdb.org/gsea/msigdb/human/geneset/GOBP_TRANSMEMBRANE_TRANSPORT	0.39601	1.617	0.01141	0.15662	0.707	0.616	0.487	0.339	0.074923	0.017
GOBP_REGULATION_OF_LOCOMOTION	275	https://www.gsea-msigdb.org/gsea/msigdb/human/geneset/GOBP_REGULATION_OF_LOCOMOTION	0.38886	1.5665	0.01141	0.14012	0.74	0.604	0.497	0.323	0.072329	0.011
GOBP_LOCOMOTION	314	https://www.gsea-msigdb.org/gsea/msigdb/human/geneset/GOBP_LOCOMOTION	0.3832	1.5404	0.01145	0.1371	0.756	0.58	0.486	0.32	0.071688	0.01
GOBP_CELLULAR_COMPONENT_MORPHOGENESIS	183	https://www.gsea-msigdb.org/gsea/msigdb/human/geneset/GOBP_CELLULAR_COMPONENT_MORPHOGENESIS	0.40605	1.5834	0.01147	0.15501	0.732	0.678	0.521	0.338	0.076387	0.016
HP_HYPODONTIA	55	https://www.gsea-msigdb.org/gsea/msigdb/human/geneset/HP_HYPODONTIA	0.40631	1.5481	0.01147	0.1362	0.748	0.455	0.385	0.283	0.071159	0.01
GOBP_AMEBOIDAL_TYPE_CELL_MIGRATION	121	https://www.gsea-msigdb.org/gsea/msigdb/human/geneset/GOBP_AMEBOIDAL_TYPE_CELL_MIGRATION	0.39863	1.5049	0.01147	0.12965	0.79	0.628	0.497	0.324	0.072354	0.006
GOCC_VESICLE_MEMBRANE	298	https://www.gsea-msigdb.org/gsea/msigdb/human/geneset/GOCC_VESICLE_MEMBRANE	0.39024	1.5286	0.01149	0.13381	0.768	0.497	0.425	0.305	0.072017	0.01
GOBP_TUBE_MORPHOGENESIS	230	https://www.gsea-msigdb.org/gsea/msigdb/human/geneset/GOBP_TUBE_MORPHOGENESIS	0.36975	1.4743	0.01149	0.12821	0.807	0.57	0.488	0.307	0.073972	0.006
GOBP_REGULATION_OF_DEVELOPMENTAL_GROWTH	79	https://www.gsea-msigdb.org/gsea/msigdb/human/geneset/GOBP_REGULATION_OF_DEVELOPMENTAL_GROWTH	0.35985	1.4647	0.01149	0.12885	0.81	0.468	0.414	0.279	0.073934	0.006
GOBP_REGULATION_OF_MEMBRANE_POTENTIAL	85	https://www.gsea-msigdb.org/gsea/msigdb/human/geneset/GOBP_REGULATION_OF_MEMBRANE_POTENTIAL	0.41417	1.5968	0.01152	0.15402	0.719	0.6	0.493	0.31	0.075463	0.016
GOCC_PLASMA_MEMBRANE_REGION	292	https://www.gsea-msigdb.org/gsea/msigdb/human/geneset/GOCC_PLASMA_MEMBRANE_REGION	0.35865	1.4972	0.01152	0.13009	0.797	0.589	0.526	0.299	0.074223	0.006
GOBP_REGULATION_OF_TRANS_SYNAPTIC_SIGNALING	97	https://www.gsea-msigdb.org/gsea/msigdb/human/geneset/GOBP_REGULATION_OF_TRANS_SYNAPTIC_SIGNALING	0.3938	1.5102	0.01154	0.12948	0.787	0.588	0.493	0.304	0.07195	0.007
GOBP_CYTOKINE_PRODUCTION	204	https://www.gsea-msigdb.org/gsea/msigdb/human/geneset/GOBP_CYTOKINE_PRODUCTION	0.38376	1.4737	0.01156	0.12775	0.807	0.588	0.49	0.314	0.073668	0.006
GOBP_POSITIVE_REGULATION_OF_CELL_DEVELOPMENT	113	https://www.gsea-msigdb.org/gsea/msigdb/human/geneset/GOBP_POSITIVE_REGULATION_OF_CELL_DEVELOPMENT	0.36284	1.4601	0.01156	0.12953	0.815	0.575	0.517	0.285	0.075543	0.006
GOBP_MESONEPHROS_DEVELOPMENT	32	https://www.gsea-msigdb.org/gsea/msigdb/human/geneset/GOBP_MESONEPHROS_DEVELOPMENT	0.47378	1.6324	0.01158	0.15998	0.698	0.562	0.341	0.373	0.077256	0.018
GOBP_RESPONSE_TO_CYTOKINE	226	https://www.gsea-msigdb.org/gsea/msigdb/human/geneset/GOBP_RESPONSE_TO_CYTOKINE	0.38417	1.4844	0.01158	0.12772	0.803	0.566	0.46	0.322	0.073188	0.006
GOBP_ORGANIC_ACID_METABOLIC_PROCESS	208	https://www.gsea-msigdb.org/gsea/msigdb/human/geneset/GOBP_ORGANIC_ACID_METABOLIC_PROCESS	0.39441	1.5563	0.01161	0.13929	0.745	0.524	0.417	0.32	0.071994	0.012
HP_ABNORMAL_SYSTEMIC_BLOOD_PRESSURE	127	https://www.gsea-msigdb.org/gsea/msigdb/human/geneset/HP_ABNORMAL_SYSTEMIC_BLOOD_PRESSURE	0.37248	1.434	0.01163	0.12908	0.834	0.567	0.494	0.295	0.076944	0.006
HP_CLONUS	24	https://www.gsea-msigdb.org/gsea/msigdb/human/geneset/HP_CLONUS	0.52389	1.6055	0.01165	0.15369	0.714	0.625	0.4	0.377	0.074346	0.016
GOBP_ISOPRENOID_METABOLIC_PROCESS	31	https://www.gsea-msigdb.org/gsea/msigdb/human/geneset/GOBP_ISOPRENOID_METABOLIC_PROCESS	0.48776	1.5589	0.01165	0.1396	0.743	0.645	0.4	0.39	0.071283	0.012
GOBP_POSITIVE_REGULATION_OF_TRANSFERASE_ACTIVITY	112	https://www.gsea-msigdb.org/gsea/msigdb/human/geneset/GOBP_POSITIVE_REGULATION_OF_TRANSFERASE_ACTIVITY	0.38008	1.4397	0.01165	0.12905	0.832	0.598	0.503	0.305	0.075384	0.006
GOBP_REGULATION_OF_SYNAPTIC_PLASTICITY	45	https://www.gsea-msigdb.org/gsea/msigdb/human/geneset/GOBP_REGULATION_OF_SYNAPTIC_PLASTICITY	0.45606	1.5486	0.01167	0.13646	0.748	0.511	0.369	0.326	0.071518	0.01
GOBP_REGULATION_OF_CELL_DIFFERENTIATION	376	https://www.gsea-msigdb.org/gsea/msigdb/human/geneset/GOBP_REGULATION_OF_CELL_DIFFERENTIATION	0.3356	1.4339	0.01167	0.12903	0.834	0.481	0.461	0.283	0.07688	0.006
HP_HYPOPLASIA_OF_PENIS	90	https://www.gsea-msigdb.org/gsea/msigdb/human/geneset/HP_HYPOPLASIA_OF_PENIS	0.41335	1.6038	0.0117	0.15384	0.717	0.556	0.452	0.311	0.07378	0.016
HP_ABNORMAL_NASAL_MORPHOLOGY	341	https://www.gsea-msigdb.org/gsea/msigdb/human/geneset/HP_ABNORMAL_NASAL_MORPHOLOGY	0.38411	1.5477	0.0117	0.1364	0.749	0.487	0.444	0.293	0.071596	0.01
GOBP_POSITIVE_REGULATION_OF_NEURON_PROJECTION_DEVELOPMENT	39	https://www.gsea-msigdb.org/gsea/msigdb/human/geneset/GOBP_POSITIVE_REGULATION_OF_NEURON_PROJECTION_DEVELOPMENT	0.45274	1.5698	0.01172	0.14356	0.739	0.487	0.387	0.301	0.073273	0.012
GOBP_CELL_PART_MORPHOGENESIS	158	https://www.gsea-msigdb.org/gsea/msigdb/human/geneset/GOBP_CELL_PART_MORPHOGENESIS	0.408	1.5632	0.01172	0.13945	0.741	0.595	0.454	0.337	0.072593	0.012
GOBP_POSITIVE_REGULATION_OF_CELL_POPULATION_PROLIFERATION	332	https://www.gsea-msigdb.org/gsea/msigdb/human/geneset/GOBP_POSITIVE_REGULATION_OF_CELL_POPULATION_PROLIFERATION	0.34837	1.4359	0.01172	0.12934	0.832	0.488	0.454	0.288	0.077137	0.006
GOBP_SYNCYTIUM_FORMATION	17	https://www.gsea-msigdb.org/gsea/msigdb/human/geneset/GOBP_SYNCYTIUM_FORMATION	0.54885	1.6563	0.01174	0.17229	0.676	0.882	0.439	0.497	0.079067	0.024
HP_ABNORMAL_NASAL_BRIDGE_MORPHOLOGY	259	https://www.gsea-msigdb.org/gsea/msigdb/human/geneset/HP_ABNORMAL_NASAL_BRIDGE_MORPHOLOGY	0.38614	1.5347	0.01174	0.13574	0.758	0.49	0.444	0.289	0.073886	0.01
HP_ABNORMAL_PENIS_MORPHOLOGY	160	https://www.gsea-msigdb.org/gsea/msigdb/human/geneset/HP_ABNORMAL_PENIS_MORPHOLOGY	0.40009	1.5798	0.01176	0.15099	0.735	0.456	0.413	0.277	0.074537	0.013
GOMF_AMINOACYLTRANSFERASE_ACTIVITY	112	https://www.gsea-msigdb.org/gsea/msigdb/human/geneset/GOMF_AMINOACYLTRANSFERASE_ACTIVITY	0.42047	1.529	0.01176	0.13392	0.768	0.473	0.412	0.285	0.072281	0.01
HP_FEEDING_DIFFICULTIES_IN_INFANCY	144	https://www.gsea-msigdb.org/gsea/msigdb/human/geneset/HP_FEEDING_DIFFICULTIES_IN_INFANCY	0.38566	1.4998	0.01176	0.13096	0.794	0.472	0.408	0.289	0.074246	0.006
GOBP_LIPID_OXIDATION	27	https://www.gsea-msigdb.org/gsea/msigdb/human/geneset/GOBP_LIPID_OXIDATION	0.55439	1.7112	0.01183	0.19135	0.623	0.444	0.179	0.367	0.069308	0.032
GOMF_HYDROLASE_ACTIVITY_ACTING_ON_CARBON_NITROGEN_BUT_NOT_PEPTIDE_BONDS_IN_LINEAR_AMIDES	24	https://www.gsea-msigdb.org/gsea/msigdb/human/geneset/GOMF_HYDROLASE_ACTIVITY_ACTING_ON_CARBON_NITROGEN_BUT_NOT_PEPTIDE_BONDS_IN_LINEAR_AMIDES	0.52661	1.6474	0.01183	0.16821	0.683	0.5	0.3	0.352	0.079612	0.022
GOBP_ENDOCYTIC_RECYCLING	23	https://www.gsea-msigdb.org/gsea/msigdb/human/geneset/GOBP_ENDOCYTIC_RECYCLING	0.5247	1.5718	0.01183	0.14509	0.738	0.435	0.223	0.339	0.073801	0.011
GOMF_ADENYL_NUCLEOTIDE_BINDING	407	https://www.gsea-msigdb.org/gsea/msigdb/human/geneset/GOMF_ADENYL_NUCLEOTIDE_BINDING	0.37377	1.4863	0.01183	0.12828	0.803	0.533	0.479	0.305	0.07447	0.006
GOBP_POSITIVE_REGULATION_OF_PROTEIN_LOCALIZATION	144	https://www.gsea-msigdb.org/gsea/msigdb/human/geneset/GOBP_POSITIVE_REGULATION_OF_PROTEIN_LOCALIZATION	0.40361	1.5106	0.01186	0.12943	0.787	0.535	0.443	0.308	0.072168	0.007
HP_ABNORMAL_BLOOD_VESSEL_MORPHOLOGY	242	https://www.gsea-msigdb.org/gsea/msigdb/human/geneset/HP_ABNORMAL_BLOOD_VESSEL_MORPHOLOGY	0.37557	1.4636	0.01186	0.12912	0.811	0.471	0.439	0.279	0.074714	0.006
HP_ABNORMALITY_OF_THE_LOWER_URINARY_TRACT	196	https://www.gsea-msigdb.org/gsea/msigdb/human/geneset/HP_ABNORMALITY_OF_THE_LOWER_URINARY_TRACT	0.39585	1.5507	0.01188	0.13911	0.747	0.449	0.415	0.275	0.07243	0.012
HP_ABNORMALITY_IRIS_MORPHOLOGY	113	https://www.gsea-msigdb.org/gsea/msigdb/human/geneset/HP_ABNORMALITY_IRIS_MORPHOLOGY	0.40543	1.5492	0.01188	0.13716	0.747	0.451	0.366	0.294	0.072109	0.011
HP_ABNORMALITY_OF_LOWER_LIMB_JOINT	165	https://www.gsea-msigdb.org/gsea/msigdb/human/geneset/HP_ABNORMALITY_OF_LOWER_LIMB_JOINT	0.39749	1.4892	0.01188	0.12934	0.803	0.497	0.387	0.316	0.073611	0.006
HP_ABNORMAL_SCAPULA_MORPHOLOGY	46	https://www.gsea-msigdb.org/gsea/msigdb/human/geneset/HP_ABNORMAL_SCAPULA_MORPHOLOGY	0.50344	1.6376	0.01191	0.16506	0.692	0.5	0.384	0.311	0.08147	0.019
HP_ABNORMALITY_OF_FEMALE_EXTERNAL_GENITALIA	37	https://www.gsea-msigdb.org/gsea/msigdb/human/geneset/HP_ABNORMALITY_OF_FEMALE_EXTERNAL_GENITALIA	0.45607	1.5574	0.01191	0.13944	0.744	0.541	0.415	0.319	0.071909	0.012
HP_PRENATAL_MOVEMENT_ABNORMALITY	47	https://www.gsea-msigdb.org/gsea/msigdb/human/geneset/HP_PRENATAL_MOVEMENT_ABNORMALITY	0.4825	1.6799	0.01193	0.17621	0.649	0.574	0.384	0.357	0.077636	0.027
GOBP_POSITIVE_REGULATION_OF_DOUBLE_STRAND_BREAK_REPAIR	23	https://www.gsea-msigdb.org/gsea/msigdb/human/geneset/GOBP_POSITIVE_REGULATION_OF_DOUBLE_STRAND_BREAK_REPAIR	0.49428	1.5355	0.01195	0.13645	0.758	0.478	0.385	0.296	0.074304	0.01
GOBP_POSITIVE_REGULATION_OF_PROTEIN_LOCALIZATION_TO_CELL_PERIPHERY	28	https://www.gsea-msigdb.org/gsea/msigdb/human/geneset/GOBP_POSITIVE_REGULATION_OF_PROTEIN_LOCALIZATION_TO_CELL_PERIPHERY	0.49222	1.5756	0.01198	0.14644	0.736	0.643	0.434	0.366	0.071141	0.013
HP_PROXIMAL_MUSCLE_WEAKNESS_IN_LOWER_LIMBS	15	https://www.gsea-msigdb.org/gsea/msigdb/human/geneset/HP_PROXIMAL_MUSCLE_WEAKNESS_IN_LOWER_LIMBS	0.59716	1.5925	0.012	0.15433	0.721	0.4	0.0557	0.379	0.076425	0.014
HP_HIGH_PITCHED_VOICE	17	https://www.gsea-msigdb.org/gsea/msigdb/human/geneset/HP_HIGH_PITCHED_VOICE	0.53181	1.551	0.01205	0.14002	0.747	0.412	0.273	0.3	0.073038	0.012
HP_LOWER_EXTREMITY_JOINT_DISLOCATION	71	https://www.gsea-msigdb.org/gsea/msigdb/human/geneset/HP_LOWER_EXTREMITY_JOINT_DISLOCATION	0.43319	1.5322	0.01205	0.13452	0.763	0.479	0.357	0.313	0.072081	0.01
HP_OCULAR_ANTERIOR_SEGMENT_DYSGENESIS	73	https://www.gsea-msigdb.org/gsea/msigdb/human/geneset/HP_OCULAR_ANTERIOR_SEGMENT_DYSGENESIS	0.43041	1.54	0.0121	0.13614	0.756	0.438	0.357	0.286	0.072323	0.01
GOBP_BONE_MORPHOGENESIS	26	https://www.gsea-msigdb.org/gsea/msigdb/human/geneset/GOBP_BONE_MORPHOGENESIS	0.50476	1.6234	0.01215	0.15663	0.705	0.654	0.428	0.376	0.073471	0.017
GOMF_TRANSCRIPTION_COREGULATOR_ACTIVITY	132	https://www.gsea-msigdb.org/gsea/msigdb/human/geneset/GOMF_TRANSCRIPTION_COREGULATOR_ACTIVITY	0.41946	1.5393	0.01222	0.13526	0.756	0.477	0.398	0.296	0.071755	0.01
HP_ABNORMAL_DELIVERY	27	https://www.gsea-msigdb.org/gsea/msigdb/human/geneset/HP_ABNORMAL_DELIVERY	0.49758	1.6611	0.01227	0.17323	0.671	0.444	0.277	0.323	0.080166	0.026
GOMF_CHROMATIN_BINDING	141	https://www.gsea-msigdb.org/gsea/msigdb/human/geneset/GOMF_CHROMATIN_BINDING	0.38137	1.4413	0.01227	0.12932	0.831	0.461	0.413	0.279	0.075869	0.006
GOBP_PROTEIN_LOCALIZATION_TO_MITOCHONDRION	36	https://www.gsea-msigdb.org/gsea/msigdb/human/geneset/GOBP_PROTEIN_LOCALIZATION_TO_MITOCHONDRION	0.5529	1.6245	0.0123	0.15738	0.705	0.528	0.347	0.347	0.073592	0.017
GOMF_PROTEIN_SERINE_THREONINE_PHOSPHATASE_ACTIVITY	20	https://www.gsea-msigdb.org/gsea/msigdb/human/geneset/GOMF_PROTEIN_SERINE_THREONINE_PHOSPHATASE_ACTIVITY	0.55419	1.6068	0.01235	0.15489	0.712	0.6	0.331	0.403	0.074564	0.016
GOBP_ERAD_PATHWAY	26	https://www.gsea-msigdb.org/gsea/msigdb/human/geneset/GOBP_ERAD_PATHWAY	0.54686	1.6414	0.01316	0.16465	0.69	0.423	0.216	0.333	0.079834	0.019
GOMF_STEROID_BINDING	26	https://www.gsea-msigdb.org/gsea/msigdb/human/geneset/GOMF_STEROID_BINDING	0.50295	1.6513	0.01333	0.17043	0.68	0.654	0.442	0.367	0.079225	0.023
HP_MYOPATHY	69	https://www.gsea-msigdb.org/gsea/msigdb/human/geneset/HP_MYOPATHY	0.4518	1.5976	0.01333	0.15408	0.718	0.522	0.395	0.32	0.075596	0.016
GOBP_DEVELOPMENTAL_GROWTH	163	https://www.gsea-msigdb.org/gsea/msigdb/human/geneset/GOBP_DEVELOPMENTAL_GROWTH	0.35947	1.4958	0.01338	0.12991	0.8	0.491	0.453	0.279	0.073794	0.006
GOCC_NEURON_TO_NEURON_SYNAPSE	76	https://www.gsea-msigdb.org/gsea/msigdb/human/geneset/GOCC_NEURON_TO_NEURON_SYNAPSE	0.39102	1.4549	0.01338	0.13003	0.821	0.487	0.438	0.278	0.076561	0.006
GOCC_VACUOLAR_MEMBRANE	114	https://www.gsea-msigdb.org/gsea/msigdb/human/geneset/GOCC_VACUOLAR_MEMBRANE	0.41529	1.521	0.01341	0.13135	0.775	0.535	0.424	0.316	0.072148	0.01
GOBP_RESPONSE_TO_EXTRACELLULAR_STIMULUS	130	https://www.gsea-msigdb.org/gsea/msigdb/human/geneset/GOBP_RESPONSE_TO_EXTRACELLULAR_STIMULUS	0.39238	1.5145	0.01341	0.12946	0.781	0.523	0.407	0.319	0.070985	0.009
GOCC_CELL_PROJECTION_MEMBRANE	99	https://www.gsea-msigdb.org/gsea/msigdb/human/geneset/GOCC_CELL_PROJECTION_MEMBRANE	0.38363	1.498	0.01341	0.13074	0.796	0.616	0.516	0.305	0.074352	0.006
GOCC_MEMBRANE_PROTEIN_COMPLEX	251	https://www.gsea-msigdb.org/gsea/msigdb/human/geneset/GOCC_MEMBRANE_PROTEIN_COMPLEX	0.3851	1.4645	0.01341	0.12882	0.81	0.582	0.495	0.311	0.074027	0.006
GOBP_RESPONSE_TO_NITROGEN_COMPOUND	264	https://www.gsea-msigdb.org/gsea/msigdb/human/geneset/GOBP_RESPONSE_TO_NITROGEN_COMPOUND	0.36846	1.5224	0.01344	0.13162	0.772	0.504	0.453	0.293	0.072696	0.01
HP_ABNORMAL_BREATH_SOUND	24	https://www.gsea-msigdb.org/gsea/msigdb/human/geneset/HP_ABNORMAL_BREATH_SOUND	0.50218	1.6145	0.01346	0.15756	0.709	0.542	0.314	0.373	0.076856	0.017
HP_ABNORMAL_FORM_OF_THE_VERTEBRAL_BODIES	75	https://www.gsea-msigdb.org/gsea/msigdb/human/geneset/HP_ABNORMAL_FORM_OF_THE_VERTEBRAL_BODIES	0.43003	1.517	0.01349	0.12848	0.78	0.6	0.439	0.342	0.070679	0.009
GOMF_MONOATOMIC_CATION_TRANSMEMBRANE_TRANSPORTER_ACTIVITY	102	https://www.gsea-msigdb.org/gsea/msigdb/human/geneset/GOMF_MONOATOMIC_CATION_TRANSMEMBRANE_TRANSPORTER_ACTIVITY	0.44263	1.6293	0.01351	0.15937	0.702	0.706	0.478	0.377	0.075486	0.018
GOBP_REGULATION_OF_CYTOSKELETON_ORGANIZATION	152	https://www.gsea-msigdb.org/gsea/msigdb/human/geneset/GOBP_REGULATION_OF_CYTOSKELETON_ORGANIZATION	0.38254	1.4611	0.01357	0.12896	0.813	0.5	0.425	0.297	0.074384	0.006
GOCC_CELL_CELL_JUNCTION	142	https://www.gsea-msigdb.org/gsea/msigdb/human/geneset/GOCC_CELL_CELL_JUNCTION	0.38149	1.4808	0.01359	0.12888	0.804	0.634	0.533	0.305	0.073778	0.006
GOBP_MEMBRANE_ORGANIZATION	197	https://www.gsea-msigdb.org/gsea/msigdb/human/geneset/GOBP_MEMBRANE_ORGANIZATION	0.39906	1.5111	0.01362	0.12984	0.785	0.533	0.429	0.318	0.072721	0.007
GOBP_LOCALIZATION_WITHIN_MEMBRANE	166	https://www.gsea-msigdb.org/gsea/msigdb/human/geneset/GOBP_LOCALIZATION_WITHIN_MEMBRANE	0.40025	1.5006	0.01362	0.13069	0.792	0.488	0.409	0.299	0.073925	0.006
GOBP_CELL_CELL_ADHESION	241	https://www.gsea-msigdb.org/gsea/msigdb/human/geneset/GOBP_CELL_CELL_ADHESION	0.37455	1.4583	0.01362	0.13025	0.818	0.656	0.539	0.319	0.075724	0.006
GOBP_REGULATION_OF_KINASE_ACTIVITY	155	https://www.gsea-msigdb.org/gsea/msigdb/human/geneset/GOBP_REGULATION_OF_KINASE_ACTIVITY	0.37628	1.4244	0.01364	0.13147	0.837	0.587	0.503	0.302	0.077817	0.006
HP_ABNORMAL_HEART_MORPHOLOGY	347	https://www.gsea-msigdb.org/gsea/msigdb/human/geneset/HP_ABNORMAL_HEART_MORPHOLOGY	0.38093	1.5052	0.01367	0.13009	0.79	0.45	0.4	0.292	0.072776	0.006
HP_LIMB_MUSCLE_WEAKNESS	79	https://www.gsea-msigdb.org/gsea/msigdb/human/geneset/HP_LIMB_MUSCLE_WEAKNESS	0.44588	1.5554	0.0137	0.13895	0.745	0.582	0.438	0.333	0.071522	0.012
GOBP_PROTEIN_LOCALIZATION_TO_PLASMA_MEMBRANE	82	https://www.gsea-msigdb.org/gsea/msigdb/human/geneset/GOBP_PROTEIN_LOCALIZATION_TO_PLASMA_MEMBRANE	0.42374	1.5228	0.0137	0.13231	0.772	0.537	0.434	0.309	0.073323	0.01
HP_ABNORMAL_EYELID_MORPHOLOGY	317	https://www.gsea-msigdb.org/gsea/msigdb/human/geneset/HP_ABNORMAL_EYELID_MORPHOLOGY	0.3735	1.4951	0.0137	0.12981	0.8	0.451	0.414	0.284	0.073399	0.006
HP_TOE_DEFORMITY	27	https://www.gsea-msigdb.org/gsea/msigdb/human/geneset/HP_TOE_DEFORMITY	0.52783	1.675	0.01372	0.17554	0.653	0.407	0.142	0.351	0.08075	0.028
GOMF_UBIQUITIN_LIKE_PROTEIN_LIGASE_ACTIVITY	86	https://www.gsea-msigdb.org/gsea/msigdb/human/geneset/GOMF_UBIQUITIN_LIKE_PROTEIN_LIGASE_ACTIVITY	0.42463	1.5007	0.01372	0.13067	0.792	0.477	0.412	0.286	0.07403	0.006
GOBP_PROCESS_UTILIZING_AUTOPHAGIC_MECHANISM	144	https://www.gsea-msigdb.org/gsea/msigdb/human/geneset/GOBP_PROCESS_UTILIZING_AUTOPHAGIC_MECHANISM	0.42586	1.5108	0.01375	0.12962	0.785	0.472	0.394	0.296	0.072388	0.007
HP_ENCEPHALOPATHY	78	https://www.gsea-msigdb.org/gsea/msigdb/human/geneset/HP_ENCEPHALOPATHY	0.50292	1.7806	0.01378	0.18156	0.526	0.692	0.413	0.413	0.042758	0.029
HP_ROD_CONE_DYSTROPHY	45	https://www.gsea-msigdb.org/gsea/msigdb/human/geneset/HP_ROD_CONE_DYSTROPHY	0.45062	1.6256	0.01381	0.159	0.705	0.4	0.289	0.287	0.075174	0.018
HP_ABNORMAL_CRY	17	https://www.gsea-msigdb.org/gsea/msigdb/human/geneset/HP_ABNORMAL_CRY	0.55172	1.5874	0.01381	0.15414	0.727	0.471	0.245	0.357	0.077062	0.014
HP_ABNORMALITY_OF_FACIAL_MUSCULATURE	75	https://www.gsea-msigdb.org/gsea/msigdb/human/geneset/HP_ABNORMALITY_OF_FACIAL_MUSCULATURE	0.42425	1.52	0.01381	0.1298	0.776	0.573	0.438	0.328	0.070873	0.01
HP_ABNORMAL_CIRCULATING_CARBOXYLIC_ACID_CONCENTRATION	63	https://www.gsea-msigdb.org/gsea/msigdb/human/geneset/HP_ABNORMAL_CIRCULATING_CARBOXYLIC_ACID_CONCENTRATION	0.40101	1.5137	0.01381	0.12996	0.781	0.381	0.27	0.282	0.07166	0.01
HP_ABNORMALITY_OF_CONNECTIVE_TISSUE	384	https://www.gsea-msigdb.org/gsea/msigdb/human/geneset/HP_ABNORMALITY_OF_CONNECTIVE_TISSUE	0.36482	1.4645	0.01381	0.12872	0.81	0.51	0.477	0.291	0.074053	0.006
GOBP_TUBE_FORMATION	45	https://www.gsea-msigdb.org/gsea/msigdb/human/geneset/GOBP_TUBE_FORMATION	0.43071	1.541	0.01383	0.13679	0.755	0.489	0.368	0.312	0.071579	0.01
HP_ABNORMAL_MUSCLE_FIBER_MORPHOLOGY	62	https://www.gsea-msigdb.org/gsea/msigdb/human/geneset/HP_ABNORMAL_MUSCLE_FIBER_MORPHOLOGY	0.43316	1.4915	0.01383	0.12951	0.802	0.548	0.438	0.313	0.073791	0.006
GOBP_NEUROBLAST_PROLIFERATION	23	https://www.gsea-msigdb.org/gsea/msigdb/human/geneset/GOBP_NEUROBLAST_PROLIFERATION	0.47498	1.6106	0.01386	0.15579	0.71	0.478	0.279	0.346	0.074128	0.017
HP_INTELLECTUAL_DISABILITY_MILD	74	https://www.gsea-msigdb.org/gsea/msigdb/human/geneset/HP_INTELLECTUAL_DISABILITY_MILD	0.44397	1.6662	0.01392	0.1716	0.662	0.568	0.439	0.324	0.075677	0.026
GOBP_POSITIVE_REGULATION_OF_NERVOUS_SYSTEM_DEVELOPMENT	67	https://www.gsea-msigdb.org/gsea/msigdb/human/geneset/GOBP_POSITIVE_REGULATION_OF_NERVOUS_SYSTEM_DEVELOPMENT	0.37465	1.5008	0.01392	0.13084	0.792	0.612	0.533	0.29	0.074134	0.006
HP_TREMOR	115	https://www.gsea-msigdb.org/gsea/msigdb/human/geneset/HP_TREMOR	0.39008	1.5531	0.01394	0.14054	0.747	0.496	0.428	0.291	0.073782	0.012
HP_ABNORMAL_MORPHOLOGY_OF_THE_NASAL_ALAE	138	https://www.gsea-msigdb.org/gsea/msigdb/human/geneset/HP_ABNORMAL_MORPHOLOGY_OF_THE_NASAL_ALAE	0.39782	1.5053	0.01394	0.13023	0.79	0.471	0.414	0.285	0.072883	0.006
HP_OPHTHALMOPARESIS	64	https://www.gsea-msigdb.org/gsea/msigdb/human/geneset/HP_OPHTHALMOPARESIS	0.43241	1.5885	0.01406	0.15395	0.727	0.625	0.442	0.354	0.077217	0.014
HP_ABNORMAL_FACIAL_SHAPE	241	https://www.gsea-msigdb.org/gsea/msigdb/human/geneset/HP_ABNORMAL_FACIAL_SHAPE	0.37907	1.4597	0.01409	0.12953	0.816	0.44	0.397	0.28	0.075314	0.006
GOBP_NEURAL_TUBE_FORMATION	31	https://www.gsea-msigdb.org/gsea/msigdb/human/geneset/GOBP_NEURAL_TUBE_FORMATION	0.46034	1.5198	0.01411	0.12875	0.776	0.548	0.368	0.349	0.070878	0.009
HP_ABNORMALITY_OF_THE_FOREHEAD	282	https://www.gsea-msigdb.org/gsea/msigdb/human/geneset/HP_ABNORMALITY_OF_THE_FOREHEAD	0.38216	1.4933	0.01411	0.12998	0.801	0.433	0.397	0.278	0.073651	0.006
GOBP_NEURAL_PRECURSOR_CELL_PROLIFERATION	50	https://www.gsea-msigdb.org/gsea/msigdb/human/geneset/GOBP_NEURAL_PRECURSOR_CELL_PROLIFERATION	0.41572	1.503	0.01414	0.12957	0.792	0.62	0.453	0.343	0.07257	0.006
HP_ABNORMALITY_OF_RETINAL_PIGMENTATION	75	https://www.gsea-msigdb.org/gsea/msigdb/human/geneset/HP_ABNORMALITY_OF_RETINAL_PIGMENTATION	0.41337	1.52	0.01423	0.12945	0.776	0.587	0.465	0.319	0.07079	0.01
HP_GRAY_MATTER_HETEROTOPIA	28	https://www.gsea-msigdb.org/gsea/msigdb/human/geneset/HP_GRAY_MATTER_HETEROTOPIA	0.50047	1.6233	0.01429	0.15606	0.705	0.286	0.154	0.243	0.073092	0.017
HP_ABNORMAL_CIRCULATING_INSULIN_CONCENTRATION	37	https://www.gsea-msigdb.org/gsea/msigdb/human/geneset/HP_ABNORMAL_CIRCULATING_INSULIN_CONCENTRATION	0.40889	1.5352	0.01437	0.1365	0.758	0.486	0.442	0.274	0.074267	0.01
HP_APLASIA_HYPOPLASIA_OF_THE_NAILS	59	https://www.gsea-msigdb.org/gsea/msigdb/human/geneset/HP_APLASIA_HYPOPLASIA_OF_THE_NAILS	0.41044	1.5142	0.01449	0.12963	0.781	0.458	0.413	0.272	0.070874	0.01
GOBP_CALCIUM_ION_TRANSMEMBRANE_TRANSPORT	73	https://www.gsea-msigdb.org/gsea/msigdb/human/geneset/GOBP_CALCIUM_ION_TRANSMEMBRANE_TRANSPORT	0.39952	1.5242	0.0149	0.13219	0.772	0.575	0.476	0.306	0.072447	0.01
GOBP_CARBOHYDRATE_DERIVATIVE_METABOLIC_PROCESS	223	https://www.gsea-msigdb.org/gsea/msigdb/human/geneset/GOBP_CARBOHYDRATE_DERIVATIVE_METABOLIC_PROCESS	0.38866	1.5272	0.01498	0.13247	0.768	0.507	0.435	0.301	0.072252	0.01
GOBP_RESPONSE_TO_OXYGEN_LEVELS	92	https://www.gsea-msigdb.org/gsea/msigdb/human/geneset/GOBP_RESPONSE_TO_OXYGEN_LEVELS	0.38618	1.493	0.01521	0.12954	0.801	0.446	0.348	0.297	0.073264	0.006
GOBP_MONOSACCHARIDE_METABOLIC_PROCESS	65	https://www.gsea-msigdb.org/gsea/msigdb/human/geneset/GOBP_MONOSACCHARIDE_METABOLIC_PROCESS	0.46825	1.6147	0.0153	0.15799	0.709	0.6	0.407	0.361	0.07546	0.017
GOBP_SKELETAL_SYSTEM_DEVELOPMENT	120	https://www.gsea-msigdb.org/gsea/msigdb/human/geneset/GOBP_SKELETAL_SYSTEM_DEVELOPMENT	0.3817	1.5322	0.0153	0.13478	0.763	0.558	0.461	0.309	0.072218	0.01
HP_ABNORMAL_ERYTHROCYTE_MORPHOLOGY	153	https://www.gsea-msigdb.org/gsea/msigdb/human/geneset/HP_ABNORMAL_ERYTHROCYTE_MORPHOLOGY	0.37364	1.4768	0.01533	0.12868	0.806	0.575	0.512	0.29	0.073932	0.006
GOBP_RESPONSE_TO_GROWTH_FACTOR	182	https://www.gsea-msigdb.org/gsea/msigdb/human/geneset/GOBP_RESPONSE_TO_GROWTH_FACTOR	0.38015	1.5201	0.01536	0.13036	0.776	0.5	0.453	0.285	0.07112	0.01
HP_GENERALIZED_ABNORMALITY_OF_SKIN	240	https://www.gsea-msigdb.org/gsea/msigdb/human/geneset/HP_GENERALIZED_ABNORMALITY_OF_SKIN	0.3734	1.4553	0.01536	0.1301	0.821	0.504	0.435	0.301	0.076612	0.006
GOBP_AMIDE_TRANSPORT	94	https://www.gsea-msigdb.org/gsea/msigdb/human/geneset/GOBP_AMIDE_TRANSPORT	0.38243	1.5173	0.01538	0.12902	0.78	0.564	0.486	0.296	0.071133	0.009
HP_NEOPLASM_OF_FATTY_TISSUE	18	https://www.gsea-msigdb.org/gsea/msigdb/human/geneset/HP_NEOPLASM_OF_FATTY_TISSUE	0.54468	1.5452	0.01541	0.13698	0.754	0.444	0.286	0.319	0.071695	0.01
GOCC_PRESYNAPSE	100	https://www.gsea-msigdb.org/gsea/msigdb/human/geneset/GOCC_PRESYNAPSE	0.37115	1.4794	0.01541	0.12901	0.806	0.56	0.493	0.29	0.073324	0.006
HP_ABNORMAL_AUTONOMIC_NERVOUS_SYSTEM_PHYSIOLOGY	23	https://www.gsea-msigdb.org/gsea/msigdb/human/geneset/HP_ABNORMAL_AUTONOMIC_NERVOUS_SYSTEM_PHYSIOLOGY	0.57441	1.7504	0.01544	0.18616	0.579	0.652	0.299	0.459	0.063751	0.034
HP_DISTAL_MUSCLE_WEAKNESS	50	https://www.gsea-msigdb.org/gsea/msigdb/human/geneset/HP_DISTAL_MUSCLE_WEAKNESS	0.48445	1.6265	0.01553	0.16018	0.704	0.64	0.438	0.364	0.076407	0.018
GOCC_ENDOSOME	265	https://www.gsea-msigdb.org/gsea/msigdb/human/geneset/GOCC_ENDOSOME	0.38481	1.4831	0.01553	0.12803	0.803	0.555	0.492	0.3	0.072742	0.006
HP_ABNORMALITY_OF_THE_PERIPHERAL_NERVOUS_SYSTEM	86	https://www.gsea-msigdb.org/gsea/msigdb/human/geneset/HP_ABNORMALITY_OF_THE_PERIPHERAL_NERVOUS_SYSTEM	0.42146	1.5382	0.01559	0.13516	0.756	0.558	0.421	0.329	0.071768	0.01
HP_NEVUS	35	https://www.gsea-msigdb.org/gsea/msigdb/human/geneset/HP_NEVUS	0.45066	1.5059	0.01559	0.13057	0.788	0.4	0.277	0.291	0.072807	0.006
HP_ABNORMALITY_OF_THE_CHIN	87	https://www.gsea-msigdb.org/gsea/msigdb/human/geneset/HP_ABNORMALITY_OF_THE_CHIN	0.40512	1.5042	0.01559	0.12993	0.791	0.54	0.427	0.316	0.073095	0.006
HP_ABNORMALITY_OF_THE_FONTANELLES_OR_CRANIAL_SUTURES	122	https://www.gsea-msigdb.org/gsea/msigdb/human/geneset/HP_ABNORMALITY_OF_THE_FONTANELLES_OR_CRANIAL_SUTURES	0.35759	1.4706	0.01562	0.12883	0.809	0.443	0.395	0.275	0.073214	0.006
GOBP_CARBOHYDRATE_METABOLIC_PROCESS	126	https://www.gsea-msigdb.org/gsea/msigdb/human/geneset/GOBP_CARBOHYDRATE_METABOLIC_PROCESS	0.45402	1.6661	0.01566	0.17017	0.662	0.611	0.419	0.365	0.075902	0.024
GOBP_REGULATION_OF_MEMBRANE_PERMEABILITY	16	https://www.gsea-msigdb.org/gsea/msigdb/human/geneset/GOBP_REGULATION_OF_MEMBRANE_PERMEABILITY	0.55523	1.5815	0.01566	0.15402	0.733	0.625	0.321	0.426	0.075543	0.015
HP_PARKINSONISM	32	https://www.gsea-msigdb.org/gsea/msigdb/human/geneset/HP_PARKINSONISM	0.50622	1.5797	0.01566	0.15017	0.735	0.656	0.4	0.397	0.074133	0.013
HP_PREMATURELY_AGED_APPEARANCE	47	https://www.gsea-msigdb.org/gsea/msigdb/human/geneset/HP_PREMATURELY_AGED_APPEARANCE	0.45887	1.5572	0.01566	0.13932	0.744	0.617	0.433	0.354	0.071733	0.012
HP_DEEPLY_SET_EYE	58	https://www.gsea-msigdb.org/gsea/msigdb/human/geneset/HP_DEEPLY_SET_EYE	0.43982	1.5097	0.01566	0.12965	0.787	0.534	0.395	0.327	0.072729	0.007
HP_ABNORMAL_IRIS_PIGMENTATION	37	https://www.gsea-msigdb.org/gsea/msigdb/human/geneset/HP_ABNORMAL_IRIS_PIGMENTATION	0.49065	1.5781	0.01572	0.14904	0.735	0.676	0.428	0.39	0.072913	0.013
HP_OPTIC_DISC_PALLOR	37	https://www.gsea-msigdb.org/gsea/msigdb/human/geneset/HP_OPTIC_DISC_PALLOR	0.48829	1.5685	0.01575	0.14205	0.74	0.622	0.401	0.375	0.07266	0.012
HP_ABNORMALITY_OF_GLOBE_LOCATION	243	https://www.gsea-msigdb.org/gsea/msigdb/human/geneset/HP_ABNORMALITY_OF_GLOBE_LOCATION	0.39134	1.4962	0.01575	0.12997	0.798	0.453	0.404	0.285	0.074093	0.006
GOBP_GLAND_DEVELOPMENT	112	https://www.gsea-msigdb.org/gsea/msigdb/human/geneset/GOBP_GLAND_DEVELOPMENT	0.37899	1.4846	0.01575	0.12827	0.803	0.527	0.453	0.296	0.073634	0.006
HP_DECREASED_BODY_WEIGHT	352	https://www.gsea-msigdb.org/gsea/msigdb/human/geneset/HP_DECREASED_BODY_WEIGHT	0.36495	1.4519	0.01578	0.12996	0.822	0.429	0.391	0.283	0.076596	0.006
GOBP_REGULATION_OF_AUTOPHAGY	96	https://www.gsea-msigdb.org/gsea/msigdb/human/geneset/GOBP_REGULATION_OF_AUTOPHAGY	0.43442	1.5031	0.01581	0.12965	0.792	0.479	0.394	0.297	0.072673	0.006
HP_ABNORMALITY_OF_THE_ENDOCRINE_SYSTEM	319	https://www.gsea-msigdb.org/gsea/msigdb/human/geneset/HP_ABNORMALITY_OF_THE_ENDOCRINE_SYSTEM	0.34498	1.4359	0.01581	0.12927	0.832	0.455	0.442	0.273	0.077071	0.006
HP_ABNORMAL_PELVIC_GIRDLE_BONE_MORPHOLOGY	143	https://www.gsea-msigdb.org/gsea/msigdb/human/geneset/HP_ABNORMAL_PELVIC_GIRDLE_BONE_MORPHOLOGY	0.40741	1.5131	0.01584	0.12938	0.781	0.49	0.386	0.31	0.071438	0.008
HP_ABNORMAL_CORPUS_CALLOSUM_MORPHOLOGY	200	https://www.gsea-msigdb.org/gsea/msigdb/human/geneset/HP_ABNORMAL_CORPUS_CALLOSUM_MORPHOLOGY	0.39003	1.5101	0.01584	0.12933	0.787	0.445	0.387	0.285	0.071841	0.007
HP_ABNORMAL_CIRCULATING_PROTEIN_CONCENTRATION	161	https://www.gsea-msigdb.org/gsea/msigdb/human/geneset/HP_ABNORMAL_CIRCULATING_PROTEIN_CONCENTRATION	0.39926	1.4974	0.01584	0.1305	0.797	0.59	0.489	0.313	0.074528	0.006
GOBP_ORGANOPHOSPHATE_BIOSYNTHETIC_PROCESS	125	https://www.gsea-msigdb.org/gsea/msigdb/human/geneset/GOBP_ORGANOPHOSPHATE_BIOSYNTHETIC_PROCESS	0.43373	1.553	0.01594	0.14003	0.747	0.552	0.44	0.318	0.073432	0.012
GOBP_PHOSPHATIDYLINOSITOL_BIOSYNTHETIC_PROCESS	27	https://www.gsea-msigdb.org/gsea/msigdb/human/geneset/GOBP_PHOSPHATIDYLINOSITOL_BIOSYNTHETIC_PROCESS	0.52732	1.5696	0.01597	0.14312	0.739	0.556	0.346	0.365	0.072861	0.012
HP_HERNIA	137	https://www.gsea-msigdb.org/gsea/msigdb/human/geneset/HP_HERNIA	0.38042	1.4994	0.01597	0.13082	0.795	0.394	0.366	0.258	0.073934	0.006
HP_AXIAL_HYPOTONIA	59	https://www.gsea-msigdb.org/gsea/msigdb/human/geneset/HP_AXIAL_HYPOTONIA	0.42894	1.5229	0.016	0.13267	0.772	0.492	0.387	0.305	0.073577	0.01
HP_DECREASED_HEAD_CIRCUMFERENCE	298	https://www.gsea-msigdb.org/gsea/msigdb/human/geneset/HP_DECREASED_HEAD_CIRCUMFERENCE	0.39556	1.5275	0.01603	0.13269	0.768	0.456	0.398	0.294	0.072358	0.01
GOBP_ESTABLISHMENT_OF_PROTEIN_LOCALIZATION_TO_PLASMA_MEMBRANE	19	https://www.gsea-msigdb.org/gsea/msigdb/human/geneset/GOBP_ESTABLISHMENT_OF_PROTEIN_LOCALIZATION_TO_PLASMA_MEMBRANE	0.59057	1.6882	0.01606	0.1712	0.642	0.368	0.214	0.291	0.071908	0.026
GOMF_TRANSCRIPTION_COACTIVATOR_ACTIVITY	77	https://www.gsea-msigdb.org/gsea/msigdb/human/geneset/GOMF_TRANSCRIPTION_COACTIVATOR_ACTIVITY	0.43277	1.5428	0.01606	0.13588	0.754	0.519	0.398	0.318	0.071919	0.01
HP_DELAYED_GROSS_MOTOR_DEVELOPMENT	98	https://www.gsea-msigdb.org/gsea/msigdb/human/geneset/HP_DELAYED_GROSS_MOTOR_DEVELOPMENT	0.39732	1.4749	0.01606	0.12822	0.807	0.52	0.448	0.293	0.073703	0.006
GOMF_PHOSPHOPROTEIN_PHOSPHATASE_ACTIVITY	46	https://www.gsea-msigdb.org/gsea/msigdb/human/geneset/GOMF_PHOSPHOPROTEIN_PHOSPHATASE_ACTIVITY	0.49815	1.5827	0.01626	0.1545	0.732	0.522	0.346	0.345	0.076014	0.016
HP_ABNORMALITY_OF_CORNEAL_SIZE	39	https://www.gsea-msigdb.org/gsea/msigdb/human/geneset/HP_ABNORMALITY_OF_CORNEAL_SIZE	0.44911	1.4736	0.0166	0.12765	0.807	0.538	0.4	0.326	0.073586	0.006
GOBP_REGULATION_OF_MONOATOMIC_ION_TRANSMEMBRANE_TRANSPORT	88	https://www.gsea-msigdb.org/gsea/msigdb/human/geneset/GOBP_REGULATION_OF_MONOATOMIC_ION_TRANSMEMBRANE_TRANSPORT	0.43067	1.6742	0.01682	0.17201	0.654	0.568	0.425	0.333	0.078617	0.026
HP_GINGIVAL_BLEEDING	20	https://www.gsea-msigdb.org/gsea/msigdb/human/geneset/HP_GINGIVAL_BLEEDING	0.50838	1.5985	0.01689	0.15396	0.718	0.6	0.365	0.383	0.075396	0.016
GOBP_CELLULAR_HOMEOSTASIS	192	https://www.gsea-msigdb.org/gsea/msigdb/human/geneset/GOBP_CELLULAR_HOMEOSTASIS	0.37501	1.55	0.01689	0.13831	0.747	0.536	0.477	0.293	0.072606	0.011
GOBP_RESPONSE_TO_LIPID	236	https://www.gsea-msigdb.org/gsea/msigdb/human/geneset/GOBP_RESPONSE_TO_LIPID	0.34356	1.4144	0.01689	0.133	0.843	0.602	0.544	0.289	0.07778	0.005
GOCC_SECRETORY_VESICLE	256	https://www.gsea-msigdb.org/gsea/msigdb/human/geneset/GOCC_SECRETORY_VESICLE	0.37539	1.4837	0.01695	0.12782	0.803	0.562	0.49	0.304	0.072835	0.006
HP_EEG_WITH_ABNORMALLY_SLOW_FREQUENCIES	17	https://www.gsea-msigdb.org/gsea/msigdb/human/geneset/HP_EEG_WITH_ABNORMALLY_SLOW_FREQUENCIES	0.48214	1.5517	0.01698	0.14024	0.747	0.529	0.325	0.359	0.073034	0.012
GOBP_MUSCLE_STRUCTURE_DEVELOPMENT	177	https://www.gsea-msigdb.org/gsea/msigdb/human/geneset/GOBP_MUSCLE_STRUCTURE_DEVELOPMENT	0.362	1.4737	0.01698	0.12784	0.807	0.486	0.447	0.28	0.07375	0.006
GOBP_REGULATION_OF_TRANSMEMBRANE_TRANSPORT	116	https://www.gsea-msigdb.org/gsea/msigdb/human/geneset/GOBP_REGULATION_OF_TRANSMEMBRANE_TRANSPORT	0.38855	1.5806	0.01701	0.15239	0.734	0.56	0.476	0.301	0.074498	0.013
HP_BRONCHIECTASIS	34	https://www.gsea-msigdb.org/gsea/msigdb/human/geneset/HP_BRONCHIECTASIS	0.468	1.5482	0.01708	0.1366	0.748	0.618	0.435	0.352	0.071475	0.01
HP_ABNORMAL_ORAL_MUCOSA_MORPHOLOGY	95	https://www.gsea-msigdb.org/gsea/msigdb/human/geneset/HP_ABNORMAL_ORAL_MUCOSA_MORPHOLOGY	0.39797	1.5151	0.01724	0.12957	0.781	0.474	0.376	0.302	0.071017	0.01
GOBP_DEFENSE_RESPONSE_TO_OTHER_ORGANISM	265	https://www.gsea-msigdb.org/gsea/msigdb/human/geneset/GOBP_DEFENSE_RESPONSE_TO_OTHER_ORGANISM	0.36048	1.4129	0.01724	0.13294	0.849	0.555	0.49	0.301	0.078339	0.005
GOBP_NEGATIVE_REGULATION_OF_GLIOGENESIS	17	https://www.gsea-msigdb.org/gsea/msigdb/human/geneset/GOBP_NEGATIVE_REGULATION_OF_GLIOGENESIS	0.52689	1.6352	0.01731	0.16293	0.697	0.588	0.353	0.382	0.079738	0.019
GOMF_INORGANIC_MOLECULAR_ENTITY_TRANSMEMBRANE_TRANSPORTER_ACTIVITY	122	https://www.gsea-msigdb.org/gsea/msigdb/human/geneset/GOMF_INORGANIC_MOLECULAR_ENTITY_TRANSMEMBRANE_TRANSPORTER_ACTIVITY	0.43262	1.6139	0.01734	0.15693	0.71	0.713	0.487	0.376	0.076131	0.017
HP_THORACIC_AORTIC_ANEURYSM	29	https://www.gsea-msigdb.org/gsea/msigdb/human/geneset/HP_THORACIC_AORTIC_ANEURYSM	0.50104	1.5789	0.01734	0.15027	0.735	0.621	0.395	0.378	0.074085	0.013
GOMF_LIPID_BINDING	204	https://www.gsea-msigdb.org/gsea/msigdb/human/geneset/GOMF_LIPID_BINDING	0.39755	1.5716	0.01734	0.14488	0.738	0.623	0.5	0.326	0.073587	0.012
HP_AREFLEXIA_OF_LOWER_LIMBS	16	https://www.gsea-msigdb.org/gsea/msigdb/human/geneset/HP_AREFLEXIA_OF_LOWER_LIMBS	0.53706	1.5502	0.01734	0.1388	0.747	0.5	0.251	0.376	0.07294	0.011
GOBP_NEGATIVE_REGULATION_OF_DEVELOPMENTAL_PROCESS	207	https://www.gsea-msigdb.org/gsea/msigdb/human/geneset/GOBP_NEGATIVE_REGULATION_OF_DEVELOPMENTAL_PROCESS	0.35221	1.4744	0.01734	0.12818	0.807	0.488	0.465	0.273	0.074055	0.006
GOBP_TISSUE_MIGRATION	87	https://www.gsea-msigdb.org/gsea/msigdb/human/geneset/GOBP_TISSUE_MIGRATION	0.39107	1.468	0.01734	0.12908	0.809	0.586	0.472	0.316	0.073172	0.006
GOBP_CYTOSKELETON_ORGANIZATION	384	https://www.gsea-msigdb.org/gsea/msigdb/human/geneset/GOBP_CYTOSKELETON_ORGANIZATION	0.35985	1.445	0.01734	0.12907	0.826	0.479	0.442	0.292	0.075697	0.006
GOBP_ODONTOGENESIS	34	https://www.gsea-msigdb.org/gsea/msigdb/human/geneset/GOBP_ODONTOGENESIS	0.45191	1.5492	0.01741	0.13744	0.747	0.794	0.526	0.379	0.072272	0.011
HP_VISUAL_LOSS	54	https://www.gsea-msigdb.org/gsea/msigdb/human/geneset/HP_VISUAL_LOSS	0.42514	1.4776	0.01744	0.12903	0.806	0.63	0.475	0.335	0.072896	0.006
HP_CONSTITUTIONAL_SYMPTOM	266	https://www.gsea-msigdb.org/gsea/msigdb/human/geneset/HP_CONSTITUTIONAL_SYMPTOM	0.36622	1.4547	0.01744	0.1302	0.822	0.59	0.519	0.302	0.076821	0.006
GOBP_PEPTIDE_TRANSPORT	73	https://www.gsea-msigdb.org/gsea/msigdb/human/geneset/GOBP_PEPTIDE_TRANSPORT	0.42564	1.5882	0.01748	0.15403	0.727	0.425	0.283	0.31	0.077616	0.014
HP_HEARING_ABNORMALITY	347	https://www.gsea-msigdb.org/gsea/msigdb/human/geneset/HP_HEARING_ABNORMALITY	0.3679	1.4928	0.01751	0.12962	0.801	0.481	0.442	0.291	0.073167	0.006
GOBP_REGULATION_OF_HYDROLASE_ACTIVITY	180	https://www.gsea-msigdb.org/gsea/msigdb/human/geneset/GOBP_REGULATION_OF_HYDROLASE_ACTIVITY	0.36652	1.4318	0.01751	0.12992	0.834	0.567	0.5	0.295	0.076713	0.006
HP_ABNORMALITY_OF_IMMUNE_SYSTEM_PHYSIOLOGY	396	https://www.gsea-msigdb.org/gsea/msigdb/human/geneset/HP_ABNORMALITY_OF_IMMUNE_SYSTEM_PHYSIOLOGY	0.3604	1.4056	0.01751	0.13473	0.85	0.513	0.465	0.3	0.0803	0.005
HP_BRUISING_SUSCEPTIBILITY	51	https://www.gsea-msigdb.org/gsea/msigdb/human/geneset/HP_BRUISING_SUSCEPTIBILITY	0.43468	1.5063	0.01754	0.13075	0.788	0.569	0.427	0.329	0.073131	0.008
GOBP_FIBROBLAST_MIGRATION	17	https://www.gsea-msigdb.org/gsea/msigdb/human/geneset/GOBP_FIBROBLAST_MIGRATION	0.57607	1.6283	0.01761	0.16012	0.703	0.765	0.359	0.492	0.075323	0.018
GOBP_REGULATION_OF_POSTSYNAPSE_ORGANIZATION	16	https://www.gsea-msigdb.org/gsea/msigdb/human/geneset/GOBP_REGULATION_OF_POSTSYNAPSE_ORGANIZATION	0.58563	1.5822	0.01761	0.15462	0.732	0.562	0.252	0.422	0.076317	0.016
HP_ABNORMAL_UVEA_MORPHOLOGY	138	https://www.gsea-msigdb.org/gsea/msigdb/human/geneset/HP_ABNORMAL_UVEA_MORPHOLOGY	0.37604	1.4611	0.01761	0.12909	0.813	0.435	0.366	0.284	0.07446	0.006
GOCC_INTERCELLULAR_BRIDGE	19	https://www.gsea-msigdb.org/gsea/msigdb/human/geneset/GOCC_INTERCELLULAR_BRIDGE	0.53088	1.571	0.01765	0.14488	0.738	0.684	0.388	0.421	0.07372	0.013
HP_FUNCTIONAL_ABNORMALITY_OF_THE_INNER_EAR	228	https://www.gsea-msigdb.org/gsea/msigdb/human/geneset/HP_FUNCTIONAL_ABNORMALITY_OF_THE_INNER_EAR	0.36942	1.4676	0.01768	0.1286	0.809	0.513	0.461	0.291	0.072624	0.006
GOBP_NEGATIVE_REGULATION_OF_CELL_DEVELOPMENT	77	https://www.gsea-msigdb.org/gsea/msigdb/human/geneset/GOBP_NEGATIVE_REGULATION_OF_CELL_DEVELOPMENT	0.3895	1.4492	0.01768	0.1291	0.824	0.494	0.42	0.291	0.075416	0.006
HP_SKIN_DIMPLE	32	https://www.gsea-msigdb.org/gsea/msigdb/human/geneset/HP_SKIN_DIMPLE	0.50781	1.5968	0.01772	0.15351	0.719	0.656	0.418	0.385	0.07517	0.016
GOBP_EMBRYO_DEVELOPMENT_ENDING_IN_BIRTH_OR_EGG_HATCHING	185	https://www.gsea-msigdb.org/gsea/msigdb/human/geneset/GOBP_EMBRYO_DEVELOPMENT_ENDING_IN_BIRTH_OR_EGG_HATCHING	0.38637	1.5631	0.01775	0.13924	0.741	0.449	0.382	0.289	0.072405	0.012
HP_ABNORMAL_VASCULAR_MORPHOLOGY	282	https://www.gsea-msigdb.org/gsea/msigdb/human/geneset/HP_ABNORMAL_VASCULAR_MORPHOLOGY	0.36924	1.4503	0.01775	0.12926	0.824	0.472	0.439	0.282	0.075874	0.006
GOBP_REGULATION_OF_PROTEIN_LOCALIZATION_TO_PLASMA_MEMBRANE	33	https://www.gsea-msigdb.org/gsea/msigdb/human/geneset/GOBP_REGULATION_OF_PROTEIN_LOCALIZATION_TO_PLASMA_MEMBRANE	0.479	1.5771	0.01779	0.14763	0.735	0.636	0.434	0.363	0.07246	0.013
HP_BROAD_FOREHEAD	38	https://www.gsea-msigdb.org/gsea/msigdb/human/geneset/HP_BROAD_FOREHEAD	0.45908	1.5219	0.01779	0.13125	0.774	0.368	0.265	0.273	0.072203	0.01
HP_ABNORMAL_THORAX_MORPHOLOGY	224	https://www.gsea-msigdb.org/gsea/msigdb/human/geneset/HP_ABNORMAL_THORAX_MORPHOLOGY	0.38756	1.4698	0.01779	0.12872	0.809	0.46	0.405	0.288	0.072747	0.006
HP_ABNORMAL_RENAL_MORPHOLOGY	281	https://www.gsea-msigdb.org/gsea/msigdb/human/geneset/HP_ABNORMAL_RENAL_MORPHOLOGY	0.36756	1.4504	0.01779	0.12955	0.824	0.47	0.442	0.279	0.076089	0.006
GOCC_ACTIN_FILAMENT_BUNDLE	28	https://www.gsea-msigdb.org/gsea/msigdb/human/geneset/GOCC_ACTIN_FILAMENT_BUNDLE	0.53031	1.6476	0.01782	0.16918	0.683	0.643	0.402	0.387	0.080181	0.023
HP_SPASTICITY	182	https://www.gsea-msigdb.org/gsea/msigdb/human/geneset/HP_SPASTICITY	0.38678	1.4568	0.01782	0.1303	0.82	0.505	0.439	0.296	0.075875	0.006
HP_ABNORMALITY_OF_FONTANELLES	55	https://www.gsea-msigdb.org/gsea/msigdb/human/geneset/HP_ABNORMALITY_OF_FONTANELLES	0.41539	1.6028	0.01789	0.15384	0.717	0.509	0.386	0.316	0.074408	0.016
HP_EXTERNAL_GENITAL_HYPOPLASIA	108	https://www.gsea-msigdb.org/gsea/msigdb/human/geneset/HP_EXTERNAL_GENITAL_HYPOPLASIA	0.38545	1.5257	0.01793	0.13219	0.77	0.481	0.442	0.275	0.071531	0.01
HP_ABNORMAL_CEREBRAL_VENTRICLE_MORPHOLOGY	215	https://www.gsea-msigdb.org/gsea/msigdb/human/geneset/HP_ABNORMAL_CEREBRAL_VENTRICLE_MORPHOLOGY	0.39516	1.4773	0.01793	0.1291	0.806	0.488	0.439	0.288	0.07375	0.006
HP_ACTION_TREMOR	37	https://www.gsea-msigdb.org/gsea/msigdb/human/geneset/HP_ACTION_TREMOR	0.45313	1.5505	0.01796	0.13872	0.747	0.486	0.346	0.321	0.073107	0.011
GOBP_NEGATIVE_REGULATION_OF_TRANSCRIPTION_BY_RNA_POLYMERASE_II	252	https://www.gsea-msigdb.org/gsea/msigdb/human/geneset/GOBP_NEGATIVE_REGULATION_OF_TRANSCRIPTION_BY_RNA_POLYMERASE_II	0.3544	1.4452	0.018	0.12916	0.826	0.492	0.459	0.282	0.075834	0.006
GOBP_ORGANELLE_DISASSEMBLY	33	https://www.gsea-msigdb.org/gsea/msigdb/human/geneset/GOBP_ORGANELLE_DISASSEMBLY	0.52717	1.6062	0.01807	0.15443	0.712	0.394	0.301	0.277	0.073924	0.016
GOBP_PROTEIN_MODIFICATION_BY_SMALL_PROTEIN_CONJUGATION	205	https://www.gsea-msigdb.org/gsea/msigdb/human/geneset/GOBP_PROTEIN_MODIFICATION_BY_SMALL_PROTEIN_CONJUGATION	0.42914	1.5695	0.01807	0.14246	0.739	0.429	0.385	0.277	0.072454	0.012
GOMF_SEQUENCE_SPECIFIC_DNA_BINDING	357	https://www.gsea-msigdb.org/gsea/msigdb/human/geneset/GOMF_SEQUENCE_SPECIFIC_DNA_BINDING	0.34668	1.5246	0.01826	0.13251	0.771	0.451	0.418	0.285	0.072667	0.01
HP_DISPROPORTIONATE_SHORT_LIMB_SHORT_STATURE	30	https://www.gsea-msigdb.org/gsea/msigdb/human/geneset/HP_DISPROPORTIONATE_SHORT_LIMB_SHORT_STATURE	0.4813	1.4847	0.0188	0.12834	0.803	0.6	0.437	0.34	0.073724	0.006
GOBP_POSITIVE_REGULATION_OF_SYNAPTIC_TRANSMISSION	39	https://www.gsea-msigdb.org/gsea/msigdb/human/geneset/GOBP_POSITIVE_REGULATION_OF_SYNAPTIC_TRANSMISSION	0.44103	1.5313	0.01894	0.13336	0.767	0.667	0.483	0.348	0.071488	0.01
GOBP_SMALL_MOLECULE_METABOLIC_PROCESS	419	https://www.gsea-msigdb.org/gsea/msigdb/human/geneset/GOBP_SMALL_MOLECULE_METABOLIC_PROCESS	0.40335	1.5876	0.01905	0.15436	0.727	0.551	0.449	0.335	0.077338	0.014
GOBP_MESENCHYME_DEVELOPMENT	84	https://www.gsea-msigdb.org/gsea/msigdb/human/geneset/GOBP_MESENCHYME_DEVELOPMENT	0.40651	1.5362	0.01905	0.13619	0.758	0.702	0.533	0.334	0.072822	0.01
GOBP_REGULATION_OF_HORMONE_LEVELS	132	https://www.gsea-msigdb.org/gsea/msigdb/human/geneset/GOBP_REGULATION_OF_HORMONE_LEVELS	0.38617	1.4891	0.01908	0.12922	0.803	0.553	0.451	0.313	0.07359	0.006
GOBP_CARBOHYDRATE_HOMEOSTASIS	52	https://www.gsea-msigdb.org/gsea/msigdb/human/geneset/GOBP_CARBOHYDRATE_HOMEOSTASIS	0.41719	1.5149	0.01916	0.12942	0.781	0.558	0.451	0.31	0.070793	0.009
GOBP_TISSUE_HOMEOSTASIS	82	https://www.gsea-msigdb.org/gsea/msigdb/human/geneset/GOBP_TISSUE_HOMEOSTASIS	0.37855	1.448	0.01916	0.12902	0.824	0.561	0.472	0.302	0.075897	0.006
GOMF_MONOATOMIC_ION_TRANSMEMBRANE_TRANSPORTER_ACTIVITY	128	https://www.gsea-msigdb.org/gsea/msigdb/human/geneset/GOMF_MONOATOMIC_ION_TRANSMEMBRANE_TRANSPORTER_ACTIVITY	0.43175	1.6082	0.01927	0.1555	0.71	0.688	0.478	0.369	0.075606	0.016
GOMF_SIGNALING_RECEPTOR_BINDING	334	https://www.gsea-msigdb.org/gsea/msigdb/human/geneset/GOMF_SIGNALING_RECEPTOR_BINDING	0.36231	1.468	0.01927	0.12895	0.809	0.623	0.521	0.322	0.073093	0.006
GOBP_ACTIN_FILAMENT_BASED_MOVEMENT	30	https://www.gsea-msigdb.org/gsea/msigdb/human/geneset/GOBP_ACTIN_FILAMENT_BASED_MOVEMENT	0.47841	1.522	0.01934	0.13129	0.773	0.667	0.456	0.365	0.072326	0.01
HP_AORTIC_ANEURYSM	36	https://www.gsea-msigdb.org/gsea/msigdb/human/geneset/HP_AORTIC_ANEURYSM	0.45674	1.5275	0.01938	0.13291	0.768	0.556	0.395	0.339	0.072488	0.01
HP_JUVENILE_ONSET	135	https://www.gsea-msigdb.org/gsea/msigdb/human/geneset/HP_JUVENILE_ONSET	0.38971	1.4554	0.01942	0.1301	0.821	0.578	0.488	0.305	0.076494	0.006
HP_MITRAL_VALVE_PROLAPSE	29	https://www.gsea-msigdb.org/gsea/msigdb/human/geneset/HP_MITRAL_VALVE_PROLAPSE	0.52336	1.5701	0.01946	0.14438	0.739	0.414	0.191	0.337	0.073693	0.012
GOBP_CYTOSKELETON_DEPENDENT_INTRACELLULAR_TRANSPORT	51	https://www.gsea-msigdb.org/gsea/msigdb/human/geneset/GOBP_CYTOSKELETON_DEPENDENT_INTRACELLULAR_TRANSPORT	0.45254	1.5042	0.01946	0.12977	0.791	0.529	0.43	0.305	0.07299	0.006
HP_ABNORMALITY_OF_THE_PULMONARY_ARTERY	34	https://www.gsea-msigdb.org/gsea/msigdb/human/geneset/HP_ABNORMALITY_OF_THE_PULMONARY_ARTERY	0.45418	1.5533	0.01949	0.14058	0.747	0.529	0.353	0.345	0.073958	0.012
HP_APLASIA_HYPOPLASIA_INVOLVING_THE_SKELETON	291	https://www.gsea-msigdb.org/gsea/msigdb/human/geneset/HP_APLASIA_HYPOPLASIA_INVOLVING_THE_SKELETON	0.37496	1.4952	0.01949	0.12996	0.8	0.44	0.396	0.284	0.073596	0.006
HP_MACULAR_PURPURA	27	https://www.gsea-msigdb.org/gsea/msigdb/human/geneset/HP_MACULAR_PURPURA	0.50214	1.5899	0.01953	0.15425	0.726	0.63	0.397	0.382	0.076766	0.016
GOBP_REGULATION_OF_CELLULAR_LOCALIZATION	261	https://www.gsea-msigdb.org/gsea/msigdb/human/geneset/GOBP_REGULATION_OF_CELLULAR_LOCALIZATION	0.3758	1.4715	0.01953	0.12824	0.809	0.521	0.462	0.297	0.072884	0.006
GOBP_REGULATION_OF_INTRACELLULAR_SIGNAL_TRANSDUCTION	448	https://www.gsea-msigdb.org/gsea/msigdb/human/geneset/GOBP_REGULATION_OF_INTRACELLULAR_SIGNAL_TRANSDUCTION	0.37108	1.4534	0.01953	0.13051	0.822	0.565	0.501	0.313	0.076334	0.006
HP_ABNORMAL_REPRODUCTIVE_SYSTEM_MORPHOLOGY	243	https://www.gsea-msigdb.org/gsea/msigdb/human/geneset/HP_ABNORMAL_REPRODUCTIVE_SYSTEM_MORPHOLOGY	0.37853	1.5454	0.01961	0.13742	0.754	0.436	0.423	0.266	0.072006	0.011
HP_AUTISTIC_BEHAVIOR	132	https://www.gsea-msigdb.org/gsea/msigdb/human/geneset/HP_AUTISTIC_BEHAVIOR	0.38582	1.4806	0.01965	0.12877	0.804	0.523	0.448	0.297	0.073603	0.006
HP_VASCULAR_SKIN_ABNORMALITY	139	https://www.gsea-msigdb.org/gsea/msigdb/human/geneset/HP_VASCULAR_SKIN_ABNORMALITY	0.40626	1.4796	0.01965	0.12899	0.805	0.547	0.433	0.32	0.07341	0.006
GOBP_POSITIVE_REGULATION_OF_PHOSPHORYLATION	171	https://www.gsea-msigdb.org/gsea/msigdb/human/geneset/GOBP_POSITIVE_REGULATION_OF_PHOSPHORYLATION	0.36449	1.4412	0.01965	0.12916	0.831	0.567	0.506	0.291	0.075735	0.006
HP_ABNORMALITY_OF_THE_THYROID_GLAND	109	https://www.gsea-msigdb.org/gsea/msigdb/human/geneset/HP_ABNORMALITY_OF_THE_THYROID_GLAND	0.38066	1.4861	0.01969	0.12836	0.803	0.44	0.404	0.269	0.074378	0.006
HP_UNSTEADY_GAIT	39	https://www.gsea-msigdb.org/gsea/msigdb/human/geneset/HP_UNSTEADY_GAIT	0.45143	1.5449	0.01972	0.13652	0.754	0.462	0.325	0.314	0.071563	0.01
GOBP_PROTEIN_LOCALIZATION_TO_EXTRACELLULAR_REGION	90	https://www.gsea-msigdb.org/gsea/msigdb/human/geneset/GOBP_PROTEIN_LOCALIZATION_TO_EXTRACELLULAR_REGION	0.39074	1.4746	0.01972	0.12817	0.807	0.378	0.283	0.276	0.074138	0.006
HP_ABNORMAL_CORNEA_MORPHOLOGY	163	https://www.gsea-msigdb.org/gsea/msigdb/human/geneset/HP_ABNORMAL_CORNEA_MORPHOLOGY	0.35078	1.4134	0.01976	0.13299	0.848	0.521	0.488	0.277	0.077917	0.005
HP_ABNORMALITY_OF_THE_ORBITAL_REGION	380	https://www.gsea-msigdb.org/gsea/msigdb/human/geneset/HP_ABNORMALITY_OF_THE_ORBITAL_REGION	0.36357	1.4674	0.0198	0.12847	0.809	0.432	0.401	0.282	0.072612	0.006
HP_ABNORMAL_METABOLISM	41	https://www.gsea-msigdb.org/gsea/msigdb/human/geneset/HP_ABNORMAL_METABOLISM	0.45427	1.5167	0.01984	0.12852	0.78	0.537	0.396	0.327	0.070955	0.007
HP_ABNORMAL_OPTIC_NERVE_MORPHOLOGY	183	https://www.gsea-msigdb.org/gsea/msigdb/human/geneset/HP_ABNORMAL_OPTIC_NERVE_MORPHOLOGY	0.39496	1.507	0.01984	0.13055	0.788	0.568	0.461	0.319	0.072761	0.007
GOMF_DNA_BINDING_TRANSCRIPTION_REPRESSOR_ACTIVITY	81	https://www.gsea-msigdb.org/gsea/msigdb/human/geneset/GOMF_DNA_BINDING_TRANSCRIPTION_REPRESSOR_ACTIVITY	0.39171	1.5033	0.01984	0.12971	0.792	0.519	0.423	0.305	0.072676	0.006
HP_PES_PLANUS	84	https://www.gsea-msigdb.org/gsea/msigdb/human/geneset/HP_PES_PLANUS	0.39201	1.4438	0.01984	0.12879	0.827	0.476	0.423	0.28	0.076094	0.006
GOBP_ACTIN_FILAMENT_ORGANIZATION	136	https://www.gsea-msigdb.org/gsea/msigdb/human/geneset/GOBP_ACTIN_FILAMENT_ORGANIZATION	0.38989	1.4418	0.01988	0.12935	0.83	0.537	0.459	0.299	0.075708	0.006
GOBP_POST_TRANSLATIONAL_PROTEIN_MODIFICATION	269	https://www.gsea-msigdb.org/gsea/msigdb/human/geneset/GOBP_POST_TRANSLATIONAL_PROTEIN_MODIFICATION	0.40616	1.5137	0.01992	0.12979	0.781	0.42	0.385	0.274	0.071547	0.009
GOBP_DOUBLE_STRAND_BREAK_REPAIR	64	https://www.gsea-msigdb.org/gsea/msigdb/human/geneset/GOBP_DOUBLE_STRAND_BREAK_REPAIR	0.42144	1.4838	0.01992	0.1279	0.803	0.438	0.385	0.273	0.072923	0.006
GOCC_ENVELOPE	328	https://www.gsea-msigdb.org/gsea/msigdb/human/geneset/GOCC_ENVELOPE	0.41001	1.5206	0.02004	0.13073	0.776	0.494	0.425	0.306	0.071545	0.01
GOBP_POSITIVE_REGULATION_OF_DNA_BINDING_TRANSCRIPTION_FACTOR_ACTIVITY	65	https://www.gsea-msigdb.org/gsea/msigdb/human/geneset/GOBP_POSITIVE_REGULATION_OF_DNA_BINDING_TRANSCRIPTION_FACTOR_ACTIVITY	0.43658	1.5171	0.02008	0.12901	0.78	0.523	0.363	0.338	0.071019	0.009
HP_MUSCLE_FIBER_ATROPHY	16	https://www.gsea-msigdb.org/gsea/msigdb/human/geneset/HP_MUSCLE_FIBER_ATROPHY	0.5765	1.5847	0.02012	0.15482	0.732	0.688	0.384	0.425	0.075978	0.016
GOBP_EPITHELIAL_TUBE_FORMATION	40	https://www.gsea-msigdb.org/gsea/msigdb/human/geneset/GOBP_EPITHELIAL_TUBE_FORMATION	0.41957	1.4884	0.02012	0.12858	0.803	0.5	0.368	0.319	0.073102	0.006
GOBP_DIGESTIVE_TRACT_MORPHOGENESIS	20	https://www.gsea-msigdb.org/gsea/msigdb/human/geneset/GOBP_DIGESTIVE_TRACT_MORPHOGENESIS	0.55988	1.7329	0.02028	0.19505	0.597	0.6	0.325	0.407	0.074952	0.034
GOCC_UBIQUITIN_LIGASE_COMPLEX	84	https://www.gsea-msigdb.org/gsea/msigdb/human/geneset/GOCC_UBIQUITIN_LIGASE_COMPLEX	0.44928	1.5368	0.02041	0.1356	0.757	0.464	0.377	0.295	0.072968	0.01
GOBP_REGULATION_OF_BODY_FLUID_LEVELS	91	https://www.gsea-msigdb.org/gsea/msigdb/human/geneset/GOBP_REGULATION_OF_BODY_FLUID_LEVELS	0.38961	1.4913	0.02079	0.12963	0.803	0.67	0.526	0.324	0.073696	0.006
GOBP_RECEPTOR_LOCALIZATION_TO_SYNAPSE	16	https://www.gsea-msigdb.org/gsea/msigdb/human/geneset/GOBP_RECEPTOR_LOCALIZATION_TO_SYNAPSE	0.59056	1.6167	0.02083	0.15633	0.707	0.812	0.376	0.509	0.075599	0.017
HP_SUBCUTANEOUS_HEMORRHAGE	67	https://www.gsea-msigdb.org/gsea/msigdb/human/geneset/HP_SUBCUTANEOUS_HEMORRHAGE	0.43257	1.5229	0.02091	0.1325	0.772	0.582	0.428	0.338	0.07345	0.01
GOBP_SPINDLE_LOCALIZATION	16	https://www.gsea-msigdb.org/gsea/msigdb/human/geneset/GOBP_SPINDLE_LOCALIZATION	0.55495	1.5626	0.02101	0.13829	0.742	0.5	0.24	0.381	0.071723	0.011
GOBP_BONE_DEVELOPMENT	48	https://www.gsea-msigdb.org/gsea/msigdb/human/geneset/GOBP_BONE_DEVELOPMENT	0.44307	1.5421	0.02107	0.13632	0.754	0.562	0.428	0.325	0.071769	0.01
HP_ABNORMAL_MYOCARDIUM_MORPHOLOGY	136	https://www.gsea-msigdb.org/gsea/msigdb/human/geneset/HP_ABNORMAL_MYOCARDIUM_MORPHOLOGY	0.41329	1.5201	0.02115	0.13017	0.776	0.5	0.399	0.31	0.071108	0.01
GOBP_DEVELOPMENTAL_GROWTH_INVOLVED_IN_MORPHOGENESIS	63	https://www.gsea-msigdb.org/gsea/msigdb/human/geneset/GOBP_DEVELOPMENTAL_GROWTH_INVOLVED_IN_MORPHOGENESIS	0.42163	1.5502	0.02124	0.1385	0.747	0.698	0.521	0.34	0.072773	0.011
HP_EPILEPTIC_ENCEPHALOPATHY	23	https://www.gsea-msigdb.org/gsea/msigdb/human/geneset/HP_EPILEPTIC_ENCEPHALOPATHY	0.48298	1.52	0.02124	0.1296	0.776	0.696	0.413	0.41	0.070756	0.01
HP_YOUNG_ADULT_ONSET	113	https://www.gsea-msigdb.org/gsea/msigdb/human/geneset/HP_YOUNG_ADULT_ONSET	0.38436	1.445	0.02124	0.12903	0.826	0.549	0.486	0.289	0.075628	0.006
HP_ABNORMAL_ATRIOVENTRICULAR_VALVE_MORPHOLOGY	42	https://www.gsea-msigdb.org/gsea/msigdb/human/geneset/HP_ABNORMAL_ATRIOVENTRICULAR_VALVE_MORPHOLOGY	0.49193	1.5534	0.02128	0.14082	0.747	0.429	0.243	0.327	0.074135	0.012
HP_SOMATIC_SENSORY_DYSFUNCTION	91	https://www.gsea-msigdb.org/gsea/msigdb/human/geneset/HP_SOMATIC_SENSORY_DYSFUNCTION	0.42092	1.5453	0.02128	0.13716	0.754	0.451	0.314	0.316	0.07185	0.01
GOBP_PEPTIDYL_SERINE_MODIFICATION	79	https://www.gsea-msigdb.org/gsea/msigdb/human/geneset/GOBP_PEPTIDYL_SERINE_MODIFICATION	0.38111	1.3971	0.02128	0.136	0.857	0.456	0.374	0.29	0.081143	0.005
GOBP_NEPHRON_EPITHELIUM_DEVELOPMENT	33	https://www.gsea-msigdb.org/gsea/msigdb/human/geneset/GOBP_NEPHRON_EPITHELIUM_DEVELOPMENT	0.47782	1.6071	0.02132	0.15652	0.712	0.515	0.335	0.345	0.075274	0.017
HP_ABNORMALITY_OF_THE_PULMONARY_VASCULATURE	42	https://www.gsea-msigdb.org/gsea/msigdb/human/geneset/HP_ABNORMALITY_OF_THE_PULMONARY_VASCULATURE	0.42948	1.5489	0.02132	0.13698	0.748	0.595	0.448	0.331	0.071787	0.011
GOBP_CYTOKINE_MEDIATED_SIGNALING_PATHWAY	128	https://www.gsea-msigdb.org/gsea/msigdb/human/geneset/GOBP_CYTOKINE_MEDIATED_SIGNALING_PATHWAY	0.38292	1.4704	0.02132	0.12884	0.809	0.641	0.49	0.336	0.073133	0.006
HP_POLYHYDRAMNIOS	67	https://www.gsea-msigdb.org/gsea/msigdb/human/geneset/HP_POLYHYDRAMNIOS	0.40578	1.4543	0.02132	0.13017	0.822	0.433	0.385	0.27	0.076632	0.006
HP_ABNORMAL_URINE_METABOLITE_LEVEL	145	https://www.gsea-msigdb.org/gsea/msigdb/human/geneset/HP_ABNORMAL_URINE_METABOLITE_LEVEL	0.37436	1.4673	0.0214	0.1284	0.809	0.648	0.535	0.311	0.072534	0.006
GOBP_POSITIVE_REGULATION_OF_HYDROLASE_ACTIVITY	117	https://www.gsea-msigdb.org/gsea/msigdb/human/geneset/GOBP_POSITIVE_REGULATION_OF_HYDROLASE_ACTIVITY	0.38582	1.4617	0.0214	0.12917	0.813	0.59	0.498	0.304	0.074614	0.006
HP_ABNORMALITY_OF_FACIAL_SOFT_TISSUE	117	https://www.gsea-msigdb.org/gsea/msigdb/human/geneset/HP_ABNORMALITY_OF_FACIAL_SOFT_TISSUE	0.37146	1.4272	0.0214	0.13133	0.836	0.504	0.438	0.291	0.077232	0.006
GOBP_REGULATION_OF_CELL_DEVELOPMENT	211	https://www.gsea-msigdb.org/gsea/msigdb/human/geneset/GOBP_REGULATION_OF_CELL_DEVELOPMENT	0.3446	1.3954	0.0214	0.13625	0.857	0.559	0.513	0.286	0.081191	0.005
HP_EARLY_ONSET_OF_SEXUAL_MATURATION	31	https://www.gsea-msigdb.org/gsea/msigdb/human/geneset/HP_EARLY_ONSET_OF_SEXUAL_MATURATION	0.4278	1.4852	0.02144	0.12852	0.803	0.581	0.437	0.329	0.073945	0.006
HP_HIP_DYSPLASIA	39	https://www.gsea-msigdb.org/gsea/msigdb/human/geneset/HP_HIP_DYSPLASIA	0.48506	1.5948	0.02148	0.15342	0.72	0.538	0.357	0.349	0.075453	0.016
GOMF_DNA_BINDING_TRANSCRIPTION_FACTOR_ACTIVITY	308	https://www.gsea-msigdb.org/gsea/msigdb/human/geneset/GOMF_DNA_BINDING_TRANSCRIPTION_FACTOR_ACTIVITY	0.35487	1.5808	0.02148	0.15252	0.734	0.481	0.426	0.296	0.074745	0.013
HP_ABNORMALITY_OF_THE_PYLORUS	33	https://www.gsea-msigdb.org/gsea/msigdb/human/geneset/HP_ABNORMALITY_OF_THE_PYLORUS	0.47925	1.535	0.02153	0.13622	0.758	0.576	0.395	0.351	0.073974	0.01
GOBP_CELLULAR_RESPONSE_TO_EXTRACELLULAR_STIMULUS	68	https://www.gsea-msigdb.org/gsea/msigdb/human/geneset/GOBP_CELLULAR_RESPONSE_TO_EXTRACELLULAR_STIMULUS	0.42757	1.4966	0.02153	0.12992	0.797	0.471	0.361	0.305	0.073719	0.006
HP_ABNORMALITY_OF_THE_DENTITION	235	https://www.gsea-msigdb.org/gsea/msigdb/human/geneset/HP_ABNORMALITY_OF_THE_DENTITION	0.36659	1.4626	0.02153	0.129	0.811	0.489	0.454	0.282	0.074468	0.006
GOBP_GASTRULATION	54	https://www.gsea-msigdb.org/gsea/msigdb/human/geneset/GOBP_GASTRULATION	0.40651	1.4973	0.02161	0.13037	0.797	0.444	0.343	0.296	0.074426	0.006
HP_ABNORMALITY_OF_BLOOD_AND_BLOOD_FORMING_TISSUES	362	https://www.gsea-msigdb.org/gsea/msigdb/human/geneset/HP_ABNORMALITY_OF_BLOOD_AND_BLOOD_FORMING_TISSUES	0.36579	1.4203	0.02165	0.13155	0.841	0.508	0.461	0.298	0.077031	0.005
HP_RECURRENT_FEVER	24	https://www.gsea-msigdb.org/gsea/msigdb/human/geneset/HP_RECURRENT_FEVER	0.46463	1.6474	0.0217	0.16704	0.683	0.458	0.346	0.301	0.079052	0.022
HP_POOR_SUCK	38	https://www.gsea-msigdb.org/gsea/msigdb/human/geneset/HP_POOR_SUCK	0.46477	1.5801	0.0217	0.15203	0.734	0.553	0.395	0.337	0.074734	0.013
HP_WIDE_ANTERIOR_FONTANEL	25	https://www.gsea-msigdb.org/gsea/msigdb/human/geneset/HP_WIDE_ANTERIOR_FONTANEL	0.47885	1.5578	0.02183	0.1393	0.744	0.4	0.266	0.295	0.072086	0.012
HP_ABNORMAL_VISUAL_ELECTROPHYSIOLOGY	49	https://www.gsea-msigdb.org/gsea/msigdb/human/geneset/HP_ABNORMAL_VISUAL_ELECTROPHYSIOLOGY	0.43947	1.5675	0.02187	0.14178	0.74	0.633	0.454	0.349	0.07229	0.012
HP_ABNORMALITY_OF_PAIN_SENSATION	20	https://www.gsea-msigdb.org/gsea/msigdb/human/geneset/HP_ABNORMALITY_OF_PAIN_SENSATION	0.52762	1.6429	0.02191	0.16515	0.688	0.55	0.313	0.379	0.081275	0.019
HP_ABNORMAL_CNS_MYELINATION	77	https://www.gsea-msigdb.org/gsea/msigdb/human/geneset/HP_ABNORMAL_CNS_MYELINATION	0.40922	1.48	0.02191	0.12882	0.805	0.545	0.435	0.313	0.073584	0.006
HP_GENERALIZED_ONSET_SEIZURE	53	https://www.gsea-msigdb.org/gsea/msigdb/human/geneset/HP_GENERALIZED_ONSET_SEIZURE	0.41262	1.4586	0.02191	0.13024	0.817	0.453	0.314	0.314	0.075877	0.006
GOBP_NEGATIVE_REGULATION_OF_CELL_ADHESION	75	https://www.gsea-msigdb.org/gsea/msigdb/human/geneset/GOBP_NEGATIVE_REGULATION_OF_CELL_ADHESION	0.3992	1.4537	0.02191	0.13049	0.822	0.64	0.49	0.332	0.076483	0.006
HP_ABNORMAL_EYELASH_MORPHOLOGY	80	https://www.gsea-msigdb.org/gsea/msigdb/human/geneset/HP_ABNORMAL_EYELASH_MORPHOLOGY	0.39368	1.4678	0.02196	0.12863	0.809	0.45	0.411	0.27	0.07278	0.006
GOBP_RESPONSE_TO_RADIATION	111	https://www.gsea-msigdb.org/gsea/msigdb/human/geneset/GOBP_RESPONSE_TO_RADIATION	0.3597	1.375	0.02196	0.13995	0.871	0.505	0.442	0.289	0.083729	0.003
GOBP_PEPTIDYL_LYSINE_MODIFICATION	57	https://www.gsea-msigdb.org/gsea/msigdb/human/geneset/GOBP_PEPTIDYL_LYSINE_MODIFICATION	0.47806	1.5856	0.022	0.15523	0.731	0.456	0.29	0.328	0.076692	0.016
HP_DEVELOPMENTAL_REGRESSION	83	https://www.gsea-msigdb.org/gsea/msigdb/human/geneset/HP_DEVELOPMENTAL_REGRESSION	0.41206	1.5132	0.022	0.1295	0.781	0.578	0.439	0.331	0.071549	0.008
HP_DEATH_IN_CHILDHOOD	37	https://www.gsea-msigdb.org/gsea/msigdb/human/geneset/HP_DEATH_IN_CHILDHOOD	0.48882	1.5736	0.02209	0.14578	0.737	0.541	0.389	0.333	0.072388	0.012
HP_RENAL_HYPOPLASIA_APLASIA	80	https://www.gsea-msigdb.org/gsea/msigdb/human/geneset/HP_RENAL_HYPOPLASIA_APLASIA	0.41507	1.5283	0.02218	0.13368	0.768	0.388	0.366	0.25	0.073135	0.01
GOBP_AUTOPHAGY_OF_MITOCHONDRION	23	https://www.gsea-msigdb.org/gsea/msigdb/human/geneset/GOBP_AUTOPHAGY_OF_MITOCHONDRION	0.52737	1.5238	0.02218	0.13218	0.772	0.435	0.301	0.305	0.072524	0.01
HP_ABNORMAL_FEAR_ANXIETY_RELATED_BEHAVIOR	88	https://www.gsea-msigdb.org/gsea/msigdb/human/geneset/HP_ABNORMAL_FEAR_ANXIETY_RELATED_BEHAVIOR	0.42898	1.5199	0.02218	0.1291	0.776	0.375	0.273	0.278	0.07111	0.009
GOBP_REGULATION_OF_JUN_KINASE_ACTIVITY	15	https://www.gsea-msigdb.org/gsea/msigdb/human/geneset/GOBP_REGULATION_OF_JUN_KINASE_ACTIVITY	0.54912	1.6136	0.02222	0.15668	0.71	0.333	0.0876	0.305	0.07602	0.017
HP_SMALL_NAIL	42	https://www.gsea-msigdb.org/gsea/msigdb/human/geneset/HP_SMALL_NAIL	0.42673	1.5288	0.02222	0.13383	0.768	0.452	0.395	0.276	0.072149	0.01
HP_SLOWLY_PROGRESSIVE	34	https://www.gsea-msigdb.org/gsea/msigdb/human/geneset/HP_SLOWLY_PROGRESSIVE	0.53636	1.5681	0.02231	0.14181	0.74	0.706	0.384	0.438	0.072518	0.012
GOBP_RESPONSE_TO_MONOSACCHARIDE	49	https://www.gsea-msigdb.org/gsea/msigdb/human/geneset/GOBP_RESPONSE_TO_MONOSACCHARIDE	0.43584	1.5332	0.02273	0.13435	0.76	0.449	0.295	0.32	0.072526	0.01
GOBP_RESPONSE_TO_TUMOR_NECROSIS_FACTOR	66	https://www.gsea-msigdb.org/gsea/msigdb/human/geneset/GOBP_RESPONSE_TO_TUMOR_NECROSIS_FACTOR	0.40097	1.4556	0.02273	0.13033	0.821	0.591	0.454	0.327	0.076238	0.006
GOBP_SMALL_MOLECULE_CATABOLIC_PROCESS	87	https://www.gsea-msigdb.org/gsea/msigdb/human/geneset/GOBP_SMALL_MOLECULE_CATABOLIC_PROCESS	0.39878	1.5493	0.02277	0.13773	0.747	0.448	0.321	0.31	0.072435	0.011
GOBP_MONOATOMIC_ION_HOMEOSTASIS	139	https://www.gsea-msigdb.org/gsea/msigdb/human/geneset/GOBP_MONOATOMIC_ION_HOMEOSTASIS	0.38327	1.5179	0.02277	0.12913	0.78	0.59	0.487	0.312	0.071375	0.01
GOBP_RESPONSE_TO_CARBOHYDRATE	56	https://www.gsea-msigdb.org/gsea/msigdb/human/geneset/GOBP_RESPONSE_TO_CARBOHYDRATE	0.39821	1.462	0.02277	0.12916	0.813	0.25	0.108	0.226	0.074767	0.006
GOBP_EXOCYTOSIS	89	https://www.gsea-msigdb.org/gsea/msigdb/human/geneset/GOBP_EXOCYTOSIS	0.39526	1.4438	0.02277	0.1289	0.827	0.573	0.485	0.301	0.076162	0.006
GOBP_INNATE_IMMUNE_RESPONSE	204	https://www.gsea-msigdb.org/gsea/msigdb/human/geneset/GOBP_INNATE_IMMUNE_RESPONSE	0.35677	1.4025	0.02277	0.13527	0.852	0.544	0.49	0.291	0.080444	0.005
GOCC_CENTRIOLAR_SATELLITE	31	https://www.gsea-msigdb.org/gsea/msigdb/human/geneset/GOCC_CENTRIOLAR_SATELLITE	0.45024	1.5029	0.02282	0.12947	0.792	0.355	0.239	0.272	0.072466	0.006
HP_IMPAIRED_PAIN_SENSATION	15	https://www.gsea-msigdb.org/gsea/msigdb/human/geneset/HP_IMPAIRED_PAIN_SENSATION	0.60408	1.6452	0.02292	0.16616	0.686	0.667	0.313	0.459	0.080818	0.021
GOBP_REGULATION_OF_NEUROGENESIS	105	https://www.gsea-msigdb.org/gsea/msigdb/human/geneset/GOBP_REGULATION_OF_NEUROGENESIS	0.36663	1.4959	0.02295	0.13015	0.8	0.543	0.503	0.276	0.073993	0.006
GOBP_REGULATION_OF_VESICLE_MEDIATED_TRANSPORT	129	https://www.gsea-msigdb.org/gsea/msigdb/human/geneset/GOBP_REGULATION_OF_VESICLE_MEDIATED_TRANSPORT	0.40864	1.511	0.02299	0.12976	0.785	0.605	0.495	0.314	0.07261	0.007
HP_ABNORMAL_ADIPOSE_TISSUE_MORPHOLOGY	65	https://www.gsea-msigdb.org/gsea/msigdb/human/geneset/HP_ABNORMAL_ADIPOSE_TISSUE_MORPHOLOGY	0.46331	1.5652	0.02303	0.1395	0.741	0.508	0.396	0.311	0.071187	0.011
GOBP_STRIATED_MUSCLE_CELL_DIFFERENTIATION	78	https://www.gsea-msigdb.org/gsea/msigdb/human/geneset/GOBP_STRIATED_MUSCLE_CELL_DIFFERENTIATION	0.38737	1.4779	0.02303	0.12902	0.806	0.462	0.385	0.289	0.073066	0.006
GOBP_DEVELOPMENTAL_CELL_GROWTH	54	https://www.gsea-msigdb.org/gsea/msigdb/human/geneset/GOBP_DEVELOPMENTAL_CELL_GROWTH	0.42201	1.4932	0.02312	0.12977	0.801	0.685	0.521	0.332	0.073457	0.006
GOBP_ORGANIC_HYDROXY_COMPOUND_METABOLIC_PROCESS	131	https://www.gsea-msigdb.org/gsea/msigdb/human/geneset/GOBP_ORGANIC_HYDROXY_COMPOUND_METABOLIC_PROCESS	0.39861	1.534	0.02326	0.13527	0.759	0.611	0.468	0.335	0.07317	0.01
GOBP_REGULATION_OF_CIRCADIAN_RHYTHM	30	https://www.gsea-msigdb.org/gsea/msigdb/human/geneset/GOBP_REGULATION_OF_CIRCADIAN_RHYTHM	0.46286	1.5269	0.02335	0.13227	0.768	0.433	0.261	0.322	0.071995	0.01
GOBP_PATTERN_SPECIFICATION_PROCESS	110	https://www.gsea-msigdb.org/gsea/msigdb/human/geneset/GOBP_PATTERN_SPECIFICATION_PROCESS	0.3523	1.5034	0.02335	0.12981	0.792	0.518	0.457	0.288	0.07278	0.006
HP_ABNORMAL_PATTERN_OF_RESPIRATION	191	https://www.gsea-msigdb.org/gsea/msigdb/human/geneset/HP_ABNORMAL_PATTERN_OF_RESPIRATION	0.37429	1.4473	0.02339	0.12875	0.826	0.524	0.46	0.295	0.075534	0.006
GOBP_POSITIVE_REGULATION_OF_POST_TRANSLATIONAL_PROTEIN_MODIFICATION	42	https://www.gsea-msigdb.org/gsea/msigdb/human/geneset/GOBP_POSITIVE_REGULATION_OF_POST_TRANSLATIONAL_PROTEIN_MODIFICATION	0.47876	1.5465	0.02353	0.13663	0.752	0.405	0.285	0.292	0.071114	0.01
HP_ABNORMALITY_OF_THE_PHILTRUM	160	https://www.gsea-msigdb.org/gsea/msigdb/human/geneset/HP_ABNORMALITY_OF_THE_PHILTRUM	0.38805	1.4846	0.02353	0.12814	0.803	0.481	0.398	0.3	0.073544	0.006
GOMF_ACYLTRANSFERASE_ACTIVITY_TRANSFERRING_GROUPS_OTHER_THAN_AMINO_ACYL_GROUPS	57	https://www.gsea-msigdb.org/gsea/msigdb/human/geneset/GOMF_ACYLTRANSFERASE_ACTIVITY_TRANSFERRING_GROUPS_OTHER_THAN_AMINO_ACYL_GROUPS	0.4389	1.515	0.02358	0.12952	0.781	0.561	0.416	0.332	0.070905	0.009
HP_RETINAL_DYSTROPHY	74	https://www.gsea-msigdb.org/gsea/msigdb/human/geneset/HP_RETINAL_DYSTROPHY	0.42101	1.5615	0.02362	0.13864	0.742	0.378	0.265	0.283	0.0719	0.012
GOBP_PROTEIN_LOCALIZATION_TO_ORGANELLE	248	https://www.gsea-msigdb.org/gsea/msigdb/human/geneset/GOBP_PROTEIN_LOCALIZATION_TO_ORGANELLE	0.40875	1.5263	0.02367	0.13225	0.77	0.444	0.406	0.279	0.071691	0.01
GOMF_CIS_REGULATORY_REGION_SEQUENCE_SPECIFIC_DNA_BINDING	267	https://www.gsea-msigdb.org/gsea/msigdb/human/geneset/GOMF_CIS_REGULATORY_REGION_SEQUENCE_SPECIFIC_DNA_BINDING	0.35359	1.5429	0.02371	0.13601	0.754	0.513	0.46	0.294	0.072071	0.01
GOMF_CARBOHYDRATE_BINDING	45	https://www.gsea-msigdb.org/gsea/msigdb/human/geneset/GOMF_CARBOHYDRATE_BINDING	0.45562	1.6278	0.02381	0.15899	0.703	0.667	0.453	0.368	0.075072	0.018
GOMF_GROWTH_FACTOR_BINDING	39	https://www.gsea-msigdb.org/gsea/msigdb/human/geneset/GOMF_GROWTH_FACTOR_BINDING	0.47735	1.5761	0.02381	0.14724	0.736	0.615	0.391	0.378	0.071677	0.013
HP_HYPERMETROPIA	60	https://www.gsea-msigdb.org/gsea/msigdb/human/geneset/HP_HYPERMETROPIA	0.42344	1.5199	0.02386	0.12926	0.776	0.567	0.452	0.315	0.070673	0.009
HP_ABNORMALITY_OF_THE_DIENCEPHALON	23	https://www.gsea-msigdb.org/gsea/msigdb/human/geneset/HP_ABNORMALITY_OF_THE_DIENCEPHALON	0.51366	1.5754	0.0239	0.14602	0.737	0.478	0.286	0.343	0.071777	0.012
HP_INTELLECTUAL_DISABILITY_PROFOUND	19	https://www.gsea-msigdb.org/gsea/msigdb/human/geneset/HP_INTELLECTUAL_DISABILITY_PROFOUND	0.50852	1.5437	0.0239	0.1364	0.754	0.526	0.366	0.335	0.072137	0.01
GOBP_ENDOMEMBRANE_SYSTEM_ORGANIZATION	144	https://www.gsea-msigdb.org/gsea/msigdb/human/geneset/GOBP_ENDOMEMBRANE_SYSTEM_ORGANIZATION	0.40532	1.4593	0.0239	0.12968	0.816	0.535	0.435	0.312	0.075405	0.006
GOBP_REGULATION_OF_POSTSYNAPTIC_MEMBRANE_NEUROTRANSMITTER_RECEPTOR_LEVELS	24	https://www.gsea-msigdb.org/gsea/msigdb/human/geneset/GOBP_REGULATION_OF_POSTSYNAPTIC_MEMBRANE_NEUROTRANSMITTER_RECEPTOR_LEVELS	0.56205	1.6311	0.02395	0.15912	0.699	0.792	0.406	0.473	0.076367	0.018
HP_PES_CAVUS	55	https://www.gsea-msigdb.org/gsea/msigdb/human/geneset/HP_PES_CAVUS	0.45199	1.5839	0.02405	0.15486	0.732	0.6	0.423	0.35	0.076091	0.016
HP_TALL_STATURE	43	https://www.gsea-msigdb.org/gsea/msigdb/human/geneset/HP_TALL_STATURE	0.42056	1.4895	0.02414	0.12966	0.803	0.256	0.149	0.22	0.073988	0.006
HP_SLENDER_FINGER	34	https://www.gsea-msigdb.org/gsea/msigdb/human/geneset/HP_SLENDER_FINGER	0.5065	1.5744	0.02419	0.14602	0.737	0.5	0.274	0.366	0.071783	0.012
GOCC_COPII_COATED_ER_TO_GOLGI_TRANSPORT_VESICLE	20	https://www.gsea-msigdb.org/gsea/msigdb/human/geneset/GOCC_COPII_COATED_ER_TO_GOLGI_TRANSPORT_VESICLE	0.5911	1.6784	0.02424	0.17781	0.652	0.6	0.271	0.439	0.079532	0.028
HP_ABNORMAL_DENTAL_ROOT_MORPHOLOGY	15	https://www.gsea-msigdb.org/gsea/msigdb/human/geneset/HP_ABNORMAL_DENTAL_ROOT_MORPHOLOGY	0.54694	1.53	0.02424	0.13394	0.767	0.4	0.244	0.304	0.072012	0.01
HP_DISPLACEMENT_OF_THE_URETHRAL_MEATUS	91	https://www.gsea-msigdb.org/gsea/msigdb/human/geneset/HP_DISPLACEMENT_OF_THE_URETHRAL_MEATUS	0.41203	1.5197	0.02424	0.12822	0.776	0.429	0.409	0.258	0.070531	0.008
HP_ARTERIOVENOUS_MALFORMATION	19	https://www.gsea-msigdb.org/gsea/msigdb/human/geneset/HP_ARTERIOVENOUS_MALFORMATION	0.50445	1.495	0.02429	0.12974	0.8	0.368	0.237	0.282	0.073301	0.006
HP_ABNORMAL_EARLOBE_MORPHOLOGY	37	https://www.gsea-msigdb.org/gsea/msigdb/human/geneset/HP_ABNORMAL_EARLOBE_MORPHOLOGY	0.47238	1.5146	0.02444	0.12955	0.781	0.514	0.385	0.318	0.071097	0.009
GOBP_REGULATION_OF_HORMONE_SECRETION	63	https://www.gsea-msigdb.org/gsea/msigdb/human/geneset/GOBP_REGULATION_OF_HORMONE_SECRETION	0.41585	1.5028	0.02444	0.12941	0.792	0.587	0.448	0.329	0.072363	0.006
GOBP_RESPONSE_TO_INORGANIC_SUBSTANCE	128	https://www.gsea-msigdb.org/gsea/msigdb/human/geneset/GOBP_RESPONSE_TO_INORGANIC_SUBSTANCE	0.36979	1.4474	0.02444	0.12892	0.826	0.531	0.444	0.304	0.075673	0.006
GOBP_PROTEIN_TARGETING	82	https://www.gsea-msigdb.org/gsea/msigdb/human/geneset/GOBP_PROTEIN_TARGETING	0.46619	1.5446	0.02454	0.13656	0.754	0.378	0.323	0.26	0.07141	0.01
GOBP_POSITIVE_REGULATION_OF_TRANSCRIPTION_BY_RNA_POLYMERASE_II	300	https://www.gsea-msigdb.org/gsea/msigdb/human/geneset/GOBP_POSITIVE_REGULATION_OF_TRANSCRIPTION_BY_RNA_POLYMERASE_II	0.35358	1.4514	0.02454	0.12972	0.823	0.533	0.49	0.291	0.07612	0.006
HP_ABNORMAL_VASCULAR_PHYSIOLOGY	72	https://www.gsea-msigdb.org/gsea/msigdb/human/geneset/HP_ABNORMAL_VASCULAR_PHYSIOLOGY	0.38517	1.448	0.02462	0.12914	0.824	0.542	0.478	0.287	0.075967	0.006
HP_INTELLECTUAL_DISABILITY_SEVERE	84	https://www.gsea-msigdb.org/gsea/msigdb/human/geneset/HP_INTELLECTUAL_DISABILITY_SEVERE	0.39637	1.4397	0.02464	0.12894	0.832	0.369	0.274	0.273	0.075319	0.006
GOMF_PDZ_DOMAIN_BINDING	25	https://www.gsea-msigdb.org/gsea/msigdb/human/geneset/GOMF_PDZ_DOMAIN_BINDING	0.48382	1.5274	0.02479	0.13254	0.768	0.44	0.303	0.308	0.072228	0.01
GOBP_DEVELOPMENTAL_MATURATION	56	https://www.gsea-msigdb.org/gsea/msigdb/human/geneset/GOBP_DEVELOPMENTAL_MATURATION	0.43646	1.5084	0.02481	0.12986	0.788	0.696	0.507	0.348	0.073029	0.007
HP_BACK_PAIN	22	https://www.gsea-msigdb.org/gsea/msigdb/human/geneset/HP_BACK_PAIN	0.51427	1.55	0.025	0.13804	0.747	0.591	0.372	0.373	0.072441	0.011
HP_ABNORMAL_RIB_MORPHOLOGY	71	https://www.gsea-msigdb.org/gsea/msigdb/human/geneset/HP_ABNORMAL_RIB_MORPHOLOGY	0.41353	1.4769	0.025	0.12878	0.806	0.535	0.439	0.305	0.074017	0.006
GOBP_VASCULATURE_DEVELOPMENT	191	https://www.gsea-msigdb.org/gsea/msigdb/human/geneset/GOBP_VASCULATURE_DEVELOPMENT	0.36953	1.4494	0.02505	0.12948	0.824	0.649	0.535	0.315	0.075518	0.006
HP_LOCALIZED_SKIN_LESION	257	https://www.gsea-msigdb.org/gsea/msigdb/human/geneset/HP_LOCALIZED_SKIN_LESION	0.36169	1.409	0.02505	0.13397	0.85	0.514	0.465	0.291	0.078655	0.005
GOBP_CELL_SUBSTRATE_ADHESION	102	https://www.gsea-msigdb.org/gsea/msigdb/human/geneset/GOBP_CELL_SUBSTRATE_ADHESION	0.41857	1.5175	0.0251	0.12917	0.78	0.667	0.492	0.346	0.071362	0.01
GOBP_AMINO_ACID_TRANSPORT	34	https://www.gsea-msigdb.org/gsea/msigdb/human/geneset/GOBP_AMINO_ACID_TRANSPORT	0.47578	1.6989	0.02515	0.17642	0.634	0.441	0.28	0.32	0.073898	0.029
HP_EXERCISE_INTOLERANCE	24	https://www.gsea-msigdb.org/gsea/msigdb/human/geneset/HP_EXERCISE_INTOLERANCE	0.51595	1.5746	0.02515	0.14614	0.737	0.708	0.399	0.428	0.071998	0.012
GOCC_GOLGI_APPARATUS	383	https://www.gsea-msigdb.org/gsea/msigdb/human/geneset/GOCC_GOLGI_APPARATUS	0.37956	1.4933	0.02515	0.12985	0.801	0.462	0.393	0.307	0.073554	0.006
HP_FUNCTIONAL_ABNORMALITY_OF_THE_GASTROINTESTINAL_TRACT	253	https://www.gsea-msigdb.org/gsea/msigdb/human/geneset/HP_FUNCTIONAL_ABNORMALITY_OF_THE_GASTROINTESTINAL_TRACT	0.36511	1.4339	0.02515	0.12896	0.834	0.51	0.441	0.302	0.076816	0.006
GOBP_DEFENSE_RESPONSE	392	https://www.gsea-msigdb.org/gsea/msigdb/human/geneset/GOBP_DEFENSE_RESPONSE	0.36525	1.4273	0.02515	0.1313	0.836	0.571	0.49	0.319	0.077175	0.006
GOBP_REGULATION_OF_CELL_MORPHOGENESIS	72	https://www.gsea-msigdb.org/gsea/msigdb/human/geneset/GOBP_REGULATION_OF_CELL_MORPHOGENESIS	0.43986	1.5314	0.02519	0.13391	0.765	0.694	0.479	0.367	0.07189	0.01
HP_ABNORMALITY_OF_JOINT_MOBILITY	294	https://www.gsea-msigdb.org/gsea/msigdb/human/geneset/HP_ABNORMALITY_OF_JOINT_MOBILITY	0.37054	1.4577	0.02519	0.13015	0.819	0.435	0.396	0.281	0.07574	0.006
HP_ABNORMALITY_OF_ADRENAL_PHYSIOLOGY	32	https://www.gsea-msigdb.org/gsea/msigdb/human/geneset/HP_ABNORMALITY_OF_ADRENAL_PHYSIOLOGY	0.41678	1.4923	0.02529	0.12979	0.801	0.5	0.452	0.276	0.073636	0.006
GOMF_PASSIVE_TRANSMEMBRANE_TRANSPORTER_ACTIVITY	80	https://www.gsea-msigdb.org/gsea/msigdb/human/geneset/GOMF_PASSIVE_TRANSMEMBRANE_TRANSPORTER_ACTIVITY	0.42095	1.4966	0.02534	0.13024	0.797	0.7	0.493	0.361	0.07392	0.006
HP_RESPIRATORY_FAILURE	54	https://www.gsea-msigdb.org/gsea/msigdb/human/geneset/HP_RESPIRATORY_FAILURE	0.44315	1.5724	0.02539	0.14568	0.738	0.593	0.439	0.337	0.074305	0.012
GOBP_CELLULAR_CATABOLIC_PROCESS	370	https://www.gsea-msigdb.org/gsea/msigdb/human/geneset/GOBP_CELLULAR_CATABOLIC_PROCESS	0.36709	1.4494	0.02539	0.12959	0.824	0.449	0.419	0.284	0.075589	0.006
HP_ABNORMAL_JOINT_MORPHOLOGY	282	https://www.gsea-msigdb.org/gsea/msigdb/human/geneset/HP_ABNORMAL_JOINT_MORPHOLOGY	0.36564	1.4336	0.02539	0.12902	0.834	0.475	0.428	0.29	0.076722	0.006
HP_ABNORMALITY_OF_TIBIA_MORPHOLOGY	24	https://www.gsea-msigdb.org/gsea/msigdb/human/geneset/HP_ABNORMALITY_OF_TIBIA_MORPHOLOGY	0.45957	1.4855	0.02544	0.12848	0.803	0.583	0.405	0.349	0.074127	0.006
HP_ABNORMAL_TISSUE_METABOLITE_CONCENTRATION	62	https://www.gsea-msigdb.org/gsea/msigdb/human/geneset/HP_ABNORMAL_TISSUE_METABOLITE_CONCENTRATION	0.46241	1.5863	0.02554	0.1548	0.729	0.629	0.399	0.383	0.076964	0.014
HP_ABNORMALITY_OF_THE_KNEE	94	https://www.gsea-msigdb.org/gsea/msigdb/human/geneset/HP_ABNORMALITY_OF_THE_KNEE	0.4156	1.4895	0.02554	0.12955	0.803	0.521	0.386	0.327	0.073893	0.006
GOBP_REGULATION_OF_CARBOHYDRATE_METABOLIC_PROCESS	44	https://www.gsea-msigdb.org/gsea/msigdb/human/geneset/GOBP_REGULATION_OF_CARBOHYDRATE_METABOLIC_PROCESS	0.48354	1.5933	0.02564	0.1539	0.721	0.636	0.386	0.394	0.076218	0.014
HP_GLIOSIS	18	https://www.gsea-msigdb.org/gsea/msigdb/human/geneset/HP_GLIOSIS	0.51954	1.4615	0.02564	0.12893	0.813	0.5	0.293	0.355	0.074385	0.006
HP_SLEEP_DISTURBANCE	116	https://www.gsea-msigdb.org/gsea/msigdb/human/geneset/HP_SLEEP_DISTURBANCE	0.37964	1.4954	0.02569	0.13001	0.8	0.552	0.456	0.308	0.073695	0.006
HP_DISTAL_SENSORY_IMPAIRMENT	30	https://www.gsea-msigdb.org/gsea/msigdb/human/geneset/HP_DISTAL_SENSORY_IMPAIRMENT	0.48066	1.5089	0.02574	0.12974	0.788	0.5	0.314	0.345	0.072613	0.007
GOCC_EXTERNAL_ENCAPSULATING_STRUCTURE	128	https://www.gsea-msigdb.org/gsea/msigdb/human/geneset/GOCC_EXTERNAL_ENCAPSULATING_STRUCTURE	0.41858	1.6201	0.02578	0.1555	0.705	0.703	0.488	0.37	0.073216	0.017
GOBP_RESPONSE_TO_INSULIN	65	https://www.gsea-msigdb.org/gsea/msigdb/human/geneset/GOBP_RESPONSE_TO_INSULIN	0.40022	1.4675	0.02584	0.12856	0.809	0.446	0.358	0.29	0.072689	0.006
GOBP_ORGANIC_HYDROXY_COMPOUND_TRANSPORT	54	https://www.gsea-msigdb.org/gsea/msigdb/human/geneset/GOBP_ORGANIC_HYDROXY_COMPOUND_TRANSPORT	0.42372	1.5204	0.02597	0.13026	0.776	0.407	0.273	0.3	0.071188	0.01
GOBP_REGULATION_OF_SECRETION	139	https://www.gsea-msigdb.org/gsea/msigdb/human/geneset/GOBP_REGULATION_OF_SECRETION	0.38098	1.4849	0.02617	0.12851	0.803	0.561	0.49	0.295	0.073904	0.006
GOBP_INTERFERON_MEDIATED_SIGNALING_PATHWAY	25	https://www.gsea-msigdb.org/gsea/msigdb/human/geneset/GOBP_INTERFERON_MEDIATED_SIGNALING_PATHWAY	0.48907	1.5673	0.02621	0.14049	0.74	0.44	0.244	0.334	0.071712	0.012
HP_COLOBOMA	57	https://www.gsea-msigdb.org/gsea/msigdb/human/geneset/HP_COLOBOMA	0.42499	1.477	0.02621	0.12899	0.806	0.491	0.395	0.301	0.073506	0.006
GOBP_POSITIVE_REGULATION_OF_NEUROGENESIS	63	https://www.gsea-msigdb.org/gsea/msigdb/human/geneset/GOBP_POSITIVE_REGULATION_OF_NEUROGENESIS	0.36763	1.448	0.02621	0.12893	0.824	0.603	0.533	0.286	0.075827	0.006
HP_GENERALIZED_HYPOTONIA	149	https://www.gsea-msigdb.org/gsea/msigdb/human/geneset/HP_GENERALIZED_HYPOTONIA	0.36105	1.432	0.02626	0.12984	0.834	0.45	0.398	0.28	0.076777	0.006
GOMF_MAGNESIUM_ION_BINDING	59	https://www.gsea-msigdb.org/gsea/msigdb/human/geneset/GOMF_MAGNESIUM_ION_BINDING	0.38898	1.4089	0.02669	0.13395	0.85	0.525	0.434	0.301	0.078541	0.005
HP_ABNORMALITY_OF_BLOOD_CIRCULATION	94	https://www.gsea-msigdb.org/gsea/msigdb/human/geneset/HP_ABNORMALITY_OF_BLOOD_CIRCULATION	0.39568	1.4485	0.02672	0.12951	0.824	0.426	0.353	0.281	0.075725	0.006
GOBP_PROTEIN_TARGETING_TO_MITOCHONDRION	29	https://www.gsea-msigdb.org/gsea/msigdb/human/geneset/GOBP_PROTEIN_TARGETING_TO_MITOCHONDRION	0.56384	1.6108	0.02675	0.15612	0.71	0.483	0.317	0.332	0.074465	0.017
HP_LOSS_OF_AMBULATION	34	https://www.gsea-msigdb.org/gsea/msigdb/human/geneset/HP_LOSS_OF_AMBULATION	0.49557	1.5394	0.02675	0.13545	0.756	0.588	0.358	0.38	0.071588	0.01
HP_HEMIPLEGIA_HEMIPARESIS	56	https://www.gsea-msigdb.org/gsea/msigdb/human/geneset/HP_HEMIPLEGIA_HEMIPARESIS	0.41139	1.4524	0.02692	0.13028	0.822	0.571	0.46	0.312	0.076631	0.006
GOBP_RESPONSE_TO_HORMONE	210	https://www.gsea-msigdb.org/gsea/msigdb/human/geneset/GOBP_RESPONSE_TO_HORMONE	0.3535	1.4657	0.02697	0.129	0.81	0.49	0.461	0.277	0.073988	0.006
GOCC_VACUOLE	205	https://www.gsea-msigdb.org/gsea/msigdb/human/geneset/GOCC_VACUOLE	0.38644	1.4522	0.02703	0.13022	0.822	0.566	0.49	0.302	0.07689	0.006
HP_AUTISM	51	https://www.gsea-msigdb.org/gsea/msigdb/human/geneset/HP_AUTISM	0.41003	1.4977	0.02708	0.13048	0.796	0.549	0.439	0.312	0.074045	0.006
HP_ABNORMALITY_OF_THE_VASCULATURE_OF_THE_EYE	84	https://www.gsea-msigdb.org/gsea/msigdb/human/geneset/HP_ABNORMALITY_OF_THE_VASCULATURE_OF_THE_EYE	0.38642	1.4741	0.02724	0.12805	0.807	0.595	0.489	0.31	0.074058	0.006
GOBP_POSITIVE_REGULATION_OF_MAPK_CASCADE	116	https://www.gsea-msigdb.org/gsea/msigdb/human/geneset/GOBP_POSITIVE_REGULATION_OF_MAPK_CASCADE	0.38219	1.4568	0.02724	0.1304	0.82	0.569	0.461	0.315	0.07595	0.006
GOMF_ALCOHOL_BINDING	21	https://www.gsea-msigdb.org/gsea/msigdb/human/geneset/GOMF_ALCOHOL_BINDING	0.55028	1.6942	0.02729	0.17429	0.635	0.619	0.316	0.425	0.074666	0.029
GOBP_COLLAGEN_FIBRIL_ORGANIZATION	22	https://www.gsea-msigdb.org/gsea/msigdb/human/geneset/GOBP_COLLAGEN_FIBRIL_ORGANIZATION	0.46358	1.5594	0.02729	0.13998	0.743	0.364	0.165	0.305	0.07168	0.012
GOBP_CARBOHYDRATE_CATABOLIC_PROCESS	41	https://www.gsea-msigdb.org/gsea/msigdb/human/geneset/GOBP_CARBOHYDRATE_CATABOLIC_PROCESS	0.46341	1.5709	0.02734	0.1446	0.738	0.634	0.433	0.363	0.073508	0.012
HP_ABNORMAL_SHOULDER_MORPHOLOGY	15	https://www.gsea-msigdb.org/gsea/msigdb/human/geneset/HP_ABNORMAL_SHOULDER_MORPHOLOGY	0.55278	1.5685	0.02734	0.14174	0.74	0.4	0.191	0.325	0.07246	0.012
HP_ABNORMALITY_OF_THE_INCISOR	27	https://www.gsea-msigdb.org/gsea/msigdb/human/geneset/HP_ABNORMALITY_OF_THE_INCISOR	0.48725	1.5352	0.0274	0.13628	0.758	0.519	0.321	0.354	0.07412	0.01
HP_LARGE_FONTANELLES	44	https://www.gsea-msigdb.org/gsea/msigdb/human/geneset/HP_LARGE_FONTANELLES	0.40101	1.4955	0.0274	0.13006	0.8	0.386	0.272	0.284	0.073694	0.006
HP_ABNORMALITY_OF_THE_VOICE	110	https://www.gsea-msigdb.org/gsea/msigdb/human/geneset/HP_ABNORMALITY_OF_THE_VOICE	0.38459	1.4492	0.0274	0.12918	0.824	0.445	0.4	0.274	0.075487	0.006
GOBP_RENAL_SYSTEM_DEVELOPMENT	83	https://www.gsea-msigdb.org/gsea/msigdb/human/geneset/GOBP_RENAL_SYSTEM_DEVELOPMENT	0.42035	1.5388	0.02745	0.13474	0.756	0.506	0.341	0.34	0.071411	0.01
HP_ABNORMAL_JAW_MORPHOLOGY	271	https://www.gsea-msigdb.org/gsea/msigdb/human/geneset/HP_ABNORMAL_JAW_MORPHOLOGY	0.37327	1.4772	0.02745	0.12895	0.806	0.435	0.397	0.279	0.073579	0.006
HP_ABNORMAL_RIB_CAGE_MORPHOLOGY	92	https://www.gsea-msigdb.org/gsea/msigdb/human/geneset/HP_ABNORMAL_RIB_CAGE_MORPHOLOGY	0.4031	1.4513	0.02745	0.12967	0.823	0.533	0.439	0.305	0.076048	0.006
HP_PROPTOSIS	74	https://www.gsea-msigdb.org/gsea/msigdb/human/geneset/HP_PROPTOSIS	0.39726	1.401	0.02751	0.13495	0.854	0.419	0.357	0.274	0.079764	0.005
HP_NONIMMUNE_HYDROPS_FETALIS	22	https://www.gsea-msigdb.org/gsea/msigdb/human/geneset/HP_NONIMMUNE_HYDROPS_FETALIS	0.54195	1.6015	0.02756	0.15504	0.717	0.455	0.306	0.317	0.07536	0.016
GOBP_REGULATION_OF_PH	25	https://www.gsea-msigdb.org/gsea/msigdb/human/geneset/GOBP_REGULATION_OF_PH	0.54561	1.5989	0.02772	0.15411	0.718	0.48	0.193	0.389	0.075378	0.016
HP_ABNORMAL_LENS_MORPHOLOGY	210	https://www.gsea-msigdb.org/gsea/msigdb/human/geneset/HP_ABNORMAL_LENS_MORPHOLOGY	0.36559	1.4386	0.02772	0.12905	0.832	0.467	0.442	0.273	0.075558	0.006
HP_LARYNGOMALACIA	19	https://www.gsea-msigdb.org/gsea/msigdb/human/geneset/HP_LARYNGOMALACIA	0.50196	1.5261	0.02789	0.13227	0.77	0.474	0.288	0.339	0.071608	0.01
HP_ABNORMAL_EXTERNAL_NOSE_MORPHOLOGY	216	https://www.gsea-msigdb.org/gsea/msigdb/human/geneset/HP_ABNORMAL_EXTERNAL_NOSE_MORPHOLOGY	0.38645	1.5046	0.02789	0.12979	0.791	0.458	0.414	0.282	0.072729	0.006
GOBP_POSITIVE_REGULATION_OF_ERK1_AND_ERK2_CASCADE	56	https://www.gsea-msigdb.org/gsea/msigdb/human/geneset/GOBP_POSITIVE_REGULATION_OF_ERK1_AND_ERK2_CASCADE	0.40598	1.5224	0.02798	0.1318	0.772	0.696	0.497	0.355	0.072821	0.01
HP_ABNORMALITY_OF_HEPATOBILIARY_SYSTEM_PHYSIOLOGY	46	https://www.gsea-msigdb.org/gsea/msigdb/human/geneset/HP_ABNORMALITY_OF_HEPATOBILIARY_SYSTEM_PHYSIOLOGY	0.44525	1.4497	0.028	0.1295	0.824	0.522	0.389	0.322	0.07566	0.006
GOMF_RECEPTOR_TYROSINE_KINASE_BINDING	20	https://www.gsea-msigdb.org/gsea/msigdb/human/geneset/GOMF_RECEPTOR_TYROSINE_KINASE_BINDING	0.51304	1.5258	0.02806	0.13233	0.77	0.55	0.38	0.342	0.071657	0.01
HP_ADRENAL_INSUFFICIENCY	25	https://www.gsea-msigdb.org/gsea/msigdb/human/geneset/HP_ADRENAL_INSUFFICIENCY	0.39513	1.3935	0.02811	0.13626	0.858	0.48	0.452	0.264	0.081304	0.004
HP_ABNORMAL_CEREBROSPINAL_FLUID_MORPHOLOGY	135	https://www.gsea-msigdb.org/gsea/msigdb/human/geneset/HP_ABNORMAL_CEREBROSPINAL_FLUID_MORPHOLOGY	0.39615	1.4844	0.02828	0.12798	0.803	0.444	0.376	0.286	0.073366	0.006
GOMF_HYDROLASE_ACTIVITY_HYDROLYZING_O_GLYCOSYL_COMPOUNDS	17	https://www.gsea-msigdb.org/gsea/msigdb/human/geneset/GOMF_HYDROLASE_ACTIVITY_HYDROLYZING_O_GLYCOSYL_COMPOUNDS	0.54678	1.5691	0.02841	0.14212	0.739	0.353	0.0915	0.322	0.072507	0.012
GOMF_ENDOPEPTIDASE_ACTIVITY	80	https://www.gsea-msigdb.org/gsea/msigdb/human/geneset/GOMF_ENDOPEPTIDASE_ACTIVITY	0.37781	1.4992	0.02841	0.13037	0.795	0.588	0.491	0.305	0.074001	0.006
GOBP_INTRACELLULAR_TRANSPORT	430	https://www.gsea-msigdb.org/gsea/msigdb/human/geneset/GOBP_INTRACELLULAR_TRANSPORT	0.40467	1.4873	0.02851	0.12831	0.803	0.447	0.387	0.302	0.073442	0.006
GOCC_TIGHT_JUNCTION	35	https://www.gsea-msigdb.org/gsea/msigdb/human/geneset/GOCC_TIGHT_JUNCTION	0.46738	1.5395	0.02863	0.13562	0.756	0.514	0.318	0.353	0.071734	0.01
HP_OPEN_NEURAL_TUBE_DEFECT	32	https://www.gsea-msigdb.org/gsea/msigdb/human/geneset/HP_OPEN_NEURAL_TUBE_DEFECT	0.45181	1.5805	0.02868	0.152	0.734	0.406	0.281	0.294	0.074252	0.013
HP_FEVER	92	https://www.gsea-msigdb.org/gsea/msigdb/human/geneset/HP_FEVER	0.3961	1.4565	0.02868	0.13031	0.82	0.435	0.346	0.29	0.075724	0.006
GOBP_RESPONSE_TO_ORGANIC_CYCLIC_COMPOUND	220	https://www.gsea-msigdb.org/gsea/msigdb/human/geneset/GOBP_RESPONSE_TO_ORGANIC_CYCLIC_COMPOUND	0.345	1.416	0.02868	0.133	0.843	0.486	0.457	0.278	0.077863	0.005
HP_ABNORMAL_MACULAR_MORPHOLOGY	47	https://www.gsea-msigdb.org/gsea/msigdb/human/geneset/HP_ABNORMAL_MACULAR_MORPHOLOGY	0.44657	1.5314	0.02874	0.13355	0.766	0.681	0.465	0.368	0.071621	0.01
HP_LOWER_LIMB_MUSCLE_WEAKNESS	47	https://www.gsea-msigdb.org/gsea/msigdb/human/geneset/HP_LOWER_LIMB_MUSCLE_WEAKNESS	0.46436	1.4807	0.02875	0.12875	0.804	0.596	0.438	0.338	0.07369	0.006
HP_PIGMENTARY_RETINOPATHY	32	https://www.gsea-msigdb.org/gsea/msigdb/human/geneset/HP_PIGMENTARY_RETINOPATHY	0.4305	1.4959	0.02881	0.13001	0.8	0.562	0.409	0.335	0.073893	0.006
HP_POOR_HEAD_CONTROL	51	https://www.gsea-msigdb.org/gsea/msigdb/human/geneset/HP_POOR_HEAD_CONTROL	0.46915	1.6328	0.02901	0.16113	0.698	0.627	0.384	0.391	0.077638	0.018
HP_ABNORMAL_MUSCULOSKELETAL_PHYSIOLOGY	369	https://www.gsea-msigdb.org/gsea/msigdb/human/geneset/HP_ABNORMAL_MUSCULOSKELETAL_PHYSIOLOGY	0.35607	1.4231	0.02901	0.13147	0.837	0.528	0.502	0.287	0.077732	0.005
GOBP_NEGATIVE_REGULATION_OF_LOCOMOTION	85	https://www.gsea-msigdb.org/gsea/msigdb/human/geneset/GOBP_NEGATIVE_REGULATION_OF_LOCOMOTION	0.41893	1.5338	0.02907	0.1347	0.759	0.553	0.407	0.334	0.072747	0.01
GOCC_ACTIN_CYTOSKELETON	133	https://www.gsea-msigdb.org/gsea/msigdb/human/geneset/GOCC_ACTIN_CYTOSKELETON	0.3825	1.4173	0.02913	0.13237	0.843	0.594	0.501	0.305	0.077033	0.005
GOCC_CYTOPLASMIC_REGION	56	https://www.gsea-msigdb.org/gsea/msigdb/human/geneset/GOCC_CYTOPLASMIC_REGION	0.40452	1.4988	0.02918	0.13025	0.795	0.393	0.321	0.27	0.073693	0.006
GOBP_CELLULAR_RESPONSE_TO_HORMONE_STIMULUS	146	https://www.gsea-msigdb.org/gsea/msigdb/human/geneset/GOBP_CELLULAR_RESPONSE_TO_HORMONE_STIMULUS	0.38136	1.4916	0.02918	0.12991	0.802	0.507	0.453	0.287	0.07408	0.006
HP_ABNORMALITY_OF_THE_MIDDLE_EAR	135	https://www.gsea-msigdb.org/gsea/msigdb/human/geneset/HP_ABNORMALITY_OF_THE_MIDDLE_EAR	0.39717	1.4884	0.02918	0.12873	0.803	0.585	0.475	0.317	0.073194	0.006
GOCC_ACTIN_BASED_CELL_PROJECTION	54	https://www.gsea-msigdb.org/gsea/msigdb/human/geneset/GOCC_ACTIN_BASED_CELL_PROJECTION	0.43883	1.4931	0.02924	0.12969	0.801	0.593	0.443	0.334	0.07336	0.006
HP_NARROW_FOREHEAD	49	https://www.gsea-msigdb.org/gsea/msigdb/human/geneset/HP_NARROW_FOREHEAD	0.44086	1.4635	0.02924	0.12914	0.811	0.469	0.367	0.3	0.074716	0.006
GOBP_REGULATION_OF_POST_TRANSLATIONAL_PROTEIN_MODIFICATION	87	https://www.gsea-msigdb.org/gsea/msigdb/human/geneset/GOBP_REGULATION_OF_POST_TRANSLATIONAL_PROTEIN_MODIFICATION	0.4626	1.5674	0.0293	0.14078	0.74	0.391	0.301	0.278	0.071906	0.012
HP_UPPER_LIMB_MUSCLE_WEAKNESS	32	https://www.gsea-msigdb.org/gsea/msigdb/human/geneset/HP_UPPER_LIMB_MUSCLE_WEAKNESS	0.49471	1.5097	0.0293	0.12953	0.788	0.75	0.438	0.425	0.072619	0.007
GOBP_CENTRAL_NERVOUS_SYSTEM_DEVELOPMENT	252	https://www.gsea-msigdb.org/gsea/msigdb/human/geneset/GOBP_CENTRAL_NERVOUS_SYSTEM_DEVELOPMENT	0.3456	1.4199	0.0293	0.1318	0.841	0.512	0.484	0.28	0.076913	0.005
GOBP_PEPTIDYL_AMINO_ACID_MODIFICATION	249	https://www.gsea-msigdb.org/gsea/msigdb/human/geneset/GOBP_PEPTIDYL_AMINO_ACID_MODIFICATION	0.36401	1.4146	0.0293	0.13315	0.843	0.546	0.482	0.3	0.077888	0.005
GOCC_PERIKARYON	27	https://www.gsea-msigdb.org/gsea/msigdb/human/geneset/GOCC_PERIKARYON	0.52893	1.5699	0.02935	0.14385	0.739	0.704	0.398	0.426	0.07348	0.012
HP_ABNORMALITY_OF_THE_GENITAL_SYSTEM	371	https://www.gsea-msigdb.org/gsea/msigdb/human/geneset/HP_ABNORMALITY_OF_THE_GENITAL_SYSTEM	0.3597	1.4628	0.02935	0.12898	0.811	0.439	0.425	0.275	0.074545	0.006
GOBP_CALCIUM_ION_HOMEOSTASIS	80	https://www.gsea-msigdb.org/gsea/msigdb/human/geneset/GOBP_CALCIUM_ION_HOMEOSTASIS	0.3999	1.524	0.02936	0.1322	0.772	0.588	0.461	0.322	0.072601	0.01
GOBP_REGULATION_OF_MONOATOMIC_ION_TRANSPORT	113	https://www.gsea-msigdb.org/gsea/msigdb/human/geneset/GOBP_REGULATION_OF_MONOATOMIC_ION_TRANSPORT	0.38706	1.5651	0.02941	0.13922	0.741	0.619	0.493	0.322	0.071	0.011
GOBP_COGNITION	74	https://www.gsea-msigdb.org/gsea/msigdb/human/geneset/GOBP_COGNITION	0.35461	1.4221	0.02941	0.13142	0.839	0.541	0.497	0.277	0.077472	0.005
GOBP_CALCIUM_ION_TRANSPORT	98	https://www.gsea-msigdb.org/gsea/msigdb/human/geneset/GOBP_CALCIUM_ION_TRANSPORT	0.37648	1.4887	0.02947	0.129	0.803	0.612	0.5	0.313	0.073315	0.006
GOBP_REGULATION_OF_METAL_ION_TRANSPORT	87	https://www.gsea-msigdb.org/gsea/msigdb/human/geneset/GOBP_REGULATION_OF_METAL_ION_TRANSPORT	0.38145	1.5342	0.02952	0.13578	0.759	0.644	0.517	0.317	0.073598	0.01
HP_SKIN_ULCER	32	https://www.gsea-msigdb.org/gsea/msigdb/human/geneset/HP_SKIN_ULCER	0.44142	1.4399	0.02953	0.12911	0.831	0.594	0.459	0.323	0.075515	0.006
GOBP_GLUCOSE_METABOLIC_PROCESS	45	https://www.gsea-msigdb.org/gsea/msigdb/human/geneset/GOBP_GLUCOSE_METABOLIC_PROCESS	0.49764	1.5775	0.02964	0.14797	0.735	0.622	0.385	0.387	0.072391	0.013
HP_ABNORMAL_EXTERNAL_GENITALIA	197	https://www.gsea-msigdb.org/gsea/msigdb/human/geneset/HP_ABNORMAL_EXTERNAL_GENITALIA	0.37623	1.528	0.02976	0.13312	0.768	0.416	0.415	0.255	0.072606	0.01
HP_ABNORMALITY_OF_THE_PALPEBRAL_FISSURES	190	https://www.gsea-msigdb.org/gsea/msigdb/human/geneset/HP_ABNORMALITY_OF_THE_PALPEBRAL_FISSURES	0.36991	1.4469	0.02988	0.12892	0.826	0.447	0.418	0.272	0.075635	0.006
GOMF_TRANSITION_METAL_ION_BINDING	254	https://www.gsea-msigdb.org/gsea/msigdb/human/geneset/GOMF_TRANSITION_METAL_ION_BINDING	0.34366	1.3858	0.02988	0.1376	0.863	0.476	0.443	0.281	0.083264	0.004
HP_RESTRICTED_OR_REPETITIVE_BEHAVIORS_OR_INTERESTS	75	https://www.gsea-msigdb.org/gsea/msigdb/human/geneset/HP_RESTRICTED_OR_REPETITIVE_BEHAVIORS_OR_INTERESTS	0.41878	1.4901	0.02994	0.12987	0.803	0.467	0.357	0.305	0.073549	0.006
GOBP_INSULIN_SECRETION	58	https://www.gsea-msigdb.org/gsea/msigdb/human/geneset/GOBP_INSULIN_SECRETION	0.42336	1.5248	0.03012	0.13252	0.771	0.431	0.283	0.313	0.072707	0.01
HP_DUPLICATION_INVOLVING_BONES_OF_THE_FEET	34	https://www.gsea-msigdb.org/gsea/msigdb/human/geneset/HP_DUPLICATION_INVOLVING_BONES_OF_THE_FEET	0.46235	1.4529	0.03012	0.13064	0.822	0.529	0.405	0.318	0.076469	0.006
GOBP_INORGANIC_ION_HOMEOSTASIS	119	https://www.gsea-msigdb.org/gsea/msigdb/human/geneset/GOBP_INORGANIC_ION_HOMEOSTASIS	0.38364	1.5049	0.03013	0.12983	0.79	0.563	0.463	0.31	0.072459	0.006
GOBP_NUCLEAR_ENVELOPE_ORGANIZATION	17	https://www.gsea-msigdb.org/gsea/msigdb/human/geneset/GOBP_NUCLEAR_ENVELOPE_ORGANIZATION	0.52786	1.4657	0.03018	0.12891	0.81	0.588	0.335	0.393	0.073912	0.006
HP_NEONATAL_RESPIRATORY_DISTRESS	27	https://www.gsea-msigdb.org/gsea/msigdb/human/geneset/HP_NEONATAL_RESPIRATORY_DISTRESS	0.43615	1.429	0.0303	0.13084	0.834	0.519	0.387	0.32	0.077054	0.006
GOBP_MESENCHYMAL_CELL_DIFFERENTIATION	69	https://www.gsea-msigdb.org/gsea/msigdb/human/geneset/GOBP_MESENCHYMAL_CELL_DIFFERENTIATION	0.41404	1.4979	0.03036	0.13046	0.796	0.725	0.533	0.344	0.074147	0.006
HP_APLASIA_HYPOPLASIA_INVOLVING_BONES_OF_THE_THORAX	45	https://www.gsea-msigdb.org/gsea/msigdb/human/geneset/HP_APLASIA_HYPOPLASIA_INVOLVING_BONES_OF_THE_THORAX	0.40281	1.4335	0.03036	0.129	0.834	0.489	0.405	0.294	0.076658	0.006
GOBP_NEUROTRANSMITTER_TRANSPORT	39	https://www.gsea-msigdb.org/gsea/msigdb/human/geneset/GOBP_NEUROTRANSMITTER_TRANSPORT	0.38962	1.4303	0.03042	0.13058	0.834	0.282	0.188	0.231	0.0769	0.006
GOMF_MYOSIN_PHOSPHATASE_ACTIVITY	16	https://www.gsea-msigdb.org/gsea/msigdb/human/geneset/GOMF_MYOSIN_PHOSPHATASE_ACTIVITY	0.53251	1.4919	0.03043	0.12995	0.802	0.5	0.304	0.349	0.074143	0.006
GOBP_CIRCULATORY_SYSTEM_DEVELOPMENT	283	https://www.gsea-msigdb.org/gsea/msigdb/human/geneset/GOBP_CIRCULATORY_SYSTEM_DEVELOPMENT	0.357	1.4353	0.03048	0.1292	0.832	0.534	0.484	0.294	0.077123	0.006
HP_ABNORMALITY_ON_PULMONARY_FUNCTION_TESTING	44	https://www.gsea-msigdb.org/gsea/msigdb/human/geneset/HP_ABNORMALITY_ON_PULMONARY_FUNCTION_TESTING	0.44382	1.4943	0.03071	0.12988	0.801	0.591	0.438	0.335	0.073143	0.006
HP_ABNORMAL_INTERMAMILLARY_DISTANCE	29	https://www.gsea-msigdb.org/gsea/msigdb/human/geneset/HP_ABNORMAL_INTERMAMILLARY_DISTANCE	0.47861	1.5476	0.0308	0.13623	0.749	0.414	0.274	0.302	0.071438	0.01
HP_LONG_PALPEBRAL_FISSURE	15	https://www.gsea-msigdb.org/gsea/msigdb/human/geneset/HP_LONG_PALPEBRAL_FISSURE	0.55312	1.5339	0.0308	0.13484	0.759	0.533	0.329	0.359	0.072888	0.01
GOBP_ESTABLISHMENT_OF_ORGANELLE_LOCALIZATION	123	https://www.gsea-msigdb.org/gsea/msigdb/human/geneset/GOBP_ESTABLISHMENT_OF_ORGANELLE_LOCALIZATION	0.38354	1.4233	0.03083	0.13151	0.837	0.569	0.494	0.296	0.077854	0.006
GOBP_REGULATION_OF_RESPONSE_TO_EXTERNAL_STIMULUS	267	https://www.gsea-msigdb.org/gsea/msigdb/human/geneset/GOBP_REGULATION_OF_RESPONSE_TO_EXTERNAL_STIMULUS	0.37278	1.4576	0.03089	0.13011	0.819	0.588	0.497	0.314	0.075664	0.006
GOCC_ORGANELLE_SUBCOMPARTMENT	336	https://www.gsea-msigdb.org/gsea/msigdb/human/geneset/GOCC_ORGANELLE_SUBCOMPARTMENT	0.37258	1.4516	0.03095	0.13013	0.823	0.432	0.396	0.282	0.076484	0.006
GOBP_RESPONSE_TO_PEPTIDE	129	https://www.gsea-msigdb.org/gsea/msigdb/human/geneset/GOBP_RESPONSE_TO_PEPTIDE	0.35745	1.4286	0.03095	0.1308	0.834	0.504	0.448	0.286	0.076804	0.006
HP_UPPER_LIMB_AMYOTROPHY	21	https://www.gsea-msigdb.org/gsea/msigdb/human/geneset/HP_UPPER_LIMB_AMYOTROPHY	0.51151	1.5135	0.03101	0.12961	0.781	0.667	0.438	0.377	0.071324	0.009
HP_SHORT_RIBS	17	https://www.gsea-msigdb.org/gsea/msigdb/human/geneset/HP_SHORT_RIBS	0.53415	1.5284	0.03107	0.13378	0.768	0.706	0.437	0.399	0.073269	0.01
HP_DISTAL_AMYOTROPHY	46	https://www.gsea-msigdb.org/gsea/msigdb/human/geneset/HP_DISTAL_AMYOTROPHY	0.44238	1.4736	0.03107	0.12759	0.807	0.565	0.438	0.321	0.073504	0.006
GOBP_REGULATION_OF_CELLULAR_COMPONENT_BIOGENESIS	271	https://www.gsea-msigdb.org/gsea/msigdb/human/geneset/GOBP_REGULATION_OF_CELLULAR_COMPONENT_BIOGENESIS	0.34565	1.3898	0.03107	0.1366	0.859	0.583	0.54	0.285	0.082745	0.004
GOMF_ACETYLTRANSFERASE_ACTIVITY	25	https://www.gsea-msigdb.org/gsea/msigdb/human/geneset/GOMF_ACETYLTRANSFERASE_ACTIVITY	0.50852	1.5786	0.03125	0.14971	0.735	0.48	0.319	0.329	0.073612	0.013
GOCC_AXON	135	https://www.gsea-msigdb.org/gsea/msigdb/human/geneset/GOCC_AXON	0.38684	1.4508	0.03131	0.12966	0.823	0.6	0.507	0.305	0.076156	0.006
HP_ABNORMALITY_OF_THE_AMNIOTIC_FLUID	111	https://www.gsea-msigdb.org/gsea/msigdb/human/geneset/HP_ABNORMALITY_OF_THE_AMNIOTIC_FLUID	0.3803	1.4452	0.03137	0.12906	0.826	0.423	0.385	0.267	0.075765	0.006
HP_ABNORMAL_FETAL_MORPHOLOGY	75	https://www.gsea-msigdb.org/gsea/msigdb/human/geneset/HP_ABNORMAL_FETAL_MORPHOLOGY	0.41717	1.4897	0.0315	0.12982	0.803	0.4	0.346	0.266	0.074178	0.006
HP_INSULIN_RESISTANCE	24	https://www.gsea-msigdb.org/gsea/msigdb/human/geneset/HP_INSULIN_RESISTANCE	0.42728	1.5186	0.03156	0.1288	0.779	0.333	0.272	0.244	0.070885	0.009
HP_ABNORMALITY_OF_LIMB_BONE	397	https://www.gsea-msigdb.org/gsea/msigdb/human/geneset/HP_ABNORMALITY_OF_LIMB_BONE	0.36124	1.436	0.03162	0.12956	0.832	0.469	0.439	0.288	0.077333	0.006
GOBP_EYE_MORPHOGENESIS	39	https://www.gsea-msigdb.org/gsea/msigdb/human/geneset/GOBP_EYE_MORPHOGENESIS	0.41909	1.5594	0.03175	0.13966	0.743	0.564	0.453	0.311	0.071501	0.012
HP_MOTOR_DELAY	209	https://www.gsea-msigdb.org/gsea/msigdb/human/geneset/HP_MOTOR_DELAY	0.3633	1.4172	0.03181	0.13238	0.843	0.488	0.448	0.282	0.076974	0.005
HP_MUSCULAR_DYSTROPHY	19	https://www.gsea-msigdb.org/gsea/msigdb/human/geneset/HP_MUSCULAR_DYSTROPHY	0.53483	1.6486	0.032	0.16988	0.683	0.526	0.327	0.356	0.080713	0.023
HP_PREMATURE_LOSS_OF_TEETH	19	https://www.gsea-msigdb.org/gsea/msigdb/human/geneset/HP_PREMATURE_LOSS_OF_TEETH	0.50775	1.5508	0.032	0.1393	0.747	0.789	0.461	0.427	0.072531	0.012
HP_APLASIA_HYPOPLASIA_AFFECTING_THE_ANTERIOR_SEGMENT_OF_THE_EYE	34	https://www.gsea-msigdb.org/gsea/msigdb/human/geneset/HP_APLASIA_HYPOPLASIA_AFFECTING_THE_ANTERIOR_SEGMENT_OF_THE_EYE	0.43841	1.4789	0.032	0.12926	0.806	0.471	0.357	0.305	0.07326	0.006
GOMF_PHOSPHATASE_ACTIVITY	65	https://www.gsea-msigdb.org/gsea/msigdb/human/geneset/GOMF_PHOSPHATASE_ACTIVITY	0.44458	1.476	0.03213	0.12848	0.806	0.492	0.346	0.327	0.073592	0.006
HP_MICROMELIA	24	https://www.gsea-msigdb.org/gsea/msigdb/human/geneset/HP_MICROMELIA	0.4931	1.4633	0.03214	0.12905	0.811	0.583	0.437	0.33	0.074561	0.006
HP_PROTRUDING_EAR	40	https://www.gsea-msigdb.org/gsea/msigdb/human/geneset/HP_PROTRUDING_EAR	0.45237	1.5227	0.03219	0.132	0.772	0.325	0.25	0.246	0.073071	0.01
GOCC_ENDOPLASMIC_RETICULUM_LUMEN	84	https://www.gsea-msigdb.org/gsea/msigdb/human/geneset/GOCC_ENDOPLASMIC_RETICULUM_LUMEN	0.41219	1.5411	0.03226	0.13699	0.755	0.381	0.246	0.292	0.071729	0.01
GOBP_ENDOCHONDRAL_BONE_MORPHOGENESIS	19	https://www.gsea-msigdb.org/gsea/msigdb/human/geneset/GOBP_ENDOCHONDRAL_BONE_MORPHOGENESIS	0.50086	1.5493	0.03232	0.13803	0.747	0.526	0.366	0.335	0.072599	0.011
HP_UPSLANTED_PALPEBRAL_FISSURE	63	https://www.gsea-msigdb.org/gsea/msigdb/human/geneset/HP_UPSLANTED_PALPEBRAL_FISSURE	0.44112	1.5135	0.03232	0.12944	0.781	0.381	0.265	0.284	0.071213	0.008
HP_ABNORMALITY_OF_PULMONARY_CIRCULATION	47	https://www.gsea-msigdb.org/gsea/msigdb/human/geneset/HP_ABNORMALITY_OF_PULMONARY_CIRCULATION	0.40029	1.4467	0.0325	0.12884	0.826	0.362	0.251	0.274	0.076234	0.006
GOBP_SUPRAMOLECULAR_FIBER_ORGANIZATION	235	https://www.gsea-msigdb.org/gsea/msigdb/human/geneset/GOBP_SUPRAMOLECULAR_FIBER_ORGANIZATION	0.34587	1.3935	0.0325	0.13633	0.858	0.549	0.52	0.278	0.081357	0.004
GOMF_HISTONE_MODIFYING_ACTIVITY	52	https://www.gsea-msigdb.org/gsea/msigdb/human/geneset/GOMF_HISTONE_MODIFYING_ACTIVITY	0.47677	1.57	0.03252	0.1442	0.739	0.481	0.308	0.337	0.073689	0.012
HP_ABNORMAL_PUPIL_MORPHOLOGY	26	https://www.gsea-msigdb.org/gsea/msigdb/human/geneset/HP_ABNORMAL_PUPIL_MORPHOLOGY	0.47374	1.5067	0.03257	0.13044	0.788	0.423	0.252	0.318	0.072546	0.007
HP_HIGH_HYPERMETROPIA	19	https://www.gsea-msigdb.org/gsea/msigdb/human/geneset/HP_HIGH_HYPERMETROPIA	0.53769	1.5791	0.03263	0.15049	0.735	0.737	0.433	0.42	0.074324	0.013
GOMF_PEPTIDE_N_ACETYLTRANSFERASE_ACTIVITY	16	https://www.gsea-msigdb.org/gsea/msigdb/human/geneset/GOMF_PEPTIDE_N_ACETYLTRANSFERASE_ACTIVITY	0.56753	1.6254	0.03265	0.15861	0.705	0.5	0.278	0.362	0.074772	0.018
HP_AORTIC_ROOT_ANEURYSM	17	https://www.gsea-msigdb.org/gsea/msigdb/human/geneset/HP_AORTIC_ROOT_ANEURYSM	0.55984	1.5778	0.03272	0.14853	0.735	0.471	0.242	0.358	0.072582	0.013
HP_FOOT_JOINT_CONTRACTURE	29	https://www.gsea-msigdb.org/gsea/msigdb/human/geneset/HP_FOOT_JOINT_CONTRACTURE	0.45278	1.5335	0.03275	0.1343	0.76	0.552	0.384	0.342	0.072665	0.01
HP_RENAL_INSUFFICIENCY	100	https://www.gsea-msigdb.org/gsea/msigdb/human/geneset/HP_RENAL_INSUFFICIENCY	0.38113	1.4384	0.03275	0.12899	0.832	0.53	0.463	0.291	0.076088	0.006
HP_ABNORMAL_GLIAL_CELL_MORPHOLOGY	30	https://www.gsea-msigdb.org/gsea/msigdb/human/geneset/HP_ABNORMAL_GLIAL_CELL_MORPHOLOGY	0.46538	1.4761	0.03282	0.12862	0.806	0.4	0.293	0.285	0.07376	0.006
HP_APLASIA_HYPOPLASIA_OF_THE_RIBS	31	https://www.gsea-msigdb.org/gsea/msigdb/human/geneset/HP_APLASIA_HYPOPLASIA_OF_THE_RIBS	0.48336	1.5222	0.03288	0.13157	0.772	0.645	0.437	0.366	0.072572	0.01
GOBP_RESPONSE_TO_PEPTIDE_HORMONE	104	https://www.gsea-msigdb.org/gsea/msigdb/human/geneset/GOBP_RESPONSE_TO_PEPTIDE_HORMONE	0.35686	1.4266	0.03288	0.13126	0.837	0.481	0.448	0.272	0.077216	0.006
HP_ABNORMAL_FINGER_MORPHOLOGY	281	https://www.gsea-msigdb.org/gsea/msigdb/human/geneset/HP_ABNORMAL_FINGER_MORPHOLOGY	0.36666	1.4397	0.03295	0.12914	0.832	0.466	0.439	0.279	0.07545	0.006
HP_ABNORMAL_BLOOD_ION_CONCENTRATION	68	https://www.gsea-msigdb.org/gsea/msigdb/human/geneset/HP_ABNORMAL_BLOOD_ION_CONCENTRATION	0.39363	1.4885	0.03301	0.12895	0.803	0.662	0.532	0.314	0.073379	0.006
HP_ABNORMAL_FOOT_MORPHOLOGY	349	https://www.gsea-msigdb.org/gsea/msigdb/human/geneset/HP_ABNORMAL_FOOT_MORPHOLOGY	0.36597	1.4466	0.03301	0.12875	0.826	0.461	0.426	0.287	0.076165	0.006
HP_WADDLING_GAIT	28	https://www.gsea-msigdb.org/gsea/msigdb/human/geneset/HP_WADDLING_GAIT	0.53348	1.5689	0.03307	0.14199	0.74	0.679	0.384	0.42	0.072306	0.012
HP_ATTENUATION_OF_RETINAL_BLOOD_VESSELS	18	https://www.gsea-msigdb.org/gsea/msigdb/human/geneset/HP_ATTENUATION_OF_RETINAL_BLOOD_VESSELS	0.52076	1.5798	0.03314	0.15055	0.735	0.722	0.442	0.405	0.074295	0.013
GOBP_EPITHELIAL_CELL_DIFFERENTIATION	161	https://www.gsea-msigdb.org/gsea/msigdb/human/geneset/GOBP_EPITHELIAL_CELL_DIFFERENTIATION	0.33441	1.3807	0.03314	0.13882	0.866	0.565	0.526	0.278	0.083231	0.003
HP_POSTURAL_TREMOR	15	https://www.gsea-msigdb.org/gsea/msigdb/human/geneset/HP_POSTURAL_TREMOR	0.55843	1.6249	0.03327	0.15847	0.705	0.667	0.313	0.459	0.074375	0.017
GOBP_ORGANELLE_TRANSPORT_ALONG_MICROTUBULE	21	https://www.gsea-msigdb.org/gsea/msigdb/human/geneset/GOBP_ORGANELLE_TRANSPORT_ALONG_MICROTUBULE	0.4996	1.4788	0.03333	0.1292	0.806	0.571	0.384	0.354	0.073174	0.006
HP_ABNORMAL_ABDOMEN_MORPHOLOGY	196	https://www.gsea-msigdb.org/gsea/msigdb/human/geneset/HP_ABNORMAL_ABDOMEN_MORPHOLOGY	0.37829	1.4066	0.03333	0.13431	0.85	0.556	0.481	0.302	0.080097	0.005
HP_ABNORMAL_SACRUM_MORPHOLOGY	36	https://www.gsea-msigdb.org/gsea/msigdb/human/geneset/HP_ABNORMAL_SACRUM_MORPHOLOGY	0.46092	1.5401	0.0334	0.13657	0.756	0.667	0.454	0.367	0.071244	0.01
HP_ABNORMAL_LUNG_MORPHOLOGY	269	https://www.gsea-msigdb.org/gsea/msigdb/human/geneset/HP_ABNORMAL_LUNG_MORPHOLOGY	0.36384	1.3961	0.0334	0.13598	0.857	0.517	0.461	0.296	0.081455	0.005
GOBP_L_ALPHA_AMINO_ACID_TRANSMEMBRANE_TRANSPORT	18	https://www.gsea-msigdb.org/gsea/msigdb/human/geneset/GOBP_L_ALPHA_AMINO_ACID_TRANSMEMBRANE_TRANSPORT	0.50387	1.6039	0.03347	0.15435	0.717	0.333	0.188	0.272	0.074089	0.016
GOBP_VIRAL_LIFE_CYCLE	85	https://www.gsea-msigdb.org/gsea/msigdb/human/geneset/GOBP_VIRAL_LIFE_CYCLE	0.40613	1.4445	0.03347	0.12901	0.826	0.412	0.338	0.278	0.076195	0.006
HP_OSTEOPENIA	72	https://www.gsea-msigdb.org/gsea/msigdb/human/geneset/HP_OSTEOPENIA	0.38419	1.4078	0.03366	0.13409	0.85	0.444	0.4	0.271	0.079518	0.005
GOBP_SULFUR_COMPOUND_METABOLIC_PROCESS	56	https://www.gsea-msigdb.org/gsea/msigdb/human/geneset/GOBP_SULFUR_COMPOUND_METABOLIC_PROCESS	0.38343	1.407	0.03371	0.13431	0.85	0.571	0.464	0.31	0.079825	0.005
GOBP_RETROGRADE_TRANSPORT_ENDOSOME_TO_GOLGI	18	https://www.gsea-msigdb.org/gsea/msigdb/human/geneset/GOBP_RETROGRADE_TRANSPORT_ENDOSOME_TO_GOLGI	0.5455	1.5452	0.0338	0.13672	0.754	0.389	0.199	0.313	0.07154	0.01
HP_HETEROTROPIA	54	https://www.gsea-msigdb.org/gsea/msigdb/human/geneset/HP_HETEROTROPIA	0.43238	1.4998	0.0338	0.13078	0.794	0.333	0.265	0.248	0.074141	0.006
HP_ABNORMAL_LIP_MORPHOLOGY	255	https://www.gsea-msigdb.org/gsea/msigdb/human/geneset/HP_ABNORMAL_LIP_MORPHOLOGY	0.34981	1.3877	0.0338	0.13745	0.861	0.435	0.406	0.274	0.083736	0.004
GOMF_ZINC_ION_BINDING	202	https://www.gsea-msigdb.org/gsea/msigdb/human/geneset/GOMF_ZINC_ION_BINDING	0.35268	1.3781	0.0338	0.13953	0.868	0.554	0.504	0.288	0.083783	0.003
HP_ABNORMAL_CIRCULATING_FATTY_ACID_CONCENTRATION	22	https://www.gsea-msigdb.org/gsea/msigdb/human/geneset/HP_ABNORMAL_CIRCULATING_FATTY_ACID_CONCENTRATION	0.50193	1.527	0.03386	0.13247	0.768	0.455	0.27	0.333	0.072123	0.01
GOBP_CIRCADIAN_RHYTHM	46	https://www.gsea-msigdb.org/gsea/msigdb/human/geneset/GOBP_CIRCADIAN_RHYTHM	0.40581	1.4269	0.03386	0.13145	0.837	0.37	0.285	0.267	0.077424	0.006
HP_OVERLAPPING_TOE	17	https://www.gsea-msigdb.org/gsea/msigdb/human/geneset/HP_OVERLAPPING_TOE	0.4918	1.4445	0.03393	0.12894	0.826	0.529	0.387	0.326	0.076126	0.006
GOBP_CELL_MATURATION	32	https://www.gsea-msigdb.org/gsea/msigdb/human/geneset/GOBP_CELL_MATURATION	0.44777	1.436	0.03396	0.12953	0.832	0.594	0.437	0.337	0.077267	0.006
HP_WEAKNESS_OF_MUSCLES_OF_RESPIRATION	27	https://www.gsea-msigdb.org/gsea/msigdb/human/geneset/HP_WEAKNESS_OF_MUSCLES_OF_RESPIRATION	0.50513	1.5638	0.03407	0.13937	0.741	0.593	0.384	0.367	0.072194	0.012
GOBP_FIBROBLAST_PROLIFERATION	30	https://www.gsea-msigdb.org/gsea/msigdb/human/geneset/GOBP_FIBROBLAST_PROLIFERATION	0.45487	1.4884	0.03407	0.12883	0.803	0.7	0.478	0.368	0.073286	0.006
HP_CENTRAL_NERVOUS_SYSTEM_CYST	51	https://www.gsea-msigdb.org/gsea/msigdb/human/geneset/HP_CENTRAL_NERVOUS_SYSTEM_CYST	0.42332	1.4348	0.0342	0.1292	0.833	0.451	0.376	0.284	0.077364	0.006
GOBP_STEROID_BIOSYNTHETIC_PROCESS	43	https://www.gsea-msigdb.org/gsea/msigdb/human/geneset/GOBP_STEROID_BIOSYNTHETIC_PROCESS	0.43484	1.4828	0.03422	0.12805	0.803	0.605	0.447	0.338	0.072654	0.006
GOBP_POSITIVE_REGULATION_OF_RESPONSE_TO_EXTERNAL_STIMULUS	150	https://www.gsea-msigdb.org/gsea/msigdb/human/geneset/GOBP_POSITIVE_REGULATION_OF_RESPONSE_TO_EXTERNAL_STIMULUS	0.37551	1.4648	0.03435	0.12888	0.81	0.58	0.486	0.308	0.073666	0.006
GOBP_ERK1_AND_ERK2_CASCADE	86	https://www.gsea-msigdb.org/gsea/msigdb/human/geneset/GOBP_ERK1_AND_ERK2_CASCADE	0.37998	1.425	0.03435	0.13124	0.837	0.616	0.499	0.315	0.077715	0.006
GOBP_MACROAUTOPHAGY	83	https://www.gsea-msigdb.org/gsea/msigdb/human/geneset/GOBP_MACROAUTOPHAGY	0.44696	1.4844	0.03441	0.12785	0.803	0.494	0.387	0.308	0.073277	0.006
HP_ABNORMAL_TONGUE_MORPHOLOGY	87	https://www.gsea-msigdb.org/gsea/msigdb/human/geneset/HP_ABNORMAL_TONGUE_MORPHOLOGY	0.37674	1.4254	0.03441	0.13116	0.837	0.425	0.405	0.258	0.077692	0.006
GOBP_FATTY_ACID_METABOLIC_PROCESS	88	https://www.gsea-msigdb.org/gsea/msigdb/human/geneset/GOBP_FATTY_ACID_METABOLIC_PROCESS	0.38975	1.4412	0.03442	0.12923	0.831	0.455	0.349	0.302	0.075802	0.006
GOMF_PROTEIN_DIMERIZATION_ACTIVITY	229	https://www.gsea-msigdb.org/gsea/msigdb/human/geneset/GOMF_PROTEIN_DIMERIZATION_ACTIVITY	0.3344	1.3573	0.03448	0.14438	0.877	0.445	0.437	0.264	0.088257	0.003
GOMF_CALCIUM_ION_BINDING	130	https://www.gsea-msigdb.org/gsea/msigdb/human/geneset/GOMF_CALCIUM_ION_BINDING	0.35984	1.4466	0.03461	0.12868	0.826	0.623	0.533	0.299	0.076095	0.006
GOBP_REGULATION_OF_CELLULAR_RESPONSE_TO_GROWTH_FACTOR_STIMULUS	70	https://www.gsea-msigdb.org/gsea/msigdb/human/geneset/GOBP_REGULATION_OF_CELLULAR_RESPONSE_TO_GROWTH_FACTOR_STIMULUS	0.38969	1.4362	0.03468	0.12978	0.832	0.543	0.464	0.295	0.077437	0.006
HP_ABNORMALITY_OF_THE_UPPER_ARM	20	https://www.gsea-msigdb.org/gsea/msigdb/human/geneset/HP_ABNORMALITY_OF_THE_UPPER_ARM	0.48046	1.4557	0.03475	0.1303	0.821	0.55	0.343	0.363	0.076313	0.006
GOBP_REGULATION_OF_CELL_GROWTH	94	https://www.gsea-msigdb.org/gsea/msigdb/human/geneset/GOBP_REGULATION_OF_CELL_GROWTH	0.39494	1.47	0.03482	0.12867	0.809	0.521	0.427	0.305	0.072826	0.006
GOBP_POSITIVE_REGULATION_OF_GTPASE_ACTIVITY	58	https://www.gsea-msigdb.org/gsea/msigdb/human/geneset/GOBP_POSITIVE_REGULATION_OF_GTPASE_ACTIVITY	0.41684	1.4696	0.03482	0.12858	0.809	0.534	0.404	0.323	0.073216	0.006
GOBP_REGULATION_OF_CELLULAR_COMPONENT_SIZE	103	https://www.gsea-msigdb.org/gsea/msigdb/human/geneset/GOBP_REGULATION_OF_CELLULAR_COMPONENT_SIZE	0.39593	1.4526	0.03482	0.13032	0.822	0.583	0.511	0.292	0.076779	0.006
GOBP_REGULATION_OF_CELL_ADHESION	218	https://www.gsea-msigdb.org/gsea/msigdb/human/geneset/GOBP_REGULATION_OF_CELL_ADHESION	0.37579	1.4056	0.03488	0.13478	0.85	0.661	0.539	0.32	0.080357	0.005
HP_BRACHYDACTYLY	90	https://www.gsea-msigdb.org/gsea/msigdb/human/geneset/HP_BRACHYDACTYLY	0.39605	1.4146	0.03495	0.13323	0.843	0.422	0.366	0.273	0.077946	0.005
HP_ABNORMAL_FINGER_PHALANX_MORPHOLOGY	166	https://www.gsea-msigdb.org/gsea/msigdb/human/geneset/HP_ABNORMAL_FINGER_PHALANX_MORPHOLOGY	0.36638	1.4204	0.03502	0.13157	0.841	0.428	0.409	0.262	0.076977	0.005
GOMF_SIGNALING_RECEPTOR_REGULATOR_ACTIVITY	96	https://www.gsea-msigdb.org/gsea/msigdb/human/geneset/GOMF_SIGNALING_RECEPTOR_REGULATOR_ACTIVITY	0.35142	1.4696	0.03515	0.1287	0.809	0.719	0.553	0.328	0.073296	0.006
HP_TETRAPLEGIA_TETRAPARESIS	33	https://www.gsea-msigdb.org/gsea/msigdb/human/geneset/HP_TETRAPLEGIA_TETRAPARESIS	0.46464	1.5089	0.03516	0.12988	0.788	0.545	0.33	0.368	0.072722	0.008
HP_HYPERPITUITARISM	25	https://www.gsea-msigdb.org/gsea/msigdb/human/geneset/HP_HYPERPITUITARISM	0.44836	1.4201	0.03516	0.13167	0.841	0.52	0.397	0.315	0.076972	0.005
HP_ABNORMAL_TENDON_MORPHOLOGY	191	https://www.gsea-msigdb.org/gsea/msigdb/human/geneset/HP_ABNORMAL_TENDON_MORPHOLOGY	0.36605	1.4066	0.03516	0.13438	0.85	0.45	0.4	0.282	0.080154	0.005
GOBP_ESTABLISHMENT_OF_PROTEIN_LOCALIZATION	444	https://www.gsea-msigdb.org/gsea/msigdb/human/geneset/GOBP_ESTABLISHMENT_OF_PROTEIN_LOCALIZATION	0.38425	1.49	0.03522	0.12961	0.803	0.448	0.41	0.293	0.07336	0.006
HP_ABNORMAL_CONNECTION_OF_THE_CARDIAC_SEGMENTS	60	https://www.gsea-msigdb.org/gsea/msigdb/human/geneset/HP_ABNORMAL_CONNECTION_OF_THE_CARDIAC_SEGMENTS	0.40167	1.4484	0.03529	0.12934	0.824	0.4	0.35	0.264	0.075584	0.006
HP_VASCULAR_NEOPLASM	40	https://www.gsea-msigdb.org/gsea/msigdb/human/geneset/HP_VASCULAR_NEOPLASM	0.42536	1.4521	0.03543	0.13005	0.822	0.45	0.323	0.308	0.076743	0.006
HP_APLASIA_HYPOPLASIA_OF_THE_EXTREMITIES	168	https://www.gsea-msigdb.org/gsea/msigdb/human/geneset/HP_APLASIA_HYPOPLASIA_OF_THE_EXTREMITIES	0.37312	1.4188	0.03543	0.1324	0.842	0.423	0.367	0.278	0.077363	0.005
GOMF_POLYUBIQUITIN_MODIFICATION_DEPENDENT_PROTEIN_BINDING	15	https://www.gsea-msigdb.org/gsea/msigdb/human/geneset/GOMF_POLYUBIQUITIN_MODIFICATION_DEPENDENT_PROTEIN_BINDING	0.53858	1.4679	0.03549	0.12878	0.809	0.533	0.406	0.318	0.072936	0.006
HP_SPASTIC_PARAPLEGIA	22	https://www.gsea-msigdb.org/gsea/msigdb/human/geneset/HP_SPASTIC_PARAPLEGIA	0.51064	1.5293	0.0355	0.13396	0.768	0.636	0.387	0.392	0.072143	0.01
GOBP_ORGANIC_ACID_TRANSMEMBRANE_TRANSPORT	38	https://www.gsea-msigdb.org/gsea/msigdb/human/geneset/GOBP_ORGANIC_ACID_TRANSMEMBRANE_TRANSPORT	0.45237	1.5695	0.03557	0.14283	0.739	0.368	0.223	0.289	0.072657	0.012
HP_ABNORMAL_BRAINSTEM_MORPHOLOGY	66	https://www.gsea-msigdb.org/gsea/msigdb/human/geneset/HP_ABNORMAL_BRAINSTEM_MORPHOLOGY	0.39013	1.4122	0.03557	0.13307	0.849	0.47	0.416	0.278	0.078918	0.005
GOBP_EPITHELIAL_CELL_PROLIFERATION	115	https://www.gsea-msigdb.org/gsea/msigdb/human/geneset/GOBP_EPITHELIAL_CELL_PROLIFERATION	0.35374	1.3709	0.03571	0.14084	0.872	0.557	0.516	0.276	0.08559	0.003
HP_ABNORMAL_ANTERIOR_CHAMBER_MORPHOLOGY	16	https://www.gsea-msigdb.org/gsea/msigdb/human/geneset/HP_ABNORMAL_ANTERIOR_CHAMBER_MORPHOLOGY	0.53691	1.5121	0.03578	0.12971	0.783	0.375	0.118	0.332	0.072088	0.008
HP_PARAPLEGIA_PARAPARESIS	39	https://www.gsea-msigdb.org/gsea/msigdb/human/geneset/HP_PARAPLEGIA_PARAPARESIS	0.4448	1.4521	0.03578	0.13017	0.822	0.59	0.432	0.338	0.076817	0.006
HP_DISPROPORTIONATE_SHORT_STATURE	35	https://www.gsea-msigdb.org/gsea/msigdb/human/geneset/HP_DISPROPORTIONATE_SHORT_STATURE	0.4598	1.4493	0.03578	0.12939	0.824	0.6	0.437	0.341	0.075628	0.006
GOBP_ALCOHOL_METABOLIC_PROCESS	85	https://www.gsea-msigdb.org/gsea/msigdb/human/geneset/GOBP_ALCOHOL_METABOLIC_PROCESS	0.42848	1.5052	0.03593	0.12994	0.79	0.576	0.4	0.353	0.07267	0.006
GOBP_TOR_SIGNALING	29	https://www.gsea-msigdb.org/gsea/msigdb/human/geneset/GOBP_TOR_SIGNALING	0.4641	1.4891	0.03593	0.12914	0.803	0.586	0.405	0.351	0.073497	0.006
HP_TETRALOGY_OF_FALLOT	48	https://www.gsea-msigdb.org/gsea/msigdb/human/geneset/HP_TETRALOGY_OF_FALLOT	0.41614	1.465	0.03593	0.12894	0.81	0.396	0.35	0.26	0.07382	0.006
GOBP_MITOCHONDRION_ORGANIZATION	132	https://www.gsea-msigdb.org/gsea/msigdb/human/geneset/GOBP_MITOCHONDRION_ORGANIZATION	0.45892	1.5653	0.03636	0.14049	0.741	0.508	0.397	0.315	0.071753	0.012
HP_HYPOGONADISM	95	https://www.gsea-msigdb.org/gsea/msigdb/human/geneset/HP_HYPOGONADISM	0.37933	1.4476	0.03636	0.12884	0.824	0.463	0.442	0.264	0.075548	0.006
GOBP_NEGATIVE_REGULATION_OF_RNA_BIOSYNTHETIC_PROCESS	323	https://www.gsea-msigdb.org/gsea/msigdb/human/geneset/GOBP_NEGATIVE_REGULATION_OF_RNA_BIOSYNTHETIC_PROCESS	0.34662	1.4147	0.03636	0.13327	0.843	0.446	0.434	0.272	0.078005	0.005
GOMF_SALT_TRANSMEMBRANE_TRANSPORTER_ACTIVITY	104	https://www.gsea-msigdb.org/gsea/msigdb/human/geneset/GOMF_SALT_TRANSMEMBRANE_TRANSPORTER_ACTIVITY	0.41898	1.5314	0.0364	0.13371	0.765	0.721	0.508	0.363	0.071755	0.01
GOCC_NUCLEAR_OUTER_MEMBRANE_ENDOPLASMIC_RETICULUM_MEMBRANE_NETWORK	264	https://www.gsea-msigdb.org/gsea/msigdb/human/geneset/GOCC_NUCLEAR_OUTER_MEMBRANE_ENDOPLASMIC_RETICULUM_MEMBRANE_NETWORK	0.36497	1.4217	0.0364	0.13162	0.84	0.413	0.361	0.28	0.077647	0.005
HP_NEOPLASM	249	https://www.gsea-msigdb.org/gsea/msigdb/human/geneset/HP_NEOPLASM	0.35645	1.3956	0.0364	0.13633	0.857	0.434	0.408	0.271	0.081354	0.005
GOBP_DIGESTIVE_SYSTEM_DEVELOPMENT	43	https://www.gsea-msigdb.org/gsea/msigdb/human/geneset/GOBP_DIGESTIVE_SYSTEM_DEVELOPMENT	0.4402	1.5281	0.03647	0.13319	0.768	0.488	0.325	0.333	0.072738	0.01
HP_ABNORMAL_HEART_VALVE_MORPHOLOGY	87	https://www.gsea-msigdb.org/gsea/msigdb/human/geneset/HP_ABNORMAL_HEART_VALVE_MORPHOLOGY	0.42346	1.4765	0.03647	0.12858	0.806	0.552	0.454	0.307	0.073678	0.006
HP_JOINT_CONTRACTURE_OF_THE_HAND	64	https://www.gsea-msigdb.org/gsea/msigdb/human/geneset/HP_JOINT_CONTRACTURE_OF_THE_HAND	0.378	1.402	0.03654	0.13531	0.853	0.453	0.395	0.278	0.080164	0.005
GOMF_ENZYME_ACTIVATOR_ACTIVITY	160	https://www.gsea-msigdb.org/gsea/msigdb/human/geneset/GOMF_ENZYME_ACTIVATOR_ACTIVITY	0.36682	1.3903	0.03654	0.13706	0.859	0.569	0.5	0.295	0.083046	0.004
GOBP_NEURAL_TUBE_DEVELOPMENT	48	https://www.gsea-msigdb.org/gsea/msigdb/human/geneset/GOBP_NEURAL_TUBE_DEVELOPMENT	0.42724	1.4721	0.03658	0.12806	0.809	0.583	0.447	0.326	0.072977	0.006
HP_GAIT_ATAXIA	50	https://www.gsea-msigdb.org/gsea/msigdb/human/geneset/HP_GAIT_ATAXIA	0.43245	1.5206	0.03668	0.13094	0.776	0.54	0.417	0.318	0.071665	0.01
HP_BRISK_REFLEXES	22	https://www.gsea-msigdb.org/gsea/msigdb/human/geneset/HP_BRISK_REFLEXES	0.46167	1.518	0.03689	0.12926	0.78	0.545	0.396	0.331	0.071491	0.01
GOBP_REGULATION_OF_VASCULATURE_DEVELOPMENT	64	https://www.gsea-msigdb.org/gsea/msigdb/human/geneset/GOBP_REGULATION_OF_VASCULATURE_DEVELOPMENT	0.41883	1.5171	0.03689	0.12882	0.78	0.578	0.407	0.348	0.070905	0.009
GOBP_CARBOHYDRATE_BIOSYNTHETIC_PROCESS	46	https://www.gsea-msigdb.org/gsea/msigdb/human/geneset/GOBP_CARBOHYDRATE_BIOSYNTHETIC_PROCESS	0.45971	1.5111	0.03689	0.13003	0.785	0.587	0.385	0.365	0.072833	0.007
GOBP_MORPHOGENESIS_OF_A_BRANCHING_STRUCTURE	64	https://www.gsea-msigdb.org/gsea/msigdb/human/geneset/GOBP_MORPHOGENESIS_OF_A_BRANCHING_STRUCTURE	0.39739	1.4631	0.03689	0.12893	0.811	0.672	0.52	0.327	0.074407	0.006
HP_SHORT_PHILTRUM	57	https://www.gsea-msigdb.org/gsea/msigdb/human/geneset/HP_SHORT_PHILTRUM	0.44067	1.5723	0.03704	0.14535	0.738	0.421	0.244	0.323	0.074087	0.011
HP_DERMAL_ATROPHY	32	https://www.gsea-msigdb.org/gsea/msigdb/human/geneset/HP_DERMAL_ATROPHY	0.46011	1.4805	0.03704	0.12873	0.804	0.344	0.234	0.265	0.073516	0.006
GOMF_PHOSPHATASE_BINDING	59	https://www.gsea-msigdb.org/gsea/msigdb/human/geneset/GOMF_PHOSPHATASE_BINDING	0.41195	1.4112	0.03704	0.13319	0.849	0.441	0.368	0.282	0.079051	0.005
GOBP_REGULATION_OF_DNA_REPAIR	52	https://www.gsea-msigdb.org/gsea/msigdb/human/geneset/GOBP_REGULATION_OF_DNA_REPAIR	0.44125	1.4661	0.03711	0.12868	0.81	0.442	0.385	0.275	0.0735	0.006
GOBP_AXON_GUIDANCE	55	https://www.gsea-msigdb.org/gsea/msigdb/human/geneset/GOBP_AXON_GUIDANCE	0.42129	1.487	0.03726	0.12813	0.803	0.691	0.466	0.374	0.073169	0.006
HP_ABNORMAL_AGGRESSIVE_IMPULSIVE_OR_VIOLENT_BEHAVIOR	88	https://www.gsea-msigdb.org/gsea/msigdb/human/geneset/HP_ABNORMAL_AGGRESSIVE_IMPULSIVE_OR_VIOLENT_BEHAVIOR	0.36891	1.421	0.03726	0.13174	0.841	0.443	0.414	0.265	0.077286	0.005
HP_RESTLESSNESS	33	https://www.gsea-msigdb.org/gsea/msigdb/human/geneset/HP_RESTLESSNESS	0.43662	1.4526	0.03733	0.13023	0.822	0.485	0.4	0.293	0.076705	0.006
HP_HEART_BLOCK	26	https://www.gsea-msigdb.org/gsea/msigdb/human/geneset/HP_HEART_BLOCK	0.54925	1.5911	0.0374	0.15404	0.722	0.654	0.327	0.442	0.075408	0.016
GOCC_GOLGI_CISTERNA_MEMBRANE	18	https://www.gsea-msigdb.org/gsea/msigdb/human/geneset/GOCC_GOLGI_CISTERNA_MEMBRANE	0.52229	1.4941	0.0374	0.12996	0.801	0.167	0.0273	0.163	0.073045	0.006
GOBP_NEGATIVE_REGULATION_OF_EPITHELIAL_CELL_PROLIFERATION	38	https://www.gsea-msigdb.org/gsea/msigdb/human/geneset/GOBP_NEGATIVE_REGULATION_OF_EPITHELIAL_CELL_PROLIFERATION	0.43805	1.4767	0.0374	0.12865	0.806	0.605	0.488	0.313	0.073847	0.006
HP_MULTIPLE_LIPOMAS	15	https://www.gsea-msigdb.org/gsea/msigdb/human/geneset/HP_MULTIPLE_LIPOMAS	0.54388	1.4716	0.0374	0.12831	0.809	0.467	0.281	0.337	0.072817	0.006
HP_RECURRENT_RESPIRATORY_INFECTIONS	134	https://www.gsea-msigdb.org/gsea/msigdb/human/geneset/HP_RECURRENT_RESPIRATORY_INFECTIONS	0.40366	1.4261	0.0374	0.1311	0.837	0.53	0.435	0.308	0.077361	0.006
GOMF_CYTOSKELETAL_PROTEIN_BINDING	245	https://www.gsea-msigdb.org/gsea/msigdb/human/geneset/GOMF_CYTOSKELETAL_PROTEIN_BINDING	0.35644	1.3758	0.03748	0.13987	0.871	0.486	0.461	0.277	0.084109	0.003
GOBP_PHOSPHATIDYLINOSITOL_METABOLIC_PROCESS	34	https://www.gsea-msigdb.org/gsea/msigdb/human/geneset/GOBP_PHOSPHATIDYLINOSITOL_METABOLIC_PROCESS	0.45194	1.4861	0.03755	0.1282	0.803	0.5	0.346	0.329	0.074286	0.006
HP_ABNORMAL_ENCHONDRAL_OSSIFICATION	35	https://www.gsea-msigdb.org/gsea/msigdb/human/geneset/HP_ABNORMAL_ENCHONDRAL_OSSIFICATION	0.42415	1.4732	0.03755	0.12754	0.807	0.514	0.437	0.292	0.07326	0.006
HP_NYCTALOPIA	45	https://www.gsea-msigdb.org/gsea/msigdb/human/geneset/HP_NYCTALOPIA	0.44902	1.551	0.03762	0.13975	0.747	0.6	0.442	0.338	0.072868	0.012
GOBP_ENDOSOMAL_TRANSPORT	66	https://www.gsea-msigdb.org/gsea/msigdb/human/geneset/GOBP_ENDOSOMAL_TRANSPORT	0.44965	1.4737	0.0377	0.12797	0.807	0.485	0.361	0.314	0.073832	0.006
HP_PARAPLEGIA	29	https://www.gsea-msigdb.org/gsea/msigdb/human/geneset/HP_PARAPLEGIA	0.44574	1.4144	0.03792	0.13299	0.844	0.586	0.432	0.335	0.077722	0.005
GOBP_MONOCARBOXYLIC_ACID_METABOLIC_PROCESS	140	https://www.gsea-msigdb.org/gsea/msigdb/human/geneset/GOBP_MONOCARBOXYLIC_ACID_METABOLIC_PROCESS	0.38962	1.4848	0.03802	0.12847	0.803	0.536	0.434	0.313	0.073814	0.006
HP_ABNORMALITY_OF_THE_SENSE_OF_SMELL	28	https://www.gsea-msigdb.org/gsea/msigdb/human/geneset/HP_ABNORMALITY_OF_THE_SENSE_OF_SMELL	0.45734	1.4283	0.03815	0.13089	0.834	0.429	0.299	0.302	0.076741	0.006
HP_ATTENTION_DEFICIT_HYPERACTIVITY_DISORDER	84	https://www.gsea-msigdb.org/gsea/msigdb/human/geneset/HP_ATTENTION_DEFICIT_HYPERACTIVITY_DISORDER	0.36422	1.398	0.03815	0.13561	0.857	0.429	0.404	0.26	0.08053	0.005
GOBP_REGULATION_OF_PEPTIDE_TRANSPORT	55	https://www.gsea-msigdb.org/gsea/msigdb/human/geneset/GOBP_REGULATION_OF_PEPTIDE_TRANSPORT	0.4166	1.4887	0.03817	0.12888	0.803	0.636	0.486	0.331	0.073223	0.006
GOBP_ENDOTHELIUM_DEVELOPMENT	45	https://www.gsea-msigdb.org/gsea/msigdb/human/geneset/GOBP_ENDOTHELIUM_DEVELOPMENT	0.42242	1.469	0.03817	0.12891	0.809	0.622	0.452	0.345	0.073213	0.006
HP_ABNORMALITY_OF_FLUID_REGULATION	167	https://www.gsea-msigdb.org/gsea/msigdb/human/geneset/HP_ABNORMALITY_OF_FLUID_REGULATION	0.34051	1.3557	0.03817	0.14483	0.878	0.401	0.405	0.248	0.087838	0.003
HP_HORIZONTAL_NYSTAGMUS	21	https://www.gsea-msigdb.org/gsea/msigdb/human/geneset/HP_HORIZONTAL_NYSTAGMUS	0.44154	1.5493	0.03824	0.13826	0.747	0.476	0.289	0.34	0.072763	0.011
HP_NAUSEA_AND_VOMITING	131	https://www.gsea-msigdb.org/gsea/msigdb/human/geneset/HP_NAUSEA_AND_VOMITING	0.374	1.4071	0.03824	0.13429	0.85	0.435	0.373	0.281	0.079494	0.005
HP_LONG_PHILTRUM	92	https://www.gsea-msigdb.org/gsea/msigdb/human/geneset/HP_LONG_PHILTRUM	0.41481	1.4667	0.03831	0.1285	0.81	0.522	0.405	0.317	0.073032	0.006
GOBP_MITOCHONDRIAL_MEMBRANE_ORGANIZATION	27	https://www.gsea-msigdb.org/gsea/msigdb/human/geneset/GOBP_MITOCHONDRIAL_MEMBRANE_ORGANIZATION	0.54483	1.5821	0.03846	0.15434	0.733	0.63	0.357	0.407	0.076057	0.015
GOBP_BEHAVIOR	137	https://www.gsea-msigdb.org/gsea/msigdb/human/geneset/GOBP_BEHAVIOR	0.34296	1.4145	0.03846	0.13304	0.843	0.526	0.497	0.273	0.077838	0.005
GOBP_RESPONSE_TO_WOUNDING	139	https://www.gsea-msigdb.org/gsea/msigdb/human/geneset/GOBP_RESPONSE_TO_WOUNDING	0.36448	1.3945	0.03846	0.13623	0.858	0.633	0.543	0.299	0.080723	0.004
GOBP_L_AMINO_ACID_TRANSPORT	22	https://www.gsea-msigdb.org/gsea/msigdb/human/geneset/GOBP_L_AMINO_ACID_TRANSPORT	0.47959	1.5758	0.03854	0.14666	0.736	0.318	0.188	0.26	0.071358	0.013
HP_DEPRESSED_NASAL_BRIDGE	146	https://www.gsea-msigdb.org/gsea/msigdb/human/geneset/HP_DEPRESSED_NASAL_BRIDGE	0.37968	1.46	0.03854	0.12954	0.816	0.473	0.444	0.272	0.075467	0.006
GOBP_REGULATION_OF_TRANSPORTER_ACTIVITY	56	https://www.gsea-msigdb.org/gsea/msigdb/human/geneset/GOBP_REGULATION_OF_TRANSPORTER_ACTIVITY	0.40291	1.4616	0.0386	0.12898	0.813	0.607	0.468	0.327	0.074461	0.006
GOCC_LATE_ENDOSOME	81	https://www.gsea-msigdb.org/gsea/msigdb/human/geneset/GOCC_LATE_ENDOSOME	0.3984	1.4388	0.03861	0.12898	0.832	0.531	0.431	0.307	0.075623	0.006
GOBP_NUCLEOBASE_CONTAINING_SMALL_MOLECULE_METABOLIC_PROCESS	131	https://www.gsea-msigdb.org/gsea/msigdb/human/geneset/GOBP_NUCLEOBASE_CONTAINING_SMALL_MOLECULE_METABOLIC_PROCESS	0.43819	1.5737	0.03868	0.14607	0.737	0.481	0.375	0.31	0.072604	0.012
HP_PROXIMAL_MUSCLE_WEAKNESS	57	https://www.gsea-msigdb.org/gsea/msigdb/human/geneset/HP_PROXIMAL_MUSCLE_WEAKNESS	0.44598	1.4951	0.03868	0.12989	0.8	0.614	0.438	0.35	0.073497	0.006
GOCC_HISTONE_DEACETYLASE_COMPLEX	23	https://www.gsea-msigdb.org/gsea/msigdb/human/geneset/GOCC_HISTONE_DEACETYLASE_COMPLEX	0.48511	1.4345	0.0387	0.12898	0.834	0.435	0.304	0.304	0.077041	0.006
HP_ABNORMALITY_OF_SALIVATION	40	https://www.gsea-msigdb.org/gsea/msigdb/human/geneset/HP_ABNORMALITY_OF_SALIVATION	0.39392	1.4039	0.03876	0.13494	0.852	0.55	0.46	0.299	0.080394	0.005
GOBP_VESICLE_LOCALIZATION	60	https://www.gsea-msigdb.org/gsea/msigdb/human/geneset/GOBP_VESICLE_LOCALIZATION	0.42867	1.4514	0.03884	0.1299	0.823	0.55	0.43	0.317	0.076266	0.006
HP_ABNORMAL_EYEBROW_MORPHOLOGY	163	https://www.gsea-msigdb.org/gsea/msigdb/human/geneset/HP_ABNORMAL_EYEBROW_MORPHOLOGY	0.36277	1.4147	0.03884	0.13335	0.843	0.472	0.428	0.28	0.078063	0.005
GOBP_POSITIVE_REGULATION_OF_DEVELOPMENTAL_GROWTH	42	https://www.gsea-msigdb.org/gsea/msigdb/human/geneset/GOBP_POSITIVE_REGULATION_OF_DEVELOPMENTAL_GROWTH	0.3951	1.4315	0.03899	0.12983	0.834	0.381	0.283	0.276	0.076524	0.006
HP_OSTEOPOROSIS	78	https://www.gsea-msigdb.org/gsea/msigdb/human/geneset/HP_OSTEOPOROSIS	0.38024	1.4261	0.03899	0.13104	0.837	0.449	0.4	0.274	0.077299	0.006
GOBP_IN_UTERO_EMBRYONIC_DEVELOPMENT	119	https://www.gsea-msigdb.org/gsea/msigdb/human/geneset/GOBP_IN_UTERO_EMBRYONIC_DEVELOPMENT	0.39072	1.4655	0.03906	0.12883	0.81	0.521	0.457	0.29	0.073757	0.006
HP_ABNORMAL_EAR_MORPHOLOGY	371	https://www.gsea-msigdb.org/gsea/msigdb/human/geneset/HP_ABNORMAL_EAR_MORPHOLOGY	0.35443	1.4236	0.03906	0.13141	0.837	0.507	0.483	0.285	0.077851	0.006
GOBP_ACTIVATION_OF_INNATE_IMMUNE_RESPONSE	66	https://www.gsea-msigdb.org/gsea/msigdb/human/geneset/GOBP_ACTIVATION_OF_INNATE_IMMUNE_RESPONSE	0.42376	1.4517	0.03922	0.13003	0.822	0.53	0.407	0.319	0.076522	0.006
HP_VENTRICULAR_HYPERTROPHY	38	https://www.gsea-msigdb.org/gsea/msigdb/human/geneset/HP_VENTRICULAR_HYPERTROPHY	0.47168	1.4916	0.03925	0.12966	0.802	0.5	0.243	0.382	0.073887	0.006
HP_CONGESTIVE_HEART_FAILURE	54	https://www.gsea-msigdb.org/gsea/msigdb/human/geneset/HP_CONGESTIVE_HEART_FAILURE	0.44423	1.4754	0.03933	0.1283	0.807	0.519	0.388	0.321	0.074037	0.006
HP_HIP_DISLOCATION	60	https://www.gsea-msigdb.org/gsea/msigdb/human/geneset/HP_HIP_DISLOCATION	0.43211	1.5107	0.03937	0.12959	0.787	0.483	0.357	0.315	0.072278	0.007
GOBP_REGULATION_OF_ESTABLISHMENT_OF_PROTEIN_LOCALIZATION	150	https://www.gsea-msigdb.org/gsea/msigdb/human/geneset/GOBP_REGULATION_OF_ESTABLISHMENT_OF_PROTEIN_LOCALIZATION	0.38026	1.4364	0.03937	0.12986	0.832	0.347	0.271	0.261	0.077285	0.006
HP_ABNORMAL_PALATE_MORPHOLOGY	265	https://www.gsea-msigdb.org/gsea/msigdb/human/geneset/HP_ABNORMAL_PALATE_MORPHOLOGY	0.37211	1.4447	0.0396	0.12898	0.826	0.423	0.387	0.275	0.076099	0.006
HP_ABNORMAL_LOWER_LIMB_BONE_MORPHOLOGY	185	https://www.gsea-msigdb.org/gsea/msigdb/human/geneset/HP_ABNORMAL_LOWER_LIMB_BONE_MORPHOLOGY	0.35711	1.3878	0.0396	0.13747	0.861	0.449	0.405	0.278	0.08379	0.004
GOBP_POSITIVE_REGULATION_OF_DEFENSE_RESPONSE	114	https://www.gsea-msigdb.org/gsea/msigdb/human/geneset/GOBP_POSITIVE_REGULATION_OF_DEFENSE_RESPONSE	0.36552	1.4009	0.03962	0.13491	0.854	0.553	0.482	0.294	0.079709	0.005
GOBP_RETINA_DEVELOPMENT_IN_CAMERA_TYPE_EYE	41	https://www.gsea-msigdb.org/gsea/msigdb/human/geneset/GOBP_RETINA_DEVELOPMENT_IN_CAMERA_TYPE_EYE	0.41082	1.4996	0.03976	0.13078	0.794	0.61	0.472	0.325	0.074038	0.006
GOBP_VESICLE_ORGANIZATION	100	https://www.gsea-msigdb.org/gsea/msigdb/human/geneset/GOBP_VESICLE_ORGANIZATION	0.40972	1.4395	0.03976	0.1291	0.832	0.47	0.374	0.301	0.075253	0.006
GOBP_ORGANIC_ACID_CATABOLIC_PROCESS	57	https://www.gsea-msigdb.org/gsea/msigdb/human/geneset/GOBP_ORGANIC_ACID_CATABOLIC_PROCESS	0.42098	1.582	0.03977	0.15385	0.733	0.491	0.335	0.331	0.075799	0.015
GOBP_GLYCEROLIPID_BIOSYNTHETIC_PROCESS	51	https://www.gsea-msigdb.org/gsea/msigdb/human/geneset/GOBP_GLYCEROLIPID_BIOSYNTHETIC_PROCESS	0.44673	1.4882	0.03984	0.12838	0.803	0.49	0.346	0.324	0.072919	0.006
GOBP_TEMPERATURE_HOMEOSTASIS	46	https://www.gsea-msigdb.org/gsea/msigdb/human/geneset/GOBP_TEMPERATURE_HOMEOSTASIS	0.41557	1.4755	0.03992	0.12838	0.807	0.609	0.448	0.339	0.074121	0.006
GOCC_SECRETORY_GRANULE	217	https://www.gsea-msigdb.org/gsea/msigdb/human/geneset/GOCC_SECRETORY_GRANULE	0.36592	1.4012	0.03992	0.13514	0.853	0.558	0.49	0.299	0.079665	0.005
GOBP_METANEPHROS_DEVELOPMENT	17	https://www.gsea-msigdb.org/gsea/msigdb/human/geneset/GOBP_METANEPHROS_DEVELOPMENT	0.51837	1.6121	0.04	0.15635	0.71	0.588	0.341	0.389	0.075093	0.017
GOCC_ADHERENS_JUNCTION	54	https://www.gsea-msigdb.org/gsea/msigdb/human/geneset/GOCC_ADHERENS_JUNCTION	0.40761	1.4141	0.04	0.13275	0.846	0.574	0.475	0.305	0.077457	0.005
GOCC_CYTOPLASMIC_MICROTUBULE	18	https://www.gsea-msigdb.org/gsea/msigdb/human/geneset/GOCC_CYTOPLASMIC_MICROTUBULE	0.48249	1.5054	0.04008	0.13019	0.789	0.278	0.165	0.233	0.072989	0.006
HP_PREMATURE_OVARIAN_INSUFFICIENCY	17	https://www.gsea-msigdb.org/gsea/msigdb/human/geneset/HP_PREMATURE_OVARIAN_INSUFFICIENCY	0.54235	1.4782	0.04017	0.12924	0.806	0.412	0.268	0.303	0.073233	0.006
GOMF_PROTEIN_HOMODIMERIZATION_ACTIVITY	164	https://www.gsea-msigdb.org/gsea/msigdb/human/geneset/GOMF_PROTEIN_HOMODIMERIZATION_ACTIVITY	0.33745	1.3617	0.04023	0.14313	0.875	0.561	0.531	0.273	0.08704	0.003
GOBP_REGULATED_EXOCYTOSIS	51	https://www.gsea-msigdb.org/gsea/msigdb/human/geneset/GOBP_REGULATED_EXOCYTOSIS	0.41122	1.4185	0.04044	0.13215	0.842	0.608	0.485	0.317	0.077375	0.005
HP_HEPATOMEGALY	151	https://www.gsea-msigdb.org/gsea/msigdb/human/geneset/HP_HEPATOMEGALY	0.39332	1.4583	0.04046	0.13016	0.818	0.576	0.477	0.312	0.076121	0.006
GOBP_REGULATION_OF_POTASSIUM_ION_TRANSPORT	18	https://www.gsea-msigdb.org/gsea/msigdb/human/geneset/GOBP_REGULATION_OF_POTASSIUM_ION_TRANSPORT	0.44948	1.4874	0.04054	0.12847	0.803	0.5	0.337	0.333	0.073567	0.006
GOBP_POSITIVE_REGULATION_OF_GENE_EXPRESSION	291	https://www.gsea-msigdb.org/gsea/msigdb/human/geneset/GOBP_POSITIVE_REGULATION_OF_GENE_EXPRESSION	0.33348	1.3443	0.04054	0.14796	0.882	0.502	0.49	0.274	0.09162	0.002
GOCC_RUFFLE_MEMBRANE	42	https://www.gsea-msigdb.org/gsea/msigdb/human/geneset/GOCC_RUFFLE_MEMBRANE	0.42448	1.3987	0.04078	0.1356	0.855	0.643	0.513	0.316	0.080914	0.005
HP_CONGENITAL_MALFORMATION_OF_THE_RIGHT_HEART	15	https://www.gsea-msigdb.org/gsea/msigdb/human/geneset/HP_CONGENITAL_MALFORMATION_OF_THE_RIGHT_HEART	0.5597	1.537	0.04086	0.13565	0.757	0.533	0.208	0.424	0.073095	0.01
GOMF_HYDROLASE_ACTIVITY_ACTING_ON_CARBON_NITROGEN_BUT_NOT_PEPTIDE_BONDS	34	https://www.gsea-msigdb.org/gsea/msigdb/human/geneset/GOMF_HYDROLASE_ACTIVITY_ACTING_ON_CARBON_NITROGEN_BUT_NOT_PEPTIDE_BONDS	0.4437	1.4845	0.04094	0.1281	0.803	0.471	0.328	0.319	0.073455	0.006
HP_MALAR_FLATTENING	44	https://www.gsea-msigdb.org/gsea/msigdb/human/geneset/HP_MALAR_FLATTENING	0.42948	1.4821	0.04094	0.12815	0.804	0.523	0.396	0.319	0.072727	0.006
HP_ABNORMALITY_OF_THE_TONGUE	108	https://www.gsea-msigdb.org/gsea/msigdb/human/geneset/HP_ABNORMALITY_OF_THE_TONGUE	0.37473	1.4186	0.04098	0.13219	0.842	0.426	0.405	0.26	0.077434	0.005
GOBP_REGULATION_OF_PROTEIN_SERINE_THREONINE_KINASE_ACTIVITY	77	https://www.gsea-msigdb.org/gsea/msigdb/human/geneset/GOBP_REGULATION_OF_PROTEIN_SERINE_THREONINE_KINASE_ACTIVITY	0.39841	1.4198	0.04102	0.13179	0.841	0.558	0.459	0.308	0.076854	0.005
HP_ABNORMAL_RESPIRATORY_SYSTEM_MORPHOLOGY	321	https://www.gsea-msigdb.org/gsea/msigdb/human/geneset/HP_ABNORMAL_RESPIRATORY_SYSTEM_MORPHOLOGY	0.35756	1.3843	0.04102	0.13765	0.864	0.508	0.461	0.295	0.083368	0.003
GOBP_NEGATIVE_REGULATION_OF_INTRINSIC_APOPTOTIC_SIGNALING_PATHWAY	27	https://www.gsea-msigdb.org/gsea/msigdb/human/geneset/GOBP_NEGATIVE_REGULATION_OF_INTRINSIC_APOPTOTIC_SIGNALING_PATHWAY	0.47807	1.4803	0.0411	0.12877	0.804	0.407	0.316	0.28	0.073429	0.006
GOBP_POSITIVE_REGULATION_OF_EPITHELIAL_CELL_MIGRATION	42	https://www.gsea-msigdb.org/gsea/msigdb/human/geneset/GOBP_POSITIVE_REGULATION_OF_EPITHELIAL_CELL_MIGRATION	0.40482	1.4146	0.0411	0.13305	0.843	0.452	0.361	0.292	0.07783	0.005
HP_ABNORMALITY_OF_REPRODUCTIVE_SYSTEM_PHYSIOLOGY	299	https://www.gsea-msigdb.org/gsea/msigdb/human/geneset/HP_ABNORMALITY_OF_REPRODUCTIVE_SYSTEM_PHYSIOLOGY	0.34915	1.4133	0.0411	0.13294	0.848	0.435	0.425	0.268	0.077993	0.005
GOBP_NCRNA_TRANSCRIPTION	35	https://www.gsea-msigdb.org/gsea/msigdb/human/geneset/GOBP_NCRNA_TRANSCRIPTION	0.46401	1.4645	0.04124	0.1286	0.81	0.514	0.407	0.307	0.073976	0.006
HP_ABNORMAL_SEPTUM_PELLUCIDUM_MORPHOLOGY	21	https://www.gsea-msigdb.org/gsea/msigdb/human/geneset/HP_ABNORMAL_SEPTUM_PELLUCIDUM_MORPHOLOGY	0.44567	1.4703	0.04126	0.12851	0.809	0.286	0.146	0.245	0.072894	0.006
HP_ABNORMAL_LONG_BONE_MORPHOLOGY	191	https://www.gsea-msigdb.org/gsea/msigdb/human/geneset/HP_ABNORMAL_LONG_BONE_MORPHOLOGY	0.35112	1.3874	0.04126	0.13747	0.861	0.455	0.439	0.267	0.083576	0.004
HP_GENERALIZED_MUSCLE_WEAKNESS	32	https://www.gsea-msigdb.org/gsea/msigdb/human/geneset/HP_GENERALIZED_MUSCLE_WEAKNESS	0.48268	1.5349	0.04134	0.13604	0.758	0.406	0.261	0.302	0.074177	0.01
GOBP_RESPONSE_TO_OXIDATIVE_STRESS	104	https://www.gsea-msigdb.org/gsea/msigdb/human/geneset/GOBP_RESPONSE_TO_OXIDATIVE_STRESS	0.39235	1.4494	0.04143	0.12939	0.824	0.462	0.406	0.281	0.075448	0.006
GOBP_RESPONSE_TO_LEUKEMIA_INHIBITORY_FACTOR	22	https://www.gsea-msigdb.org/gsea/msigdb/human/geneset/GOBP_RESPONSE_TO_LEUKEMIA_INHIBITORY_FACTOR	0.45087	1.4455	0.0415	0.12941	0.826	0.545	0.379	0.341	0.075948	0.006
GOBP_RESPONSE_TO_BMP	38	https://www.gsea-msigdb.org/gsea/msigdb/human/geneset/GOBP_RESPONSE_TO_BMP	0.39465	1.3898	0.04158	0.13664	0.859	0.605	0.518	0.294	0.082737	0.004
GOMF_METAL_ION_TRANSMEMBRANE_TRANSPORTER_ACTIVITY	80	https://www.gsea-msigdb.org/gsea/msigdb/human/geneset/GOMF_METAL_ION_TRANSMEMBRANE_TRANSPORTER_ACTIVITY	0.42494	1.5382	0.04159	0.13495	0.756	0.675	0.478	0.358	0.071625	0.01
HP_MUSCLE_SPASM	41	https://www.gsea-msigdb.org/gsea/msigdb/human/geneset/HP_MUSCLE_SPASM	0.45625	1.5293	0.04167	0.13375	0.768	0.561	0.399	0.34	0.07201	0.01
HP_EEG_WITH_SPIKE_WAVE_COMPLEXES	16	https://www.gsea-msigdb.org/gsea/msigdb/human/geneset/HP_EEG_WITH_SPIKE_WAVE_COMPLEXES	0.46744	1.4864	0.04167	0.1284	0.803	0.625	0.346	0.41	0.074562	0.006
HP_ABNORMAL_PERIPHERAL_NERVOUS_SYSTEM_PHYSIOLOGY	34	https://www.gsea-msigdb.org/gsea/msigdb/human/geneset/HP_ABNORMAL_PERIPHERAL_NERVOUS_SYSTEM_PHYSIOLOGY	0.45196	1.4173	0.04167	0.13242	0.843	0.647	0.458	0.353	0.077091	0.005
HP_ABSENT_SPEECH	94	https://www.gsea-msigdb.org/gsea/msigdb/human/geneset/HP_ABSENT_SPEECH	0.39159	1.4685	0.04175	0.12882	0.809	0.511	0.423	0.301	0.073251	0.006
HP_INABILITY_TO_WALK	84	https://www.gsea-msigdb.org/gsea/msigdb/human/geneset/HP_INABILITY_TO_WALK	0.38932	1.4238	0.04183	0.13149	0.837	0.536	0.438	0.307	0.07797	0.006
HP_HYPERLIPIDEMIA	33	https://www.gsea-msigdb.org/gsea/msigdb/human/geneset/HP_HYPERLIPIDEMIA	0.48171	1.5165	0.04206	0.12853	0.78	0.515	0.273	0.377	0.071067	0.008
HP_IMPAIRED_PROPRIOCEPTION	32	https://www.gsea-msigdb.org/gsea/msigdb/human/geneset/HP_IMPAIRED_PROPRIOCEPTION	0.4569	1.4687	0.04208	0.12884	0.809	0.594	0.438	0.336	0.073068	0.006
GOBP_PROTEIN_LOCALIZATION_TO_CELL_JUNCTION	27	https://www.gsea-msigdb.org/gsea/msigdb/human/geneset/GOBP_PROTEIN_LOCALIZATION_TO_CELL_JUNCTION	0.49006	1.4966	0.04215	0.13039	0.797	0.704	0.468	0.377	0.074021	0.006
GOCC_TRANSPORT_VESICLE	94	https://www.gsea-msigdb.org/gsea/msigdb/human/geneset/GOCC_TRANSPORT_VESICLE	0.39905	1.4882	0.04215	0.12827	0.803	0.479	0.407	0.29	0.073319	0.006
HP_DICARBOXYLIC_ACIDURIA	21	https://www.gsea-msigdb.org/gsea/msigdb/human/geneset/HP_DICARBOXYLIC_ACIDURIA	0.5666	1.6355	0.04217	0.16461	0.697	0.524	0.19	0.426	0.080717	0.02
GOBP_TRANSMEMBRANE_RECEPTOR_PROTEIN_TYROSINE_KINASE_SIGNALING_PATHWAY	167	https://www.gsea-msigdb.org/gsea/msigdb/human/geneset/GOBP_TRANSMEMBRANE_RECEPTOR_PROTEIN_TYROSINE_KINASE_SIGNALING_PATHWAY	0.36688	1.4224	0.04223	0.13164	0.839	0.545	0.469	0.3	0.077715	0.005
GOCC_APICAL_JUNCTION_COMPLEX	36	https://www.gsea-msigdb.org/gsea/msigdb/human/geneset/GOCC_APICAL_JUNCTION_COMPLEX	0.45195	1.4988	0.04234	0.1304	0.795	0.556	0.368	0.354	0.073795	0.006
HP_DISTAL_LOWER_LIMB_MUSCLE_WEAKNESS	23	https://www.gsea-msigdb.org/gsea/msigdb/human/geneset/HP_DISTAL_LOWER_LIMB_MUSCLE_WEAKNESS	0.51465	1.5051	0.04242	0.12978	0.79	0.696	0.438	0.393	0.072564	0.006
HP_PROGRESSIVE	70	https://www.gsea-msigdb.org/gsea/msigdb/human/geneset/HP_PROGRESSIVE	0.40614	1.4353	0.04247	0.12927	0.832	0.429	0.341	0.287	0.077188	0.006
GOBP_PROTEIN_SUMOYLATION	15	https://www.gsea-msigdb.org/gsea/msigdb/human/geneset/GOBP_PROTEIN_SUMOYLATION	0.56702	1.5392	0.04251	0.13481	0.756	0.6	0.29	0.427	0.071466	0.01
GOBP_VESICLE_MEDIATED_TRANSPORT_TO_THE_PLASMA_MEMBRANE	43	https://www.gsea-msigdb.org/gsea/msigdb/human/geneset/GOBP_VESICLE_MEDIATED_TRANSPORT_TO_THE_PLASMA_MEMBRANE	0.48759	1.5118	0.0426	0.1299	0.784	0.349	0.231	0.271	0.072338	0.008
GOBP_POSITIVE_REGULATION_OF_INTRACELLULAR_SIGNAL_TRANSDUCTION	243	https://www.gsea-msigdb.org/gsea/msigdb/human/geneset/GOBP_POSITIVE_REGULATION_OF_INTRACELLULAR_SIGNAL_TRANSDUCTION	0.35683	1.39	0.04272	0.13693	0.859	0.551	0.503	0.29	0.083005	0.004
HP_UPPER_LIMB_JOINT_CONTRACTURE	86	https://www.gsea-msigdb.org/gsea/msigdb/human/geneset/HP_UPPER_LIMB_JOINT_CONTRACTURE	0.37393	1.3884	0.04272	0.13736	0.861	0.465	0.396	0.286	0.083359	0.004
GOBP_REGULATION_OF_NEURON_DIFFERENTIATION	50	https://www.gsea-msigdb.org/gsea/msigdb/human/geneset/GOBP_REGULATION_OF_NEURON_DIFFERENTIATION	0.36926	1.4007	0.0428	0.13479	0.854	0.5	0.457	0.275	0.079783	0.005
HP_PROGRESSIVE_MUSCLE_WEAKNESS	21	https://www.gsea-msigdb.org/gsea/msigdb/human/geneset/HP_PROGRESSIVE_MUSCLE_WEAKNESS	0.53778	1.5282	0.04286	0.13354	0.768	0.333	0.138	0.289	0.073003	0.01
GOBP_INTRACELLULAR_RECEPTOR_SIGNALING_PATHWAY	88	https://www.gsea-msigdb.org/gsea/msigdb/human/geneset/GOBP_INTRACELLULAR_RECEPTOR_SIGNALING_PATHWAY	0.40423	1.4622	0.04288	0.12917	0.813	0.534	0.407	0.323	0.074315	0.006
HP_APLASIA_HYPOPLASIA_OF_THE_SKIN	62	https://www.gsea-msigdb.org/gsea/msigdb/human/geneset/HP_APLASIA_HYPOPLASIA_OF_THE_SKIN	0.40286	1.4252	0.04288	0.13123	0.837	0.484	0.421	0.284	0.07763	0.006
GOCC_CELL_LEADING_EDGE	131	https://www.gsea-msigdb.org/gsea/msigdb/human/geneset/GOCC_CELL_LEADING_EDGE	0.38637	1.424	0.04288	0.13151	0.837	0.618	0.516	0.308	0.077668	0.006
HP_FOCAL_ONSET_SEIZURE	65	https://www.gsea-msigdb.org/gsea/msigdb/human/geneset/HP_FOCAL_ONSET_SEIZURE	0.39254	1.4142	0.04288	0.13289	0.844	0.477	0.374	0.303	0.07763	0.005
GOBP_GLYCEROLIPID_METABOLIC_PROCESS	86	https://www.gsea-msigdb.org/gsea/msigdb/human/geneset/GOBP_GLYCEROLIPID_METABOLIC_PROCESS	0.41309	1.4797	0.04297	0.129	0.805	0.558	0.427	0.326	0.073497	0.006
HP_NEONATAL_ONSET	90	https://www.gsea-msigdb.org/gsea/msigdb/human/geneset/HP_NEONATAL_ONSET	0.38839	1.4573	0.04297	0.13013	0.819	0.611	0.525	0.296	0.0758	0.006
HP_APLASIA_HYPOPLASIA_OF_THE_CEREBELLAR_VERMIS	72	https://www.gsea-msigdb.org/gsea/msigdb/human/geneset/HP_APLASIA_HYPOPLASIA_OF_THE_CEREBELLAR_VERMIS	0.3845	1.4526	0.04312	0.13042	0.822	0.417	0.405	0.252	0.076854	0.006
GOBP_TRABECULA_MORPHOGENESIS	16	https://www.gsea-msigdb.org/gsea/msigdb/human/geneset/GOBP_TRABECULA_MORPHOGENESIS	0.53163	1.4889	0.04322	0.12912	0.803	0.562	0.348	0.368	0.073404	0.006
GOBP_POSITIVE_REGULATION_OF_PROTEIN_METABOLIC_PROCESS	331	https://www.gsea-msigdb.org/gsea/msigdb/human/geneset/GOBP_POSITIVE_REGULATION_OF_PROTEIN_METABOLIC_PROCESS	0.33981	1.3647	0.04322	0.14289	0.874	0.526	0.517	0.274	0.086807	0.003
HP_ABNORMAL_STERNUM_MORPHOLOGY	127	https://www.gsea-msigdb.org/gsea/msigdb/human/geneset/HP_ABNORMAL_STERNUM_MORPHOLOGY	0.39858	1.4364	0.04339	0.12976	0.832	0.472	0.405	0.289	0.077219	0.006
HP_RENAL_HYPOPLASIA	32	https://www.gsea-msigdb.org/gsea/msigdb/human/geneset/HP_RENAL_HYPOPLASIA	0.49161	1.5441	0.04348	0.13681	0.754	0.5	0.405	0.3	0.072043	0.01
HP_HYPOTELORISM	29	https://www.gsea-msigdb.org/gsea/msigdb/human/geneset/HP_HYPOTELORISM	0.4685	1.4512	0.04356	0.12959	0.823	0.552	0.395	0.336	0.075976	0.006
HP_ABNORMAL_CALVARIA_MORPHOLOGY	248	https://www.gsea-msigdb.org/gsea/msigdb/human/geneset/HP_ABNORMAL_CALVARIA_MORPHOLOGY	0.36343	1.4243	0.04356	0.13134	0.837	0.464	0.439	0.275	0.077694	0.006
HP_LONG_FINGERS	66	https://www.gsea-msigdb.org/gsea/msigdb/human/geneset/HP_LONG_FINGERS	0.43055	1.4726	0.04365	0.128	0.808	0.53	0.397	0.325	0.073179	0.006
GOMF_METALLOPEPTIDASE_ACTIVITY	49	https://www.gsea-msigdb.org/gsea/msigdb/human/geneset/GOMF_METALLOPEPTIDASE_ACTIVITY	0.40099	1.4409	0.04373	0.12894	0.831	0.653	0.491	0.336	0.07547	0.006
GOBP_POSITIVE_REGULATION_OF_AXONOGENESIS	17	https://www.gsea-msigdb.org/gsea/msigdb/human/geneset/GOBP_POSITIVE_REGULATION_OF_AXONOGENESIS	0.49304	1.4993	0.04383	0.13056	0.795	0.235	0.0299	0.229	0.073728	0.006
HP_NAIL_DYSPLASIA	38	https://www.gsea-msigdb.org/gsea/msigdb/human/geneset/HP_NAIL_DYSPLASIA	0.42772	1.4401	0.04383	0.12903	0.831	0.5	0.364	0.321	0.075297	0.006
HP_ABNORMAL_SIZE_OF_THE_PALPEBRAL_FISSURES	69	https://www.gsea-msigdb.org/gsea/msigdb/human/geneset/HP_ABNORMAL_SIZE_OF_THE_PALPEBRAL_FISSURES	0.37801	1.4215	0.04383	0.13163	0.841	0.377	0.348	0.25	0.077526	0.005
GOBP_ODONTOGENESIS_OF_DENTIN_CONTAINING_TOOTH	24	https://www.gsea-msigdb.org/gsea/msigdb/human/geneset/GOBP_ODONTOGENESIS_OF_DENTIN_CONTAINING_TOOTH	0.44077	1.4563	0.04398	0.1304	0.821	0.75	0.526	0.357	0.076111	0.006
GOBP_CELLULAR_RESPONSE_TO_SALT	42	https://www.gsea-msigdb.org/gsea/msigdb/human/geneset/GOBP_CELLULAR_RESPONSE_TO_SALT	0.3854	1.397	0.04398	0.13566	0.857	0.333	0.237	0.257	0.08087	0.005
HP_ABNORMAL_EXTEROCEPTIVE_SENSATION	56	https://www.gsea-msigdb.org/gsea/msigdb/human/geneset/HP_ABNORMAL_EXTEROCEPTIVE_SENSATION	0.39753	1.4527	0.04406	0.13049	0.822	0.411	0.313	0.286	0.076928	0.006
HP_JOINT_DISLOCATION	85	https://www.gsea-msigdb.org/gsea/msigdb/human/geneset/HP_JOINT_DISLOCATION	0.40725	1.458	0.04418	0.13018	0.818	0.459	0.357	0.301	0.075968	0.006
HP_ABNORMALITY_OF_THE_FEMALE_GENITALIA	130	https://www.gsea-msigdb.org/gsea/msigdb/human/geneset/HP_ABNORMALITY_OF_THE_FEMALE_GENITALIA	0.37795	1.4178	0.04418	0.1322	0.843	0.438	0.423	0.26	0.077208	0.005
GOCC_MITOCHONDRIAL_ENVELOPE	194	https://www.gsea-msigdb.org/gsea/msigdb/human/geneset/GOCC_MITOCHONDRIAL_ENVELOPE	0.44661	1.5841	0.04427	0.15507	0.732	0.541	0.414	0.331	0.076356	0.016
GOBP_PRODUCTION_OF_MOLECULAR_MEDIATOR_OF_IMMUNE_RESPONSE	46	https://www.gsea-msigdb.org/gsea/msigdb/human/geneset/GOBP_PRODUCTION_OF_MOLECULAR_MEDIATOR_OF_IMMUNE_RESPONSE	0.40902	1.3908	0.04432	0.13702	0.859	0.674	0.49	0.348	0.081985	0.004
HP_ABNORMAL_CARDIAC_SEPTUM_MORPHOLOGY	192	https://www.gsea-msigdb.org/gsea/msigdb/human/geneset/HP_ABNORMAL_CARDIAC_SEPTUM_MORPHOLOGY	0.3668	1.404	0.04435	0.13503	0.852	0.391	0.364	0.26	0.080451	0.005
HP_VOMITING	79	https://www.gsea-msigdb.org/gsea/msigdb/human/geneset/HP_VOMITING	0.40178	1.4614	0.0444	0.12886	0.813	0.544	0.435	0.313	0.074309	0.006
HP_DELAYED_ERUPTION_OF_TEETH	44	https://www.gsea-msigdb.org/gsea/msigdb/human/geneset/HP_DELAYED_ERUPTION_OF_TEETH	0.4223	1.4394	0.0444	0.12903	0.832	0.523	0.428	0.302	0.075188	0.006
HP_ALOPECIA	58	https://www.gsea-msigdb.org/gsea/msigdb/human/geneset/HP_ALOPECIA	0.36546	1.4066	0.0444	0.13425	0.85	0.466	0.411	0.278	0.08004	0.005
HP_ABNORMAL_BLOOD_GLUCOSE_CONCENTRATION	69	https://www.gsea-msigdb.org/gsea/msigdb/human/geneset/HP_ABNORMAL_BLOOD_GLUCOSE_CONCENTRATION	0.42312	1.519	0.04444	0.1285	0.777	0.507	0.399	0.309	0.07096	0.009
HP_ABNORMALITY_OF_PERIPHERAL_NERVE_CONDUCTION	32	https://www.gsea-msigdb.org/gsea/msigdb/human/geneset/HP_ABNORMALITY_OF_PERIPHERAL_NERVE_CONDUCTION	0.45535	1.4321	0.04457	0.12986	0.834	0.656	0.458	0.358	0.07684	0.006
GOBP_SENSORY_ORGAN_MORPHOGENESIS	62	https://www.gsea-msigdb.org/gsea/msigdb/human/geneset/GOBP_SENSORY_ORGAN_MORPHOGENESIS	0.38149	1.484	0.04462	0.12784	0.803	0.532	0.453	0.295	0.073011	0.006
HP_INCOORDINATION	53	https://www.gsea-msigdb.org/gsea/msigdb/human/geneset/HP_INCOORDINATION	0.4211	1.4432	0.04462	0.12852	0.828	0.509	0.438	0.29	0.075621	0.006
GOBP_INSULIN_SECRETION_INVOLVED_IN_CELLULAR_RESPONSE_TO_GLUCOSE_STIMULUS	16	https://www.gsea-msigdb.org/gsea/msigdb/human/geneset/GOBP_INSULIN_SECRETION_INVOLVED_IN_CELLULAR_RESPONSE_TO_GLUCOSE_STIMULUS	0.52465	1.5482	0.04475	0.13642	0.748	0.562	0.283	0.405	0.071317	0.01
HP_ABNORMALITY_OF_THE_ANKLE	31	https://www.gsea-msigdb.org/gsea/msigdb/human/geneset/HP_ABNORMALITY_OF_THE_ANKLE	0.46414	1.4905	0.04475	0.12997	0.803	0.645	0.4	0.39	0.073613	0.006
GOBP_NEGATIVE_REGULATION_OF_PROTEIN_MODIFICATION_PROCESS	107	https://www.gsea-msigdb.org/gsea/msigdb/human/geneset/GOBP_NEGATIVE_REGULATION_OF_PROTEIN_MODIFICATION_PROCESS	0.40006	1.4278	0.04475	0.13095	0.835	0.495	0.409	0.3	0.076902	0.006
HP_ABNORMAL_ORAL_PHYSIOLOGY	61	https://www.gsea-msigdb.org/gsea/msigdb/human/geneset/HP_ABNORMAL_ORAL_PHYSIOLOGY	0.36983	1.3927	0.04475	0.13651	0.858	0.475	0.423	0.278	0.081746	0.004
GOMF_HYDROLASE_ACTIVITY_ACTING_ON_ESTER_BONDS	159	https://www.gsea-msigdb.org/gsea/msigdb/human/geneset/GOMF_HYDROLASE_ACTIVITY_ACTING_ON_ESTER_BONDS	0.37503	1.4092	0.04483	0.13389	0.85	0.484	0.435	0.283	0.078712	0.005
GOBP_CELLULAR_RESPONSE_TO_XENOBIOTIC_STIMULUS	41	https://www.gsea-msigdb.org/gsea/msigdb/human/geneset/GOBP_CELLULAR_RESPONSE_TO_XENOBIOTIC_STIMULUS	0.4078	1.3902	0.04494	0.13684	0.859	0.341	0.259	0.255	0.082831	0.004
GOBP_NEGATIVE_REGULATION_OF_AUTOPHAGY	26	https://www.gsea-msigdb.org/gsea/msigdb/human/geneset/GOBP_NEGATIVE_REGULATION_OF_AUTOPHAGY	0.47298	1.4257	0.04501	0.13122	0.837	0.577	0.394	0.352	0.077878	0.006
GOBP_GLOMERULUS_DEVELOPMENT	24	https://www.gsea-msigdb.org/gsea/msigdb/human/geneset/GOBP_GLOMERULUS_DEVELOPMENT	0.51425	1.5268	0.04503	0.1322	0.769	0.458	0.25	0.346	0.071867	0.01
GOMF_PEPTIDE_LYSINE_N_ACETYLTRANSFERASE_ACTIVITY	15	https://www.gsea-msigdb.org/gsea/msigdb/human/geneset/GOMF_PEPTIDE_LYSINE_N_ACETYLTRANSFERASE_ACTIVITY	0.57482	1.6064	0.04508	0.15477	0.712	0.533	0.278	0.386	0.074243	0.016
HP_ABNORMAL_CIRCULATING_NITROGEN_COMPOUND_CONCENTRATION	38	https://www.gsea-msigdb.org/gsea/msigdb/human/geneset/HP_ABNORMAL_CIRCULATING_NITROGEN_COMPOUND_CONCENTRATION	0.43378	1.4569	0.0451	0.13045	0.82	0.737	0.525	0.353	0.076026	0.006
GOBP_TRANSMEMBRANE_RECEPTOR_PROTEIN_SERINE_THREONINE_KINASE_SIGNALING_PATHWAY	94	https://www.gsea-msigdb.org/gsea/msigdb/human/geneset/GOBP_TRANSMEMBRANE_RECEPTOR_PROTEIN_SERINE_THREONINE_KINASE_SIGNALING_PATHWAY	0.36171	1.4359	0.0451	0.12945	0.832	0.468	0.448	0.264	0.077202	0.006
GOBP_APOPTOTIC_PROCESS	479	https://www.gsea-msigdb.org/gsea/msigdb/human/geneset/GOBP_APOPTOTIC_PROCESS	0.34731	1.3854	0.04519	0.13765	0.864	0.476	0.466	0.284	0.08339	0.004
GOBP_PROTEIN_COMPLEX_OLIGOMERIZATION	58	https://www.gsea-msigdb.org/gsea/msigdb/human/geneset/GOBP_PROTEIN_COMPLEX_OLIGOMERIZATION	0.38865	1.4114	0.04546	0.13321	0.849	0.655	0.538	0.307	0.079166	0.005
GOBP_STEROID_METABOLIC_PROCESS	71	https://www.gsea-msigdb.org/gsea/msigdb/human/geneset/GOBP_STEROID_METABOLIC_PROCESS	0.41348	1.4616	0.04554	0.12908	0.813	0.62	0.472	0.332	0.074537	0.006
HP_DEPRESSION	77	https://www.gsea-msigdb.org/gsea/msigdb/human/geneset/HP_DEPRESSION	0.4093	1.4342	0.04563	0.129	0.834	0.571	0.46	0.314	0.077008	0.006
[truncated: 60 more rows]

## Sheet: c6
GS	SIZE	SOURCE	ES	NES	NOM p-val	FDR q-val	FWER p-val	Tag %	Gene %	Signal	FDR (median)	glob.p.val
[truncated: 15 more rows]

[truncated: 2 more sheets: c7, c8]
