# Supplementary material for: Transcriptome-Wide Analysis and Experimental Validation from FFPE Tissue Identifies Stage-Specific Gene Expression Profiles Differentiating Adenoma, Carcinoma In-Situ and Adenocarcinoma in Colorectal Cancer Progression
Source: Int J Mol Sci. 2025 Apr 28;26(9):4194. doi: 10.3390/ijms26094194 (PMC12071244; doi:10.3390/ijms26094194)
Supplement: Supplementary file 1 [file ijms-26-04194-s001.zip › Table S4. Adenocarcinoma_vs_CIS_Significant_Pathways.xlsx]

## Sheet: c2
GS	SIZE	SOURCE	ES	NES	NOM p-val	FDR q-val	FWER p-val	Tag %	Gene %	Signal	FDR (median)	glob.p.val
NABA_COLLAGENS	23	https://www.gsea-msigdb.org/gsea/msigdb/human/geneset/NABA_COLLAGENS	0.71945	1.8678	0.01235	0.35946	0.299	0.957	0.256	0.717	0	0.1
REACTOME_COLLAGEN_CHAIN_TRIMERIZATION	23	https://www.gsea-msigdb.org/gsea/msigdb/human/geneset/REACTOME_COLLAGEN_CHAIN_TRIMERIZATION	0.71945	1.8678	0.01235	0.35946	0.299	0.957	0.256	0.717	0	0.1
MEISSNER_BRAIN_HCP_WITH_H3K4ME2_AND_H3K27ME3	16	https://www.gsea-msigdb.org/gsea/msigdb/human/geneset/MEISSNER_BRAIN_HCP_WITH_H3K4ME2_AND_H3K27ME3	0.60916	1.652	0.01533	1	0.665	0.875	0.321	0.597	0.52102	0.361
PID_SYNDECAN_1_PATHWAY	24	https://www.gsea-msigdb.org/gsea/msigdb/human/geneset/PID_SYNDECAN_1_PATHWAY	0.67517	1.863	0.018	0.28855	0.309	0.833	0.256	0.625	0	0.084
REACTOME_COLLAGEN_BIOSYNTHESIS_AND_MODIFYING_ENZYMES	28	https://www.gsea-msigdb.org/gsea/msigdb/human/geneset/REACTOME_COLLAGEN_BIOSYNTHESIS_AND_MODIFYING_ENZYMES	0.68149	1.8071	0.01856	0.39729	0.413	0.893	0.256	0.67	0	0.123
REACTOME_COLLAGEN_DEGRADATION	31	https://www.gsea-msigdb.org/gsea/msigdb/human/geneset/REACTOME_COLLAGEN_DEGRADATION	0.66385	1.8562	0.01938	0.25752	0.326	0.839	0.256	0.63	0	0.075
REACTOME_ASSEMBLY_OF_COLLAGEN_FIBRILS_AND_OTHER_MULTIMERIC_STRUCTURES	27	https://www.gsea-msigdb.org/gsea/msigdb/human/geneset/REACTOME_ASSEMBLY_OF_COLLAGEN_FIBRILS_AND_OTHER_MULTIMERIC_STRUCTURES	0.68307	1.8742	0.01965	0.98825	0.285	0.889	0.256	0.667	0	0.229
MIKKELSEN_ES_ICP_WITH_H3K4ME3_AND_H3K27ME3	24	https://www.gsea-msigdb.org/gsea/msigdb/human/geneset/MIKKELSEN_ES_ICP_WITH_H3K4ME3_AND_H3K27ME3	0.5524	1.6229	0.02091	1	0.696	0.583	0.165	0.491	0.71162	0.421
REACTOME_COLLAGEN_FORMATION	34	https://www.gsea-msigdb.org/gsea/msigdb/human/geneset/REACTOME_COLLAGEN_FORMATION	0.63775	1.7805	0.02414	0.48213	0.471	0.824	0.256	0.619	0	0.158
REACTOME_DEGRADATION_OF_THE_EXTRACELLULAR_MATRIX	55	https://www.gsea-msigdb.org/gsea/msigdb/human/geneset/REACTOME_DEGRADATION_OF_THE_EXTRACELLULAR_MATRIX	0.55332	1.7249	0.03854	0.81161	0.57	0.691	0.258	0.521	0.22208	0.24
MEISSNER_NPC_HCP_WITH_H3K4ME3_AND_H3K27ME3	24	https://www.gsea-msigdb.org/gsea/msigdb/human/geneset/MEISSNER_NPC_HCP_WITH_H3K4ME3_AND_H3K27ME3	0.43106	1.4744	0.04223	1	0.792	0.583	0.327	0.395	1	0.606
JAEGER_METASTASIS_UP	18	https://www.gsea-msigdb.org/gsea/msigdb/human/geneset/JAEGER_METASTASIS_UP	0.58984	1.5601	0.04915	1	0.743	0.722	0.259	0.538	0.99764	0.499
CUI_TCF21_TARGETS_UP	17	https://www.gsea-msigdb.org/gsea/msigdb/human/geneset/CUI_TCF21_TARGETS_UP	0.6283	1.6535	0.04931	1	0.663	0.647	0.131	0.565	0.56007	0.381

## Sheet: c4
GS	SIZE	SOURCE	ES	NES	NOM p-val	FDR q-val	FWER p-val	Tag %	Gene %	Signal	FDR (median)	glob.p.val
GNF2_TST	17	https://www.gsea-msigdb.org/gsea/msigdb/human/geneset/GNF2_TST	0.51237	1.5058	0.03486	1	0.721	0.765	0.366	0.487	1	0.528
MODULE_107	25	https://www.gsea-msigdb.org/gsea/msigdb/human/geneset/MODULE_107	0.52832	1.5693	0.04717	1	0.637	0.72	0.3	0.508	1	0.507
MODULE_172	31	https://www.gsea-msigdb.org/gsea/msigdb/human/geneset/MODULE_172	0.49145	1.5554	0.04726	1	0.655	0.839	0.436	0.478	0.9488	0.488

## Sheet: c5
GS	SIZE	SOURCE	ES	NES	NOM p-val	FDR q-val	FWER p-val	Tag %	Gene %	Signal	FDR (median)	glob.p.val
GOBP_EMBRYONIC_SKELETAL_SYSTEM_MORPHOGENESIS	15	https://www.gsea-msigdb.org/gsea/msigdb/human/geneset/GOBP_EMBRYONIC_SKELETAL_SYSTEM_MORPHOGENESIS	0.59299	1.7868	0.005988	1	0.502	0.667	0.219	0.523	0.44077	0.386
GOMF_EXTRACELLULAR_MATRIX_STRUCTURAL_CONSTITUENT_CONFERRING_TENSILE_STRENGTH	23	https://www.gsea-msigdb.org/gsea/msigdb/human/geneset/GOMF_EXTRACELLULAR_MATRIX_STRUCTURAL_CONSTITUENT_CONFERRING_TENSILE_STRENGTH	0.71945	1.8678	0.01235	1	0.341	0.957	0.256	0.717	0	0.27
HP_GENERALIZED_MUSCLE_WEAKNESS	22	https://www.gsea-msigdb.org/gsea/msigdb/human/geneset/HP_GENERALIZED_MUSCLE_WEAKNESS	0.50681	1.628	0.01581	1	0.696	0.727	0.347	0.478	1	0.613
HP_ATROPHIC_SCARS	15	https://www.gsea-msigdb.org/gsea/msigdb/human/geneset/HP_ATROPHIC_SCARS	0.76384	1.7527	0.03112	1	0.566	0.933	0.213	0.738	0.59614	0.418
GOCC_COLLAGEN_TRIMER	31	https://www.gsea-msigdb.org/gsea/msigdb/human/geneset/GOCC_COLLAGEN_TRIMER	0.65847	1.7388	0.03285	1	0.589	0.871	0.256	0.654	0.54115	0.411
GOBP_FEEDING_BEHAVIOR	17	https://www.gsea-msigdb.org/gsea/msigdb/human/geneset/GOBP_FEEDING_BEHAVIOR	0.47254	1.506	0.0369	1	0.774	0.647	0.314	0.447	1	0.717
GOMF_METALLOEXOPEPTIDASE_ACTIVITY	18	https://www.gsea-msigdb.org/gsea/msigdb/human/geneset/GOMF_METALLOEXOPEPTIDASE_ACTIVITY	0.52971	1.6218	0.03788	1	0.706	0.778	0.365	0.497	1	0.609
GOBP_BIOMINERAL_TISSUE_DEVELOPMENT	36	https://www.gsea-msigdb.org/gsea/msigdb/human/geneset/GOBP_BIOMINERAL_TISSUE_DEVELOPMENT	0.46004	1.511	0.04031	1	0.772	0.583	0.264	0.434	1	0.709
HP_ABNORMALITY_OF_LOWER_LIMB_EPIPHYSIS_MORPHOLOGY	27	https://www.gsea-msigdb.org/gsea/msigdb/human/geneset/HP_ABNORMALITY_OF_LOWER_LIMB_EPIPHYSIS_MORPHOLOGY	0.43424	1.4752	0.04406	1	0.793	0.444	0.216	0.351	1	0.722
HP_FACIAL_EDEMA	26	https://www.gsea-msigdb.org/gsea/msigdb/human/geneset/HP_FACIAL_EDEMA	0.46951	1.4718	0.04423	1	0.794	0.538	0.251	0.406	1	0.719
HP_ABNORMALITY_OF_HAND_JOINT_MOBILITY	16	https://www.gsea-msigdb.org/gsea/msigdb/human/geneset/HP_ABNORMALITY_OF_HAND_JOINT_MOBILITY	0.63365	1.5411	0.04573	1	0.76	0.562	0.119	0.498	1	0.691
GOBP_BONE_MINERALIZATION	23	https://www.gsea-msigdb.org/gsea/msigdb/human/geneset/GOBP_BONE_MINERALIZATION	0.48693	1.4827	0.04664	1	0.789	0.522	0.183	0.429	1	0.726
HP_PERIORBITAL_EDEMA	20	https://www.gsea-msigdb.org/gsea/msigdb/human/geneset/HP_PERIORBITAL_EDEMA	0.52332	1.519	0.04921	1	0.769	0.6	0.251	0.452	1	0.71
GOMF_ENDOPEPTIDASE_ACTIVITY	83	https://www.gsea-msigdb.org/gsea/msigdb/human/geneset/GOMF_ENDOPEPTIDASE_ACTIVITY	0.35115	1.3955	0.04954	1	0.826	0.506	0.33	0.348	1	0.747

## Sheet: c6
GS	SIZE	SOURCE	ES	NES	NOM p-val	FDR q-val	FWER p-val	Tag %	Gene %	Signal	FDR (median)	glob.p.val
KRAS.600.LUNG.BREAST_UP.V1_DN	50	https://www.gsea-msigdb.org/gsea/msigdb/human/geneset/KRAS.600.LUNG.BREAST_UP.V1_DN	0.45894	1.5749	0.02652	1	0.4666	0.74	0.383	0.464	0	0.432
KRAS.LUNG.BREAST_UP.V1_DN	23	https://www.gsea-msigdb.org/gsea/msigdb/human/geneset/KRAS.LUNG.BREAST_UP.V1_DN	0.52113	1.5304	0.04972	1	0.5344	0.739	0.319	0.507	0.52104	0.428

## Sheet: c7
GS	SIZE	SOURCE	ES	NES	NOM p-val	FDR q-val	FWER p-val	Tag %	Gene %	Signal	FDR (median)	glob.p.val
GSE13547_WT_VS_ZFX_KO_BCELL_ANTI_IGM_STIM_12H_UP	31	https://www.gsea-msigdb.org/gsea/msigdb/human/geneset/GSE13547_WT_VS_ZFX_KO_BCELL_ANTI_IGM_STIM_12H_UP	0.50428	1.9038	<0.001	0.84121	0.275	0.548	0.173	0.458	0	0.188
GSE41176_WT_VS_TAK1_KO_ANTI_IGM_STIM_BCELL_1H_DN	32	https://www.gsea-msigdb.org/gsea/msigdb/human/geneset/GSE41176_WT_VS_TAK1_KO_ANTI_IGM_STIM_BCELL_1H_DN	0.42146	1.5099	0.02166	1	0.736	0.562	0.295	0.401	1	0.71
GSE22886_IL2_VS_IL15_STIM_NKCELL_UP	36	https://www.gsea-msigdb.org/gsea/msigdb/human/geneset/GSE22886_IL2_VS_IL15_STIM_NKCELL_UP	0.43886	1.5025	0.02358	1	0.741	0.5	0.218	0.395	1	0.709
GSE32901_NAIVE_VS_TH17_NEG_CD4_TCELL_DN	33	https://www.gsea-msigdb.org/gsea/msigdb/human/geneset/GSE32901_NAIVE_VS_TH17_NEG_CD4_TCELL_DN	0.44126	1.4448	0.02632	1	0.771	0.697	0.351	0.457	1	0.73
GSE16385_IFNG_TNF_VS_ROSIGLITAZONE_STIM_MACROPHAGE_DN	24	https://www.gsea-msigdb.org/gsea/msigdb/human/geneset/GSE16385_IFNG_TNF_VS_ROSIGLITAZONE_STIM_MACROPHAGE_DN	0.46469	1.5242	0.02747	1	0.729	0.833	0.436	0.474	1	0.715
GSE13485_DAY1_VS_DAY3_YF17D_VACCINE_PBMC_UP	26	https://www.gsea-msigdb.org/gsea/msigdb/human/geneset/GSE13485_DAY1_VS_DAY3_YF17D_VACCINE_PBMC_UP	0.44767	1.5733	0.02852	1	0.707	0.769	0.416	0.453	1	0.702
GSE13485_DAY1_VS_DAY7_YF17D_VACCINE_PBMC_UP	29	https://www.gsea-msigdb.org/gsea/msigdb/human/geneset/GSE13485_DAY1_VS_DAY7_YF17D_VACCINE_PBMC_UP	0.40144	1.4789	0.04022	1	0.752	0.586	0.309	0.409	1	0.711
GSE30083_SP1_VS_SP2_THYMOCYTE_DN	35	https://www.gsea-msigdb.org/gsea/msigdb/human/geneset/GSE30083_SP1_VS_SP2_THYMOCYTE_DN	0.41394	1.5294	0.04097	1	0.727	0.657	0.38	0.412	1	0.723
GSE40274_FOXP3_VS_FOXP3_AND_XBP1_TRANSDUCED_ACTIVATED_CD4_TCELL_UP	28	https://www.gsea-msigdb.org/gsea/msigdb/human/geneset/GSE40274_FOXP3_VS_FOXP3_AND_XBP1_TRANSDUCED_ACTIVATED_CD4_TCELL_UP	0.44592	1.5211	0.04288	1	0.73	0.643	0.309	0.448	1	0.709
