# Supplementary material for: Transcriptome-Wide Analysis and Experimental Validation from FFPE Tissue Identifies Stage-Specific Gene Expression Profiles Differentiating Adenoma, Carcinoma In-Situ and Adenocarcinoma in Colorectal Cancer Progression
Source: Int J Mol Sci. 2025 Apr 28;26(9):4194. doi: 10.3390/ijms26094194 (PMC12071244; doi:10.3390/ijms26094194)
Supplement: Supplementary file 1 [file ijms-26-04194-s001.zip › Table S5. Gene_Frequency.xlsx]

## Sheet: Adenoma_vs_CIS
		CIS compared to Adenoma
	Var1	Gene	Frequency	P-value	Log2FC
1044	FGFR2	APOBR	8	0.000585057	-1.92
1313	HRAS	ARL5B	8	0.0457976	0.96
2292	PRKCZ	BLNK	8	0.00493928	-1.57
1954	NOTCH1	CD93	8	0.000793801	-1.62
2831	SMO	CHAD	8	0.00397934	-3.1
949	ERCC6	COL4A5	8	0.0150352	-1.72
1652	MAPK1	COQ9	8	0.00133697	-1.5
1160	GJA1	CPPED1	8	0.000540102	-1.93
615	COL1A1	FBXL19	8	0.00242754	-1.39
2286	PRKACA	FLT3LG	8	0.0205232	-2.46
2230	POLR3A	FOXJ3	8	0.00437353	-1.1
616	COL3A1	HAGH	8	0.00261239	-1.37
3119	TNF	HHLA2	8	0.0232871	-2.09626
578	CLIP2	ISG20	8	0.00420874	-1.56369
2858	SOX10	LGALS4	8	0.0123023	-1.80038
2293	PRKD1	MAOA	8	0.00098798	-1.87306
1557	LETM1	MFAP4	8	0.0149257	-2.15459
317	BCL2	MPC1	8	0.00852884	-1.31219
3038	TGFBR1	MUC4	8	0.000197395	-2.74906
178	APC2	MXD3	8	0.0151524	-1.96489
2967	SYNE1
113	ALDH18A1
2887	SQSTM1
675	CTBP1
737	DDR2
1258	HDAC4
888	EGFR
2349	PTK2B
849	DVL3
2949	STXBP1
1188	GNPTAB
2537	ROBO1
2153	PIGL
2289	PRKCD
338	BMPR1A
1908	NF2
2276	PRDM16
3015	TDGF1
1469	KCNAB2
44	ACTA1
1360	IGF1
1437	ITGB3
3323	VAC14
580	CLN3
1361	IGF1R
3336	VEGFA
875	EDNRA
1435	ITGB1
1472	KCNH1
3419	YY1
1376	IL1B
2150	PI4KA
2857	SOS1
3107	TMEM67
2399	RAB3GAP1
2400	RAB3GAP2
410	CASR
1127	GATA6
2154	PIGN
2682	SFRP1
2588	RTL1
568	CLCN3
1056	FKTN
1063	FN1
1618	LYN
1973	NRP1
2182	PLCB1
1955	NOTCH3
2612	SATB2
516	CEP290
665	CSF1R
1615	LUZP1
2823	SMARCE1
2969	SYNJ1
277	ATP6V1E1
3069	TLR4
1335	HTT
1817	MUSK
2208	PMM2
2825	SMC3
3010	TCF4
1416	IQSEC2
3127	TNFSF11
788	DLG1
1293	HNRNPK
2290	PRKCE
2457	RBPJ
3373	WDR35
337	BMP6
1961	NPM1
2164	PINK1
3056	TIAM1
3399	WWOX
412	CASZ1
2630	SCN9A
1070	FOXC2
95	AHI1
1538	LAMB2
2365	PUF60
2890	SREBF1
3344	VPS13B
1176	GMPPB
2511	RMRP
2638	SDHA
293	B3GALT6
354	BSCL2
2445	RB1
2768	SLC2A1
1453	JMJD1C
2113	PEX12
2206	PML
2832	SMPD1
241	ASAH1
477	CDC42BPB
2114	PEX13
2972	SYT1
2433	RARA
3370	WDR19
766	DHDDS
1069	FOXC1
706	CYP27A1
2115	PEX19
223	ARID2
621	COL5A1
1714	MFN2
2098	PDGFRA
1057	FLI1
1102	FZD4
2212	PNKP
2348	PTH1R
3228	TUBA1A
1151	GHR
13	ABCC6
2601	SALL1
793	DMD
874	EDN3
985	F2
1058	FLII
1073	FOXF1
2053	PAK1
2602	SALL4
2658	SEMA5A
2748	SLC25A1
110	AKT2
1288	HNF1B
1898	NEK1
1969	NR4A2
2159	PIK3C2A
266	ATM
309	BBS2
512	CEP120
1655	MAPK3
1948	NONO
2033	OTUD5
2104	PDX1
2734	SLC12A6
1177	GNA11
3277	UCHL1
3185	TRIO
384	CACNA2D1
563	CITED2
654	CPT2
2003	NXN
3335	VDR
1266	HES1
2055	PALB2
2082	PCGF2
2270	PQBP1
3224	TTC8
1074	FOXG1
1873	NDN
2762	SLC26A2
3146	TOPORS
3349	VPS33A
608	COG1
791	DLL4
1977	NSUN2
2303	PROX1
2926	STIM1
3232	TUBB3
279	ATP7B
1683	MDM2
2116	PEX26
2162	PIK3R2
2183	PLCG2
2347	PTGS2
3004	TBX3
1027	FBXW7
1922	NGF
2355	PTPN2
2837	SNAI2
123	ALPL
853	DYNC2H1
1510	KIF5A
1968	NR3C1
98	AIP
219	ARHGEF2
1009	FAS
1125	GAS6
1221	GRIP1
3101	TMEM237
692	CUL4B
2478	REST
2885	SPTLC1
3186	TRIP11
612	COL13A1
1428	ITCH
2805	SLC9A6
3002	TBX2
161	ANXA1
715	DACT1
1806	MTHFR
2482	RFWD3
2624	SCARB2
2921	STAT4
3044	TH
3064	TINF2
1093	FUZ
1289	HNF4A
1716	MGAT2
1752	MORC2
2392	RAB23
2702	SHOC2
2856	SON
3319	USP8
88	AEBP1
328	BICD2
1429	ITGA3
2882	SPRED1
3121	TNFAIP3
3261	UBE2T
3343	VPS13A
830	DPYD
1165	GLI1
1324	HSP90AA1
2415	RAD51C
2821	SMARCC2
289	AUTS2
635	COQ2
789	DLG4
1417	IRAK1
2252	PPP1CB
2541	ROCK2
2815	SLX4
1952	NOS3
2155	PIGP
2302	PROP1
2721	SIRT6
3367	WDPCP
125	ALX4
2340	PTDSS1
2848	SNX14
3213	TSPO
1315	HS2ST1
2264	PPP2R5D
189	AQP1
809	DNAJC21
854	DYNC2LI1
1996	NUP107
2432	RAPSN
2634	SCYL2
301	BAD
314	BCL10
349	BRF1
365	BUB1
1065	FOCAD
1225	GSN
1302	HOXD13
1701	MET
1824	MYD88
2884	SPRY2
435	CCL2
518	CEP57
3066	TK2
259	ATF2
1105	FZR1
1883	NDUFA6
2151	PIEZO1
3199	TRPM4
3416	YWHAE
3601	ZSWIM6
41	ACP5
240	ARV1
1242	GUSB
2719	SIRT2
451	CCR1
820	DOCK7
2367	PURA
2987	TAOK1
401	CANT1
1094	FXN
1332	HSPD1
1496	KDM5B
2507	RIN2
3305	USB1
379	CA2
1007	FARS2
1180	GNAO1
1383	IL23R
1409	INTU
2309	PRR12
2377	PYCARD
2673	SETX
2688	SH2B1
2952	SUCLG1
3200	TRPS1
65	ADAMTS2
653	CPT1A
1107	GAA
1327	HSPA1A
315	BCL11A
623	COL6A2
911	ELANE
1111	GABRB2
1375	IL1A
2453	RBM8A
2455	RBP4
499	CDKN2B
1727	MITF
1901	NEK9
2548	RPL11
2947	STX3
3460	ZFPM2
439	CCL5
614	COL18A1
1567	LHX1
2819	SMARCAL1
1076	FOXO1
1257	HDAC2
1260	HEATR3
1579	LIPA
2317	PSAT1
3231	TUBB
6	AASS
282	ATPAF2
554	CHRM3
836	DSP
1025	FBXW11
1884	NDUFAF2
2595	RYR3
252	ASH1L
468	CD40
610	COG7
94	AGTPBP1
316	BCL11B
509	CENPE
639	CORO1A
926	EMILIN1
1060	FLT1
1307	HPGD
1424	IRS2
1700	MERTK
1822	MYC
2732	SLC12A3
778	DIAPH1
944	EPHA7
1103	FZD5
1696	MEIS2
58	ADAM8
1337	HYAL2
2028	OSGEP
2178	PLAGL1
49	ACTN4
74	ADCY5
85	ADORA2A
305	BAK1
312	BCAS3
1464	KAT2A
1725	MINPP1
2889	SRD5A3
2989	TARDBP
255	ASPA
846	DUSP6
857	DYSF
924	EMD
1719	MIA3
2827	SMCHD1
3035	TFRC
3136	TNXB
3371	WDR26
335	BMP1
701	CYBB
1399	INHBA
1555	LEMD3
1864	NCAPG2
2300	PROM1
779	DICER1
1199	GPC6
2097	PDGFA
2260	PPP2R3C
2621	SCAPER
3011	TCF7L2
3124	TNFRSF11B
31	ACADVL
254	ASNS
983	EZR
1092	FUT8
1291	HNRNPA1
2295	PRKG2
2582	RPS6KB1
2939	STRA6
59	ADAM9
393	CAMK2G
582	CLP1
897	EIF2AK2
974	EVC2
1008	FARSB
1668	MAX
2364	PTPRS
2517	RNF13
2695	SH3TC2
2961	SUZ12
3395	WRAP53
163	ANXA2
1246	HACE1
1423	IRS1
1447	ITPR3
1910	NFASC
1937	NLRP1
2543	RP1
2560	RPL5
2614	SBDS
2739	SLC17A5
2955	SUMF1
3139	TOM1
3350	VPS33B
208	ARHGAP31
1095	FXR1
1134	GCG
1156	GIPC1
1255	HCK
1421	IRGM
2228	POLR1B
2655	SEMA3C
3424	ZBTB16
467	CD4
531	CFL2
532	CFLAR
1306	HPCA
1341	IBA57
1357	IFNGR1
1662	MASP1
1729	MMP1
1836	MYO5A
2238	PPARGC1A
2594	RYR2
2668	SERPINE1
2670	SERPINH1
3462	ZFYVE27
683	CTNND2
822	DOLK
1194	GORAB
1439	ITGB4
1891	NDUFS7
2219	PODXL
2626	SCARF2
2826	SMC5
258	ATAD1
837	DST
1038	FEZF1
1325	HSP90AB1
1826	MYH9
1912	NFATC4
2436	RASA1
2834	SMPD3
3381	WDR81
52	ADAM10
115	ALG1
898	EIF2AK4
1339	HYMAI
2000	NUP85
2034	OTUD6B
2553	RPL26
3204	TSHR
82	ADM
96	AHR
155	ANO5
171	AP4B1
310	BBS5
486	CDH3
1152	GIGYF2
1189	GOLGA2
1248	HAND2
1964	NR0B1
2659	SEMA6A
2960	SURF1
3061	TIMM50
3324	VANGL2
3345	VPS13C
569	CLDN1
950	ERF
1101	FZD1
1479	KCTD1
2538	ROBO2
2930	STK3
2957	SUPT16H
2974	SYT11
3249	UBAC2
8	ABAT
484	CDC73
609	COG6
786	DLC1
1126	GATA5
1283	HMGCL
1595	LPL
2283	PRF1
2576	RPS3
2868	SPATA7
452	CCR2
774	DHX36
792	DLX5
901	EIF2S3
1393	ILK
1503	KIF11
2023	ORC4
2362	PTPRJ
2742	SLC20A2
3007	TCF12
3041	TGM2
3393	WNT2
257	ASPM
382	CACNA1H
540	CHD8
658	CRIPT
1328	HSPA1B
1366	IKBKB
1436	ITGB2
1445	ITPKA
1543	LARS2
1886	NDUFB10
2044	P4HB
2148	PHYH
2307	PRPH2
2554	RPL27
2648	SEC24D
3092	TMEM165
3169	TRAPPC9
3259	UBE2L3
179	APLNR
413	CAT
507	CELF2
618	COL4A3
848	DVL2
1046	FGR
1122	GALT
2018	OPTN
2024	OSBP
2089	PDE11A
2091	PDE2A
2109	PER2
2935	STK39
3298	UPF3B
585	CLU
736	DDR1
843	DUSP10
1086	FTO
1407	INTS1
1512	KITLG
1593	LPAR1
1633	MAN1B1
1868	NCK1
1875	NDRG1
1892	NDUFV1
2224	POLD1
2297	PRLR
2703	SHPK
2713	SIK3
2725	SIX4
2872	SPEG
3154	TPM1
3332	VCL
3340	VIL1
135	ANAPC1
842	DUOX2
1078	FOXRED1
1560	LGALS9
1960	NPHP4
1983	NTSR1
2294	PRKD2
2357	PTPN23
3104	TMEM43
19	ABHD12
30	ACADS
75	ADCY6
284	ATXN1
409	CARS2
685	CTSD
869	ECM1
870	ECT2
1359	IFT88
1497	KDM6B
1833	MYO1C
1899	NEK2
1949	NOP10
2195	PLEKHM1
119	ALOX5
611	COG8
787	DLD
1036	FES
1309	HPRT1
1433	ITGAV
1511	KIF5B
1932	NKX6-2
1933	NLGN2
2142	PHF6
2862	SPARC
957	ERN1
1051	FKBP14
1142	GEMIN4
1386	IL2RB
1449	JAK3
1465	KAT8
1506	KIF26A
1648	MAP3K5
1758	MPDU1
3027	TET2
9	ABCA7
414	CAV2
993	FAM111A
1159	GIT1
1431	ITGA5
1564	LGMN
1666	MATR3
1893	NDUFV2
1976	NSMCE2
2278	PRDX1
2398	RAB3A
2886	SPTLC2
3050	THOC2
3177	TRIM27
217	ARHGEF18
825	DPP9
1167	GLIS3
1345	IDH3A
1404	INSIG1
1540	LAMC2
1553	LDLRAP1
2006	OBSCN
2127	PGM1
2504	RILPL1
2564	RPL8
2669	SERPINE2
2728	SKIL
3354	VPS54
3417	YWHAH
103	AKAP5
496	CDK6
661	CRX
682	CTNND1
1162	GK
1392	IL6R
1451	JAM2
1879	NDUFA11
2030	OTC
2387	RAB13
2533	RNF6
143	ANKLE2
462	CD300A
464	CD38
466	CD3E
765	DGKQ
967	ETFA
968	ETFB
1621	LYRM7
2379	PYROXD1
2422	RAMP3
2491	RGS2
2923	STC1
3222	TTC7A
3284	UGP2
3403	XK
951	ERGIC1
1636	MAN2C1
1667	MAVS
1982	NTRK3
2094	PDE4B
2250	PPM1F
2435	RARS2
2493	RGS4
2891	SREBF2
3282	UGDH
160	ANTXR2
256	ASPH
567	CLASP1
688	CTTN
1367	IKZF1
1536	LAGE3
1693	MEF2A
2557	RPL35
2565	RPL9
2956	SUMO1
3161	TRAF3
3173	TRIB3
3250	UBAP1
3457	ZFP36L1
37	ACER3
595	CNOT2
751	DEGS1
941	EPB41L5
1045	FGFR4
1079	FRA10AC1
1457	JPH2
1520	KPNA3
1569	LILRB2
1974	NSF
2249	PPM1B
2489	RGS14
2787	SLC39A7
2799	SLC52A3
2804	SLC7A5
3053	THRB
3115	TMSB4X
3482	ZNF148
162	ANXA11
236	ARRB1
437	CCL24
1346	IDH3B
1420	IRF2BP2
1624	MAB21L1
1797	MSTN
1843	NAA20
2133	PHACTR1
2385	RAB10
2419	RALGAPA1
2608	SAR1B
2788	SLC40A1
3152	TPCN2
3220	TTC19
3281	UFL1
61	ADAMTS10
286	AUH
380	CA4
643	COX11
1083	FRS2
1282	HMGB2
1998	NUP188
2242	PPFIBP1
2370	PUS1
2750	SLC25A20
3022	TENM1
3036	TG
3202	TSEN2
3421	ZAP70
3443	ZDHHC2
195	AREG
273	ATP1B2
389	CALCR
405	CAPN2
429	CCDC88C
1343	ID2
1460	KANK2
1568	LILRB1
2209	PMPCB
2371	PUS7
2479	REV3L
2671	SET
3217	TTBK1
18	ABCG8
137	ANAPC2
272	ATP1B1
352	BRSK1
398	CAMSAP1
445	CCND2
758	DES
955	ERLIN1
1042	FGF19
1550	LDB3
1580	LITAF
1676	MCM3AP
2141	PHF21A
2251	PPOX
2525	RNF168
2812	SLITRK1
3089	TMEM138
3157	TPRKB
3238	TULP3
3353	VPS4B
383	CACNA1I
530	CFI
647	CP
756	DEPDC5
772	DHX16
1388	IL34
1418	IRAK3
1430	ITGA4
2274	PRCD
2520	RNF135
2875	SPINT2
318	BCL2L11
646	COX8A
775	DHX38
907	EIF4G2
1265	HEPHL1
1318	HSD11B2
1372	IL17RA
1382	IL23A
2409	RABGEF1
2660	SEMA6D
2796	SLC4A8
2803	SLC7A11
2978	TACSTD2
3235	TUBGCP2
3269	UBQLN1
3589	ZNFX1
146	ANKRD27
549	CHMP6
655	CRABP2
1021	FBXO11
1190	GOLGA4
1267	HEXA
1387	IL33
1583	LMAN1
1625	MAB21L2
1654	MAPK15
1880	NDUFA2
2378	PYGL
2452	RBM4
2542	ROGDI
3008	TCF20
3009	TCF21
3193	TRNT1
265	ATIC
267	ATOH1
546	CHKA
572	CLDN16
644	COX4I1
689	CTU2
871	EDAR
1179	GNAI3
1687	MECOM
2144	PHF8
2508	RIPK3
2539	ROBO3
2647	SEC24B
2656	SEMA3G
2657	SEMA4G
2772	SLC30A1
2801	SLC6A14
3131	TNNT3
3197	TRPC3
3270	UBQLN2
3368	WDR1
206	ARHGAP24
662	CRY2
725	DCN
1201	GPD1L
1298	HOXA2
1957	NOX1
1984	NUAK2
2406	RAB8B
3054	THSD4
3304	UQCRFS1
175	AP5Z1
521	CEP85L
583	CLSTN1
620	COL4A5
1067	FOSL1
1168	GLMN
1390	IL4R
1493	KDM2B
1643	MAP2K4
1657	MAPK7
1787	MRPS28
1872	NDFIP1
2017	OPRD1
2128	PGM2L1
2434	RARRES2
2598	S1PR1
2704	SHROOM4
3168	TRAPPC6B
3326	VASP
3394	WNT2B
66	ADAMTSL1
210	ARHGAP4
648	CPNE1
1340	HYOU1
1370	IL11RA
1523	KRT16
1606	LRRK1
2111	PERP
2201	PLSCR1
2338	PSTPIP1
2427	RAP1B
3024	TESC
3172	TRIB1
3593	ZP3
28	ACACB
51	ACVR1B
327	BICC1
334	BMI1
387	CADM3
684	CTSA
714	D2HGDH
799	DNAH1
1143	GFER
1243	GZF1
1273	HIPK1
1419	IRAK4
1456	JPH1
1549	LDB1
1597	LRBA
1601	LRIG2
1739	MN1
1803	MTFMT
2203	PLXNA2
2239	PPARGC1B
2529	RNF216
2599	SAA1
2720	SIRT3
2769	SLC2A4
2839	SNF8
3165	TRAPPC10
3218	TTBK2
268	ATP10A
440	CCL8
594	CNNM4
802	DNAJA1
1037	FEZ1
1228	GSTM3
1488	KCTD7
1934	NLGN4X
2117	PF4
2366	PUM1
2495	RHEB
2763	SLC26A6
2795	SLC4A4
2854	SNX4
3145	TOP3A
24	ABI3
329	BIRC2
946	EPS8
1209	GPRC5B
1446	ITPR2
1673	MC4R
1823	MYCBP2
1881	NDUFA4
2106	PECAM1
2234	POSTN
2474	REPS1
3240	TWF1
3245	TYK2
38	ACO2
87	ADRA2C
168	AP1S1
188	APTX
331	BLNK
552	CHP2
669	CSNK1E
671	CSNK2A2
800	DNAH5
801	DNAH9
834	DSG1
964	ESPN
1278	HLCS
1326	HSP90B1
1354	IFNA2
1414	IQCB1
1544	LAT
1720	MIB1
1723	MICALL2
1736	MMRN2
1810	MTNR1B
2050	PAICS
2123	PFKFB2
2244	PPIB
2609	SARM1
2691	SH3BP1
2697	SHANK1
2893	SRGAP2
2908	ST14
2986	TAL1
3105	TMEM63A
3132	TNPO2
3175	TRIM21
3377	WDR48
3422	ZBED6
78	ADH1C
276	ATP6V0D1
441	CCM2
918	ELOVL5
1028	FBXW8
1059	FLOT2
1196	GP9
1220	GRIN3A
1253	HBEGF
1338	HYDIN
1533	L2HGDH
1811	MTPAP
1846	NADK
1907	NEXN
1962	NPR1
2092	PDE3A
2530	RNF31
2666	SERPINB3
2740	SLC17A7
2747	SLC23A2
2822	SMARCD3
3176	TRIM25
3392	WNK2
128	AMN
543	CHGA
560	CIDEC
695	CXCL11
703	CYC1
727	DCT
798	DNAAF2
835	DSG2
1054	FKBP8
1344	ID4
1584	LMBR1
1724	MID2
2158	PIH1D1
2179	PLAUR
2210	PMS1
2360	PTPRF
2459	RBX1
2615	SBF1
2774	SLC35A1
2791	SLC44A4
2922	STAT5A
2924	STC2
3310	USP17L2
3341	VIM
197	ARFGEF1
228	ARL2
397	CAMKMT
433	CCL1
461	CD244
497	CDK8
811	DNAJC5
896	EIF2AK1
1425	ISG15
1524	KRT18
1802	MTAP
1866	NCDN
1867	NCF2
2160	PIK3C3
2279	PRDX2
2374	PXDN
2446	RB1CC1
2528	RNF213
2846	SNW1
2852	SNX3
3005	TBXA2R
3006	TBXAS1
3030	TFAM
3330	VCAM1
3331	VCAN
3346	VPS16
3374	WDR37
46	ACTL6A
53	ADAM22
806	DNAJB2
1170	GLRA2
1280	HLX
1310	HPS1
1498	KDSR
1640	MAP1A
1644	MAP3K10
2047	PABPN1
2299	PRMT1
2580	RPS6KA1
2581	RPS6KA5
3047	THBD
3103	TMEM38A
3543	ZNF592
133	AMT
261	ATF6
299	BACE1
637	COQ7
1081	FRMD5
1118	GALNT3
1163	GLDC
1178	GNA13
1350	IFI16
1620	LYRM4
2013	OLFM1
2247	PPIF
2442	RASSF2
2680	SFN
3196	TRPC1
48	ACTN1
116	ALG5
140	ANKFY1
274	ATP2A3
290	AVIL
392	CAMK1D
628	COPA
676	CTBP2
729	DCTN4
850	DYNC1I2
881	EFNA3
889	EGR3
958	ERP29
984	F10
1097	FXYD2
1136	GCNT2
1277	HLA-F
1403	INPP5J
1434	ITGAX
1499	KHDC3L
1587	LMOD1
1647	MAP3K4
1930	NKX2-2
1939	NLRP6
2376	PXN
2414	RAD50
2620	SCAP
2629	SCIN
2722	SIRT7
2797	SLC51B
2817	SMAD5
2835	SMURF2
3003	TBX21
3125	TNFRSF14
3385	WDTC1
154	ANLN
253	ASIC1
260	ATF3
493	CDK2
617	COL4A2
638	COQ9
693	CXADR
733	DDC
762	DGAT1
969	ETHE1
1089	FUT1
1158	GIPR
1411	IPO5
1458	JPH4
1592	LOXL2
1653	MAPK13
1848	NAE1
1929	NKD2
2108	PER1
2291	PRKCSH
2429	RAP2C
2706	SIDT2
2976	SYTL4
3037	TGFBI
3358	VSNL1
3363	WASF2
3400	WWP2
3415	YTHDF2
36	ACER2
76	ADD3
105	AKIRIN2
122	ALPK1
169	AP3S1
278	ATP6V1H
306	BARD1
385	CACNB3
526	CES1
687	CTSG
1374	IL18BP
1574	LIMK2
1575	LIMS2
1757	MPC1
1812	MTPN
1890	NDUFB7
2152	PIGH
2540	ROBO4
2592	RXRA
2677	SF3B1
2973	SYT10
3181	TRIM44
3441	ZDHHC12
177	APBB1
251	ASCC1
313	BCHE
494	CDK20
514	CEP164
640	CORO1B
716	DAGLA
763	DGAT2
890	EHD2
914	ELK1
986	F2RL3
1053	FKBP4
1121	GALR2
1123	GAPDH
1312	HPSE
1476	KCNK3
1482	KCTD17
1645	MAP3K11
1675	MCEE
1850	NAIP
1858	NAPEPLD
1917	NFU1
1970	NR5A2
2099	PDHB
2386	RAB12
2388	RAB14
2423	RAN
2873	SPIB
2898	SRSF2
2917	STARD3
2927	STIM2
2943	STT3B
3018	TEAD2
3258	UBE2K
3342	VNN1
72	ADCY3
90	AGAP2
434	CCL15
500	CDKN2D
559	CIDEB
832	DRD5
925	EMG1
1150	GHITM
1182	GNB4
1219	GRIK3
1391	IL5
1660	MARVELD3
1793	MSH4
1870	NCOR1
1871	NCS1
2083	PCM1
2467	RDH5
2767	SLC29A1
3110	TMEM98
3264	UBE3C
3333	VDAC2
3364	WBP11
3390	WIPI1
3473	ZMYND11
23	ABHD2
64	ADAMTS18
68	ADAMTSL4
138	ANAPC7
548	CHMP4C
587	CMA1
705	CYP21A2
1035	FERMT3
1311	HPS6
1369	IL10RA
1734	MMP3
1829	MYL9
1863	NBL1
2070	PAX4
2288	PRKAR2B
2363	PTPRK
2483	RFXAP
2694	SH3KBP1
2753	SLC25A27
2876	SPIRE1
2901	SS18L1
3179	TRIM31
3184	TRIM62
3347	VPS28
14	ABCD2
100	AK2
332	BLOC1S2
550	CHMP7
915	ELL3
936	ENTPD1
940	EPB41L3
1047	FHL2
1149	GH2
1206	GPR27
1297	HOPX
1299	HOXB7
1364	IGFBP4
1623	LZTS2
1805	MTHFD1L
1838	MYOF
1869	NCKAP1
2066	PASK
2393	RAB27B
2410	RABL3
2715	SIPA1
2735	SLC12A7
2751	SLC25A23
2764	SLC27A2
2786	SLC39A5
2988	TAP2
3143	TOMM7
3156	TPP2
3274	UBR5
3303	UQCRC1
3506	ZNF304
207	ARHGAP29
411	CASS4
436	CCL20
1085	FST
1096	FXR2
1115	GALE
1195	GORASP1
1213	GPSM2
1224	GSDMD
1314	HRH3
1396	ING1
1397	ING2
1441	ITGB8
1591	LOXL1
1713	MFHAS1
2004	OAT
2026	OSBPL7
2102	PDLIM4
2437	RASA3
2878	SPOCK1
2914	STAC
2940	STRADB
2984	TAF8
3055	TIA1
3084	TMEM100
3138	TOLLIP
3140	TOM1L1
191	AQP8
275	ATP6V0B
480	CDC42EP2
632	COPS5
764	DGKG
782	DIO3
816	DOC2A
824	DPP10
927	EMILIN2
1412	IPO7
1494	KDM4A
1622	LYZ
1642	MAP1S
1658	MAPKBP1
1674	MCC
1801	MTA1
1807	MTMR3
1847	NADSYN1
1936	NLRC5
2063	PARP2
2175	PLA2G4E
2185	PLEKHA1
2221	POF1B
2236	POU6F2
2262	PPP2R5B
2311	PRR5L
2312	PRRT1
2343	PTGDS
2499	RHOH
2591	RUVBL1
2625	SCARF1
2651	SECISBP2
2733	SLC12A4
2829	SMN2
2888	SRA1
2916	STARD13
3188	TRMT1
3317	USP47
29	ACADL
120	ALOX5AP
126	AMH
167	AP1AR
209	ARHGAP33
296	B4GALT5
471	CD59
482	CDC42EP4
597	CNOT7
636	COQ5
741	DDX21
747	DDX5
818	DOCK10
839	DTX1
988	FABP1
1269	HHIP
1274	HIPK3
1303	HOXD3
1363	IGFBP2
1545	LBP
1552	LDHD
1728	MMADHC
1851	NAMPT
1995	NUMBL
2337	PSMG2
2752	SLC25A26
2806	SLC9A9
3095	TMEM175
3111	TMIGD1
3129	TNIP2
3130	TNK2
3189	TRMT10C
3252	UBE2D1
3272	UBR3
3411	YEATS2
3414	YTHDF1
50	ACTR3
248	ASB2
565	CIZ1
586	CLUAP1
691	CUL4A
699	CYB561
795	DMRTA2
948	EPS8L3
976	EVL
1104	FZD8
1153	GIMAP5
1571	LIMD1
1663	MAST3
1678	MCRS1
1849	NAGK
1862	NBEA
1938	NLRP2
2069	PAWR
2103	PDSS2
2301	PROM2
2497	RHOD
2532	RNF5
2551	RPL23
2683	SFTPA1
2936	STMN2
3085	TMEM102
3118	TMX2
3236	TUFM
12	ABCC4
263	ATG3
321	BDKRB2
446	CCND3
553	CHRD
576	CLEC16A
667	CSF2RB
877	EEF1A1
960	ERRFI1
972	ETV5
1024	FBXO5
1114	GAK
1214	GPT
1320	HSD17B12
1347	IER3
1558	LGALS1
1573	LIME1
1578	LIN7B
1669	MBD1
1677	MCM4
1722	MICALL1
1809	MTMR9
1835	MYO1G
1878	NDUFA10
2096	PDE9A
2607	SAP30L
2685	SGK3
2717	SIPA1L3
2771	SLC2A9
2784	SLC38A9
2790	SLC44A2
2850	SNX17
2895	SRPK2
2904	SSBP1
2906	SST
2925	STEAP2
2975	SYT13
3291	ULK3
3328	VAV1
3329	VAV3
3376	WDR47
153	ANKS6
193	ARAF
214	ARHGEF10
355	BST1
600	CNST
943	EPHA10
1012	FAT1
1032	FCN1
1043	FGFBP1
1112	GABRE
1116	GALM
1166	GLIPR2
1268	HEXIM1
1356	IFNE
1527	KRT6B
1707	METTL23
2088	PDCL3
2177	PLAC8
2261	PPP2R5A
2574	RPS23
2773	SLC30A7
2813	SLK
2937	STOML2
2944	STX12
2965	SYDE1
2997	TBC1D4
3153	TPD52L1
3171	TRIAP1
3318	USP53
45	ACTBL2
216	ARHGEF16
269	ATP13A1
345	BPIFA1
348	BRD2
350	BRMS1
394	CAMK2N1
442	CCNB1
474	CDA
479	CDC42EP1
577	CLIC1
619	COL4A4
678	CTDSP1
704	CYGB
819	DOCK5
876	EEA1
891	EHD3
919	ELOVL6
982	EYA2
1031	FCHSD2
1334	HTATIP2
1402	INPP4A
1471	KCNG1
1610	LTA4H
1619	LYPLA1
1783	MRPS16
1903	NEU4
1940	NLRX1
1997	NUP155
2085	PCSK5
2149	PI4K2B
2255	PPP1R16B
2361	PTPRG
2500	RHOT2
2506	RIMS3
2524	RNF165
2628	SCFD1
2639	SDK1
2700	SHISA9
2798	SLC52A1
2946	STX19
2962	SVIP
2983	TAF7
3045	THAP1
3049	THEM4
3123	TNFRSF10B
3174	TRIM16
3183	TRIM56
3216	TSSK1B
3266	UBE4A
3306	USO1
3351	VPS37B
3447	ZDHHC8
1	A2M
3	AAK1
10	ABCB1
218	ARHGEF19
270	ATP13A4
325	BHLHE40
326	BHLHE41
347	BRD1
388	CADPS
395	CAMK4
396	CAMKK1
460	CD1D
603	CNTN4
694	CXCL1
757	DERL1
777	DHX58
817	DOCK1
945	EPHB6
979	EXOC3
1321	HSD17B3
1440	ITGB5
1454	JMJD6
1504	KIF13B
1566	LHFPL4
1581	LLGL2
1612	LTC4S
1832	MYO1B
2062	PARD6B
2313	PRSS12
2358	PTPN9
2359	PTPRB
2396	RAB34
2584	RRM1
2605	SAP30
2619	SCAMP5
2646	SEC22B
2664	SERPINA6
2698	SHB
2770	SLC2A8
2934	STK38L
3017	TEAD1
3081	TMC8
3083	TMED9
3112	TMOD2
3198	TRPC4AP
3352	VPS37C
3357	VRK2
3591	ZNRF1
127	AMIGO3
158	ANP32B
170	AP3S2
361	BTN2A2
415	CBFA2T2
426	CCDC51
481	CDC42EP3
584	CLTA
710	CYP51A1
738	DDT
807	DNAJC15
833	DSC3
978	EXOC1
1218	GRB7
1377	IL1R1
1395	IMPA2
1680	MDFI
1686	MEAF6
1740	MNAT1
1830	MYO19
1857	NAPA
1931	NKX2-3
2064	PARVA
2095	PDE5A
2174	PLA2G4B
2257	PPP1R9A
2353	PTPN13
2583	RRAGB
2696	SH3YL1
2738	SLC17A3
2746	SLC23A1
2807	SLCO1B1
3062	TIMM9
3126	TNFRSF21
3160	TPT1
3289	UHRF1
3292	ULK4
3294	UNC5B
3434	ZC3H8
3465	ZGPAT
27	ACAA1
70	ADCK1
102	AKAP13
131	AMPD1
149	ANKRD6
202	ARHGAP18
373	C1QC
465	CD3D
483	CDC42EP5
485	CDH17
633	COPS8
666	CSF2RA
668	CSNK1A1L
707	CYP2C8
934	ENPEP
973	ETV6
1019	FBXL20
1039	FGD2
1091	FUT6
1098	FXYD5
1099	FYCO1
1132	GCC2
1164	GLG1
1217	GRB14
1241	GUCY2C
1244	HABP2
1470	KCNF1
1474	KCNK10
1478	KCNV1
1539	LAMC1
1598	LRFN3
1665	MAT1A
1684	ME1
1818	MVP
1935	NLN
1966	NR2C1
2146	PHLDB1
2170	PKIA
2172	PKMYT1
2226	POLH
2246	PPID
2267	PPP5C
2285	PRKAB2
2402	RAB3IP
2475	RER1
2513	RND1
2550	RPL13
2792	SLC45A3
2913	STAB1
2948	STX5
2979	TADA2A
3144	TOP2A
3182	TRIM52
3325	VASN
3551	ZNF622
11	ABCB8
63	ADAMTS17
145	ANKRD24
164	ANXA2P2
304	BAIAP2L1
333	BMF
403	CAPG
417	CBLL1
495	CDK5RAP1
555	CHRM4
606	COBLL1
629	COPS2
680	CTDSPL2
709	CYP3A5
717	DAGLB
880	EFNA2
929	ENAH
947	EPS8L2
980	EXOC5
981	EXPH5
987	FAAH
1080	FRK
1090	FUT4
1108	GAB2
1197	GPAT2
1284	HMGCS1
1352	IFI6
1379	IL1RL2
1384	IL26
1394	IMMP2L
1477	KCNK6
1505	KIF18A
1594	LPAR2
1639	MAOA
1649	MAP3K8
1792	MSH3
1828	MYL3
2027	OSBPL9
2068	PATZ1
2126	PGD
2129	PGP
2192	PLEKHG2
2205	PMEPA1
2275	PRDM15
2587	RSRC1
2689	SH2D3C
2729	SKP1
2766	SLC28A3
2782	SLC38A5
2802	SLC6A7
2808	SLCO1B3
2909	ST18
2910	ST20
2918	STARD3NL
2929	STK10
3033	TFCP2L1
3065	TIPARP
3077	TM9SF4
3163	TRAF5
3239	TUSC3
3273	UBR4
3313	USP27X
3458	ZFP91
3463	ZFYVE28
43	ACSS1
91	AGPAT1
198	ARFRP1
341	BOC
353	BRWD3
447	CCNG1
476	CDC42BPA
501	CDX1
670	CSNK1G1
708	CYP39A1
804	DNAJB1
812	DNAL4
920	ELP2
965	ESRRA
970	ETNK2
1022	FBXO22
1041	FGF11
1048	FHOD1
1068	FOXA3
1109	GABPA
1198	GPC2
1473	KCNH6
1475	KCNK13
1525	KRT20
1529	KRT86
1548	LCN2
1617	LYAR
1629	MAFF
1659	MARCKS
1664	MASTL
1731	MMP19
1837	MYO9B
1902	NETO2
1967	NR2F6
2073	PBXIP1
2125	PFKP
2168	PITPNM2
2197	PLEKHO1
2218	POC1B
2222	POFUT2
2342	PTGDR
2352	PTPN12
2390	RAB20
2503	RILP
2527	RNF20
2604	SAP130
2617	SBNO2
2622	SCARA3
2637	SDF4
2783	SLC38A7
2818	SMAD9
3023	TERF1
3048	THBS3
3058	TIMM13
3187	TRIP6
3260	UBE2Q1
3299	UPRT
3302	UQCRB
3312	USP22
3360	VSTM5
93	AGPAT5
130	AMOTL2
148	ANKRD54
201	ARHGAP12
225	ARL1
234	ARPC3
237	ARRDC4
243	ASAP3
664	CRYL1
724	DCLK2
770	DHRS9
882	EFNA4
930	ENC1
1066	FOLR2
1113	GABRP
1161	GJA4
1186	GNL3L
1208	GPRC5A
1279	HLTF
1304	HOXD4
1508	KIF3A
1656	MAPK6
1718	MGST1
1756	MOV10
1766	MRAP2
1831	MYO1A
1839	MYOM1
1842	NAA15
1941	NME6
1965	NR1I2
2037	OXA1L
2042	P2RY11
2223	POLB
2407	RABEP1
2431	RAPH1
2502	RIC8A
2534	RNH1
2672	SETMAR
2687	SGSM3
2707	SIGIRR
2727	SKAP1
2745	SLC22A3
2757	SLC25A38
2853	SNX33
2881	SPPL2B
2942	STRN3
2945	STX18
3014	TDG
3080	TMC6
3142	TOMM40L
3285	UGT1A7
3309	USP16
3409	XYLB
3442	ZDHHC18
3444	ZDHHC20
3446	ZDHHC6
2	AAGAB
39	ACOX3
92	AGPAT4
118	ALKBH7
288	AUP1
402	CAP1
428	CCDC88B
454	CCT4
533	CFP
642	COTL1
660	CRTC1
696	CXCL2
702	CYBRD1
794	DMRT2
841	DTX4
975	EVI5
1000	FAM50A
1082	FRMD8
1139	GDI2
1191	GOLGA7
1385	IL27
1410	IPMK
1759	MPEG1
1855	NAP1L1
1909	NFAM1
1943	NNMT
1944	NOC2L
2021	ORAI2
2121	PFDN5
2176	PLA2R1
2215	PNPLA4
2256	PPP1R35
2579	RPS6
2593	RXRG
2640	SDK2
2641	SDR16C5
2653	SEL1L
2741	SLC17A9
2765	SLC28A2
2810	SLCO3A1
3019	TEAD4
3025	TESK2
3178	TRIM29
3262	UBE2V1
3348	VPS29
3359	VSTM4
3361	VSX2
3362	VWA2
3366	WDFY1
3386	WEE1
3388	WIF1
3428	ZBTB46
3450	ZFAND2B
17	ABCG2
106	AKNA
107	AKR1B10
180	APLP2
182	APOBEC1
212	ARHGAP42
220	ARHGEF28
233	ARMCX3
235	ARPC5
399	CAMSAP2
416	CBFA2T3
427	CCDC66
470	CD58
478	CDC42BPG
573	CLDN9
593	CNEP1R1
605	COA3
641	CORO7
645	COX7A2L
657	CREG1
672	CSRP1
845	DUSP4
860	E2F3
999	FAM3B
1146	GGT5
1256	HDAC10
1275	HIVEP1
1281	HMG20B
1308	HPGDS
1316	HS3ST3A1
1317	HS3ST3B1
1329	HSPA4
1444	ITM2C
1599	LRFN4
1641	MAP1LC3B2
1746	MOCOS
1761	MPP1
1827	MYL12A
1852	NANOG
1876	NDRG2
1906	NEUROD6
1915	NFKBIB
1920	NFYB
1959	NPFF
1989	NUDT16
2041	OXSM
2057	PANK4
2060	PAPSS1
2075	PCBP2
2093	PDE4A
2132	PGS1
2171	PKIB
2184	PLEK2
2344	PTGFR
2438	RASGRP4
2596	S100A11
2749	SLC25A17
2779	SLC36A1
2847	SNX13
2860	SPAG5
2907	SSTR2
2941	STRAP
3040	TGFBRAP1
3114	TMSB10
3116	TMSB4Y
3208	TSPAN32
3233	TUBB6
3425	ZBTB17
3448	ZFAND1
3451	ZFAND5
3559	ZNF687
54	ADAM23
183	APOBEC3B
339	BMS1
456	CCT8
457	CD164
488	CDIPT
489	CDK11A
490	CDK11B
491	CDK14
503	CEACAM5
539	CHCHD4
592	CMTM6
749	DDX54
752	DEK
971	ETV4
1229	GTF2H1
1230	GTF2H2
1272	HIF3A
[truncated: 1,583 more rows]

## Sheet: Adenoma_vs_Carcinoma
Adenocarcinoma compared to Adenoma
Gene	Frequency	P-value	Log2FC
SIRT6	15	0.0039	-1.6
ARRB1	13	2.79x10-05	-2.5
TADA2A	13	3.72x10-5	-2.2
ATF2	12	7.03x10-9	-3.5
CTBP2	12	0.0002	-1.5
CTBP1	11	1.33x10-5	-1.6
KAT2A	11	9.57x10-5	-2.3
KAT5	11	0.0007	-1.4
KAT8	11	0.0002	-1.6
SIRT2	11	0.0018	-1.7
CAMK2G	10	7.57x10-5	-1.7
HIPK2	10	9.90x10-5	-1.6
ITPR3	10	2.49x10-6	-1.7
P2RX4	10	2.15x10-6	-1.8
PPARA	10	9.59x10-5	-1.5
PTK2B	10	0.00121397	-1.97875
SIRT7	10	0.000518649	-1.95691
TPCN2	10	6.09819e-05	-1.75
TRPM6	10	0.0473716	-2.4
AARS2	9	0.000290527	-2.24

## Sheet: CIS_vs_Carcinoma
Adenocarcinoma compared to CIS
Gene	Frequency	P-value	Log2FC
COL1A2	4	0.00639024	3.59375
COL1A1	3	0.0114795	3.54848
MMP14	3	0.0383687	1.31541
ALOX5	2	0.0261781	-1.43323
COL12A1	2	0.0161495	1.76974
COL14A1	2	0.0355839	2.29733
COL15A1	2	0.0220375	2.52294
COL18A1	2	0.0173525	1.69199
COL3A1	2	0.0165165	3.60321
COL4A1	2	0.0186351	1.91989
COL4A2	2	0.0151487	2.05259
COL5A1	2	0.0175684	1.95912
COL5A2	2	0.0117319	2.91581
COL6A1	2	0.0195921	1.58318
COL6A2	2	0.0304436	2.09327
COL7A1	2	0.0146487	2.19265
COL9A2	2	0.0467355	-2.61434
GREM1	2	0.0305768	2.33447
ISG15	2	0.0360284	2.32157
PTN	2	0.0321005	-1.19182
