# Supplementary material for: Transcriptome-Wide Analysis and Experimental Validation from FFPE Tissue Identifies Stage-Specific Gene Expression Profiles Differentiating Adenoma, Carcinoma In-Situ and Adenocarcinoma in Colorectal Cancer Progression
Source: Int J Mol Sci. 2025 Apr 28;26(9):4194. doi: 10.3390/ijms26094194 (PMC12071244; doi:10.3390/ijms26094194)
Supplement: Supplementary file 1 [file ijms-26-04194-s001.zip › Table S6. Selected_Biomarkers_Group_Comparisons.xlsx]

## Sheet: Sheet1
Gene	Comparison Groups P-value
	Ca vs Ad	CIS vs Ad	Ca vs CIS
MED10	0.0196	0.0408	NS
COL1A2	0.0075	0.0219	0.0064
CEBPZ	0.0057	NS	NS
PAWR	0.0215	NS	NS
CTBP1	1.33X10-05	0.0001	NS
CTBP2	0.0002	0.0004	NS
ARRB1	2.79X10-05	0.0003	NS
RPS3A	NS	0.0485	NS
COL4A5	0.0003	0.015	NS
