# Supplementary material for: Transcriptome-Wide Analysis and Experimental Validation from FFPE Tissue Identifies Stage-Specific Gene Expression Profiles Differentiating Adenoma, Carcinoma In-Situ and Adenocarcinoma in Colorectal Cancer Progression
Source: Int J Mol Sci. 2025 Apr 28;26(9):4194. doi: 10.3390/ijms26094194 (PMC12071244; doi:10.3390/ijms26094194)
Supplement: Supplementary file 1 [file ijms-26-04194-s001.zip › Table S7. Immune_Cell_Fractions_Percentages_CIBERSORTx.xlsx]

## Sheet: Sheet1
Immune cells fractions presented as percentages among different CRC subtypes obtained from CIBERSORTx
Immune Cells	Adenoma (%)	CIS (%)	Carcinoma (%)
B cells memory	17	0	1
T cells CD4 naive	18	0	0
Macrophages M2	23	14	10
B cells naive	0	17	3
T cells follicular helper	0	6	0
T cells gamma delta	0	4	0
Mast cells activated	0	2	0
T cells CD4 memory resting	0	11	21
T cells CD4 memory activated	0	0	7
T cells regulatory (Tregs)	0	0	8
Macrophages M0	2	8	14
Neutrophils	0	0	4
Plasma cells	2	2	3
T cells CD8	12	16	4
NK cells resting	0	0	0
NK cells activated	5	2	7
Monocytes	0	0	0
Macrophages M1	0	3	2
Dendritic cells resting	0	5	3
Dendritic cells activated	4	9	0
Mast cells resting	17	0	13
Eosinophils	0	0	0
